# Supplementary material for: The NKL-code for innate lymphoid cells reveals deregulated expression of NKL homeobox genes HHEX and HLX in anaplastic large cell lymphoma (ALCL)
Source: Oncotarget. 2020 Aug 25;11(34):3208–26. doi: 10.18632/oncotarget.27683 (PMC7456612; doi:10.18632/oncotarget.27683)
Supplement: Supplementary file 2 [file oncotarget-11-3208-s002.xlsx]

## Sheet: Sheet1
Ensembl Gene ID	Gene	ILC1	ILC2	ILC3	ILC1_D1_S1	ILC1_D2_S2	ILC1_D3_S3	ILC1_D4_S4	ILC1_D6_S6	ILC1_D7_S7	ILC2_D1_S8	ILC2_D2_S9	ILC2_D3_S10	ILC2_D4_S11	ILC2_D6_S13	ILC2_D7_S14	ILC3_D1_S15	ILC3_D2_S16	ILC3_D3_S17	ILC3_D4_S18	ILC3_D6_S20	ILC3_D7_S21	ILC1+2	ILC3-(ILC1+2)
ENSG00000211827	TRDJ2	1491.28	953.507	3774.52	1197.11	780.286	903.288	1301.43	4482.77	282.775	1019.11	838.569	765.148	1148.9	1022.71	926.593	3599.14	3906.86	4045.05	2964.5	3541.24	4590.33	1222.39	2552.13
ENSG00000211692	TRGJP1	303.545	164.21	1030.76	403.012	348.665	252.006	421.851	225.224	170.509	193.627	267.52	137.848	104.624	118.455	163.184	1179.91	1242.09	1245.7	781.633	782.234	952.967	233.877	796.88
ENSG00000185885	IFITM1	1451.91	1612.3	2251.09	1559.15	902.61	1698.21	1193.64	2276.89	1080.96	1574.84	1359.07	1674.41	1903.32	1547.67	1614.46	2037.83	1544.51	1900.5	2888.09	2576.46	2559.18	1532.1	718.991
ENSG00000227507	LTB	438.283	493.593	930.745	326.718	332.697	380.98	314.964	798.464	475.871	534.127	385.631	327.788	715.815	447.024	551.17	473.188	594.885	869.882	1359.95	913.348	1373.22	465.938	464.808
ENSG00000211829	TRDC	646.36	407.759	908.339	1002.32	330.491	488.653	544.49	1275.55	236.656	413.992	314.833	402.195	463.804	421.709	430.021	820.975	840.993	1277.62	606.643	904.544	999.263	527.06	381.28
ENSG00000211828	TRDJ3	431.206	239.973	714.192	322.467	252.671	283.549	296.706	1095.35	336.491	249.596	258.231	209.046	230.758	265.911	226.295	697.324	617.957	872.603	411.484	906.16	779.626	335.589	378.603
ENSG00000265401	AC093484.4	2102.96	2365.29	2602.89	2356.62	1518.68	2627.69	2200.04	1750.47	2164.25	2455.87	1995.19	2778.8	2120.29	2197.34	2644.26	2548	1855.54	3228.87	2552.62	2332.8	3099.54	2234.13	368.769
ENSG00000284378	MIR1244-1	1854.51	1914.21	2251.65	1221.45	1332.62	2296.71	1594.36	1560.73	3121.17	2037.77	1417.82	2344.26	1652.57	1611.61	2421.21	2125.86	1488.91	2614.59	1966.19	2022.32	3292.01	1884.36	367.291
ENSG00000251562	MALAT1	2552.34	2536.59	2909.87	2256.45	3612.55	1049.83	4870.83	2533.47	990.902	2817.31	4069.63	564.363	3918.76	2492.08	1357.38	3821.95	4407.51	929.153	4317.8	2876.73	1106.11	2544.46	365.413
ENSG00000211688	TRGJP2	210.237	66.3194	474.499	380.64	172.484	176.331	271.022	136.413	124.533	87.3735	81.5611	45.9492	82.8841	53.5243	46.624	672.445	401.672	513.18	546.867	373.878	338.951	138.278	336.22
ENSG00000284570	MIR7705	587.031	562.838	890.282	395.213	735.327	697.977	760.102	382.54	551.026	501.918	709.725	516.769	576.398	535.704	536.51	784.59	1294.46	667.976	931.796	727	935.874	574.934	315.348
ENSG00000265972	TXNIP	903.067	1016.89	1265.21	1094.88	973.463	731.73	636.013	1026.09	956.222	1273.31	719.39	881.03	784.784	1259.5	1183.31	1681.48	1069.93	777.463	1038.3	1583.97	1440.14	959.977	305.237
ENSG00000185201	IFITM2	374.347	433.118	681.192	389.48	241.041	432.671	383.693	527.911	271.287	420.901	363.608	448.348	517.977	439.617	408.258	621.489	488.269	534.632	925.279	759.603	757.877	403.732	277.459
ENSG00000282173	AC245427.5	1319.24	1606.35	1706.18	1748.09	1088.13	1430.49	2682.13	111.262	855.371	1790.32	1583.59	1290.69	1591.37	1832.11	1550.04	839.635	1070.3	2835.73	1763.23	1607.14	2121.02	1462.8	243.377
ENSG00000158869	FCER1G	10.7574	11.0792	219.777	2.99668	9.62002	16.2992	33.7907	0.514731	1.32328	14.2129	12.743	16.419	10.9923	5.54785	6.5602	283.46	209.739	124.989	257.565	186.692	256.218	10.9183	208.859
ENSG00000115738	ID2	155.47	71.3823	313.084	148.164	108.803	154.71	212.591	89.9399	218.611	78.6415	67.0171	95.2455	55.857	60.0431	71.49	388.173	289.159	256.887	384.94	294.757	264.588	113.426	199.658
ENSG00000269926	AL683820.1	166.473	253.107	406.312	142.835	87.1205	170.19	99.5655	333.715	165.413	319.585	134.017	331.824	165.268	324.968	242.981	633.934	303.182	355.775	341.694	491.648	311.639	209.79	196.522
ENSG00000222328	RNU2-2P	157.707	100.907	297.001	303.006	127.202	184.294	154.136	43.2987	134.306	113.789	76.5222	202.08	46.5249	73.3196	93.2036	331.088	155.298	500.093	216.473	157.049	422.005	129.307	167.694
ENSG00000100906	NFKBIA	211.473	264.833	399.484	153.664	84.9831	178.686	219.05	267.699	364.756	207.31	104.622	250.906	240.75	215.642	569.769	197.067	106.001	210.646	567.654	387.126	928.409	238.153	161.331
ENSG00000168209	DDIT4	126.992	193.329	307.6	111.088	67.1593	127.886	75.771	254.607	125.442	253.557	102.45	254.084	121.922	244.856	183.106	483.203	234.865	269.973	253.546	367.974	236.039	160.161	147.439
ENSG00000204482	LST1	26.8943	15.5539	154.939	17.7847	21.6512	31.5826	15.0336	41.2979	34.016	13.8054	15.4457	15.755	15.9188	18.3867	14.0118	57.0871	140.094	182.982	163.814	164.334	221.323	21.2241	133.715
ENSG00000172543	CTSW	210.53	126.928	298.77	450.522	87.4795	159.681	261.751	90.2387	213.509	255.628	47.4809	92.7598	146.178	114.396	105.123	630.6	185.089	272.704	270.444	211.053	222.727	168.729	130.041
ENSG00000169442	CD52	1147.33	1190.91	1295.28	1125.64	646.607	1173.26	1125.86	1723.03	1089.59	1567.48	897.954	1074.52	1315.62	1263.65	1026.22	1223.05	1032.59	1411.88	1305.01	1344.83	1454.34	1169.12	126.166
ENSG00000197061	HIST1H4C	466.665	539.917	617.843	430.75	467.775	351.193	796.081	539.479	214.713	889.148	983.233	217.154	505.27	425.168	219.527	961.339	981.629	316.242	710.679	516.139	221.031	503.291	114.552
ENSG00000170315	UBB	697.896	787.437	856.002	783.253	503.754	874.414	731.766	579.082	715.107	840.729	662.755	923.484	699.954	728.002	869.696	845.216	614.278	1062	829.522	766.909	1018.09	742.666	113.336
ENSG00000211764	TRBJ2-1	750.532	226.025	601.225	2741	424.804	335.911	236.425	202.915	562.138	253.954	152.682	228.537	223.379	267.446	230.153	601.886	499.31	586.019	459.037	707.243	753.855	488.279	112.946
ENSG00000011600	TYROBP	78.572	2.91974	148.23	116.576	67.7284	49.0965	208.862	5.10564	24.0631	7.12871	1.22289	1.22937	3.8094	1.97341	2.15464	194.17	128.351	71.0194	168.993	143.718	183.129	40.7459	107.484
ENSG00000102265	TIMP1	50.1981	82.3902	170.121	32.802	25.7194	57.5971	30.8831	97.17	57.0169	80.473	66.2108	78.6607	85.2765	89.8653	93.8548	166.135	132.508	133.447	176.415	168.802	243.42	66.2941	103.827
ENSG00000147168	IL2RG	325.737	348.078	439.649	339.425	272.131	392.397	339.391	291.011	320.067	390.47	332.298	389.379	337.381	322.024	316.918	470.645	393.155	466.667	454.305	423.843	429.279	336.908	102.741
ENSG00000143185	XCL2	14.9495	0.19238	109.996	15.9335	21.7368	17.2622	32.7068	0.969143	1.0884	0.0244452	0.151366	0.942517	0	0.0162842	0.0196654	151.628	79.3998	106.069	58.1522	86.7832	177.944	7.57092	102.425
ENSG00000166710	B2M	5845.26	5382.26	5702.42	6744.59	3835.13	7883.98	5005.33	5414.44	6188.08	5996.54	4701.83	5332.9	5742.03	5028.09	5492.2	5987.87	4456.47	6067.22	5795.61	5351.16	6556.2	5613.76	88.6599
ENSG00000211844	TRAJ45	114.278	13.9889	149.724	134.996	39.9476	42.079	173.968	252.222	42.4546	9.57956	1.48293	1.64889	37.057	30.3118	3.85322	141.278	166.661	52.6724	144.375	249.774	143.582	64.1334	85.5905
ENSG00000186827	TNFRSF4	7.4008	18.9369	98.7498	4.9723	9.34644	6.7464	5.44901	15.8135	2.07712	18.3554	17.617	15.2556	27.5905	23.6377	11.1652	109.512	107.379	53.2288	131.048	97.5342	93.7964	13.1689	85.5809
ENSG00000282780	AC245427.9	75.8444	62.8984	154.516	74.8776	62.7638	67.3718	68.8338	82.041	99.1786	70.0844	34.4711	39.6979	38.4553	102.314	92.3683	121.735	83.9489	92.1413	131.323	214.678	283.268	69.3714	85.1443
ENSG00000239039	SNORD13	531.211	368.83	534.61	492.323	593.744	166.158	1277.52	402.927	254.595	235.321	603.238	177.89	542.457	391.814	262.26	143.197	1201.45	167.93	1473.13	50.972	170.977	450.021	84.5891
ENSG00000281958	AC245427.3	77.1029	89.4518	160.956	101.463	83.1016	110.639	102.032	10.8662	54.5153	97.1104	68.4474	98.1577	86.3209	115.617	71.0579	112.645	130.862	198.001	149.47	195.21	179.549	83.2774	77.6788
ENSG00000143184	XCL1	11.3427	0.377561	78.075	17.7563	13.9535	11.3451	20.6466	0.654078	3.70089	0.173902	0.267747	1.38501	0.0872706	0.328749	0.0226862	120.345	62.0052	40.9794	91.891	91.0716	62.1573	5.86015	72.2149
ENSG00000132475	H3F3B	291.643	316.225	373.902	240.843	188.756	315.676	243.93	288.713	471.941	233.134	218.608	333.498	220.696	346.662	544.749	309.134	244.426	380.773	288.341	392.962	627.774	303.934	69.9677
ENSG00000282133	AC245427.4	58.0031	66.9432	132.238	56.8042	80.8212	106.239	71.8326	13.6413	18.68	60.5907	60.029	44.9818	63.5897	106.347	66.1213	68.9385	148.31	173.819	91.1444	170.669	140.549	62.4732	69.7652
ENSG00000273623	TP53TG1_1	89.5442	100.782	161.775	78.8379	57.3867	111.657	96.1911	75.4423	117.75	118.027	81.7757	127.442	103.516	76.8921	97.0403	199.733	134.975	130.146	167.898	164.171	173.725	95.1632	66.6115
ENSG00000143933	CALM2	82.0855	90.9881	148.554	86.4857	57.6354	125.912	67.3341	79.3542	75.7919	96.2441	80.4986	109.51	93.9219	78.0301	87.724	169.947	128.941	147.53	154.964	132.731	157.214	86.5368	62.0175
ENSG00000135404	CD63	73.3675	85.8812	140.369	85.205	55.7265	67.999	111.736	54.7276	64.8111	83.2307	66.1045	73.6351	104.784	95.5807	91.9527	168.895	120.153	104.365	148.805	131.02	168.979	79.6244	60.745
ENSG00000284567	MIR223	5.80113	7.08855	66.3829	9.01935	3.58409	7.21354	9.51255	2.71276	2.76448	6.4662	7.71123	4.6169	5.92911	17.2299	0.577983	102.444	61.7957	46.6527	85.8716	40.5516	60.9821	6.44484	59.9381
ENSG00000284594	MIR7847	264.303	327.918	353.25	224.187	323.916	166.273	194.944	310.613	365.882	292.595	303.756	260.269	315.812	398.173	396.901	328.217	386.373	225.009	365.221	410.48	404.198	296.11	57.1396
ENSG00000276185	TP53TG1_2	88.5913	106.037	153.234	76.5314	48.1981	98.5807	87.9494	101.42	118.868	146.628	79.2308	118.594	92.7239	84.4663	114.58	191.334	130.382	133.252	142.954	144.214	177.266	97.3142	55.9194
ENSG00000089327	FXYD5	31.9941	66.8079	105.196	28.5243	24.5138	38.1848	30.6208	44.3507	25.7701	78.0578	58.6159	66.744	61.4049	62.1173	73.9074	158.248	77.5281	79.1879	78.9163	85.7942	151.501	49.401	55.795
ENSG00000275538	RNVU1-19	70.1774	51.0877	115.946	75.1348	34.0837	56.7532	63.5042	40.8423	150.746	22.7156	24.8102	109.044	27.826	71.8771	50.2534	28.8434	19.9819	157.116	65.9892	97.939	325.806	60.6326	55.3134
ENSG00000211836	TRAJ54	18.0497	33.273	74.7806	25.2896	24.6406	16.1637	14.1403	28.0642	0	34.686	44.5867	18.1378	51.6327	42.1175	8.47709	83.9635	107.113	63.4578	63.5249	61.4151	69.2099	25.6613	49.1193
ENSG00000258315	C17orf49	44.7439	76.7166	109.217	49.696	35.9894	59.463	44.4129	38.241	40.6614	91.0951	72.9448	96.6912	60.1421	60.0115	79.415	109.348	96.1901	110.188	111.945	88.3437	139.287	60.7303	48.4869
ENSG00000211689	TRGC1	38.8941	13.8815	74.0026	42.249	41.9396	37.8236	30.7315	40.167	40.4539	16.0528	19.834	14.408	8.36157	8.04551	16.5874	77.4198	89.7623	100.514	46.2096	52.928	77.182	26.3878	47.6147
ENSG00000173762	CD7	48.0802	40.5182	91.3806	68.1762	51.3804	44.6711	56.5921	13.0693	54.5922	42.1886	48.5013	38.6896	28.1985	34.5525	50.9788	142.366	96.2974	61.7983	85.1005	61.9292	100.793	44.2992	47.0814
ENSG00000111348	ARHGDIB	190.849	177.515	230.547	205.712	141.122	253.742	168.752	175.135	200.629	182.883	147.29	199.527	161.545	185.068	188.777	230.025	184.497	261.523	214.313	220.779	272.144	184.182	46.3652
ENSG00000169583	CLIC3	31.2605	5.31828	63.3466	21.328	25.9584	32.4473	75.6886	7.61585	24.5249	5.56268	3.62494	1.68918	8.45698	5.21856	7.35736	20.6797	20.798	28.2009	141.039	62.5909	106.771	18.2894	45.0573
ENSG00000187514	PTMA	178.915	215.594	241.204	149.69	155.91	177.628	197.053	170.145	223.065	273.195	189.145	217.13	199.183	191.491	223.418	254.464	213.027	238.376	234.427	225.785	281.145	197.254	43.9495
ENSG00000130303	BST2	55.9074	62.5346	103.02	68.9917	51.6452	55.4288	74.3538	34.0168	51.0082	73.4126	68.0177	72.4309	57.0978	47.0519	57.1969	123.377	101.017	82.8321	115.085	74.2849	121.525	59.221	43.799
ENSG00000213719	CLIC1	70.1157	71.7157	114.306	94.8716	51.13	72.0407	69.6928	77.4919	55.4673	75.9073	64.1227	65.6462	81.1347	75.7511	67.7322	139.258	100.093	96.6608	116.668	108.591	124.565	70.9157	43.3901
ENSG00000198574	SH2D1B	6.02466	0.0158611	45.1734	3.00455	2.78636	5.28272	24.4256	0.406762	0.242016	0.0015613	0	0	0	0.0936054	0	76.4319	50.3727	23.0315	47.8992	36.2375	37.0678	3.02026	42.1532
ENSG00000186891	TNFRSF18	6.52997	19.7557	54.8207	3.42147	6.38458	7.85709	10.1078	9.88074	1.52811	20.3205	12.2137	17.3631	29.1381	16.9151	22.5838	45.3988	38.8164	31.845	86.4498	60.2009	66.2135	13.1428	41.6779
ENSG00000273338	AC103591.3	233.015	250.046	282.448	245.263	174.371	305.943	322.182	114.935	235.397	203.313	141.268	503.694	103.369	246.861	301.768	210.807	135.418	435.241	237.079	224.256	451.889	241.53	40.918
ENSG00000211826	TRDJ4	68.0695	62.4504	105.194	72.5454	92.9156	73.0121	108.998	7.54891	53.3973	57.0782	42.8196	72.5513	47.5564	77.8734	76.8236	100.351	121.017	162.093	60.4177	80.8093	106.477	65.26	39.9341
ENSG00000108518	PFN1	663.394	605.491	673.114	634.384	479.054	803.14	740.983	690.467	632.334	625.19	338.079	676.238	728.636	547.62	717.184	525.618	356.531	753.507	880.148	623.137	899.744	634.442	38.6717
ENSG00000188404	SELL	54.7497	129.446	130.307	94.2614	76.4583	73.7221	57.54	3.87132	22.6453	156.116	151.169	164.22	70.009	113.086	122.075	291.723	181.726	132.535	45.3689	48.9128	81.5738	92.0978	38.2089
ENSG00000142089	IFITM3	15.6011	23.0325	57.4271	15.8342	13.7184	25.3242	21.9984	6.31934	10.4119	23.0362	24.3864	35.8285	28.2422	7.63375	19.0678	47.1846	54.9714	51.8568	102.57	28.0229	59.9566	19.3168	38.1103
ENSG00000161939	RNASEK-C17orf49	86.1594	112.92	137.535	88.2773	71.9147	97.4494	95.5611	78.2479	85.5057	137.197	109.104	128.294	105.753	87.1161	110.058	142.369	128.145	142.266	143.23	113.365	155.836	99.5398	37.9953
ENSG00000205542	TMSB4X	3319.7	3030.18	3212.91	4048.04	1866.07	3908.54	3428.68	3613.92	3052.97	3484.56	2078.12	3441.02	3017.17	3146.04	3014.14	3363.77	2606.61	3365.73	3585.94	3068.01	3287.42	3174.94	37.9751
ENSG00000019582	CD74	61.5115	32.0989	84.6111	87.7363	72.2963	62.1269	54.4575	31.7765	60.6755	36.6639	30.5386	38.309	25.3174	32.2697	29.4949	114.898	71.4977	64.2789	66.7902	80.2927	109.909	46.8052	37.8059
ENSG00000102409	BEX4	41.4857	60.5974	88.4981	47.4016	35.9375	60.0794	39.1203	22.0366	44.3389	61.5992	62.6753	64.505	46.6075	53.5263	74.6711	99.7842	69.8536	92.3348	72.2081	73.1371	123.671	51.0416	37.4566
ENSG00000238923	RNU7-1	41.3277	39.5894	75.7815	48.4794	32.8541	30.788	50.2765	32.8177	52.7509	54.7783	27.446	40.3063	50.4681	34.2622	30.2753	51.2058	51.006	69.6327	63.1303	28.7322	190.982	40.4586	35.323
ENSG00000211695	TRGV9	59.7603	23.2482	76.7111	48.5441	107.377	52.1347	40.4665	6.24996	103.79	19.6329	25.5514	22.7092	33.6264	27.9071	10.0622	94.7539	76.8344	89.276	75.6281	64.3321	59.4423	41.5043	35.2069
ENSG00000211751	AC245427.1	401.129	383.117	427.17	464.968	359.753	406.496	659.063	161.622	354.875	439.304	369.503	309.502	360.464	418.534	401.396	216.181	329.381	680.501	436.009	407.916	493.035	392.123	35.0472
ENSG00000170296	GABARAP	137.402	156.452	181.583	133.07	117.126	158.399	147.855	125.908	142.057	185.62	149.715	158.905	156.634	135.083	152.754	190.021	168.24	175.689	197.274	163.975	194.3	146.927	34.6562
ENSG00000123416	TUBA1B	64.0498	98.0777	115.536	73.1389	71.2438	56.4018	43.3671	89.1545	50.9926	95.9625	119.653	86.3353	90.4309	85.3327	110.752	99.406	105.511	100.282	125.915	125.237	136.865	81.0637	34.4721
ENSG00000170345	FOS	33.1119	36.9324	69.429	23.4207	7.84052	53.5063	29.1477	24.5823	60.174	16.2467	6.71929	79.1202	14.6684	47.9563	56.8838	54.4434	60.5623	86.0033	33.3879	70.0332	112.144	35.0222	34.4068
ENSG00000135535	CD164	35.499	44.2229	74.2384	37.3233	37.9685	37.4056	33.7756	31.5039	35.0173	47.8481	48.773	42.6894	39.9445	41.146	44.9362	66.506	90.4379	65.572	65.3764	78.9361	78.602	39.861	34.3774
ENSG00000267532	MIR497HG	26.9688	48.3942	71.2362	30.2334	21.2799	37.4738	25.9619	23.051	23.8128	56.0817	46.2194	61.9009	36.731	37.6695	51.7627	72.1071	61.8601	73.1194	72.8517	57.1597	90.3195	37.6815	33.5548
ENSG00000175567	UCP2	98.1199	107.726	136.465	97.0311	98.3343	105.735	70.1499	116.807	100.661	105.93	109.377	145.569	75.2984	113.884	96.298	116.224	139.639	169.68	119.182	144.407	129.655	102.923	33.5416
ENSG00000202335	SNORD50	67.1223	62.9662	98.227	65.3082	37.6649	96.6672	39.5928	50.2415	113.259	51.5585	53.5973	67.3691	64.0556	50.3905	90.8259	82.7009	72.3893	126.521	67.4706	72.9593	167.321	65.0442	33.1828
ENSG00000259865	AL390728.6	31.3639	26.5405	60.9485	64.6837	27.7256	33.4689	24.649	17.2603	20.3961	20.889	30.3989	23.9606	32.1259	23.9573	27.9111	86.3256	83.4193	36.9347	44.0893	53.9075	61.0148	28.9522	31.9963
ENSG00000276784	JPX_2	105.02	120.812	144.582	124.333	134.988	139.276	54.1019	39.5401	137.881	125.228	167.378	119.342	96.8852	77.8257	138.213	151.147	189.865	172.739	93.6662	70.269	189.806	112.916	31.6663
ENSG00000233093	LINC00892	13.281	45.1442	60.6834	9.91879	7.434	14.9106	13.5574	29.5392	4.32613	33.0415	57.2594	38.7384	30.865	52.7562	58.2047	65.1772	53.2552	67.0884	54.5598	56.5637	67.4562	29.2126	31.4708
ENSG00000211765	TRBJ2-2	133.435	63.1866	129.315	123.968	158.956	175.467	69.3151	27.5835	245.319	89.8788	33.9038	73.2626	39.9634	66.0666	76.0445	173.299	65.4308	108.738	79.6092	154.647	194.163	98.3107	31.004
ENSG00000278217	MALAT1	277.157	287.656	313.358	234.261	496.443	77.0288	422.422	325.328	107.462	274.253	641.499	81.3339	307.222	331.952	89.6787	375.859	724.636	101.939	262.531	288.532	126.651	282.407	30.9512
ENSG00000257715	AC007298.1	3.47655	3.82952	34.4387	3.21655	3.06961	3.36986	4.71876	3.51622	2.96828	3.9282	3.49767	3.46461	3.66233	4.3922	4.03214	32.7807	29.7198	17.6541	44.8856	40.6335	40.9588	3.65304	30.7857
ENSG00000277734	TRAC	173.273	40.8034	137.419	151.753	154.941	151.805	156.507	192.67	231.959	52.2002	25.0666	18.3758	61.429	58.9205	28.8283	141.899	109.741	110.866	144.954	181.789	135.266	107.038	30.381
ENSG00000111669	TPI1	132.28	175.947	183.812	128.703	107.859	131.034	119.081	163.822	143.182	146.48	146.009	197.366	157.176	187.288	221.362	175.727	155.215	156.011	183.111	200.475	232.331	154.113	29.6982
ENSG00000158710	TAGLN2	86.6965	157.073	150.287	71.8729	84.9755	114.568	67.2525	126.814	54.6954	167.497	169.509	160.31	129.451	184.222	131.45	136.248	173.637	149.923	143.889	173.86	124.167	121.885	28.4026
ENSG00000207501	RNVU1-14	110.732	56.2526	111.186	162.389	65.6582	40.5884	224.003	29.3725	142.378	43.5315	61.8671	63.7036	94.4501	43.3373	30.6261	51.4667	38.4339	125.166	183.4	76.4732	192.178	83.4921	27.6942
ENSG00000105583	WDR83OS	88.385	96.2379	119.918	105.585	68.4103	108.584	84.1273	76.5015	87.1019	95.3459	84.5098	115.042	91.2012	96.1934	95.1351	126.374	92.1106	125.265	119.346	115.071	141.343	92.3115	27.6067
ENSG00000212195	U3	13.7704	5.04816	36.9584	35.1354	12.6975	6.6349	15.2946	5.54614	7.3142	5.10747	2.82967	5.36732	7.07107	5.37212	4.5413	21.8702	10.0891	42.6524	40.5838	25.0674	81.4873	9.4093	27.5491
ENSG00000005022	SLC25A5	81.4827	100.867	118.499	76.2218	74.4703	81.689	78.1589	84.7181	93.6381	98.1396	92.3093	102.727	87.6956	110.522	113.809	108.465	93.2439	146.777	104.879	112.535	145.093	91.1749	27.3238
ENSG00000233719	GOT2P3	2.15436	0.0930887	27.7327	1.22245	0.841107	3.35152	7.19629	0.281107	0.033702	0.0408747	0.0253099	0.140712	0.252988	0	0.0986473	25.3354	24.8334	12.2005	31.8835	47.4449	24.6986	1.12373	26.609
ENSG00000141194	OR4D1	17.8967	25.3482	48.0946	24.2789	22.4749	18.2315	18.3934	8.326	15.6756	27.5786	24.5002	28.3404	20.3017	37.2744	14.094	56.4475	44.8985	19.157	51.7866	74.6855	41.5925	21.6225	26.4721
ENSG00000254641	AC091564.3	39.1352	57.7669	72.9684	36.4836	42.4543	41.8621	36.2892	49.3325	28.3895	49.6569	65.1378	55.0185	54.4982	67.6273	54.6625	70.8445	81.3567	60.8527	78.9102	76.0455	69.8006	48.451	24.5173
ENSG00000143110	C1orf162	54.8095	114.064	108.839	107.965	43.8061	64.2193	61.1976	35.4234	16.2458	132.907	82.3247	116.634	121.675	113.434	117.406	137.441	90.344	123.131	102.358	97.7038	102.056	84.4365	24.4025
ENSG00000211841	TRAJ48	13.8059	12.854	36.1978	12.6602	20.3383	5.94767	14.3647	24.6978	4.82688	19.6533	10.357	4.60643	15.5286	15.8776	11.1009	44.8928	25.503	27.5903	26.3043	52.3337	40.5626	13.33	22.8678
ENSG00000140319	SRP14	221.07	222.57	244.686	206.213	169.27	310.215	186.586	208.506	245.629	240.026	193.061	272.583	199.087	183.516	247.144	245.576	198.857	296.824	216.729	209.683	300.45	221.82	22.8667
ENSG00000276216	AC245014.3	80.2994	40.4273	82.836	117.562	46.5118	27.8852	158.762	26.3514	104.724	28.8491	44.7528	45.3707	69.0733	32.1646	22.3531	35.6587	24.5758	98.9912	126.556	62.4118	148.822	60.3633	22.4726
ENSG00000284360	MIR6125	60.4517	60.5078	82.923	57.9552	83.6754	29.3885	93.6793	69.0503	28.9613	77.3848	88.6977	30.6076	59.4455	59.2277	47.6836	91.6049	130.029	38.7989	119.972	76.0954	41.0379	60.4797	22.4433
ENSG00000206828	U1	130.635	119.968	147.37	183.029	55.4414	101.74	182.616	51.9867	208.998	131.237	94.4915	185.139	93.953	77.3651	137.623	99.6999	58.7813	223.583	123.783	87.5106	290.863	125.302	22.0684
ENSG00000283498	MIR1244-2	140.53	159.93	172.259	102.76	70.1532	194.223	137.743	122.371	215.932	159.922	106.317	227.043	143.868	129.449	192.978	171.046	107.597	203.519	139.397	158.957	253.039	150.23	22.0293
ENSG00000211840	TRAJ49	104.66	103.409	125.998	132.701	68.2017	56.6778	114.132	210.481	45.7691	166.53	63.5011	38.219	128.111	140.078	84.014	188.602	114.764	99.0296	105.053	147.766	100.773	104.035	21.963
ENSG00000267598	AC011446.2	59.5463	52.3736	77.9121	19.4189	52.9894	22.5517	72.3005	70.8714	119.146	33.4048	32.8568	29.1368	76.008	45.0053	97.83	37.0294	43.6917	28.0817	146.091	80.8813	131.697	55.96	21.9521
ENSG00000262526	AC120057.3	85.2825	97.1004	113.033	82.2187	72.4407	98.6756	91.7891	78.6446	87.9262	114.338	92.5483	98.838	97.1176	84.6427	95.118	118.117	103.977	109.201	123.491	102.339	121.073	91.1914	21.8414
ENSG00000102096	PIM2	20.6943	17.1075	39.9165	19.873	23.7086	12.7805	18.1648	32.5719	17.0667	11.1678	15.9577	14.4594	20.7755	20.0568	20.2279	20.3372	57.0471	29.4083	33.5944	50.5297	48.5824	18.9009	21.0156
ENSG00000274210	U1	86.9981	39.1357	83.8295	184.867	89.7515	42.079	95.1255	21.7021	88.4635	54.4438	49.431	51.0058	22.2342	35.736	21.9634	40.7096	50.1856	110.863	93.4042	34.8704	172.944	63.0669	20.7626
ENSG00000211845	TRAJ44	76.0011	7.66365	62.5317	76.2701	48.1078	45.4822	101.9	155.63	28.6165	3.34524	0	1.15161	19.4108	20.0559	2.01835	65.9363	33.3501	30.218	42.0869	124.164	79.435	41.8324	20.6994
ENSG00000219200	RNASEK	145.413	163.354	174.994	143.419	122.9	149.769	170.392	135.704	150.291	202.023	160.779	169.378	171.257	125.496	151.193	185.265	171.603	182.519	185.022	148.329	177.226	154.383	20.6105
ENSG00000148444	COMMD3	31.8122	36.4174	54.0941	41.254	33.8261	41.2303	30.1202	22.4159	22.0266	40.2905	35.8154	45.4722	26.1972	31.6731	39.0562	59.9106	48.6953	56.3454	49.1035	45.0519	65.458	34.1148	19.9793
ENSG00000198763	MT-ND2	2039.19	1576.98	1827.91	2119.46	2239.98	1637.73	2972.2	1683.09	1582.67	1785.08	1502.67	1150.93	2780	1182.84	1060.39	2231.15	1803.46	1231.71	3161.03	1424.73	1115.35	1808.09	19.8205
ENSG00000199377	RNU5F-1	28.05	23.3979	45.5195	34.9165	30.9587	34.475	31.9063	18.0354	18.008	34.2244	17.567	32.8651	20.9039	20.6987	14.1285	30.594	30.6338	50.936	46.7407	38.678	75.5348	25.724	19.7956
ENSG00000185475	TMEM179B	62.3594	63.3092	82.2044	63.1149	46.439	85.7852	58.4238	61.193	59.2006	64.2785	56.9046	72.2966	58.6568	62.5038	65.2149	89.1805	63.5519	98.8769	76.9579	75.5193	89.14	62.8343	19.3701
ENSG00000271787	AC104794.4	3.70518	7.89424	25.0895	3.88198	1.76794	3.85477	2.79001	7.59869	2.33768	4.72534	7.53434	10.1669	5.11818	10.2697	9.55098	15.2589	13.3013	20.2288	18.2066	22.902	60.6392	5.79971	19.2898
ENSG00000273612	DLEU2_4	35.7098	32.4786	53.1868	26.8324	32.7125	29.6419	79.4781	24.622	20.9719	28.6148	42.7493	27.5195	29.5178	33.585	32.8853	35.0483	59.6649	75.6356	67.144	41.2406	40.3877	34.0942	19.0926
ENSG00000142227	EMP3	73.2073	109.704	110.496	73.9255	54.6125	84.2007	63.4116	101.487	61.6063	119.341	103.175	110.588	121.959	101.149	102.013	120.467	95.2112	97.0283	125.364	103.858	121.05	91.4558	19.0407
ENSG00000272182	AC135507.1	61.52	66.8034	82.7791	64.1168	57.7583	79.6397	51.9233	65.4254	50.2563	69.217	57.1655	76.8837	63.9414	68.7881	64.8248	82.2384	70.2775	114.935	67.2026	81.3567	80.6642	64.1617	18.6174
ENSG00000111144	LTA4H	2.10405	2.28627	20.6883	1.86137	1.91674	2.21069	2.4781	2.01698	2.1404	2.13376	2.20996	2.18794	2.10244	2.39108	2.69246	20.2568	16.0116	11.5646	27.4837	23.5086	25.3042	2.19516	18.4931
ENSG00000155090	KLF10	6.82638	20.209	31.3624	2.67609	4.77662	6.57157	3.62439	14.0651	9.24451	11.1048	21.1665	16.1825	12.9086	28.4148	31.4767	23.5968	21.7725	11.6186	18.6792	54.9195	57.5877	13.5177	17.8447
ENSG00000274864	HOTAIRM1_3	43.7709	54.423	66.6196	32.3126	30.9052	47.445	56.0818	10.8379	85.043	44.204	48.6602	72.5513	31.7811	51.7545	77.5869	68.1595	31.4216	36.4754	61.7928	70.1261	131.742	49.0969	17.5227
ENSG00000169564	PCBP1	115.81	162.208	156.342	110.674	114.642	131.291	135.294	120.458	82.5024	157.355	155.926	181.378	175.955	153.608	149.027	139.468	161.163	147.853	162.545	157.149	169.876	139.009	17.333
ENSG00000269972	AC004542.1	23.2641	28.0704	42.9239	33.0086	31.6089	22.8768	16.7375	15.7218	19.6312	26.0366	29.3905	27.2861	22.1045	34.6886	28.916	59.7807	39.2754	27.7512	37.685	35.6221	57.4291	25.6673	17.2567
ENSG00000169413	RNASE6	2.95528	2.50704	19.8024	7.44093	5.40806	1.29106	2.73425	0.857396	0	2.88164	2.27934	2.07363	2.01368	4.94144	0.852495	27.413	15.438	29.4985	10.2915	14.0062	22.167	2.73116	17.0712
ENSG00000151287	TEX30	6.33739	13.1996	26.401	6.70253	5.79001	9.47931	4.86286	7.06035	4.12926	15.2768	13.8514	12.0161	15.3629	12.2295	10.4609	23.6437	26.1024	27.4492	35.5184	22.034	23.6585	9.7685	16.6325
ENSG00000051108	HERPUD1	22.6679	18.9999	37.3451	20.4143	18.5843	22.5281	14.2175	28.9865	31.2764	14.4977	20.1204	20.4362	14.9934	20.482	23.4697	30.9091	38.1498	28.6366	30.2315	35.4613	60.6824	20.8339	16.5112
ENSG00000128040	SPINK2	0.285718	0.106549	16.5127	0.150612	0.821146	0.122421	0.147555	0.0448425	0.427729	0.101979	0.052164	0	0.349894	0.0443043	0.0909559	27.1626	17.2028	7.5297	9.86661	13.9817	23.3329	0.196134	16.3166
ENSG00000274430	JPX_1	56.1081	62.5361	75.6367	58.6487	59.5025	70.2059	52.9998	31.5771	63.7148	65.5667	75.6404	69.3268	55.558	46.0172	63.1072	71.6882	87.8873	80.3185	50.9427	56.5067	106.477	59.3221	16.3146
ENSG00000268027	AC243960.1	15.1295	22.3589	34.6779	19.1164	11.4195	19.6143	16.4518	12.8082	11.367	26.0129	21.3706	22.3884	23.3519	22.4099	18.6197	38.0774	38.229	31.7513	32.8417	31.8485	35.3195	18.7442	15.9337
ENSG00000166337	TAF10	32.9102	45.0716	54.7249	28.0873	34.2308	33.7193	36.984	38.983	25.457	39.2635	47.7795	42.0597	46.4433	50.4325	44.4508	53.8937	58.0523	45.2824	60.8046	56.46	53.8566	38.9909	15.734
ENSG00000166333	ILK	26.4883	39.2771	48.5434	24.722	28.9519	27.9461	25.3014	32.9815	19.0267	34.6545	43.4537	36.7919	38.1521	45.3525	37.258	48.0512	52.9579	40.8369	52.1869	51.009	46.2187	32.8827	15.6607
ENSG00000177383	MAGEF1	5.30504	15.9974	26.1057	1.962	14.0524	4.63462	4.61547	4.50785	2.05791	16.6339	29.2144	14.1688	10.7637	10.9413	14.2623	43.5971	39.8122	15.4816	22.0821	17.3078	18.3536	10.6512	15.4545
ENSG00000176340	COX8A	69.7775	54.5835	77.4537	71.9991	54.9548	74.4537	78.3153	61.5228	77.4194	62.6294	44.0944	62.7754	56.146	47.2381	54.6175	79.9185	58.6374	84.3521	85.3396	66.0492	90.4255	62.1805	15.2732
ENSG00000283938	MIR3917	64.4739	61.5872	78.2445	38.907	40.2728	86.9805	30.4092	126.512	63.7615	81.0142	39.6404	69.8209	58.7333	72.4601	47.8545	31.3616	27.9078	262.553	34.7471	59.0864	53.8108	63.0306	15.2139
ENSG00000197903	HIST1H2BK	24.6334	25.8083	40.2417	11.8968	26.9688	37.372	36.0744	13.4824	22.006	19.2911	27.1442	42.6549	22.2536	7.46175	36.0443	29.3449	37.9533	61.9153	42.1905	20.022	50.0245	25.2209	15.0209
ENSG00000180964	TCEAL8	48.0309	56.5895	67.2778	57.2333	36.5203	61.9334	55.8057	35.2959	41.3966	60.3796	49.6677	64.7674	57.9424	52.6706	54.1091	69.3378	55.1658	92.663	70.1053	56.3361	60.0588	52.3102	14.9676
ENSG00000125458	NT5C	24.0468	30.3723	42.1522	17.1751	27.5266	23.5286	35.5712	24.8557	15.6236	23.9626	18.4616	28.979	39.2318	25.3013	46.2975	30.8299	23.0505	30.5584	62.9219	45.8417	59.711	27.2095	14.9427
ENSG00000091317	CMTM6	12.1023	12.6266	27.2122	9.55376	9.83639	10.6162	10.0019	20.7908	11.8145	11.5964	13.7661	10.0814	12.474	13.9593	13.8826	25.6564	29.817	21.9841	28.2732	26.1492	31.3932	12.3644	14.8478
ENSG00000129355	CDKN2D	32.3607	26.7197	44.2775	20.4494	25.5227	24.8665	41.8548	43.6054	37.8653	17.9073	13.0724	19.1152	40.8568	23.6282	45.7381	30.1413	24.2616	22.6521	72.5571	32.1993	83.8535	29.5402	14.7373
ENSG00000275146	snoU2_19	20.1502	24.3068	36.9651	12.6448	44.3531	2.75517	32.8761	26.6432	1.62907	11.5254	42.8196	7.25513	33.6292	39.4851	11.1262	12.1526	74.1549	17.5888	58.001	22.6266	37.2669	22.2285	14.7366
ENSG00000283881	MIR3916	16.3	15.1503	30.2425	15.9353	28.0483	3.98621	30.0857	18.8203	0.924295	21.5795	27.4184	2.70138	20.815	15.682	2.70545	47.9523	64.4254	4.40271	26.4442	33.6992	4.53092	15.7252	14.5173
ENSG00000274396	HOTAIRM1_4	38.9979	50.2421	58.9426	34.7112	30.4384	39.977	54.0657	8.56762	66.2276	51.6545	46.6977	64.3715	31.1714	43.3562	64.2015	68.8865	42.4088	40.574	56.0514	53.8729	91.8623	44.62	14.3226
ENSG00000101608	MYL12A	359.348	292.933	340.223	427.295	213.624	439.612	339.689	415.98	319.888	321.43	240.149	282.847	359.695	285.649	267.826	338.062	280.565	375.561	378.636	315.633	352.884	326.14	14.083
ENSG00000170043	TRAPPC1	79.0952	83.1318	95.1855	101.303	57.8549	90.0364	74.604	80.2261	70.5473	92.1366	84.1927	87.6407	81.0671	76.3808	77.3731	95.5367	76.1418	104.173	100.138	99.0607	96.0625	81.1135	14.072
ENSG00000211862	TRAJ27	29.5279	4.9221	31.1849	21.1021	20.8819	25.7772	20.1319	48.4093	40.8648	8.03708	4.97661	0	2.76357	11.6001	2.15519	35.9523	18.8529	11.2232	29.492	53.6903	37.8985	17.225	13.9599
ENSG00000209082	MT-TL1	397.119	254.261	339.577	357.426	732.319	249.508	364.253	345.864	333.344	206.886	418.463	187.182	267.403	307.457	138.177	367.672	636.084	216.308	350.216	298.24	168.943	325.69	13.8869
ENSG00000202310	Y_RNA	3.64454	1.55773	16.2685	2.1615	2.28154	2.44904	11.7836	1.3815	1.81008	0.243924	1.20831	0	3.01946	4.87471	0	10.6387	8.01056	9.19678	16.8786	20.352	32.5346	2.60113	13.6674
ENSG00000160888	IER2	26.7741	24.6596	39.3593	9.70944	22.7216	12.3008	32.1759	31.4549	52.282	14.9598	14.6643	15.0462	35.0483	22.3169	45.9223	20.5617	22.0837	17.3499	68.3666	39.4157	68.3782	25.7169	13.6424
ENSG00000283726	MIR5193	28.2984	28.6885	41.7972	38.5501	36.6218	26.4901	23.6104	27.181	17.3369	24.8937	24.2438	34.9444	26.1779	39.1229	22.7481	49.8673	30.6144	44.0433	28.8865	39.7374	57.6342	28.4934	13.3038
ENSG00000277752	DLEU2_5	26.5472	28.1466	40.4193	24.0853	20.8272	29.6509	51.1743	17.2546	16.2907	24.1485	29.9057	31.0934	33.9689	30.0839	19.679	31.0391	50.0251	49.2684	51.2934	25.3972	35.4922	27.3469	13.0724
ENSG00000211450	SELENOH	57.446	73.9801	78.518	60.4367	53.8138	62.5765	65.6771	47.7613	54.4107	93.6033	62.7154	88.9973	60.8699	66.1454	71.5496	81.0015	68.5785	88.5883	81.1691	70.2848	81.4859	65.7131	12.8049
ENSG00000100097	LGALS1	47.2203	70.4458	71.5823	16.317	11.9359	30.1724	10.0891	209.283	5.52464	62.5124	35.9343	37.727	130.51	100.68	55.311	50.5059	64.8716	52.6509	76.4256	122.736	62.3037	58.833	12.7493
ENSG00000122566	HNRNPA2B1	79.7436	83.9022	94.4672	75.0963	94.2769	68.4683	69.5838	87.8631	83.1734	76.9335	96.3887	65.9671	63.5874	91.5772	108.959	88.5464	112.386	82.9137	74.0964	97.7317	111.129	81.8229	12.6443
ENSG00000197747	S100A10	61.4125	82.5507	84.4984	41.5447	45.221	62.665	38.0491	142.79	38.2047	95.0382	70.5593	69.1311	108.457	92.9118	59.207	66.5103	78.9086	85.2521	105.27	92.9547	78.0947	71.9816	12.5168
ENSG00000274878	DLEU2_3	28.7914	24.868	39.2789	20.5194	25.9908	27.1743	63.147	20.1466	15.77	21.6524	28.1553	23.3556	21.2189	29.5688	25.2571	35.7163	47.405	49.8894	44.2669	29.2242	29.1717	26.8297	12.4492
ENSG00000204287	HLA-DRA	2.66957	0.290082	13.6403	2.83674	6.46194	4.62001	0.152134	1.42916	0.517463	0.288491	0.382342	0.174235	0.187955	0.475389	0.232082	31.5495	13.0596	8.38046	5.92188	8.22221	14.7083	1.47983	12.1605
ENSG00000252155	RNU6-941P	14.8342	18.0377	28.548	19.4535	18.0241	16.1229	6.80828	19.1436	9.45263	10.0009	25.6766	12.4278	15.8521	27.7858	16.4832	38.872	30.8979	16.8608	20.7146	38.3096	25.6333	16.436	12.1121
ENSG00000133561	GIMAP6	6.6385	10.4969	20.5504	5.67773	9.75258	8.47535	8.81774	4.03787	3.06972	11.075	14.7155	9.21603	9.42573	10.2196	8.32966	24.623	27.797	15.6234	17.7131	17.3306	20.2151	8.56771	11.9826
ENSG00000272917	AC010186.4	6.23893	5.65972	17.8396	5.07745	4.52586	8.11087	8.40907	5.24946	6.06088	5.89808	4.94686	5.60013	4.03062	6.61839	6.86424	16.7223	15.1019	10.4812	20.1384	23.8894	20.7044	5.94933	11.8903
ENSG00000261684	AC018362.1	83.4996	74.7007	90.8241	88.9189	75.5409	93.0762	68.3785	80.7284	94.3545	68.0232	76.6373	83.2404	73.8248	75.1325	71.3459	108.573	96.0562	94.0734	77.0738	84.2275	84.9409	79.1001	11.724
ENSG00000255302	EID1	107.245	157.174	143.883	97.403	92.354	108.049	88.3121	119.039	138.313	163.187	134.572	139.404	125.197	163.141	217.544	156.554	130.583	140.293	133.05	134.809	168.009	132.21	11.6734
ENSG00000247774	PCED1B-AS1	47.4437	10.9452	40.8255	51.9896	38.4322	46.6566	61.3071	36.8155	49.461	11.5015	9.7141	9.43738	11.4887	13.0582	10.4709	49.1508	39.024	30.6344	41.5823	48.4106	36.1511	29.1944	11.6311
ENSG00000252685	RNU6-928P	6.42623	7.51921	18.5438	0	0	14.4117	14.9561	0	9.18963	0	0	8.0225	14.894	2.02488	20.1738	2.5495	9.50704	6.367	56.5669	19.8915	16.381	6.97272	11.5711
ENSG00000254400	AC091564.2	20.7361	30.2768	36.996	19.8281	23.2172	18.9856	19.6766	26.7321	15.977	30.8415	34.4253	27.2417	25.5355	32.4396	31.177	36.0225	39.9808	33.8947	36.1642	41.7428	34.171	25.5064	11.4896
ENSG00000284427	MIR4647	41.515	46.2272	55.3425	32.0983	45.2771	40.7765	30.0481	34.3697	66.5204	44.1258	40.3727	41.2636	43.8199	47.3821	60.3992	51.3724	60.2509	50.6972	60.0725	44.4451	65.217	43.8711	11.4714
ENSG00000198830	HMGN2	50.0209	59.2682	66.0874	46.5217	45.1896	58.9981	42.0154	45.3698	62.0308	59.1183	55.0161	70.873	50.6554	57.7576	62.1886	63.8472	49.5699	93.4845	55.9054	63.418	70.2994	54.6445	11.4429
ENSG00000128016	ZFP36	89.5967	55.4934	83.9392	81.787	56.2564	48.4232	76.4227	109.745	164.946	38.624	44.7331	53.8973	42.6127	71.6402	81.4534	60.2022	61.9859	60.2636	72.4375	95.9517	152.794	72.5451	11.3941
ENSG00000226979	LTA	15.262	34.3666	36.093	13.3116	21.9281	8.98737	9.87515	17.2506	20.2193	30.949	39.1608	22.7941	40.2421	36.8829	36.1704	17.9217	51.9182	48.0006	35.1355	33.1066	30.4755	24.8143	11.2787
ENSG00000139211	AMIGO2	4.65418	2.95692	14.9583	2.52964	6.25157	5.36366	4.05721	5.84958	3.87344	3.56836	3.33545	1.19637	4.12908	3.81984	1.69242	22.6214	19.827	14.1754	9.52532	13.8432	9.75723	3.80555	11.1527
ENSG00000102317	RBM3	78.1645	83.4738	91.9341	76.1248	72.2517	76.9205	49.5981	78.1826	115.909	86.761	74.0514	89.1731	49.3248	81.2047	120.328	90.775	78.0676	97.5221	72.6493	90.5736	122.017	80.8191	11.115
ENSG00000143742	SRP9	33.5048	36.2508	45.9145	35.4372	26.5664	45.2759	27.1988	35.1621	31.3884	35.0022	34.8597	32.0415	39.0747	36.7288	39.7979	50.4809	44.4886	43.5441	46.1439	44.0281	46.8013	34.8778	11.0367
ENSG00000185527	PDE6G	0.589599	1.92568	12.1638	0.585727	0.658173	0.947567	0.835856	0.0656921	0.444581	1.77166	1.14214	2.35072	1.0115	2.77089	2.50715	13.3859	8.43868	8.1175	13.9604	11.1577	17.9228	1.25764	10.9062
ENSG00000126432	PRDX5	35.8452	46.3852	51.7897	34.4354	26.1558	44.1479	34.8191	39.9276	35.5853	47.1344	37.25	49.6014	42.8205	47.4019	54.1029	50.2552	40.987	63.5452	51.8422	50.8986	53.2098	41.1152	10.6745
ENSG00000222724	RNU2-63P	17.057	12.7522	25.4841	18.551	24.3866	17.2695	18.5136	6.04279	17.5783	9.64128	13.2852	16.6419	6.3035	8.68401	21.9574	26.6515	30.5793	26.0259	17.9385	9.99703	41.7125	14.9046	10.5795
ENSG00000175334	BANF1	53.3835	68.3223	71.2117	65.5746	49.186	54.5979	60.7943	44.9551	45.1934	73.0782	70.7467	85.9336	63.4567	57.0701	59.6486	78.3751	73.5223	76.5762	71.9761	64.148	62.6727	60.8529	10.3588
ENSG00000207205	RNVU1-15	34.9327	13.8258	34.7376	65.5524	18.9658	9.2173	45.4203	13.1763	57.2643	22.512	6.32716	12.9713	22.2342	5.42422	13.4863	18.7478	13.4827	37.1215	30.1304	23.1164	85.8267	24.3793	10.3583
ENSG00000164104	HMGB2	62.1526	49.2032	66.0087	58.6667	44.5341	91.8209	45.5324	45.6235	86.7382	41.7001	35.9145	66.1124	43.5071	43.8698	64.1155	60.7293	41.8576	87.8854	54.4582	56.3757	94.746	55.6779	10.3308
ENSG00000205352	PRR13	66.7822	56.7273	71.9685	73.2796	48.7484	73.9857	57.2567	70.9795	76.4434	62.6168	45.9305	58.7779	51.9621	57.2212	63.8556	83.3858	57.0762	66.6306	69.0844	72.2651	83.3691	61.7548	10.2137
ENSG00000155366	RHOC	15.9534	6.29159	21.102	20.3756	9.88894	7.29256	21.4662	15.7039	20.9934	4.52868	4.06195	3.42753	11.7863	9.18345	4.76158	12.7568	16.8134	18.597	25.791	24.811	27.8431	11.1225	9.97954
ENSG00000136490	LIMD2	40.773	41.5292	51.0417	43.3469	41.2126	37.735	35.3145	39.0545	47.9748	54.052	41.8219	46.2272	28.5516	37.0056	41.517	58.2343	50.881	50.3912	46.6561	46.1522	53.9353	41.1511	9.89055
ENSG00000284353	MIR142	8.17625	12.9719	20.3345	9.39135	5.66451	5.32033	14.6279	9.30981	4.74365	12.7177	10.4998	4.16962	12.1819	16.3387	21.9235	28.9529	18.4677	11.4167	17.1432	21.5492	24.4774	10.5741	9.76044
ENSG00000166681	BEX3	6.96602	20.781	23.6076	4.60034	8.1521	14.5463	6.10196	4.74611	3.64932	20.7052	23.5204	17.783	13.8846	23.991	24.8021	17.6969	14.3645	45.9574	19.4989	16.0689	28.0589	13.8735	9.73405
ENSG00000275097	AC024940.5	9.79389	11.1609	20.1891	10.8759	10.1889	12.5552	9.0092	7.01492	9.11913	8.72568	9.70474	11.25	9.97567	11.8844	15.4251	17.6206	20.8593	26.5426	13.1105	15.8209	27.1808	10.4774	9.71171
ENSG00000171476	HOPX	7.45756	7.25394	16.8213	8.56856	6.36215	6.66077	14.4505	1.47075	7.23263	10.8694	6.27822	2.29344	11.4696	7.65981	4.95322	16.1899	18.6488	12.2599	18.5279	17.4925	17.8089	7.35575	9.46557
ENSG00000118640	VAMP8	16.3248	17.9612	26.5159	15.5733	11.722	18.7088	20.1874	18.7989	12.9583	16.765	16.0939	19.2561	21.1002	17.4195	17.1322	23.6025	23.7342	23.4969	32.1639	25.84	30.2577	17.143	9.37291
ENSG00000267697	LUZP6	34.8944	33.3152	43.457	30.664	37.8658	49.9355	32.275	40.3411	18.2849	23.8136	29.491	26.4382	40.5324	38.6672	40.9486	49.1847	54.464	35.5401	38.3865	33.2368	49.9298	34.1048	9.35221
ENSG00000277694	HOTAIRM1_5	27.6136	40.0529	43.1313	27.3691	24.4707	29.6419	33.5466	6.76186	43.8913	36.6996	34.1994	60.2927	21.9275	31.9512	55.2472	51.8105	38.356	30.2542	43.4293	30.3174	64.6204	33.8332	9.29807
ENSG00000152518	ZFP36L2	95.6622	63.9067	89.0152	115.168	63.5983	123.234	95.6753	68.9735	107.325	102.752	33.4695	93.4823	55.2156	58.0141	40.5069	183.97	48.7846	87.9048	79.649	62.2508	71.5327	79.7845	9.23079
ENSG00000210077	MT-TV	55.5339	40.7824	57.3576	43.418	137.13	26.833	64.7583	33.3619	27.7021	36.2704	62.8848	28.9154	63.8024	25.1789	27.6427	63.4049	120.009	33.5882	68.4484	30.9183	27.7765	48.1582	9.19941
ENSG00000013306	SLC25A39	14.482	15.2241	24.0405	8.45111	13.9737	13.1635	15.2885	15.7685	20.2469	12.9057	9.31594	14.3415	15.929	15.9466	22.9056	16.8055	15.6197	19.9117	29.0779	30.4752	32.353	14.8531	9.18747
ENSG00000277511	AC116407.2	14.156	27.2173	29.8474	12.7579	11.604	19.3503	11.1807	11.2521	18.7911	32.1945	27.0479	21.3014	26.4483	28.5884	27.723	40.4916	37.796	17.4204	30.253	19.6949	33.4287	20.6866	9.1608
ENSG00000102007	PLP2	47.9602	95.4791	80.8736	21.056	27.7486	38.589	23.9369	144.262	32.1685	91.5116	93.3547	65.1845	123.37	113.141	86.312	71.2475	102.595	65.2627	77.583	100.6	67.9536	71.7197	9.15391
ENSG00000252464	RN7SKP70	15.0415	21.4281	27.3752	18.3767	12.6385	20.496	15.3404	12.9775	10.4196	22.747	19.8636	29.4489	13.8382	22.7294	19.9415	34.7334	29.1877	29.3211	22.6256	18.1299	30.2535	18.2348	9.14041
ENSG00000134590	RTL8C	16.001	16.732	25.5009	18.9099	16.9209	13.3256	17.5287	15.2324	14.0883	18.4919	15.4697	15.0816	16.9125	18.2325	16.2041	30.9452	26.3718	24.7402	29.6074	24.0307	17.3104	16.3665	9.13442
ENSG00000130724	CHMP2A	44.1825	48.0147	55.2091	47.2973	31.8756	50.8023	44.4352	44.8869	45.7977	47.706	40.297	53.0732	47.8752	47.1884	51.9487	47.4942	43.4775	67.3982	60.7645	46.8099	65.3101	46.0986	9.11046
ENSG00000130755	GMFG	44.8637	40.2377	51.66	54.5586	28.9764	53.4338	47.9398	39.4882	44.7851	50.3294	32.4941	43.5644	39.181	37.6789	38.1786	57.4802	37.9061	53.4115	52.5874	49.4355	59.1394	42.5507	9.10932
ENSG00000162704	ARPC5	28.5762	31.8867	39.181	31.8337	23.1138	35.0338	25.908	27.0663	28.5015	29.052	27.1965	33.3978	37.7503	29.7939	34.1298	35.1379	35.506	40.5196	46.4802	36.5853	40.857	30.2315	8.94955
ENSG00000134545	KLRC1	2.13444	0.0469336	9.94828	0.964688	0.993797	3.22938	0.87651	0.380924	6.36136	0	0	0.0700866	0	0.13986	0.0716547	4.4789	2.18887	14.4526	1.94106	12.5163	24.112	1.09069	8.85759
ENSG00000128272	ATF4	36.0734	45.6783	49.7246	32.0648	35.1773	35.1881	30.5782	36.693	46.7389	39.3175	33.388	51.0115	39.4134	42.0682	68.871	48.476	43.3045	43.6962	46.1526	51.0739	65.6446	40.8758	8.84882
ENSG00000117308	GALE	3.54566	4.01067	12.6153	3.61343	3.05759	2.36248	5.71478	2.83321	3.69248	4.81738	2.71975	3.26105	4.8389	3.46866	4.95827	11.7651	14.2441	8.88763	14.7064	14.144	11.9444	3.77816	8.83709
ENSG00000136888	ATP6V1G1	52.4999	47.1371	58.4846	50.7479	33.2931	66.8873	38.6024	56.3408	69.1277	46.6791	38.6134	46.942	48.4795	45.0926	57.0157	58.4866	44.4222	62.4131	57.9807	53.0172	74.5878	49.8185	8.66616
ENSG00000263986	AC087393.2	20.308	24.9405	31.2524	29.332	21.2242	20.4752	16.4684	16.9187	17.4295	21.7781	20.6942	27.9769	30.3777	25.4566	23.3597	41.3576	23.5616	30.9853	31.8797	26.3296	33.4008	22.6243	8.62818
ENSG00000187837	HIST1H1C	49.3791	63.4226	64.9621	28.3621	66.6294	26.4359	78.0138	58.4324	38.4007	65.7363	77.9531	24.1273	62.6043	83.0704	67.0443	52.9332	72.3838	25.9143	88.9246	80.4569	69.1601	56.4008	8.5613
ENSG00000200530	SNORD35B	43.1669	42.795	51.515	38.6834	31.1548	40.0292	37.3823	31.3594	80.3925	45.1175	30.7495	42.5301	36.5458	37.5184	64.3089	32.5086	59.6649	58.0348	59.0486	38.6399	61.1935	42.981	8.53407
ENSG00000277801	AL138478.1	10.0088	7.31223	17.1858	11.5505	14.4527	10.1729	7.51202	5.71292	10.6516	3.51461	6.27393	8.50211	11.0725	7.40346	7.10669	20.6616	16.6373	16.9123	11.0545	10.3343	27.515	8.6605	8.52533
ENSG00000211832	TRAJ59	1.83169	2.70449	10.7866	0	3.65046	0	5.76085	1.57886	0	1.95139	4.22909	0	3.01946	5.84965	1.17737	9.8203	32.0422	0	3.06884	5.98588	13.8025	2.26809	8.51854
ENSG00000279945	AC013489.3	63.868	60.6663	70.7572	71.3797	50.4727	72.5191	67.5013	66.0875	55.2477	67.7703	50.1672	70.0955	63.7064	57.5347	54.7239	70.9455	55.2217	68.0419	85.2626	69.8993	75.1722	62.2672	8.49002
ENSG00000259042	AC244502.3	1.03186	0.992552	9.4764	0.473321	1.0192	0.563101	1.85785	1.115	1.16268	1.69856	0.674715	2.38307	0.198358	0.768567	0.232037	9.19309	16.539	7.95488	2.52003	2.51669	18.1347	1.0122	8.4642
ENSG00000127528	KLF2	17.6157	14.7349	24.6042	11.8579	13.3114	16.0085	15.8049	25.7336	22.9782	13.6371	11.9061	14.9349	17.6487	19.4714	10.8112	24.8269	17.5405	28.3933	28.6672	26.0873	22.1101	16.1753	8.4289
ENSG00000172500	FIBP	24.201	32.5184	36.7744	23.3531	23.3518	25.3345	19.9184	24.3214	28.9266	30.6969	31.6251	40.607	24.7685	30.9803	36.4326	31.7599	31.3936	43.6018	32.3216	38.837	42.7327	28.3597	8.41475
ENSG00000168264	IRF2BP2	11.7791	12.4519	20.4979	10.4391	10.6446	16.3224	8.31148	11.4499	13.5069	10.4984	11.8595	13.4352	11.3673	11.2965	16.2543	18.7206	19.7013	21.1612	19.1661	16.7737	27.4648	12.1155	8.38245
ENSG00000188021	UBQLN2	10.4314	13.4793	20.3323	7.82739	16.1009	7.38881	8.83182	8.91886	13.5204	8.44496	12.3094	11.9547	15.6883	16.4412	16.0373	18.366	22.264	12.9538	25.9545	23.5512	18.904	11.9553	8.37693
ENSG00000274988	MIR6876	0	0	8.35719	0	0	0	0	0	0	0	0	0	0	0	0	6.05361	8.46517	1.13385	10.2154	5.31349	18.9616	0	8.35719
ENSG00000212607	SNORA3B	13.2599	7.43108	18.688	13.662	7.71194	16.3207	9.28293	13.0165	19.5654	3.21756	6.72412	7.75358	1.86699	8.03768	16.9865	17.5416	9.43446	6.95024	15.1802	23.1941	39.8272	10.3455	8.34246
ENSG00000167850	CD300C	0.100873	0.0124056	8.26602	0.00772578	0.538218	0.00875353	0.0505411	0	0	0.00523109	0.00647824	0	0	0.0627246	0	6.15133	8.14781	4.1254	8.76958	9.22985	13.1722	0.0566394	8.20938
ENSG00000211854	TRAJ35	31.525	9.10303	28.5134	13.8483	63.4809	8.96598	48.8918	27.456	26.5069	5.80456	15.4828	3.68905	11.0543	14.2771	4.31038	18.7251	54.464	15.4319	30.8964	26.2973	25.2657	20.314	8.1994
ENSG00000224383	PRR29	33.5524	39.8779	44.895	39.9885	29.7806	43.8014	32.1659	29.355	26.2227	48.6347	36.9367	52.7868	34.7927	34.8827	31.2338	53.1721	41.8268	51.5477	43.3498	40.4345	39.0391	36.7151	8.17987
ENSG00000106211	HSPB1	14.1859	19.5641	24.9825	10.2486	15.752	13.4488	14.4954	18.7354	12.435	21.1863	14.9342	21.1401	24.8485	17.6391	17.6364	23.0037	15.0257	27.3541	29.1329	23.8369	31.5419	16.875	8.10756
ENSG00000110665	C11orf21	6.94521	6.3177	14.7076	8.22012	8.29229	6.602	5.48425	5.28474	7.78786	6.51035	6.11956	7.61764	4.31572	5.99342	7.34948	17.7481	17.2744	13.145	9.43279	10.8168	19.8287	6.63145	8.07618
ENSG00000271870	AC024060.1	54.9556	92.9957	82.0315	55.1314	35.664	104.808	37.2685	53.2001	43.6617	77.9648	67.2301	147.673	85.9812	85.0449	94.0802	95.7181	71.0526	106.731	74.9753	68.7043	75.0079	73.9756	8.05587
ENSG00000166946	CCNDBP1	25.8549	26.581	34.2209	28.0889	23.1633	32.0449	26.6811	22.5872	22.5639	27.5103	23.6046	36.2546	22.7898	25.0639	24.2629	38.7054	35.0512	36.1861	34.486	31.4847	29.4116	26.218	8.0029
ENSG00000168291	PDHB	29.4492	32.0503	38.7356	30.3016	28.9333	39.2802	25.2109	29.8705	23.0986	33.5177	28.8528	36.7416	28.3139	31.9026	32.9733	38.9974	31.8901	54.0111	33.2339	36.0191	38.2619	30.7498	7.98582
ENSG00000260077	AC104794.2	4.29112	7.19085	13.7064	2.68538	1.1756	4.50082	2.59058	11.8098	2.98456	7.94335	4.66953	10.0381	6.84564	10.8174	2.83109	10.5699	7.94067	12.3735	10.0147	22.5773	18.7621	5.74098	7.96539
ENSG00000261602	AC092115.2	1.12461	1.48551	9.1441	1.61656	0.659396	0.869237	0	3.60246	0	0.927598	2.34345	0.510925	0.688946	3.18847	1.25365	13.1952	7.13697	4.54658	9.10277	13.3848	7.49836	1.30506	7.83904
ENSG00000201558	RNVU1-6	12.2493	6.31464	17.0923	13.2853	11.2686	9.00471	13.6229	2.20944	24.1049	10.1199	1.79037	9.95369	3.47974	8.66746	3.87672	9.16162	8.28967	20.6927	10.1047	13.4025	40.9026	9.28198	7.81034
ENSG00000273149	AL138963.3	408.498	449.262	436.626	302.914	431.63	438.075	401.781	355.72	520.866	523.355	487.315	454.539	369.605	412.714	448.046	395.676	490.156	423.686	413.714	426.165	470.357	428.88	7.7458
ENSG00000182117	NOP10	103.249	115.397	117.05	114.304	93.0792	129.811	121.597	96.6357	64.0657	127.637	117.181	122.223	111.353	107.27	106.716	103.797	115.408	155.655	129.067	102.509	95.8654	109.323	7.72757
ENSG00000267484	AC027319.1	8.55383	10.8279	17.4089	10.1996	6.97295	8.41858	8.34669	9.84318	7.54199	7.54639	9.68538	11.9659	7.78454	10.8767	17.1087	17.339	15.6635	18.2499	11.3643	14.4783	27.3586	9.69088	7.71804
ENSG00000122565	CBX3	20.6724	22.8457	29.4764	18.9351	13.6589	30.2777	16.2077	18.1825	26.7722	17.2342	14.1439	34.1518	21.2855	19.8802	30.3788	21.3582	17.9585	42.2984	25.7578	24.6768	44.8084	21.759	7.71733
ENSG00000234705	HMGA1P4	6.13306	5.25981	13.3455	11.0164	4.48514	5.79515	6.03742	2.82598	6.63831	6.27515	3.51904	7.41817	4.58007	3.1943	6.57212	13.5057	11.3871	11.1601	13.0339	10.1693	20.8168	5.69643	7.64904
ENSG00000132661	NXT1	16.5013	20.8913	26.331	13.5481	13.9358	18.6059	14.9869	15.6352	22.2959	18.6857	14.7706	24.9317	19.0199	19.4853	28.4544	20.7946	13.5761	23.6313	23.5128	24.9185	51.5524	18.6963	7.63468
ENSG00000070756	PABPC1	13.4548	12.0786	20.3788	10.1564	16.0663	14.4698	16.9428	10.7881	12.3054	10.3113	13.0951	11.9386	14.0974	11.8119	11.2173	18.6458	21.9761	17.6532	25.211	16.7482	22.0385	12.7667	7.6121
ENSG00000105369	CD79A	0.9956	0.978839	8.56819	0.859924	1.73811	1.76725	0.139641	0.115268	1.35341	1.62906	0.974207	0.818825	0.325871	0.420877	1.70419	15.721	8.22393	5.76069	5.06542	5.89777	10.7403	0.98722	7.58097
ENSG00000272540	AL662797.3	46.9233	77.2743	69.6657	41.9773	55.8797	27.7442	28.061	65.0191	62.8587	52.0741	83.9879	83.3918	63.807	77.574	102.811	43.1623	66.5124	70.0288	68.495	64.1457	105.65	62.0988	7.56693
ENSG00000228830	AL160408.2	6.44195	7.80052	14.6191	4.64338	3.66225	8.24326	4.9114	8.89254	8.29887	5.16023	5.52086	8.32172	7.27669	7.63336	12.8902	11.9759	9.73358	14.7758	11.9469	13.3942	25.8881	7.12124	7.49785
ENSG00000275307	TUG1_4	12.8294	11.9966	19.8568	13.6497	16.7447	9.13317	7.65606	10.9517	18.8408	16.3011	12.9777	6.21296	9.00832	14.8342	12.6454	29.7864	16.3878	13.2616	9.15564	26.4305	24.119	12.413	7.44386
ENSG00000274536	AL034397.3	0.777543	0.686568	8.16883	0.991886	0.794538	0.848429	1.18548	0.455329	0.389594	0.584001	0.539138	0.467884	0.443608	1.93102	0.153756	13.1363	8.36895	5.85502	8.91707	6.38397	6.35169	0.732055	7.43677
ENSG00000124766	SOX4	4.29236	20.5504	19.7769	4.04561	2.76217	11.4802	1.93788	1.47512	4.05319	16.089	14.4112	28.6139	8.49803	15.6987	39.9917	20.2758	8.7646	33.4648	12.2334	11.7541	32.1686	12.4214	7.3555
ENSG00000205581	HMGN1	25.2202	30.3621	35.1383	12.4048	22.648	33.1387	28.4695	23.5643	31.0959	21.3682	20.1851	32.7782	38.9116	24.6685	44.2611	25.6	20.5958	37.9823	49.0168	31.6493	45.9855	27.7912	7.34713
ENSG00000211875	TRAJ14	5.29357	2.85051	11.3501	4.48927	19.902	0	1.63157	5.73854	0	2.53306	6.27393	0	6.27118	2.02488	0	8.49833	33.2746	6.367	7.96717	9.94576	2.04763	4.07204	7.27805
ENSG00000123689	G0S2	0.0806537	0.20378	7.35982	0	0	0	0	0.483922	0	0.0271866	0	0.112309	0.757201	0.325986	0	2.41707	6.37727	1.45212	4.70302	11.4084	17.8011	0.142217	7.2176
ENSG00000175550	DRAP1	43.6899	41.3181	49.7088	48.984	39.3501	44.8573	52.6349	35.4534	40.8599	48.7331	35.3986	43.1531	42.3366	34.2376	44.0496	50.9782	37.2115	54.9054	52.4831	43.5003	59.1743	42.504	7.20477
ENSG00000115307	AUP1	53.2715	60.2572	63.9614	53.0529	54.7702	42.3837	56.1834	51.1744	62.0645	45.3721	57.9715	64.5476	66.6306	61.6104	65.4112	54.0489	66.3531	60.1377	59.8744	70.2587	73.0957	56.7644	7.19706
ENSG00000111237	VPS29	24.8542	24.5391	31.8812	25.8645	16.1871	32.3471	20.4258	29.712	24.5886	25.3494	22.0299	25.5322	25.2543	23.8418	25.227	32.6754	27.1944	31.2804	30.885	29.863	39.3889	24.6966	7.18454
ENSG00000272638	AC006027.1	5.57543	5.77289	12.8346	7.95467	4.38942	3.45047	5.80114	6.93227	4.92459	6.5415	4.3147	5.38505	8.69163	5.32863	4.37582	22.4833	13.1764	7.70742	6.26192	8.98608	18.3927	5.67416	7.16049
ENSG00000157404	KIT	0.198056	1.35038	7.89294	0.00681359	0.355928	0.0982302	0.134575	0.458995	0.133792	1.14	1.4114	0.287846	1.9279	2.35072	0.98441	6.07165	10.0667	6.09501	5.32389	11.4338	8.3666	0.774218	7.11872
ENSG00000261971	MMP25-AS1	5.1279	4.83135	12.0637	6.24158	7.15545	2.71955	4.90766	3.73745	6.00574	4.25639	3.24076	4.88352	5.54668	6.30489	4.75588	13.6392	12.5458	10.8628	7.95042	14.4138	12.9702	4.97963	7.08409
ENSG00000090238	YPEL3	40.4405	35.0922	44.8328	24.0442	34.4015	40.5672	52.37	35.1074	56.1526	32.2628	17.886	34.1395	45.6875	33.0387	47.5386	36.0771	20.1689	35.4322	61.4868	43.899	71.9331	37.7663	7.0665
ENSG00000278661	TRAJ37	7.63085	4.54433	13.1214	0	8.71898	14.9203	12.6175	8.52582	1.00251	0	7.52872	0.558087	17.5593	1.6199	0	4.75907	24.7183	14.0074	21.6707	11.9349	1.6381	6.08759	7.03382
ENSG00000211886	TRAJ3	28.1668	4.72517	23.4663	62.4395	37.3583	31.2845	7.2982	11.0011	19.6189	9.34779	2.1048	2.34037	11.8343	1.69828	1.02545	20.6701	13.9539	26.7003	33.4107	32.3237	13.7389	16.446	7.02032
ENSG00000264229	RNU4ATAC	42.9387	25.0237	40.9928	54.9906	41.1323	28.9835	68.5859	19.3006	44.6391	18.6688	27.7436	31.1342	19.2579	22.7998	30.5375	27.8371	65.2018	45.6218	39.1458	20.3614	47.7888	33.9812	7.0116
ENSG00000221946	FXYD7	1.12762	4.80338	9.93879	1.08427	0.544002	1.33022	0.844424	2.31621	0.646597	6.5192	3.84633	2.95733	5.79795	5.34471	4.35475	20.2764	6.10577	5.06272	5.37546	7.41703	15.3954	2.9655	6.97329
ENSG00000171101	SIGLEC17P	2.71269	0.707001	8.62409	3.40601	4.53686	1.94556	1.66571	0.515924	4.20609	0.535633	0.0526455	0.169759	1.39449	1.35079	0.738684	15.0894	8.17694	3.87342	8.93167	7.85534	7.8178	1.70985	6.91424
ENSG00000152558	TMEM123	5.03225	6.94878	12.8367	2.95508	5.26998	4.70306	4.31237	7.6997	5.25329	5.72958	6.29642	4.98727	9.25641	7.81886	7.60417	10.5381	12.1033	8.57967	15.9914	16.2847	13.5229	5.99052	6.84617
ENSG00000261779	AC113208.4	2.05965	2.27983	8.86861	2.46815	2.64311	1.0169	3.42498	1.37672	1.42802	1.09386	1.39228	3.3054	2.82095	2.79326	2.27327	7.54362	9.12325	8.49668	7.35884	6.9345	13.7548	2.16974	6.69887
ENSG00000241764	AC002467.1	3.72015	4.68532	10.8774	2.5791	5.08169	3.57158	4.96712	4.25084	1.87059	6.13444	4.8798	6.18639	4.01853	4.62337	2.26936	8.98849	17.0157	8.8633	13.0508	8.90047	8.44575	4.20273	6.67469
ENSG00000175197	DDIT3	9.57315	12.2405	17.5502	8.19225	9.16655	9.47835	9.13181	8.52582	12.9441	7.2194	8.28478	12.7473	8.94082	11.159	25.0915	11.537	10.6609	14.7429	13.7465	15.0844	39.5291	10.9068	6.64334
ENSG00000202515	VTRNA1-3	32.3783	23.9553	34.7985	22.0764	10.5207	15.107	45.7573	24.9069	75.9013	29.8957	6.23163	16.3037	24.7324	16.563	50.0053	42.7017	16.664	26.0403	40.9638	9.44289	72.9784	28.1668	6.63174
ENSG00000164032	H2AFZ	127.334	117.741	129.148	126.013	95.5452	149.38	147.088	127.526	118.451	126.812	92.5894	127.776	141.775	110.049	107.445	142.303	100.14	164.679	131.538	107.793	128.438	122.537	6.61078
ENSG00000086061	DNAJA1	16.8029	20.1881	24.9926	17.7103	18.1171	21.7534	17.9532	14.0618	11.2218	22.2785	21.6187	21.0861	23.5695	16.3274	16.2482	25.2183	26.3295	26.7625	27.6646	18.7472	25.2336	18.4955	6.49712
ENSG00000177700	POLR2L	30.404	32.409	37.8782	31.9765	23.3967	31.4015	36.7157	29.5159	29.4174	35.4144	28.4631	34.3466	34.9978	28.8797	32.3526	35.898	29.6715	39.7428	47.3523	31.7881	42.8164	31.4065	6.47171
ENSG00000105879	CBLL1	10.1451	11.5471	17.2753	8.48676	10.2945	9.94566	9.64192	13.6218	8.88007	8.74999	11.3989	12.824	10.7923	12.8695	12.6477	14.4837	20.8588	17.258	13.3064	18.0801	19.6648	10.8461	6.42922
ENSG00000279641	AC120057.4	35.4756	40.2597	44.2214	35.3415	30.8809	38.5826	40.1181	31.8861	36.0447	49.6862	39.5129	40.5659	40.7879	33.055	37.9501	48.3505	41.9369	43.7687	45.4568	40.3896	45.4257	37.8676	6.35372
ENSG00000134072	CAMK1	0.423963	1.26564	7.19749	0.32138	0.611584	0.735235	0.319668	0.470063	0.0858467	0.697586	0.675646	1.49679	1.57238	1.37745	1.77402	4.47817	4.04449	3.33021	12.5359	8.4776	10.3186	0.844804	6.35268
ENSG00000284293	MIR7113	18.468	13.7222	22.4469	37.9178	15.0349	13.0754	15.3386	19.8695	9.57194	12.0556	16.0357	10.4523	16.5814	14.2771	12.9312	22.4702	14.6634	12.6261	29.492	17.5315	37.8985	16.0951	6.35182
ENSG00000284250	MIR6516	22.7953	30.0681	32.7043	17.7723	13.0808	13.8779	28.9788	25.788	37.2742	36.426	37.8605	15.2268	24.1557	37.6977	29.0419	25.6419	18.3099	30.6559	46.0325	33.5209	42.0649	26.4317	6.27262
ENSG00000168229	PTGDR	6.01019	0.253382	9.37762	7.19685	8.97911	2.22077	8.8714	2.88073	5.91228	0.0204623	0.398212	0	0.262343	0.40893	0.430345	7.60059	8.42046	5.7587	10.9044	10.7387	12.8429	3.13179	6.24584
ENSG00000227191	TRGC2	32.0354	3.57353	24.038	23.053	40.074	29.2804	17.0821	37.6487	45.0743	3.2531	4.34209	2.98758	3.3612	3.11361	4.3836	26.6837	21.6808	26.5881	22.5533	21.6721	25.0502	17.8045	6.23357
ENSG00000255150	EID3	9.6511	9.79251	15.9435	10.2771	8.26392	10.7427	6.95929	11.5508	10.1128	10.3436	13.0765	6.35504	8.00249	7.71579	13.2617	20.4539	17.5235	12.0743	9.43244	16.2169	19.9598	9.7218	6.22169
ENSG00000276003	FAM13A-AS1_2	3.69157	4.46816	10.2882	3.6025	4.56307	3.87765	3.14228	3.94714	3.0168	2.19531	5.73948	3.35886	9.05837	2.92482	3.53212	11.8662	5.72183	3.06559	16.1114	10.176	14.7884	4.07987	6.20837
ENSG00000133112	TPT1	180.745	201.817	197.426	140.144	187.777	195.331	181.54	157.539	222.139	232.699	218.117	200.765	171.224	190.548	197.551	176.077	226.798	192.982	193.05	183.623	212.023	191.281	6.14456
ENSG00000228131	IGHD6-6	1.22452	0	6.72946	0	0	7.34713	0	0	0	0	0	0	0	0	0	0	6.86619	22.9919	4.60325	0	5.91537	0.61226	6.1172
ENSG00000105058	FAM32A	21.9557	23.6106	28.8996	22.5202	19.4885	23.4266	19.5593	24.745	21.9946	25.2137	19.7743	28.2555	19.9931	24.9297	23.4973	26.8847	22.9313	36.3388	27.2798	29.7784	30.1846	22.7831	6.11644
ENSG00000284415	MIR1287	4.66156	4.02388	10.4578	5.83605	6.57083	5.14299	2.51383	3.07877	4.82688	1.17083	2.17496	4.03063	0.905837	5.26468	10.5964	8.83827	13.7324	11.9558	9.20651	7.18305	11.8307	4.34272	6.11507
ENSG00000169228	RAB24	14.178	13.7324	20.0143	18.4606	14.9469	9.32021	16.6219	9.49824	16.2204	15.4629	10.5802	12.1061	16.8684	14.097	13.2798	23.8567	19.2642	14.1039	21.0156	17.6404	24.205	13.9552	6.05906
ENSG00000164924	YWHAZ	39.8308	40.2795	46.101	34.3909	40.7308	37.6648	32.4332	50.3613	43.4036	34.3361	38.2902	38.5134	35.8465	47.9211	46.7695	42.6497	50.836	46.0827	36.2596	52.1613	48.617	40.0551	6.04594
ENSG00000064201	TSPAN32	3.76998	3.57211	9.71092	4.42998	3.02153	2.79258	3.80471	2.31377	6.2573	3.66446	2.53884	3.5125	2.86778	2.56346	6.28562	11.2224	7.83316	6.68134	7.481	7.94329	17.1044	3.67104	6.03987
ENSG00000199744	SNORD36A	23.8213	21.8815	28.8855	20.5194	17.5522	23.2491	40.2901	17.8108	23.5062	11.1871	26.3677	28.8218	18.9853	13.7026	32.2245	37.5324	20.3164	38.5509	13.6206	23.9107	39.3818	22.8514	6.03405
ENSG00000253352	TUG1	8.41112	9.13078	14.685	11.1201	11.4004	7.31848	6.34439	6.73246	7.55089	9.29691	9.49285	9.20309	6.94728	10.3796	9.4649	20.7247	12.7291	11.9424	11.3849	13.2795	18.0494	8.77095	5.91403
ENSG00000185650	ZFP36L1	13.1688	16.597	20.7963	8.09242	15.6061	10.577	13.4295	20.5333	10.7745	10.6368	19.7667	13.672	15.7283	22.1639	17.6146	7.08069	20.9965	17.2399	20.758	29.6984	29.0042	14.8829	5.91336
ENSG00000244187	TMEM141	13.3351	15.4937	20.3172	15.436	12.0549	13.9221	13.6424	15.3447	9.61063	16.0997	15.4465	21.1592	11.267	15.4925	13.4974	19.9244	19.9383	19.1813	17.8954	21.9115	23.0522	14.4144	5.90276
ENSG00000160948	VPS28	33.868	45.2007	45.4126	32.1455	30.8268	39.1398	31.4716	39.8547	29.7695	43.2074	39.4938	53.7008	40.5245	45.7517	48.5259	46.4441	38.8978	53.0682	43.9419	39.6638	50.4601	39.5343	5.87831
ENSG00000111229	ARPC3	40.1369	47.4407	49.6512	37.6923	30.8537	52.7747	40.6059	42.8683	36.0266	52.3244	41.658	50.2552	49.1305	42.6123	48.6639	47.8687	44.4986	56.4348	53.1319	47.0288	48.9446	43.7888	5.86244
ENSG00000242887	IGHJ3	0.419058	0	6.06161	0	2.51435	0	0	0	0	0	0	0	0	0	0	6.31305	2.52228	0	1.69099	17.1514	8.69198	0.209529	5.85208
ENSG00000166913	YWHAB	32.1991	34.0465	38.9667	22.8919	29.5877	36.0751	30.0684	37.9069	36.6644	30.9655	31.4041	36.9343	33.8521	34.9044	36.2187	34.159	36.2766	40.7789	40.9635	37.0881	44.5342	33.1228	5.84393
ENSG00000211833	TRAJ58	5.45131	4.04636	10.5685	0	7.43129	9.09644	12.1202	4.05992	0	9.61757	2.58924	2.87902	0	9.1923	0	7.0145	3.92354	14.4521	13.1522	16.4184	8.45053	4.74883	5.8197
ENSG00000103152	MPG	4.5964	4.48205	10.3463	4.7232	4.06638	4.15316	3.82956	5.23287	5.57325	3.59707	2.93904	4.96141	4.67202	4.59998	6.12282	10.7394	6.52393	7.26012	14.0767	9.52869	13.949	4.53923	5.80707
ENSG00000254911	SCARNA9	8.75199	11.1189	15.7408	7.54994	14.5889	1.8732	12.8985	14.3707	1.23065	5.821	15.157	4.41885	17.3212	17.1512	6.84411	7.01052	25.2085	8.20676	25.1158	10.8051	18.098	9.93544	5.80533
ENSG00000197622	CDC42SE1	11.7952	10.8881	17.1409	18.7952	12.3222	9.6752	9.40249	10.1931	10.383	10.0652	12.4699	9.83969	9.86897	11.174	11.9108	16.5555	17.8794	16.1094	16.439	17.4219	18.4402	11.3417	5.79926
ENSG00000136156	ITM2B	29.4533	27.9488	34.4427	13.915	21.7937	33.2321	33.1057	35.4635	39.2098	22.5218	16.0649	23.5343	43.4604	24.6379	37.4735	24.2149	21.0405	27.2521	53.2055	37.1045	43.8386	28.7011	5.74163
ENSG00000279033	AC090984.1	10.561	12.4502	17.2078	11.9467	14.0592	13.1553	7.70708	10.5133	5.98467	13.8443	15.1121	15.8774	10.5885	11.976	7.3029	19.906	14.753	27.1553	13.1255	14.3176	13.9891	11.5056	5.70214
ENSG00000245164	LINC00861	8.4576	0.47864	10.1627	13.9002	12.4914	6.68583	9.62781	2.46419	5.57621	1.07953	0.474566	0.203049	0.2507	0.642123	0.221871	13.6184	13.3106	5.63399	9.14416	9.68528	9.58371	4.46812	5.69456
ENSG00000277913	DLEU2_1	9.46463	8.0925	14.4723	3.72859	13.347	11.5717	17.204	5.50626	5.43024	5.04922	9.78733	5.44135	8.83191	10.9681	8.47709	13.6257	24.7183	12.4156	15.1907	10.2358	10.6477	8.77857	5.69375
ENSG00000125347	IRF1	18.637	20.3632	25.1918	17.4637	23.8282	10.4882	22.8275	9.66461	27.5494	18.2257	23.6678	14.5892	17.5027	18.7157	29.4784	20.7348	24.7183	18.5897	27.6796	23.8823	35.5463	19.5001	5.69175
ENSG00000265168	AC005726.5	13.745	11.3187	18.2049	15.8459	12.5936	8.74223	12.6974	22.2602	10.3305	13.0199	8.22124	6.79163	9.91035	20.0404	9.9288	13.8809	8.66347	24.5302	13.0868	20.5357	28.5324	12.5318	5.67306
ENSG00000109107	ALDOC	12.3176	10.6446	17.15	14.3768	11.1981	7.30818	11.2032	20.5287	9.29028	13.1211	8.18362	6.44221	10.3134	17.1514	8.65582	12.0754	9.17257	22.6573	11.7799	19.6591	27.5557	11.4811	5.6689
ENSG00000184584	TMEM173	10.3333	17.9798	19.7926	12.5757	9.6605	11.2291	3.04507	14.5936	10.8957	16.012	16.4841	20.3824	14.4173	20.733	19.8499	19.021	21.3555	20.4076	15.0001	25.4939	17.4776	14.1565	5.63609
ENSG00000174021	GNG5	20.0497	24.4257	27.8673	18.403	15.3148	25.7965	23.2737	18.4695	19.0404	25.7748	24.5722	24.778	26.4529	23.043	21.9333	28.4099	26.6649	28.5445	29.7108	27.2836	26.5901	22.2377	5.62961
ENSG00000275856	ZNRD1-AS1_2	17.311	20.6897	24.5933	6.91111	43.4453	11.6007	26.42	12.0596	3.42962	14.2118	39.0635	5.25043	28.9629	24.938	11.7118	25.003	52.0385	8.71274	19.6244	36.5768	5.60404	19.0004	5.59287
ENSG00000134294	SLC38A2	5.66637	8.70857	12.7642	2.76449	8.09435	6.18041	6.21135	6.19297	4.55461	7.78343	9.98803	10.0531	6.73685	10.236	7.45405	13.7821	18.0769	11.3395	10.2677	13.1814	9.93754	7.18747	5.57673
ENSG00000013441	CLK1	24.8078	23.4396	29.6939	23.987	22.646	30.983	19.4393	17.5478	34.2434	20.0047	20.0873	28.2731	18.9781	19.8098	33.4847	32.1494	26.3801	30.3197	22.868	22.761	43.6849	24.1237	5.57016
ENSG00000100336	APOL4	0.0335848	0	5.54518	0.0136151	0.0125421	0	0.106162	0.0678073	0.001382	0	0	0	0	0	0	0.537033	4.40359	3.27566	11.8038	6.6593	6.59171	0.0167924	5.52839
ENSG00000203667	COX20	10.9074	15.8214	18.8789	9.02542	11.5332	13.357	8.85365	12.3233	10.3518	16.6949	16.7512	17.5119	13.1633	14.573	16.2341	21.0154	19.9554	19.2305	16.2381	16.9188	19.9152	13.3644	5.5145
ENSG00000146757	ZNF92	2.7926	4.18913	8.97188	2.42092	4.48068	2.3487	2.86975	1.87127	2.76428	3.40753	4.78202	3.33072	3.94848	6.15885	3.50718	7.62198	9.3721	7.03661	8.70808	10.0931	10.9994	3.49087	5.48101
ENSG00000211861	TRAJ28	8.40435	0.604814	9.94452	1.47375	10.0802	9.35089	5.57041	3.87537	20.0754	0.798296	0	0	1.23523	1.59536	0	26.7826	7.49039	0	7.5326	9.79507	8.06642	4.50458	5.43994
ENSG00000207332	RNU6-146P	7.5369	11.7139	15.0314	6.12425	9.58246	4.694	9.42685	15.3938	0	6.34202	16.6143	10.7483	9.81323	18.5239	8.24161	14.7304	22.8873	7.66398	16.8786	19.1548	8.87306	9.6254	5.40597
ENSG00000187049	TMEM216	9.79436	11.0464	15.8057	11.2135	8.28792	11.4706	12.1366	5.94266	9.71495	10.2226	11.9597	13.5712	10.1097	11.238	9.17751	18.5336	16.5317	16.1344	15.9668	14.286	13.3819	10.4204	5.38533
ENSG00000213809	KLRK1	29.5254	6.53094	23.4013	34.6062	32.1456	35.0661	43.3813	3.94148	28.0118	3.93902	4.91155	7.17449	3.48702	10.7305	8.94302	11.0467	11.3133	28.7294	15.7042	32.135	41.4791	18.0282	5.37311
ENSG00000142102	PGGHG	6.86754	2.52697	10.0357	9.04185	5.43132	2.47819	11.3155	2.35674	10.5817	1.63964	1.52993	1.8052	4.37265	1.85732	3.95711	8.17536	5.6186	5.579	15.4357	10.5783	14.827	4.69726	5.33842
ENSG00000260682	RN7SKP176	2.43674	0.127469	6.5947	1.95759	3.87431	1.94075	6.8478	0	0	0	0.102593	0	0	0.662224	0	8.47695	4.66383	5.72629	2.34505	6.30211	12.054	1.28211	5.3126
ENSG00000251002	AC244502.1	9.37517	5.9494	12.9631	14.3881	4.76165	7.08608	7.87862	18.6461	3.49047	6.01466	4.80691	5.70345	6.78634	6.16649	6.21858	11.651	12.2794	18.078	8.58884	12.7234	14.4578	7.66229	5.3008
ENSG00000254003	AC003991.2	17.6694	26.5882	27.4098	17.2482	14.6097	22.3247	16.8119	20.0109	15.0109	24.5376	23.817	34.6929	27.0269	24.9596	24.4951	25.1341	22.1473	34.1467	25.4676	24.5041	33.0588	22.1288	5.28099
ENSG00000239282	CASTOR1	2.52603	4.55907	8.82231	1.48349	3.35934	2.47727	2.47008	3.17994	2.18606	5.40774	3.68119	4.24597	4.75308	5.60197	3.66445	10.0608	8.21934	10.6055	8.19218	6.72127	9.13467	3.54255	5.27976
ENSG00000131871	SELENOS	15.8689	18.5299	22.4354	14.9452	11.03	21.0191	15.4519	14.9655	17.8018	18.7252	14.4233	22.6153	19.1738	16.5329	19.7088	20.3767	13.5167	22.5874	26.2435	23.5803	28.3078	17.1994	5.23598
ENSG00000204435	CSNK2B	39.3052	41.7604	45.7646	41.6415	35.2339	45.921	39.9626	36.3491	36.7232	44.0748	42.2942	46.4169	39.7252	36.2797	41.7714	45.6361	39.3422	53.328	47.3663	41.993	46.9223	40.5328	5.23184
ENSG00000255072	PIGY	405.67	378.534	397.311	290.727	309.654	614.315	373.642	400.655	445.029	358.737	191.687	440.992	460.224	310.058	509.504	336.628	222.123	409.278	481.114	373.883	560.843	392.102	5.20951
ENSG00000150459	SAP18	48.8322	49.9312	54.5886	50.2645	34.7544	58.8387	46.2928	49.259	53.5839	52.4939	45.8097	54.2675	48.6146	43.6727	54.7287	56.0087	43.836	57.1507	53.2283	50.4976	66.8104	49.3817	5.20688
ENSG00000092841	MYL6	242.919	287.722	270.527	277.351	178.358	297.29	222.677	256.825	225.013	279.137	234.558	343.592	281.763	296.592	290.689	226.522	219.528	308.421	287.847	281.548	299.296	265.321	5.20639
ENSG00000135587	SMPD2	4.01028	4.24153	9.32959	2.24914	4.34742	2.93932	2.35597	2.95717	9.21265	3.00404	2.67651	4.91796	2.8406	3.06842	8.94162	8.88866	6.18545	7.13136	10.3147	9.4606	13.9968	4.1259	5.20369
ENSG00000213402	PTPRCAP	288.485	207.643	253.266	304.229	276.075	248.9	302.175	310.478	289.055	226.734	136.428	180.471	264.527	222.236	215.465	269.277	180.797	267.598	307.756	247.293	246.878	248.064	5.20207
ENSG00000112081	SRSF3	56.4739	57.312	62.0946	54.6922	51.8246	64.3115	51.6708	59.2688	57.0754	56.6223	59.5408	61.0636	50.9896	58.8719	56.784	61.3053	59.9937	67.8916	58.1145	64.0727	61.19	56.893	5.20168
ENSG00000196126	HLA-DRB1	2.01317	0.288448	6.35087	4.44551	2.53078	1.78241	0.0663623	2.89324	0.360709	0.456499	0.297389	0.147329	0.198663	0.361115	0.269691	22.3589	4.39486	2.91342	1.8546	2.99899	3.58446	1.15081	5.20006
ENSG00000137462	TLR2	0.337829	0.91842	5.78034	0.0324225	0.545613	0.0472315	0.478076	0.923631	0	0.476697	1.53801	0.552772	0.621145	1.06547	1.25643	4.85052	5.26735	3.48821	4.34021	5.04866	11.6871	0.628125	5.15222
ENSG00000264558	AC015674.1	17.6731	16.7877	22.3816	17.9235	18.642	15.107	22.0313	19.3188	13.0163	16.5759	22.2384	17.934	15.8776	18.3377	9.76294	19.0337	26.8476	16.1202	31.6538	16.7066	23.9274	17.2304	5.15112
ENSG00000226777	FAM30A	0.115831	1.22917	5.81669	0.195013	0.0940994	0.192396	0.115714	0	0.097762	1.71385	0.956663	0.578867	1.03408	1.43967	1.65189	9.8876	3.28701	2.47229	5.45271	5.06546	8.7351	0.672501	5.14419
ENSG00000041357	PSMA4	22.1511	26.0597	29.2432	25.3907	16.4763	27.1633	26.2587	18.9214	18.6965	27.0257	25.4642	28.7216	26.9308	21.716	26.5002	27.3129	27.4751	37.8893	29.7712	26.2033	26.8075	24.1054	5.13778
ENSG00000271614	ATP2B1-AS1	5.23561	6.47946	10.9937	4.02246	5.48172	4.861	5.50505	4.64202	6.90142	7.89878	6.74586	5.83287	5.81362	6.49388	6.09174	14.5155	6.90778	6.88239	11.7033	11.178	14.7754	5.85753	5.1362
ENSG00000263218	AC127496.6	22.696	23.7512	28.3329	20.7984	21.3129	24.1676	22.1425	21.0747	26.6797	22.4896	19.9838	25.253	14.9419	25.3924	34.4467	26.5006	21.4596	27.4129	23.8452	27.127	43.652	23.2236	5.10928
ENSG00000215788	TNFRSF25	22.7278	25.8062	29.332	16.5307	26.8971	17.7948	18.5603	28.1293	28.4547	26.2393	18.2102	24.1382	30.2831	22.0918	33.8747	20.5058	21.2151	23.5434	41.4539	33.4578	35.8159	24.267	5.06496
ENSG00000157514	TSC22D3	16.8378	20.3146	23.6389	18.6656	11.229	21.9988	9.46831	20.7422	18.9229	25.6375	11.8659	30.8582	13.0739	24.3743	16.0775	35.4471	14.2554	23.47	16.2611	30.1319	22.2678	18.5762	5.06269
ENSG00000134107	BHLHE40	12.0838	8.03033	15.1141	7.83091	10.2285	5.59911	9.18389	7.29941	32.361	3.24205	9.43313	10.559	5.0822	8.44656	11.4191	8.57061	16.6434	10.093	9.23617	18.6819	27.4596	10.0571	5.05707
ENSG00000211846	TRAJ43	31.4067	4.51998	23.0151	22.6958	30.5726	19.5923	44.5157	70.2591	0.804479	1.46354	4.83325	2.01531	9.05837	9.74941	0	27.8242	20.5986	10.7296	36.826	26.3379	15.7743	17.9633	5.05177
ENSG00000269590	AC010422.5	19.6674	21.4293	25.5888	22.8887	15.2696	23.7005	18.8496	17.2056	20.0907	21.8763	18.7251	24.9405	20.4438	21.0818	21.5081	27.4238	19.1743	25.9723	26.0905	24.7697	30.1024	20.5484	5.04048
ENSG00000131238	PPT1	21.9145	29.8054	30.8937	23.1669	19.6019	22.1049	14.6341	32.6441	19.335	29.9246	29.2966	27.5909	28.522	33.1857	30.3127	29.9788	28.0564	28.779	27.9013	38.2082	32.4384	25.8599	5.03372
ENSG00000229646	AL109914.1	0.319794	0	5.17046	0.0357437	0.667798	0.364488	0.142897	0.0293724	0.678468	0	0	0	0	0	0	11.672	4.88235	4.14425	3.00681	2.52413	4.79316	0.159897	5.01056
ENSG00000257386	AC025257.1	23.8714	33.8404	33.8623	18.6579	35.1721	8.78951	42.8546	18.7429	19.0114	28.9835	76.6574	11.4984	32.0099	37.2511	16.6421	31.9913	74.812	8.46329	39.3112	29.2169	19.3792	28.8559	5.00643
ENSG00000255882	AC091814.1	10.9867	8.35428	14.6467	11.419	10.9652	10.783	12.4528	5.71555	14.5847	7.14937	11.082	6.61099	7.85363	8.95109	8.47861	16.0754	11.6395	13.8646	16.3215	13.292	16.6872	9.67049	4.9762
ENSG00000101439	CST3	0.159295	0.525884	5.294	0.057858	0.288953	0.477613	0.055273	0.0760717	0	0.767838	0.374261	0.875449	0.263253	0.680006	0.194495	4.11196	2.38403	2.51098	8.9632	11.7671	2.02675	0.342589	4.95141
ENSG00000199477	SNORA31	16.0851	6.61476	16.2993	20.2017	7.96081	21.5327	17.621	11.1492	18.0451	5.4714	5.77202	2.51139	8.15253	10.9343	6.84688	7.47853	13.3099	26.1047	14.6596	17.4051	18.8382	11.3499	4.94941
ENSG00000284029	MIR6805	6.6408	2.02426	9.27162	6.27532	5.56401	7.46563	7.75434	9.28215	3.50338	3.3992	1.0524	4.68073	1.31492	1.69828	0	15.6808	9.96706	4.00505	9.355	11.4697	5.1521	4.33253	4.93909
ENSG00000136807	CDK9	8.28074	7.91762	13.0365	5.99331	8.62349	8.19703	7.35106	9.98768	9.53188	7.5128	6.46231	6.67432	10.069	7.19269	9.59459	11.5647	10.4021	10.1256	13.8665	12.5651	19.6948	8.09918	4.93728
ENSG00000207782	MIR150	7.78523	9.18317	13.4132	7.64245	2.34672	7.08473	12.7936	11.6723	5.17165	12.8583	6.60256	7.3415	10.6759	6.26748	11.3532	15.7826	8.82796	8.86832	17.7554	7.69613	21.5489	8.4842	4.92902
ENSG00000269897	COMMD3-BMI1	10.003	10.3897	15.1218	11.5434	10.2477	12.0771	9.16672	8.1078	8.87496	11.2925	10.3094	12.4283	8.10605	8.96056	11.2416	16.6419	13.961	15.623	13.3279	13.0867	18.0901	10.1963	4.92543
ENSG00000144746	ARL6IP5	30.622	41.912	41.1816	29.807	23.1708	41.8904	21.7871	38.9884	28.0882	38.4537	37.9205	50.2274	39.6955	42.4131	42.7617	43.0009	35.3578	45.0238	35.8297	44.4511	43.4265	36.267	4.91465
ENSG00000264235	AP005329.1	139.856	112.064	130.832	168.243	82.3261	170.277	132.885	163.409	121.993	119.802	90.3669	107.702	139.565	112.196	102.756	130.528	104.403	147.323	146.833	120.316	135.59	125.96	4.87209
ENSG00000211851	TRAJ38	17.6049	4.02683	15.6644	15.0608	9.5383	11.0207	34.2103	33.347	2.45236	1.6996	5.26201	4.68073	6.57462	5.944	0	22.8084	13.9539	13.3502	10.6914	17.7259	15.4563	10.8159	4.84849
ENSG00000200259	SNORD35A	8.16792	6.25735	12.0175	7.91712	9.1686	8.97033	5.59034	3.46981	13.8913	2.75691	5.31096	11.8107	4.73984	1.83652	11.0892	13.3602	12.934	14.4368	6.7443	9.77229	14.8572	7.21263	4.80483
ENSG00000123353	ORMDL2	25.6293	34.1118	34.653	27.7044	22.4571	32.9035	27.0668	31.3988	12.2451	39.1865	33.4893	35.1034	33.0135	35.2751	28.6029	36.5044	38.4722	37.8435	36.1892	31.1405	27.7684	29.8705	4.78249
ENSG00000283499	U6	6.58887	0.933086	8.53415	11.4038	8.9216	4.94031	13.1651	1.10248	0	0	2.24996	0.625443	0	2.72311	0	12.9526	17.0471	2.85417	14.286	2.22922	1.83581	3.76098	4.77317
ENSG00000266490	AC127024.5	26.6352	25.3054	30.7405	21.4325	29.4407	26.4783	23.9344	30.0342	28.4911	18.1327	28.3169	28.6593	22.2342	29.856	24.6331	34.3391	42.2672	30.4569	21.3424	30.2248	25.8125	25.9703	4.7702
ENSG00000110717	NDUFS8	20.4047	17.7988	23.8685	27.2891	17.0211	19.555	21.6796	18.3373	18.5464	21.5453	15.2081	17.3314	18.4609	16.2534	17.9934	25.3433	18.2886	24.7846	27.1201	23.4224	24.2522	19.1018	4.76678
ENSG00000278815	Vault	0.727875	1.73543	5.99579	0.770436	0	0.654694	2.52005	0.422071	0	0.782488	0.323014	4.30998	0.807181	1.04251	3.14743	0.437538	8.56575	4.09757	5.74267	4.48052	12.6507	1.23165	4.76414
ENSG00000258017	AC011603.3	8.34991	12.9041	15.3828	9.41976	9.51499	7.29665	5.77071	11.3523	6.74508	12.6054	15.9874	11.1077	12.1833	10.7191	14.8216	13.0497	14.2	13.1318	17.1591	16.3421	18.414	10.627	4.75577
ENSG00000225720	AL031846.1	11.1957	6.81422	13.7226	18.3506	6.57729	11.5066	15.3428	6.94821	8.44893	5.74585	7.11572	12.2537	5.07126	4.89159	5.80714	16.8414	10.4128	18.9656	12.5267	9.67167	13.9174	9.00498	4.71762
ENSG00000200502	Y_RNA	3.77274	5.36365	9.28257	2.69653	0.487933	1.52762	8.12016	4.64278	5.16141	1.82581	10.3365	6.10581	8.07181	5.21256	0.629487	10.9384	17.1315	4.09757	8.20382	12.1614	3.16267	4.5682	4.71437
ENSG00000201217	Y_RNA	44.1783	46.2538	49.9261	51.3022	56.041	49.1542	33.7865	29.614	45.1719	22.6137	35.2228	66.1309	46.8951	52.6468	54.0133	35.9788	55.7802	38.0893	45.4622	52.6333	71.6127	45.216	4.71006
ENSG00000183283	DAZAP2	29.0074	30.0986	34.2369	31.6217	26.2075	30.9156	23.242	29.7093	32.3479	33.5353	26.0968	28.3352	27.2548	31.576	33.7933	39.9407	30.9698	27.3083	31.1531	37.4619	38.5874	29.553	4.68392
ENSG00000272533	SNORA28	10.8283	9.81207	14.9892	15.2849	9.3869	4.19836	9.2024	8.79649	18.1008	10.4539	8.5445	10.9403	9.05837	8.77447	11.1009	18.2377	18.6368	20.3643	14.4674	12.3138	5.91537	10.3202	4.66903
ENSG00000165233	CARD19	3.42272	4.28645	8.50745	3.19058	2.06036	2.86463	4.55544	4.22519	3.6401	4.25427	2.89808	3.74107	6.0191	4.50703	4.29914	10.7643	6.6264	5.0974	9.94342	7.7883	10.8249	3.85458	4.65286
ENSG00000102931	ARL2BP	13.5852	16.0816	19.4755	7.98145	12.5021	14.2089	13.4679	16.6163	16.7346	11.1231	9.61385	16.2047	20.959	14.805	23.7841	17.4115	15.5901	14.5901	23.3883	21.8293	24.0439	14.8334	4.64212
ENSG00000211592	IGKC	0	0	4.63782	0	0	0	0	0	0	0	0	0	0	0	0	2.78836	5.19888	12.3444	2.37644	2.47218	2.64665	0	4.63782
ENSG00000274630	AC125257.2	23.9239	26.8261	29.9996	20.8252	19.5861	27.4104	11.2397	28.4194	36.0623	19.4201	19.2401	33.2527	18.8135	32.7355	37.4948	38.8091	15.0528	24.9374	36.649	33.1525	31.397	25.375	4.62464
ENSG00000126353	CCR7	3.79853	1.5863	7.31261	3.09488	9.67392	0.822973	6.35491	1.87759	0.966901	0.907087	1.5108	0.461814	3.36438	2.86085	0.412845	11.331	12.904	6.51334	4.31142	6.52329	2.29256	2.69241	4.6202
ENSG00000204308	RNF5	30.8979	30.4108	35.2729	38.0699	30.4574	35.4559	34.748	23.778	22.8782	32.3143	32.0762	35.5472	30.1042	27.1217	25.301	43.5937	31.2018	38.1289	33.7886	31.8468	33.0776	30.6543	4.61857
ENSG00000142507	PSMB6	117.942	118.36	122.764	127.89	85.2293	148.172	109.551	125.638	111.173	108.69	103.292	155.97	111.372	112.945	117.889	109.842	90.1799	156.949	120.11	116.393	143.112	118.151	4.61315
ENSG00000279035	AC022211.4	7.71112	9.7111	13.305	5.14019	8.59742	8.0577	11.3593	8.1668	4.94526	8.16767	5.96328	9.23259	12.0722	7.64975	15.1811	9.40676	7.89247	9.80536	20.3216	14.4193	17.9843	8.71111	4.59385
ENSG00000201675	SNORD32A	9.4435	12.5937	15.6096	4.4002	14.3737	14.1695	6.73346	4.31366	12.6706	7.21318	16.7006	20.729	7.76432	8.77447	14.3808	15.7826	7.35664	14.7805	17.7554	17.7011	20.2813	11.0186	4.59099
ENSG00000270972	AC136475.9	4.18793	2.84362	8.04824	4.34475	6.94101	3.14877	2.16229	6.43297	2.0978	2.8623	1.3785	2.99256	3.11666	4.02531	2.6864	8.00245	14.4232	5.16278	7.50229	7.4143	5.78445	3.51578	4.53246
ENSG00000274428	U1	11.4031	8.04263	14.2551	8.38932	3.85009	4.13276	30.9318	3.3304	17.784	2.63438	12.4381	9.52236	7.13347	4.6066	11.9209	1.10478	23.1734	11.8983	30.5541	2.82833	15.9715	9.72285	4.53222
ENSG00000150779	TIMM8B	38.5975	41.8524	44.7253	44.6195	34.169	47.0819	38.4242	31.4654	35.8249	39.5618	39.4137	49.7044	36.3377	41.5064	44.5906	41.0964	37.2196	55.9398	46.88	37.0939	50.1224	40.2249	4.50039
ENSG00000260740	AC026471.3	1.05325	2.15444	6.10329	1.07401	0.153592	0.549562	1.3347	3.20762	0	1.94705	1.74307	1.3567	3.26682	3.14099	1.47198	11.2151	5.50274	1.99004	6.78806	5.81424	5.30961	1.60384	4.49945
ENSG00000280064	AC130304.1	6.31144	5.48179	10.3844	9.41272	5.71331	6.84808	5.35967	5.85368	4.68116	3.76655	4.37728	3.58954	7.99871	7.88047	5.27819	9.30149	8.60217	9.3703	6.98305	12.4687	15.5809	5.89661	4.48782
ENSG00000273262	AL121928.1	7.42154	10.6839	13.5027	6.45961	8.93872	7.02278	7.97935	6.7912	7.33759	10.7701	10.8957	9.39964	10.6405	12.0249	10.3726	13.7409	12.3354	14.616	14.6315	12.4083	13.284	9.05273	4.44996
ENSG00000272478	AL020996.3	26.5135	48.4807	41.9194	18.402	27.3045	29.2892	29.6818	30.6277	23.7756	45.6863	53.9332	48.6944	29.7457	46.9553	65.8693	33.044	40.6404	40.6398	38.8166	61.4442	36.9311	37.4971	4.42229
ENSG00000202503	SNORD34	14.4531	8.76568	16.0291	9.58976	20.823	12.4177	5.17813	7.50513	31.2047	8.90494	4.13549	14.3059	9.18595	8.89805	7.16374	23.6517	13.9258	8.16052	12.8372	9.10528	28.4938	11.6094	4.41967
ENSG00000284214	MIR29C	2.33024	4.02424	7.59371	2.87381	3.36008	1.75329	2.57096	1.69548	1.7278	5.98722	3.33659	0.412223	6.48497	3.58956	4.33487	11.0478	12.64	4.7029	2.82472	5.87704	8.46974	3.17724	4.41647
ENSG00000211597	IGKJ1	0	0	4.37705	0	0	0	0	0	0	0	0	0	0	0	0	0	6.50482	8.71274	6.54147	1.70125	2.80202	0	4.37705
ENSG00000164096	C4orf3	30.1869	42.0737	40.488	30.9506	25.1993	38.547	27.1461	26.9014	32.3771	49.6485	45.5694	45.5762	37.8833	35.5089	38.2562	42.1158	41.618	39.1118	42.797	36.854	40.4312	36.1303	4.35763
ENSG00000121691	CAT	3.77795	6.59509	9.53521	4.03007	3.77811	4.1498	3.45037	3.16136	4.09799	6.43848	5.0948	8.03499	4.77274	5.40639	9.82317	10.8431	7.63076	9.87117	8.24135	6.90798	13.7169	5.18652	4.34869
ENSG00000118680	MYL12B	62.8883	71.9175	71.746	63.3189	46.1695	90.8615	52.9034	72.4495	51.627	78.7546	65.0696	79.9478	72.8132	63.9342	70.9858	67.8306	66.1127	80.7796	71.3072	65.8436	78.6027	67.4029	4.34312
ENSG00000113558	SKP1	30.4997	32.293	35.7353	32.8164	23.1299	38.9426	29.0976	29.3849	29.6267	33.8961	28.4489	36.1647	33.4554	28.5807	33.212	37.4095	29.9216	39.6302	34.9313	34.2537	38.2655	31.3963	4.33896
ENSG00000110321	EIF4G2	37.0298	41.6121	43.6273	37.5941	42.4535	30.6891	29.467	42.4665	39.5087	34.22	52.2191	37.172	32.5871	42.3366	51.1377	37.6914	56.0727	39.234	34.2811	44.0756	50.4089	39.321	4.30635
ENSG00000284289	MIR6820	11.5261	8.60971	14.3423	15.3745	16.2946	9.95417	10.4912	6.53188	10.5101	5.94859	13.6812	8.19128	14.4642	4.24571	5.12727	11.4042	19.9341	13.3502	22.7193	8.34161	10.3042	10.0679	4.27437
ENSG00000105472	CLEC11A	0.829926	3.59638	6.48406	0.211628	1.78361	1.15279	1.52644	0.205119	0.0999709	5.69863	2.53897	4.2954	2.62655	2.26888	4.14987	7.52547	3.72326	5.02167	7.52314	5.97786	9.13294	2.21316	4.2709
ENSG00000197238	HIST1H4J	4.94258	5.74676	9.58164	5.78911	3.96364	6.67741	4.32169	3.37147	5.53214	7.1333	3.32367	7.87756	5.2456	5.78692	5.11352	10.3074	7.62092	8.43243	9.10778	8.31924	13.7021	5.34467	4.23697
ENSG00000197471	SPN	8.77408	8.29968	12.7608	7.16267	15.9456	4.59916	11.3187	8.24732	5.37111	8.22868	13.1894	4.71244	9.59971	8.11899	5.94888	13.9378	20.2491	7.8076	13.2817	12.6872	8.60118	8.53688	4.22388
ENSG00000108622	ICAM2	17.1868	20.7591	23.1871	20.8294	15.1113	22.7524	16.2839	15.0056	13.1378	25.2092	19.5917	27.5611	18.175	18.2123	15.8056	27.4294	21.2985	27.0505	22.4036	20.9268	20.0134	18.9729	4.21411
ENSG00000211887	TRAJ2	12.9526	2.96024	12.1678	22.401	19.7872	0	8.14137	13.5638	13.8224	2.39489	0.988619	0	4.94093	5.58375	3.85322	10.0435	13.1082	7.52464	13.8098	10.7746	17.7461	7.95643	4.21136
ENSG00000008282	SYPL1	5.80333	9.59677	11.8951	3.75868	5.46862	8.63422	3.53219	10.5018	2.92447	7.74775	8.94608	9.62355	10.1713	11.2358	9.85614	12.5863	12.0266	11.9316	10.4878	13.548	10.7905	7.70005	4.19507
ENSG00000200121	Y_RNA	3.02916	5.31956	8.36187	1.03476	5.24268	3.51724	1.50428	2.94776	3.92826	5.32481	8.67671	3.08729	2.60187	9.52123	2.70545	4.23108	14.4628	10.5665	8.81474	7.56513	4.53092	4.17436	4.18751
ENSG00000169241	SLC50A1	14.7749	21.1648	22.1468	15.6226	12.6639	12.363	10.7923	19.9498	17.2581	19.0794	18.1133	18.5508	19.3721	23.9562	27.9172	24.3342	19.731	23.0835	19.9247	25.1121	20.6954	17.9699	4.17692
ENSG00000283375	AC087521.4	10.8546	13.8561	16.5265	14.511	9.21518	8.64631	9.42685	12.9534	10.3748	13.868	15.1186	11.8707	9.77641	16.4789	16.0238	21.916	13.3137	10.094	15.8307	11.1688	26.8356	12.3553	4.17114
ENSG00000123154	WDR83	13.9391	14.8653	18.5718	16.7378	11.1241	16.6292	12.7925	12.565	13.7857	14.5499	12.9624	17.5696	14.0885	15.2759	14.7455	19.2411	14.681	19.7008	18.7769	17.0117	22.0191	14.4022	4.16959
ENSG00000104872	PIH1D1	10.9204	15.5011	17.3696	11.7802	9.8494	10.2247	10.4559	12.1286	11.0837	14.8659	14.9936	18.9641	13.6102	14.0245	16.548	19.2355	15.4833	17.4509	18.1713	17.0328	16.844	13.2107	4.15889
ENSG00000275143	SCARNA16	14.7835	17.9877	20.5438	12.0674	9.09199	9.42947	19.0553	16.7553	22.3017	21.2722	20.5865	9.3114	13.9509	23.0858	19.7194	15.3606	13.2183	17.2624	33.2321	19.7054	24.484	16.3856	4.15817
ENSG00000254802	AC022182.2	3.0372	4.28387	7.80103	4.07991	1.47294	4.35468	4.9713	0.615466	2.72887	2.69577	4.31357	6.11945	2.72577	5.30735	4.5413	3.98483	6.51141	9.22473	8.39499	11.4623	7.2279	3.66053	4.1405
ENSG00000074800	ENO1	35.2132	35.9918	39.7364	32.7398	37.5658	29.8467	26.5494	38.2478	46.3296	29.156	33.4826	40.8837	29.7946	35.7028	46.931	33.5794	42.6217	36.4459	38.1237	42.9519	44.696	35.6025	4.13393
ENSG00000075142	SRI	12.3607	18.1963	19.4061	12.0086	9.94027	16.7497	11.344	13.3825	10.7393	16.6581	16.7029	22.6167	17.2993	17.1374	18.7631	17.2778	15.9828	24.7375	17.9459	17.1784	23.3143	15.2785	4.12761
ENSG00000256594	AC010186.2	4.14213	4.37216	8.38113	3.40504	3.44186	4.66562	4.85931	4.4102	4.07073	4.59762	4.21677	4.00956	3.23295	5.5989	4.57718	7.92842	7.67169	5.65304	9.03549	10.4039	9.59427	4.25714	4.12399
ENSG00000167912	AC090152.1	4.68709	5.86664	9.36949	2.95977	3.83441	5.42675	5.30796	8.31517	2.27849	6.00643	3.4081	5.09463	6.0075	6.66358	8.01961	10.1715	6.75012	9.97414	8.83538	9.63967	10.8461	5.27687	4.09262
ENSG00000164056	SPRY1	2.2932	0.757866	5.60113	0.240167	2.34167	2.31931	4.09633	1.12907	3.63263	0.737444	0.838325	0.562413	0.538353	1.01273	0.857931	5.85538	4.48875	6.08366	3.49705	4.55669	9.12527	1.52553	4.0756
ENSG00000196230	TUBB	23.4723	36.3265	33.9682	22.4687	29.5583	16.1198	15.7096	30.8217	26.1557	28.1232	42.1446	38.011	30.0143	35.6016	44.0643	24.2689	32.5415	33.7198	32.2809	33.7092	47.289	29.8994	4.06881
ENSG00000255031	AP002807.1	3.76927	2.32548	7.04607	4.15068	3.44789	2.31132	5.53823	2.81327	4.35425	1.68189	1.97495	2.74797	2.40018	2.96062	2.18727	8.56636	6.70493	4.84633	7.78427	6.90742	7.46711	3.04738	3.99869
ENSG00000166295	ANAPC16	20.7238	21.0017	24.8575	21.6936	18.0155	22.9148	19.0279	18.667	24.0242	25.2256	19.503	22.2209	19.6743	19.2737	20.1129	29.1701	24.1694	24.0049	24.4683	22.339	24.9934	20.8628	3.99476
ENSG00000251922	SNORA14	1.05014	4.89931	6.96308	0	3.14561	2.50115	0.200571	0.453501	0	3.36304	4.62758	3.85911	4.04736	4.48058	9.01818	7.83534	5.25921	0.587028	11.753	15.5887	0.755154	2.97472	3.98836
ENSG00000164400	CSF2	0.190126	1.53611	4.83909	0	0	0.546174	0.451348	0.143231	0	1.44941	0.890629	1.50831	2.15712	2.41012	0.801069	0.48256	7.78611	4.44968	3.30599	4.28992	8.72027	0.863117	3.97597
ENSG00000068028	RASSF1	10.5951	5.58014	12.0421	8.25979	11.1927	5.79819	13.4951	7.88519	16.94	4.67173	3.70553	3.67972	8.16782	5.66004	7.596	12.4615	8.58596	7.20615	14.1242	11.7819	18.0932	8.08764	3.9545
ENSG00000272663	AC093635.1	3.23862	6.34145	8.73395	0.665976	2.84144	5.00399	3.97456	5.18462	1.76116	6.74021	5.99584	5.81718	4.40677	5.12239	9.96631	6.36992	9.13018	5.51807	10.8985	12.813	7.674	4.79004	3.94391
ENSG00000137193	PIM1	5.33183	3.59557	8.40546	5.83531	5.39603	5.00403	7.57901	4.03116	4.14544	3.35853	3.6409	4.06226	6.336	2.98305	1.1927	5.05866	9.17946	9.61753	13.6882	6.8558	6.03314	4.4637	3.94176
ENSG00000133134	BEX2	30.8188	42.0085	40.3345	26.304	20.5121	34.9474	30.0595	14.8738	58.2162	48.5834	26.276	44.2943	39.3488	36.2121	57.3362	41.5674	24.9944	43.4536	43.0124	28.0101	60.969	36.4137	3.92083
ENSG00000003056	M6PR	21.4048	27.645	28.4215	17.5899	21.3656	15.7642	20.2737	32.704	20.7315	24.2402	29.3902	22.1027	27.4839	29.9263	32.7269	24.2539	31.9382	21.9589	23.2346	33.2369	35.9066	24.5249	3.8966
ENSG00000038274	MAT2B	32.2872	31.3586	35.716	37.0004	28.8448	35.8724	28.8192	32.745	30.4412	27.9287	32.8074	31.4301	32.2222	33.3282	30.4351	33.0829	39.7218	37.6533	36.1558	36.5657	31.1167	31.8229	3.89314
ENSG00000106560	GIMAP2	14.1561	18.2891	20.1138	18.4496	19.7032	19.0868	12.9816	7.96781	6.7473	22.4444	25.8162	21.8111	15.2482	14.0679	10.347	23.8561	26.6161	23.0342	17.5208	17.1118	12.544	16.2226	3.89125
ENSG00000270761	AL355353.1	2.23841	3.17142	6.58978	3.47805	2.6134	1.80339	3.25655	1.29179	0.987316	4.63012	3.26244	3.84742	0.988186	3.9884	2.31193	12.5878	9.36299	5.01642	6.02608	2.35082	4.19454	2.70492	3.88486
ENSG00000118971	CCND2	3.39093	4.51037	7.83112	2.28731	5.12023	2.54342	2.75292	5.09122	2.55047	3.17587	6.90838	4.12508	4.47655	4.80472	3.5716	5.06719	11.3263	5.49378	8.3937	8.53259	8.17314	3.95065	3.88047
ENSG00000211838	TRAJ52	4.11501	4.50271	8.17585	0.845805	4.64243	2.23608	4.91836	12.0474	0	6.4905	3.78254	2.62867	7.08916	6.10398	0.921423	9.60681	5.37354	7.19748	13.2093	7.49536	6.17256	4.30886	3.86699
ENSG00000107968	MAP3K8	2.56363	1.05958	5.6591	1.8305	1.68175	2.31025	3.68193	0.386607	5.49077	0.793231	1.01626	1.59422	0.578629	0.953029	1.42212	2.94641	2.93727	1.89889	7.74024	9.63791	8.79386	1.81161	3.84749
ENSG00000207067	SNORA72	4.80282	5.15341	8.82	6.77925	5.22679	6.01128	5.78466	4.52127	0.493658	3.39276	4.69594	1.09926	7.41139	7.57795	6.74314	4.01739	12.1719	8.77874	8.16031	9.30532	10.4863	4.97811	3.84189
ENSG00000155508	CNOT8	9.26366	9.79881	13.3327	9.26016	7.60438	12.2848	6.79638	9.33516	10.3011	7.99993	8.33202	11.5854	9.33849	10.7121	10.8249	11.5985	12.776	15.5467	11.9458	13.5806	14.5485	9.53124	3.80146
ENSG00000196684	HSH2D	3.26087	0.907795	5.8842	4.20721	4.50091	1.65301	4.76834	0.877832	3.55792	0.884279	0.878473	0.962012	0.900007	0.954368	0.867634	4.29888	6.74648	3.19984	5.73475	6.70229	8.62293	2.08433	3.79986
ENSG00000270123	VTRNA2-1	0.578861	1.38015	4.76831	0.612709	0	0.520662	2.00413	0.335662	0	0.622294	0.256885	3.42762	0.641932	0.829084	2.50308	0.347963	6.81213	3.2587	4.56701	3.56325	10.0608	0.979505	3.7888
ENSG00000001036	FUCA2	2.11525	2.76522	6.22063	2.00182	1.8495	2.6246	2.41591	1.76653	2.03312	2.31444	2.26709	3.24074	2.60321	2.93799	3.22787	5.25427	4.54682	4.23172	6.68072	6.99709	9.61318	2.44024	3.7804
ENSG00000277791	PSMB3	27.1918	26.9369	30.8443	33.5275	20.0559	28.6139	27.8328	27.2958	25.8248	27.682	23.8695	29.0401	30.962	22.4262	27.6412	26.4395	25.3504	33.9911	34.7118	28.5897	35.9831	27.0643	3.77996
ENSG00000100300	TSPO	15.3252	25.6862	24.285	13.1575	11.6995	16.7157	12.5646	24.0059	13.8078	28.5606	19.6403	26.7312	25.4397	27.2009	26.5447	28.3105	20.4844	24.0289	22.8817	24.2407	25.7636	20.5057	3.77926
ENSG00000210164	MT-TG	31.9562	17.5261	28.5123	28.6081	53.9919	25.2828	25.7852	36.987	21.0821	14.7215	19.1908	25.0729	10.7901	23.2265	12.1546	24.6952	27.2628	51.1233	41.4293	21.8661	4.6975	24.7411	3.77121
ENSG00000238372	snoU13	1.49577	0.895523	4.94378	0.926357	1.64271	3.77852	2.42405	0.202996	0	0	1.24284	0.345483	0.776432	3.00839	0	2.10435	8.23943	1.57659	7.89129	9.85104	0	1.19565	3.74814
ENSG00000068308	OTUD5	0.547925	0.490843	4.23946	0.735144	0.632297	0.469211	0.660364	0.555155	0.235376	0.47168	0.401087	0.523797	0.587465	0.432944	0.528084	2.5937	5.952	2.57699	4.68086	3.70008	5.93311	0.519384	3.72007
ENSG00000252061	RNU6-415P	1.99556	2.30431	5.86661	3.40938	3.8104	4.09015	0	0.439475	0.223927	0	0.672669	0	4.20234	1.0855	7.86534	6.37813	1.27414	5.97316	6.8337	2.66587	12.0747	2.14993	3.71668
ENSG00000251920	RNA5SP216	13.0938	11.4316	15.9689	9.01504	11.6191	13.0815	7.12762	12.9967	24.723	7.71037	12.201	9.7325	12.5933	14.9808	11.3717	9.70054	18.0866	16.8234	15.4939	18.3956	17.3133	12.2627	3.70615
ENSG00000231389	HLA-DPA1	6.42462	0.481303	7.12747	7.27631	8.76036	7.13859	2.69596	5.09619	7.58028	0.289331	0.418701	0.487943	0.477874	0.539234	0.674736	9.15347	6.62683	4.68833	4.6984	7.46715	10.1306	3.45296	3.67451
ENSG00000116918	TSNAX	3.90566	5.77683	8.51036	3.36964	3.42751	5.5086	2.83537	3.99761	4.29521	6.16789	5.40553	5.24422	5.18144	6.01229	6.64958	10.5951	8.8275	7.29754	6.79986	7.60639	9.9358	4.84124	3.66912
ENSG00000153187	HNRNPU	12.1848	14.0099	16.73	10.5826	13.2602	12.0475	11.7908	12.2641	13.1635	12.4346	15.331	13.9792	12.9395	13.6926	15.6826	15.8363	16.7902	16.6317	15.2085	16.0626	19.8506	13.0974	3.63262
ENSG00000277985	SNORA67	35.167	26.4373	34.4282	34.6471	30.2162	23.0067	39.2212	39.5175	44.3932	16.537	17.3838	27.2729	16.6621	33.4326	47.3356	25.8052	15.3362	36.2501	32.0548	37.2785	59.8446	30.8022	3.62604
ENSG00000198841	KTI12	20.0547	18.4507	22.8762	13.5289	18.9477	12.4224	13.0513	21.1032	41.2749	13.218	10.05	16.741	13.318	22.3611	35.0162	21.1933	15.7914	15.1151	21.4156	18.3306	45.411	19.2527	3.62346
ENSG00000136783	NIPSNAP3A	3.47767	6.5799	8.64537	3.39635	2.69689	7.3294	1.75801	4.23034	1.45505	5.79415	7.63992	8.7575	5.32357	5.58856	6.37571	7.8361	9.63089	10.0443	7.04981	7.33555	9.9755	5.02879	3.61658
ENSG00000102241	HTATSF1	5.59102	6.2572	9.51132	4.69901	6.33122	4.09847	5.68463	6.33518	6.39763	6.10628	6.97447	3.99156	5.28622	6.30672	8.87796	8.27791	10.1104	8.92873	9.75222	10.1028	9.89589	5.92411	3.58721
ENSG00000168002	POLR2G	55.1983	52.1272	57.2408	66.3309	46.5487	59.9899	57.0099	44.5886	56.7216	57.5974	47.4687	59.3034	44.9202	46.5028	56.9706	62.836	45.3751	71.3173	48.0602	55.8893	59.9666	53.6627	3.57804
ENSG00000214174	AMZ2P1	5.78942	6.64043	9.7885	4.07302	4.68409	6.03348	4.56774	4.79324	10.585	5.97091	5.89098	6.5342	3.68476	7.53514	10.2266	12.7625	9.50177	7.91308	5.80111	9.95458	12.798	6.21493	3.57357
ENSG00000256073	URB1-AS1	12.3755	14.7663	17.116	11.7751	7.29433	21.0335	12.4557	10.9779	10.7167	19.9084	9.97185	10.5204	16.776	13.7477	17.6733	18.4529	13.5341	18.2275	17.2497	17.0371	18.1946	13.5709	3.54508
ENSG00000172725	CORO1B	90.23	64.6263	80.961	95.8843	85.833	77.2641	94.1777	97.4669	90.7539	70.1476	42.3505	56.5214	82.153	69.4505	67.1349	85.0758	57.7514	85.5493	97.0737	79.2927	81.0233	77.4282	3.53283
ENSG00000205544	TMEM256	29.9692	29.7273	33.379	32.9689	25.4033	37.0705	25.0221	35.4815	23.8688	34.1812	28.0239	34.5601	23.6935	28.1115	29.7937	27.8903	26.6737	46.0471	30.7781	34.1859	34.6988	29.8483	3.53072
ENSG00000152804	HHEX	0.0504242	0.228084	3.66373	0	0.237927	0	0.0496498	0.0149681	0	0.0231248	0.452481	0.0955293	0.429382	0.0554566	0.312533	2.42835	2.88583	1.16251	5.62961	4.642	5.23411	0.139254	3.52448
ENSG00000239713	APOBEC3G	25.3337	12.8641	22.6214	33.6465	22.9404	21.0665	31.9805	14.9315	27.4369	14.1274	11.8328	14.1299	15.3045	9.59399	12.1958	33.4346	23.5697	20.0395	25.8398	13.6892	19.1557	19.0989	3.52255
ENSG00000273885	snoU2-30	11.042	15.0441	16.5647	11.6721	9.50423	4.0934	15.3523	22.837	2.79269	10.5375	13.5158	6.21869	25.6222	22.5629	11.8074	11.3635	14.1247	11.8244	35.5108	8.31182	18.2532	13.043	3.52171
ENSG00000279602	AC109326.1	31.0567	11.9319	25.0153	47.9784	17.4965	18.8712	45.7926	9.48748	46.714	15.6148	8.66857	17.4101	13.4538	6.33675	10.107	16.1578	14.0339	26.003	17.2491	7.73225	68.9157	21.4943	3.521
ENSG00000221857	AC020907.2	0.635148	2.73487	5.20127	0.607873	0.322949	0.799711	0.438458	1.37805	0.263852	3.65903	1.99976	2.02353	3.02308	2.99565	2.70816	10.4713	3.00262	2.85098	2.86724	3.93165	8.08382	1.68501	3.51626
ENSG00000232810	TNF	5.73105	0.581921	6.66214	4.75452	4.5634	2.29167	3.9409	15.1895	3.6463	0	0.129556	0.22263	0.412041	1.23539	1.49191	1.59535	5.97879	3.67539	4.45701	9.42873	14.8376	3.15649	3.50565
ENSG00000050130	JKAMP	7.9222	8.77251	11.8296	7.25703	6.68544	11.047	6.65472	8.51749	7.37153	8.22426	8.27436	11.3076	8.24274	9.49089	7.09523	14.4347	10.4683	14.1439	11.3769	9.84449	10.7096	8.34735	3.48227
ENSG00000164305	CASP3	3.12458	2.98384	6.53075	2.53982	3.31079	3.47384	3.28129	2.66066	3.48109	2.72568	3.40841	2.91183	2.46661	2.92509	3.46541	6.01265	7.67135	7.67986	5.2646	4.46315	8.09289	3.05421	3.47654
ENSG00000143436	MRPL9	31.4358	30.8069	34.5844	29.2596	28.0332	32.3708	29.5496	29.5426	39.8587	28.0096	26.5937	30.2636	30.4525	32.27	37.2521	32.1576	30.1258	34.21	34.542	33.1149	43.3563	31.1213	3.46312
ENSG00000271852	SNORD11B	1.32521	0.958814	4.6037	1.51305	0	1.46943	0.942685	4.02608	0	0.292709	1.08748	0.806126	1.81167	1.75489	0	0	5.49296	0	5.52391	3.59153	13.0138	1.14201	3.46169
ENSG00000134748	PRPF38A	6.10529	8.4593	10.7419	6.58331	7.10181	7.65815	5.38991	5.79485	4.1037	9.35531	9.07214	9.34751	6.12592	7.6596	9.19532	11.2406	12.309	13.3646	8.42026	9.75511	9.36153	7.28229	3.45956
ENSG00000206650	SNORA70G	7.95093	8.76462	11.7968	3.69891	13.882	0.776105	16.9285	6.45441	5.96561	9.4615	13.785	4.34286	12.0566	6.67354	6.26827	23.6517	29.5923	0	8.75267	7.28422	1.49967	8.35777	3.43899
ENSG00000035141	FAM136A	14.7679	16.483	19.0526	18.2544	14.3952	16.668	11.5832	12.3963	15.3105	14.8388	13.2984	20.2612	14.2496	16.9148	19.3354	18.7936	16.2876	24.5904	13.5072	18.4873	22.6498	15.6255	3.42717
ENSG00000272523	LINC01023	2.16981	2.78238	5.89898	3.25712	1.865	3.58931	1.55673	2.05324	0.697462	2.41686	2.09515	1.49762	1.49588	3.50174	5.68704	7.29765	4.252	4.74604	2.09047	5.04132	11.9664	2.47609	3.42289
ENSG00000275559	DLEU2_6	8.66271	9.39308	12.448	5.00642	8.69668	11.9931	15.5959	9.24676	1.43742	8.32928	12.9538	9.60238	12.5885	7.74218	5.14235	6.49872	13.6314	12.7808	17.0591	11.4084	13.3096	9.0279	3.42011
ENSG00000252569	RNU6-1153P	4.15024	3.13872	7.03269	2.5938	4.92812	2.51901	6.46412	4.46591	3.93046	2.00714	2.17496	4.14579	3.88216	6.01678	0.605506	15.1513	8.23943	2.36489	3.94565	10.4667	2.02813	3.64448	3.38821
ENSG00000284331	MIR4741	1.40016	7.42357	7.797	0.21615	0.821353	3.42866	2.51383	1.42097	0	4.09792	14.1373	3.62757	9.05837	5.84965	7.77066	7.85624	8.23943	6.43774	9.20651	11.4929	3.54922	4.41187	3.38514
ENSG00000274422	AC245060.5	1.78922	2.14536	5.33928	0.673459	4.1155	0.883529	3.49535	0.815559	0.751955	1.25599	4.05205	0.451656	2.74804	2.87775	1.48664	7.34062	12.8733	0.678657	3.42204	4.90795	2.81308	1.96729	3.37199
ENSG00000263020	AL662899.3	23.1329	24.5486	27.1965	24.4887	20.6524	26.9085	23.8666	21.5923	21.2892	25.6502	24.3511	27.3054	23.2914	21.3133	25.38	26.6988	22.8756	31.5742	28.3355	25.2772	28.4176	23.8408	3.35573
ENSG00000081059	TCF7	2.92688	1.53172	5.58295	2.43306	3.5414	2.0502	3.36961	2.97274	3.19427	1.47335	1.3768	0.872842	2.18761	2.06308	1.21663	6.7961	6.09725	4.34628	3.9963	5.92275	6.33903	2.2293	3.35365
ENSG00000143119	CD53	37.5251	36.9164	40.5698	48.3152	36.5288	37.5284	44.3648	28.7721	29.6411	39.5181	37.491	34.1404	37.3479	40.0804	32.9205	43.5592	45.2315	40.4782	38.8159	40.3192	35.015	37.2207	3.34911
ENSG00000132424	PNISR	19.3184	19.0998	22.5511	20.7007	20.2465	15.1101	19.8941	16.7119	23.2472	20.998	19.4579	14.6892	19.1643	17.9491	22.3401	28.2276	23.5803	18.8109	22.433	21.339	20.916	19.2091	3.34204
ENSG00000160446	ZDHHC12	14.3268	14.0669	17.5266	15.3945	12.4073	13.4994	12.4872	16.7168	15.4559	14.5824	13.3941	17.8206	12.1825	13.6827	12.739	14.9429	16.1553	14.6798	18.2548	20.511	20.6158	14.1969	3.32973
ENSG00000214114	MYCBP	7.32224	7.42088	10.7	6.92448	6.42664	8.9396	7.2973	7.39945	6.94595	8.29183	5.91175	8.24033	7.81449	7.24827	7.01859	10.0662	11.2699	11.5294	9.9353	9.65476	11.7447	7.37156	3.32849
ENSG00000149743	TRPT1	16.3832	17.636	20.3264	19.4614	13.8955	17.2939	14.2669	16.4893	16.8921	17.3766	15.0901	21.4021	12.979	19.6568	19.3116	20.8721	22.1418	19.9513	15.8902	20.6893	22.4139	17.0096	3.31683
ENSG00000276664	TUG1_1	2.24046	1.93876	5.40542	0.402486	2.37909	0.304019	2.5355	6.17387	1.6478	2.36186	4.04993	0	0.562244	2.90465	1.75388	9.4478	5.96649	3.42501	4.57151	5.35013	3.67161	2.08961	3.31581
ENSG00000207031	SNORD59A	18.7208	11.4895	18.4153	5.70636	20.3696	16.1637	15.46	21.0304	33.5951	3.5125	9.13484	12.0919	15.2181	19.6548	9.3248	2.35687	16.4789	14.347	6.62869	22.4111	48.2694	15.1052	3.31016
ENSG00000263813	MIR3679	4.50554	13.0145	12.0593	1.71649	14.1321	3.56552	1.66356	5.95554	0	15.1089	22.0695	7.46852	19.1824	12.3875	1.86995	11.6977	14.5402	6.0861	18.2776	12.3591	9.39501	8.76	3.29928
ENSG00000207475	SNORA80E	1.48319	3.46788	5.77422	1.70396	3.59717	0.965316	2.47713	0.155581	0	4.0381	9.28725	0.264786	2.97538	1.92142	2.32037	4.19334	13.5319	0	12.701	1.88752	2.33161	2.47554	3.29868
ENSG00000042493	CAPG	7.13869	19.8429	16.7827	2.40407	2.46146	4.62883	1.37194	30.6278	1.33801	14.2791	12.7481	14.5823	24.5075	30.8701	22.0705	11.2862	12.1583	14.4469	17.7437	24.3905	20.6705	13.4908	3.29186
ENSG00000134460	IL2RA	0.643766	3.77952	5.49944	0.148434	0.708625	1.19263	0.343395	1.46783	0.00168259	2.91206	5.05316	3.68187	3.36604	4.05885	3.60511	8.1199	6.56528	3.65791	4.53951	5.54869	4.56532	2.21164	3.28779
ENSG00000135916	ITM2C	0.937243	0.603604	4.05601	0.430081	0.843279	0.534062	0.489731	1.29842	2.02788	0.367839	0.285827	0.218498	0.686353	0.962129	1.10098	3.3393	3.7475	2.39645	4.17412	4.49125	6.18746	0.770423	3.28559
ENSG00000131475	VPS25	9.63934	10.965	13.5692	9.82143	8.75453	13.1555	10.2496	8.4373	7.41768	9.79558	10.0033	15.1129	9.07306	11.5218	10.2835	13.299	12.5717	17.6177	13.8053	11.1486	12.9727	10.3022	3.26699
ENSG00000178057	NDUFAF3	44.5753	50.3214	50.715	48.9893	40.7458	54.795	39.2221	42.4607	41.239	62.9926	43.1627	52.9861	42.6283	44.8287	55.33	55.0464	39.7593	54.8082	47.3088	51.2369	56.1308	47.4484	3.26669
ENSG00000284310	MIR939	13.9269	14.1363	17.2948	7.35437	16.5272	19.3534	8.27723	14.0364	18.0125	9.3167	8.7529	17.2531	9.94211	18.619	20.9343	16.1676	4.52164	29.2727	13.1361	13.4025	27.2684	14.0316	3.26322
ENSG00000143368	SF3B4	21.4798	22.3388	25.1713	22.4559	20.6367	19.3805	18.55	20.4582	27.3974	26.2809	23.6897	21.9039	18.7923	19.7583	23.6079	26.2968	25.6376	22.1249	24.2907	22.8606	29.8169	21.9093	3.26195
ENSG00000167664	TMIGD2	9.2775	1.73255	8.75327	10.0548	6.80757	4.49255	14.4924	6.67229	13.1454	2.07393	1.65041	1.21986	1.24686	1.63618	2.56806	5.22931	6.50673	6.85701	9.13069	10.5781	14.2178	5.50503	3.24824
ENSG00000117748	RPA2	12.7777	10.626	14.9499	15.7451	12.1776	12.1155	12.805	11.8408	11.9824	11.1805	8.95581	10.8172	11.7779	11.0812	9.94341	15.4003	13.7466	14.8733	16.4054	15.6058	13.6678	11.7019	3.24801
ENSG00000272345	AL031775.1	10.9274	13.5375	15.4723	11.5361	7.33384	11.4307	14.5069	13.3366	7.41989	15.533	12.9468	12.6781	11.8566	16.0255	12.1852	17.6865	12.9583	13.8107	15.787	13.2648	19.3267	12.2324	3.23989
ENSG00000184785	SMIM10	0.178021	0.118038	3.37741	0	0.705851	0.0860991	0.276177	0	0	0	0	0.165319	0.371535	0.171376	0	4.97728	3.37945	2.85603	3.29061	2.98826	2.77283	0.14803	3.22938
ENSG00000240233	RN7SL587P	8.23088	3.47845	9.07825	12.2536	11.3996	10.9815	7.85011	2.95825	3.94224	0.937501	5.92116	4.00194	2.61113	4.68388	2.71508	11.9521	9.6762	8.24764	7.9615	9.43255	7.19949	5.85466	3.22358
ENSG00000143851	PTPN7	5.58323	10.0864	11.0387	4.92343	8.07548	5.24723	5.04843	6.64325	3.56154	9.67107	9.06931	9.5144	10.3025	9.64734	12.3135	12.1666	12.176	10.4032	9.55011	11.1102	10.8259	7.83479	3.20386
ENSG00000130522	JUND	8.97821	10.5012	12.9321	7.83152	6.86445	8.18714	9.47239	9.64475	11.869	9.60141	7.70518	10.9041	8.75205	11.6428	14.4015	9.15612	13.0026	11.2849	15.8334	12.7699	15.5457	9.73969	3.19243
ENSG00000271810	AL603832.3	5.17088	2.06841	6.81172	6.36981	3.10382	2.34158	7.17595	5.09181	6.94233	1.53821	1.34641	0.98298	4.05778	2.97854	1.50656	4.18365	5.17066	6.03421	8.34222	7.95266	9.18694	3.61965	3.19208
ENSG00000184730	APOBR	2.93963	1.47524	5.33216	2.43506	2.91902	2.51421	5.43102	2.83076	1.5077	0.707052	1.23795	1.58633	3.01806	1.16939	1.1327	4.41709	6.83442	4.09833	6.30737	3.63474	6.70099	2.20744	3.12472
ENSG00000233236	AP001171.1	0.0912972	0	3.15655	0	0.345373	0.20241	0	0	0	0	0	0	0	0	0	4.82709	0.955758	5.08067	2.68319	2.56215	2.83046	0.0456486	3.1109
ENSG00000152219	ARL14EP	14.5543	14.0954	17.4284	14.8699	10.2267	20.0677	18.7046	11.554	11.9031	15.0717	11.9152	15.9042	16.6521	13.6014	11.4279	18.108	14.1531	20.3642	20.2438	15.0533	16.6482	14.3249	3.10356
ENSG00000127314	RAP1B	6.64159	6.1643	9.49887	7.51946	6.79944	7.09903	7.02579	5.25019	6.15563	6.49287	6.59135	6.15634	5.84641	6.19729	5.70155	10.6254	10.7616	9.14421	8.67625	8.16047	9.62533	6.40295	3.09593
ENSG00000107738	VSIR	9.28892	4.90553	10.1884	7.47618	8.95953	5.631	6.05513	16.207	11.4048	3.77892	4.7025	4.23309	4.34341	8.1081	4.26714	8.5691	11.0394	7.10605	8.25711	14.1033	12.0556	7.09722	3.0912
ENSG00000275857	AC009133.4	10.8227	12.6323	14.8083	10.3683	16.6906	10.9618	7.66246	9.61245	9.64085	12.9606	12.5613	18.0408	9.15525	12.7629	10.313	15.2818	14.0996	15.1968	11.0774	11.1779	22.0166	11.7275	3.08082
ENSG00000265206	AC004687.1	4.45245	7.40706	9.0088	4.53716	4.18511	2.73991	6.47407	5.08926	3.68922	6.53326	6.50481	3.59408	6.52203	9.58982	11.6984	11.2314	7.45352	5.14454	10.8608	9.46837	9.89414	5.92976	3.07904
ENSG00000211835	TRAJ56	1.5196	4.99299	6.31147	0	3.97429	0	2.73683	2.40648	0	5.0988	15.2598	0	2.62985	5.944	1.02545	2.13829	5.98023	0	18.71	4.1708	6.86947	3.25629	3.05517
ENSG00000246082	NUDT16P1	0.428304	1.0596	3.77421	0	0.473711	0.280216	1.22768	0.588216	0	0.449274	0.263019	2.42963	1.06173	1.77938	0.374569	3.64493	3.37242	4.67111	3.51988	4.63056	2.80636	0.743952	3.03026
ENSG00000136305	CIDEB	4.54108	4.21297	7.395	1.88547	4.34468	3.12093	7.02661	2.71184	8.15693	2.98993	2.33804	4.72987	5.34065	4.37962	5.49974	5.68523	5.85279	5.84035	10.7121	6.81681	9.46273	4.37702	3.01798
ENSG00000110934	BIN2	16.6964	16.7925	19.7614	18.3451	18.966	14.0934	13.1981	18.3087	17.2673	16.5304	17.236	14.7968	14.4922	19.6055	18.0938	17.8351	21.344	17.6219	15.4661	23.098	23.2032	16.7445	3.01694
ENSG00000267724	AC012254.3	8.5883	7.91793	11.2682	8.16	8.27561	13.2852	7.80153	5.26571	8.74173	6.80682	7.9211	7.47104	6.35412	7.21189	11.7426	10.8339	14.5367	14.2709	7.86706	10.4438	9.65684	8.25311	3.01508
ENSG00000270362	HMGN3-AS1	10.1211	11.9397	14.0453	10.9079	8.40021	11.2998	12.7722	8.60887	8.73774	15.4299	11.4927	12.084	12.8905	9.21319	10.5276	14.807	12.7203	16.0167	15.5763	10.3898	14.7615	11.0304	3.01489
ENSG00000131143	COX4I1	55.6984	56.7951	59.2439	54.3065	45.8804	58.0879	56.4401	53.9097	65.5656	58.5	46.726	66.8159	52.3344	52.5967	63.7973	56.4264	48.4992	65.0695	57.6523	54.8566	72.9591	56.2467	2.99714
ENSG00000203950	RTL8A	21.8657	24.7665	26.3017	26.6967	20.4332	21.658	22.7139	21.0281	18.6646	26.4687	27.9306	25.1205	21.9764	26.0945	21.0084	26.41	26.0861	28.0702	25.6763	28.9253	22.6421	23.3161	2.98552
ENSG00000155957	TMBIM4	10.5073	10.5646	13.5153	12.6223	9.15015	12.4706	9.04511	10.7473	9.00835	11.3982	11.5573	9.84288	10.0135	10.701	9.8747	15.9131	14.209	13.1023	12.327	13.1403	12.4	10.5359	2.97935
ENSG00000135940	COX5B	118.647	116.421	120.506	117.634	86.179	139.874	125.332	118.758	124.108	114.861	96.3562	131.283	124.827	107.382	123.82	115.512	85.3646	140.788	120.329	121.131	139.91	117.534	2.9713
ENSG00000215068	AC025171.2	1.74436	2.78243	5.22031	2.58972	3.53854	0.825974	1.41551	1.40198	0.694433	3.43795	2.48787	3.15606	2.45687	3.17316	1.98265	7.12203	8.32364	4.07782	3.865	4.55717	3.37623	2.26339	2.95692
ENSG00000179934	CCR8	0.000965203	1.71555	3.81059	0	0	0.00579122	0	0	0	1.03132	0.180009	0.343122	5.89056	1.72907	1.11922	1.45137	3.24728	1.00039	8.25103	7.62657	1.2869	0.858258	2.95233
ENSG00000152291	TGOLN2	9.38241	9.57703	12.428	8.38262	11.4276	8.80511	9.63158	9.06985	8.97768	8.9264	11.6408	8.15383	8.93911	10.3563	9.44569	13.2115	15.9151	10.5949	10.7336	10.934	13.1791	9.47972	2.94833
ENSG00000166902	MRPL16	18.9893	22.1561	23.4961	19.6342	16.8605	25.6746	17.6022	18.4534	15.7108	20.767	21.208	34.8133	18.4456	18.5675	19.1352	23.0097	19.9291	31.2706	20.3561	24.0279	22.383	20.5727	2.92339
ENSG00000283840	MIR6764	0.820238	3.70653	5.18348	1.27564	2.01972	0	0.927231	0.698838	0	5.61425	5.8831	1.78405	1.33648	3.45225	4.16906	1.4489	16.2087	5.42761	2.71667	5.29897	0	2.26338	2.92009
ENSG00000170855	TRIAP1	34.8939	39.5757	40.1393	35.2734	17.9478	42.8153	31.9482	29.9377	51.4411	42.395	35.5782	47.83	32.8495	34.8259	43.9758	34.1347	34.6782	44.1535	38.7259	42.8962	46.247	37.2348	2.90443
ENSG00000258177	AC008149.1	3.54508	1.61268	5.47247	4.72702	2.61689	1.68541	3.94053	6.01226	2.28836	1.76819	0.859267	0.832152	1.66237	3.04162	1.51248	4.88095	7.6654	1.82842	6.47663	8.18392	3.79951	2.57888	2.89359
ENSG00000136827	TOR1A	8.19045	7.82996	10.8975	8.2205	7.91335	9.87933	8.51878	7.15564	7.45511	8.75223	7.2881	9.2707	6.91337	7.68227	7.07308	10.9027	10.9776	11.3532	11.4244	8.30117	12.4259	8.0102	2.88729
ENSG00000185825	BCAP31	13.5294	15.5884	17.4366	12.8123	12.2129	14.9238	12.7713	14.2423	14.2141	16.3477	15.0241	16.4328	15.0378	15.0255	15.6627	21.0484	15.5913	16.8716	16.6395	15.7391	18.7294	14.5589	2.87764
ENSG00000276180	HIST1H4I	4.91192	7.45168	9.05188	3.23223	4.76055	7.95465	6.29428	2.89904	4.33076	9.79239	7.43757	10.5968	5.10321	3.13277	8.64742	5.3617	11.3658	12.6011	6.65942	6.14501	12.1782	6.1818	2.87008
ENSG00000200156	RNU5B-1	5.45758	3.6776	7.43337	4.36027	8.28434	1.71011	7.07014	5.32864	5.99198	3.86073	0.56249	4.69082	4.21683	5.44622	3.28853	3.42864	5.32722	9.9896	7.85728	0.557306	17.4402	4.56759	2.86578
ENSG00000133246	PRAM1	0.153837	0.128399	3.00501	0.248812	0.190603	0.0286975	0.44185	0.0130594	0	0.227989	0.242366	0.1278	0.0874132	0.0604811	0.0243464	4.00386	3.47385	1.6165	1.87204	2.78256	4.28125	0.141118	2.86389
ENSG00000133316	WDR74	9.71639	8.57383	11.9965	12.7224	10.5532	9.69141	8.53076	7.1904	9.61016	9.14575	8.03206	12.0689	6.7335	7.35098	8.11179	13.4562	9.09836	17.4319	9.49531	8.85591	13.6413	9.14511	2.8514
ENSG00000233144	AL512656.1	15.5429	19.6426	20.443	16.0039	13.6932	14.6302	11.9069	18.7225	18.3007	17.6646	17.0709	20.1414	17.3004	21.5281	24.1498	19.869	20.898	19.4897	19.3497	19.8891	23.1628	17.5927	2.85032
ENSG00000154518	ATP5G3	28.2126	31.8022	32.8438	28.5978	25.0951	35.1844	29.5439	24.2144	26.64	35.6256	30.3818	34.6769	29.9545	29.52	30.6546	29.4309	28.4926	39.6309	36.2692	31.0153	32.2236	30.0074	2.83636
ENSG00000274383	AC103691.1	4.59593	4.31211	7.29012	4.11516	4.59642	6.23093	6.19996	2.17245	4.26065	5.11677	5.08188	6.69705	2.50847	1.82239	4.6461	11.3878	8.31866	6.04865	5.73636	3.85398	8.39528	4.45402	2.8361
ENSG00000117614	SYF2	18.1137	19.0027	21.3792	16.0872	13.4691	27.1568	16.7714	15.2656	19.9322	18.7281	14.5389	26.8966	17.0038	15.9323	20.9166	19.914	16.7196	27.1466	19.9893	16.4448	28.0607	18.5582	2.82095
ENSG00000140941	MAP1LC3B	18.9683	20.1209	22.3635	13.368	15.5573	22.8823	17.3248	21.6837	22.9938	17.7594	12.48	21.6642	22.8828	20.9422	24.9969	19.3115	15.139	22.6072	25.2024	23.971	27.9498	19.5446	2.81887
ENSG00000278151	FAM13A-AS1_1	3.2602	2.65927	5.77843	1.9617	4.14128	2.96355	2.37652	5.01519	3.10299	1.77101	7.12803	1.21935	2.74035	3.09687	0	6.6844	3.11575	9.04221	5.57032	4.8893	5.36857	2.95974	2.81869
ENSG00000199133	MIRLET7D	1.99556	1.72219	4.67465	0	4.5316	1.52009	1.95038	1.22497	2.74633	0.908406	1.87497	3.33569	0.937073	1.81541	1.46157	6.6033	2.84118	2.85417	7.61918	4.45845	3.67161	1.85887	2.81577
ENSG00000272746	AP005131.7	0.971163	0.824295	3.70555	3.1202	1.04854	1.29867	0.185143	0.174424	0	1.03478	1.70864	0.712452	0.800576	0.68932	0	1.44652	3.43872	6.367	2.98345	1.37548	6.62212	0.897729	2.80782
ENSG00000118508	RAB32	0.0398614	0.515808	3.07118	0.00172567	0.0459019	0.156419	0.0351218	0	0	0.287438	0.185218	0.299267	0.83167	0.667834	0.82342	2.1051	1.07442	1.63002	3.41048	4.04871	6.15833	0.277835	2.79334
ENSG00000268309	AC008764.3	3.75785	5.73487	7.52744	1.60946	3.72268	6.81856	5.84939	3.29686	1.25013	6.77547	6.57183	5.67623	3.22582	5.87069	6.28921	8.42497	8.4469	5.95475	7.74936	6.16244	8.42622	4.74636	2.78108
ENSG00000207166	SNORA68	5.69441	3.48315	7.36583	4.24174	7.22544	1.3258	2.9769	3.04494	15.3516	2.57496	6.62301	3.27299	3.67783	4.75009	0	6.31305	8.36333	13.0691	4.98397	8.26321	3.20231	4.58878	2.77705
ENSG00000170540	ARL6IP1	32.9652	28.0774	33.2953	39.6123	34.2217	34.6273	28.8426	31.0862	29.4009	29.4486	30.8811	30.0546	24.9657	29.2628	23.8513	32.8036	32.8977	35.5902	27.7326	40.4273	30.3201	30.5213	2.77397
ENSG00000008018	PSMB1	27.0904	30.0264	31.3285	29.5384	21.266	30.8204	28.2123	25.1073	27.5978	31.0459	26.3878	31.5384	31.3397	27.1626	32.6839	30.6514	22.4872	35.2157	33.3253	29.0408	37.2508	28.5584	2.77017
ENSG00000104823	ECH1	15.6516	17.6065	19.3955	17.0148	13.9829	16.539	14.4421	16.261	15.6699	18.3838	16.1824	19.7018	15.6817	16.8696	18.8197	20.8592	17.4536	17.9327	17.552	20.0912	22.4844	16.629	2.76649
ENSG00000277846	SNORD30	6.28006	2.40386	7.10722	6.39187	5.63214	0	5.2521	3.95842	16.4459	1.12902	1.39819	0	4.65859	4.51258	2.72478	5.68174	3.53119	4.72977	9.46955	5.54121	13.6899	4.34196	2.76526
ENSG00000099330	OCEL1	4.30185	5.78835	7.80601	4.74082	2.92485	3.20828	5.11038	7.37812	2.44865	8.05337	4.69463	5.05165	5.00072	5.79534	6.13436	8.11737	5.81896	6.03767	9.83534	8.0595	8.9672	5.0451	2.76091
ENSG00000269987	AC004542.2	5.194	5.54518	8.12372	6.44283	7.25283	4.79735	4.84671	4.0273	3.79698	5.03399	5.46536	6.74535	4.57576	5.59401	5.8566	9.4858	7.09566	7.83736	8.09415	7.56159	8.66777	5.36959	2.75413
ENSG00000238650	SNORD54	2.3871	3.94251	5.90228	0	4.04547	0	0	5.09004	5.18709	0	10.2256	0.541428	4.86718	7.07196	0.948928	3.95743	3.6893	4.94155	4.94678	6.75421	11.1244	3.16481	2.73748
ENSG00000156384	SFR1	6.78429	9.70783	10.9708	7.785	6.26832	10.6897	6.05732	6.13138	3.77406	11.7537	8.48778	12.7987	6.38565	8.3325	10.4886	13.2942	9.48068	11.3408	9.45752	10.5904	11.6613	8.24606	2.72474
ENSG00000136450	SRSF1	18.1323	18.6975	21.1334	19.8048	21.3527	19.6531	16.2292	13.5361	18.2179	16.4326	25.2355	17.7057	19.8548	18.6845	14.272	23.132	24.8919	20.9263	21.2186	20.5276	16.1037	18.4149	2.71844
ENSG00000172757	CFL1	47.7349	46.1659	49.6686	56.3261	40.0415	47.3501	41.6098	53.4665	47.6151	56.2185	40.2392	46.0112	42.0303	44.6685	47.8275	51.508	45.4568	53.3295	45.3051	48.4926	53.9195	46.9504	2.71823
ENSG00000262160	AC020978.6	17.4662	17.8221	20.3619	17.8921	18.0868	22.3952	15.7025	14.9477	15.7728	15.9953	15.0953	22.6537	19.7334	17.0849	16.3698	23.2989	19.9956	20.8165	17.8914	18.0492	22.1198	17.6441	2.71775
ENSG00000201778	Y_RNA	9.35377	12.5822	13.6656	16.7342	9.27334	4.97709	7.2982	7.56323	10.2766	1.6996	14.3828	6.24097	9.64278	17.5489	25.9782	4.27658	22.592	8.90011	10.6914	22.9394	12.594	10.968	2.6976
ENSG00000135269	TES	4.64635	5.32545	7.67553	4.95371	5.71534	5.05768	5.06802	3.04153	4.04184	5.03134	5.37154	5.67073	4.3674	5.80967	5.70204	8.09959	8.97549	8.08667	6.65566	7.308	6.92779	4.9859	2.68963
ENSG00000159388	BTG2	12.1985	13.4232	15.4989	6.31103	12.2124	4.81887	13.315	17.1056	19.4284	4.31802	9.73497	11.1068	8.98127	19.3713	27.0269	8.78023	14.0663	8.51462	13.9239	22.5134	25.195	12.8109	2.68806
ENSG00000265618	AC002094.2	15.3706	17.7023	19.2227	15.7451	14.0328	16.0014	15.3645	14.0517	17.0283	17.974	16.092	22.042	14.6992	17.4792	17.9271	22.2887	23.3636	17.2248	18.1644	20.8474	13.447	16.5364	2.6862
ENSG00000167272	POP5	38.3652	33.5634	38.6503	42.34	31.972	39.8167	44.0146	35.3409	36.7072	28.9632	26.6196	40.3782	32.8267	33.7459	38.8466	39.7806	30.8158	39.6735	39.8413	40.7757	41.0148	35.9643	2.68599
ENSG00000283787	AC051649.2	9.82111	11.9705	13.5783	9.34284	11.2178	7.34491	6.8422	10.4421	13.7367	11.3582	10.4194	10.4816	10.7341	14.0222	14.8074	12.0098	14.4109	10.1001	12.6822	15.2318	17.035	10.8958	2.6825
ENSG00000081721	DUSP12	10.6106	10.7209	13.3408	10.0063	8.74493	10.701	10.4375	10.7983	12.9757	10.7333	8.97924	12.7772	7.8899	10.7391	13.2069	13.1375	12.1592	11.4957	11.8733	13.403	17.9762	10.6658	2.67506
ENSG00000274544	SNORD28	8.87673	5.95772	10.0871	5.44698	5.91374	6.17159	3.77074	9.94679	22.0106	8.07876	0	5.80411	10.87	4.21175	6.78167	6.48139	11.5352	14.347	3.31434	12.0675	12.7772	7.41723	2.66988
ENSG00000273261	AC092953.2	7.74715	7.78365	10.4322	6.42884	6.90924	13.9059	7.44438	5.6107	6.18379	7.4245	6.3942	9.39327	6.76462	8.81213	7.91316	16.5006	8.13335	11.7229	8.65333	8.13874	9.44429	7.7654	2.66681
ENSG00000255819	KLRC4-KLRK1	15.4661	3.35446	12.0724	17.6062	17.1175	18.7784	22.4499	2.12728	14.7174	2.0235	2.51283	3.67517	1.7947	5.5079	4.61267	5.6464	5.79468	14.8552	8.12275	16.5082	21.5072	9.41029	2.66212
ENSG00000178741	COX5A	9.14419	11.337	12.9022	7.11115	6.51881	10.7832	10.7102	10.4497	9.29209	10.5401	6.85578	12.1847	13.4988	10.3644	14.5782	11.1741	8.00944	12.6737	16.4833	12.0972	16.9756	10.2406	2.66163
ENSG00000010244	ZNF207	11.0907	11.3068	13.8576	10.6863	14.2027	9.18703	10.1283	10.5164	11.8238	9.97365	12.8095	10.6075	9.44329	12.2511	12.7557	14.4328	15.3001	12.5602	9.90026	14.1545	16.7976	11.1988	2.65883
ENSG00000254873	AP001267.1	37.6232	34.2244	38.5815	53.9722	33.3349	43.9542	37.7525	26.0916	30.6337	39.1892	32.7807	37.4997	34.0807	28.544	33.2524	45.3971	41.6005	39.1011	36.036	32.317	37.0373	35.9238	2.65768
ENSG00000224281	SLC25A5-AS1	9.36435	11.4829	13.0811	8.524	8.38504	8.27001	8.69177	9.71499	12.6003	12.4112	9.90974	11.7526	9.41597	12.8998	12.5082	12.5437	11.2906	17.2023	10.3269	11.0734	16.0497	10.4236	2.65746
ENSG00000238649	SNORD42A	2.06049	2.04053	4.7078	1.51981	2.31006	2.41078	3.09318	1.33216	1.69695	1.64649	4.58781	0	2.54767	2.46782	0.993409	0.69049	13.5178	2.58659	7.76799	2.02023	1.6637	2.05051	2.65729
ENSG00000113648	H2AFY	1.57633	2.30778	4.59268	1.12363	1.77969	1.79596	1.51609	1.173	2.0696	1.86919	1.82309	2.56729	2.11177	2.24416	3.23116	3.60011	3.44105	4.99397	4.61392	4.20211	6.7049	1.94205	2.65062
ENSG00000229047	AF127577.1	5.21826	5.07058	7.78747	5.22751	5.34933	7.70883	4.75693	3.79654	4.47043	5.77311	3.91493	5.46925	4.68248	5.97564	4.60806	5.98283	5.87324	13.3848	6.85531	6.98414	7.64448	5.14442	2.64305
ENSG00000143811	PYCR2	9.2491	8.78655	11.6561	9.6701	13.0048	8.90246	7.13982	7.39134	9.38613	11.1595	10.0124	8.26442	7.65213	6.75776	8.87303	13.9484	14.2584	8.43656	11.4339	9.7898	12.0693	9.01782	2.63823
ENSG00000281358	RASSF1-AS1	7.61211	3.40937	8.14668	6.45167	8.70219	3.68286	8.80635	4.6946	13.335	3.368	3.51022	2.20409	4.95344	2.79894	3.62154	7.49574	6.2578	4.50526	9.75424	7.1194	13.7476	5.51074	2.63593
ENSG00000211848	TRAJ41	9.55434	4.25185	9.51396	11.9231	15.1023	3.91057	13.228	7.90701	5.25507	5.94859	7.89301	0	6.57462	5.09485	0	13.5425	7.97364	0	13.3643	18.7686	3.43473	6.9031	2.61087
ENSG00000113583	C5orf15	4.49435	6.01316	7.86443	5.59621	5.30053	4.67006	3.19928	4.05724	4.14277	5.84734	6.26656	6.90237	5.33234	5.40892	6.32145	9.08706	8.9768	7.41986	5.73761	7.43013	8.53513	5.25376	2.61067
ENSG00000255443	CD44-AS1	6.09681	6.96859	9.1414	5.38816	6.85139	6.09069	5.09208	6.44532	6.71324	4.76038	4.68673	6.35977	8.30529	10.6473	7.05207	7.78559	9.07704	7.45171	8.06635	12.3085	10.1592	6.5327	2.6087
ENSG00000167613	LAIR1	3.4774	3.98584	6.32868	4.62319	5.03478	3.13924	4.03818	0.487984	3.54105	3.90589	4.59549	4.75982	2.74231	3.94268	3.96887	6.88394	7.38004	5.93534	5.69099	5.26283	6.81895	3.73162	2.59706
ENSG00000210112	MT-TM	99.8709	57.9132	81.4726	50.0642	212.706	71.6345	139.323	68.9589	56.5383	80.1936	87.7981	58.6812	62.3429	20.1297	38.3339	54.5893	134.497	65.7299	169.373	38.0279	26.6192	78.8921	2.58053
ENSG00000207112	SNORA25	7.10323	7.29102	9.77631	9.4364	11.0331	9.86927	1.68839	5.56724	5.02499	4.91488	5.59972	5.14356	7.90917	10.2151	9.96374	4.94679	8.30092	15.4423	11.7486	8.68399	9.53523	7.19713	2.57919
ENSG00000156990	RPUSD3	9.69993	10.1737	12.5114	8.49399	10.2773	9.83932	11.7829	9.49277	8.31339	9.37673	9.11494	10.989	9.02886	9.89953	12.6328	11.5353	9.47889	13.1497	12.906	12.2805	15.7177	9.93679	2.57456
ENSG00000179598	PLD6	0.934495	0.623403	3.35267	0.541086	0.990996	0.932026	0.345468	2.29529	0.5021	0.341613	0.104231	0.334055	1.13379	1.15762	0.669118	2.80712	2.97307	3.18888	4.70274	3.80279	2.64141	0.778949	2.57372
ENSG00000135486	HNRNPA1	73.755	82.3499	80.6246	70.6262	84.2483	72.6605	57.693	61.6904	95.6118	84.6737	88.6717	79.7581	62.3617	73.5956	105.039	84.2878	80.4707	83.7312	67.1664	71.9597	96.1317	78.0525	2.57212
ENSG00000279861	AC073548.1	22.5055	22.3709	25.0053	21.955	24.5228	20.6945	19.58	21.0201	27.2608	26.5257	19.9872	21.8772	18.8868	22.6588	24.2894	27.4493	23.8383	25.1568	21.1329	20.885	31.5696	22.4382	2.56712
ENSG00000251994	RNU2-27P	1.67993	0.556146	3.68458	4.1099	0.347051	1.39699	1.19495	1.50103	1.52964	0.742078	0.22975	1.02185	0	0	1.3432	3.73448	3.48145	8.74341	1.16702	2.73158	2.24951	1.11804	2.56654
ENSG00000200983	SNORA3A	10.5211	8.92123	12.2783	6.88355	9.28761	7.29061	11.3122	11.4771	16.8755	4.05289	5.01914	6.97609	6.8983	10.5294	20.0516	8.49833	10.4577	7.0037	12.1101	18.3997	17.2001	9.72116	2.55711
ENSG00000236326	AL050331.2	8.23122	13.2628	13.3018	5.67095	8.00138	7.48268	3.91336	8.76964	15.5493	10.0126	12.5201	12.5158	9.02494	15.4444	20.0588	20.7911	15.2779	6.41399	12.8416	14.0745	10.4119	10.747	2.55485
ENSG00000275418	AC104971.4	0.463246	1.77432	3.66327	0	0.997446	0	1.52639	0.255647	0	2.64623	0.733683	4.62284	1.3445	0.631446	0.667237	2.78266	3.70589	1.86142	1.98761	4.45845	7.18359	1.11878	2.54449
ENSG00000214087	ARL16	32.5448	31.8873	34.7575	36.6442	28.8056	32.9619	31.3748	23.422	42.0601	29.8965	28.6279	40.7327	26.8195	25.2421	40.005	40.8822	31.0888	41.0395	28.8544	26.9306	39.7498	32.216	2.54151
ENSG00000178927	C17orf62	14.3985	13.4824	16.4744	10.396	17.2912	12.2764	10.9368	13.9355	21.5549	12.7196	11.9279	14.3236	12.7615	16.3862	12.7758	19.2831	16.4969	15.3469	14.0963	16.3874	17.2358	13.9405	2.53394
ENSG00000187778	MCRS1	3.40495	3.74327	6.10313	3.26906	4.72862	2.76039	3.05946	3.70297	2.90922	3.94816	3.67833	3.46822	3.61633	3.9043	3.84426	6.10152	7.30265	4.07795	5.24557	6.58168	7.30938	3.57411	2.52902
ENSG00000189266	PNRC2	29.8047	36.4725	35.667	28.5056	37.674	31.0878	24.7861	26.0044	30.7705	35.8975	38.0718	41.5912	28.4047	33.3849	41.485	36.3457	41.5283	38.0207	30.0491	30.349	37.7095	33.1386	2.52843
ENSG00000244491	AL021707.5	4.76724	3.3118	6.55985	4.72257	4.58543	4.0581	6.51551	4.3357	4.38611	3.579	2.39779	3.1868	3.67177	3.7	3.33545	6.79109	6.39214	6.67739	5.92579	5.16732	8.40536	4.03952	2.52033
ENSG00000260651	AF213884.3	1.60702	3.27021	4.95402	0.934093	0.771626	0.736246	2.00739	1.15695	4.03583	2.74987	1.29408	3.7866	3.40398	3.07748	5.30924	3.41353	1.80614	3.11039	9.16807	3.77897	8.44701	2.43862	2.5154
ENSG00000279265	AC000123.2	1.37768	1.99213	4.19692	2.10992	2.19146	0.382497	1.77904	1.80318	0	0.971462	1.76922	2.99019	1.06107	1.71302	3.44784	5.08056	2.68094	6.82277	1.9771	2.38396	6.23616	1.68491	2.51201
ENSG00000234353	AP000346.2	2.86789	1.99472	4.94328	2.38136	4.35089	1.58201	2.91398	3.44449	2.53459	1.78641	1.98246	2.07655	1.54363	2.61959	1.9597	5.79877	5.38774	4.30074	2.80938	4.61158	6.7515	2.43131	2.51198
ENSG00000283476	MIR1279	12.1151	17.273	17.1875	4.07896	17.8843	24.5299	7.75434	6.53188	11.9115	8.49799	22.1004	22.2335	18.4089	11.888	20.5091	11.4042	9.96706	32.0404	9.355	14.5978	25.7605	14.6941	2.49343
ENSG00000167461	RAB8A	7.39312	7.11693	9.7405	6.89642	7.9265	5.65026	8.1016	8.71308	7.07088	7.95464	7.27505	7.25963	6.50948	8.01603	5.68677	9.32072	10.8524	9.18661	8.59888	10.7298	9.75464	7.25503	2.48547
ENSG00000142538	PTH2	0.00714701	0.119122	2.54293	0	0	0.0428821	0	0	0	0.179384	0	0	0	0.102426	0.432925	4.77163	2.16405	0.0805165	0.806017	3.39588	4.03949	0.0631347	2.4798
ENSG00000111057	KRT18	0.611996	0.660794	3.10063	0	0.427894	0.251527	0.624403	0.428301	1.93985	0.784235	0.615097	0.440959	0.829208	0.522419	0.772843	4.12204	3.06603	1.02668	3.4533	2.18111	4.7546	0.636395	2.46423
ENSG00000143315	PIGM	5.0349	5.97393	7.953	4.31499	4.99772	4.11841	4.72761	3.91351	8.13718	4.9955	8.8756	5.16544	4.26597	5.53407	7.00699	9.02449	10.9026	5.53851	8.07675	8.80127	5.37438	5.50442	2.44858
ENSG00000023445	BIRC3	5.37284	14.1314	12.1984	3.10845	4.82621	6.99272	2.26718	11.8388	3.20363	11.7967	17.7106	15.152	12.6332	13.6761	13.8196	9.96791	14.4792	8.69408	12.9794	15.5803	11.4896	9.7521	2.44633
ENSG00000035720	STAP1	0.167725	0.215954	2.62713	0.196096	0.169306	0.207219	0.40434	0.0289397	0.000446841	0.236828	0.128189	0.313429	0.139202	0.166789	0.311286	4.20913	2.01621	1.57164	2.43922	2.42711	3.09946	0.191839	2.43529
ENSG00000279086	AC073130.3	6.20403	6.6794	8.8748	5.62768	8.52361	4.5089	10.0807	4.15437	4.32893	6.7305	9.7816	4.85693	6.04819	6.23997	6.41922	8.20585	14.1604	7.52133	8.40225	7.29341	7.66558	6.44172	2.43309
ENSG00000284172	MIR4315-2	14.7341	11.5757	15.5869	8.26108	29.3662	8.45423	14.7214	19.2707	8.33132	5.05223	20.5579	13.914	7.8175	15.145	6.96747	4.23752	23.7025	7.93694	23.836	22.1395	11.6687	13.1549	2.43196
ENSG00000189050	RNFT1	7.0612	7.26425	9.58957	8.8925	6.39137	6.67472	6.32823	6.52782	7.55255	8.57088	7.183	6.48628	6.68635	6.79422	7.86476	9.7156	9.55411	9.65728	8.92639	8.59591	11.0881	7.16272	2.42685
ENSG00000253629	AP000426.1	1.53161	0.413654	3.3962	1.87126	1.5092	1.62693	1.88759	0.861955	1.43271	0.393036	0.61483	0.299093	0.288075	0.537423	0.349468	4.75399	4.22162	2.20983	3.48091	3.57883	2.13204	0.972631	2.42357
ENSG00000159228	CBR1	13.6223	18.6369	18.545	14.5087	14.0618	13.4735	12.3957	14.2383	13.0555	19.6313	20.2259	14.3821	22.542	19.2734	15.7664	22.6025	16.2056	16.3438	23.5271	15.7911	16.8	16.1296	2.41546
ENSG00000188820	FAM26F	2.24695	1.4713	4.27066	1.2108	1.03266	1.23468	6.66529	0.760603	2.57767	1.08217	0.595633	0.406408	4.09318	0.830116	1.82029	2.38376	2.00003	1.27076	10.0049	2.76294	7.20154	1.85912	2.41153
ENSG00000271853	AL162258.1	0.850383	0.922448	3.29708	0.760263	1.1968	0.822871	0.568506	1.04058	0.713274	1.17098	0.957266	0.792638	0.682007	1.01889	0.912909	1.91464	2.51535	2.34599	1.71738	6.48977	4.79936	0.886415	2.41067
ENSG00000188529	SRSF10	12.4112	14.7676	15.9955	13.6322	13.2556	13.8531	11.441	11.6685	10.6166	13.8467	19.1267	14.1512	14.051	14.3665	13.0634	15.5508	18.7028	15.0717	16.1616	16.3343	14.1516	13.5894	2.40608
ENSG00000159377	PSMB4	33.823	32.0973	35.3554	42.2716	28.2381	37.5371	34.5325	30.8358	29.5228	27.6003	29.0521	35.1472	38.9874	31.313	30.4838	38.601	26.7072	42.8445	34.2982	36.8686	32.813	32.9601	2.39528
ENSG00000143878	RHOB	0.196069	0.670929	2.82449	0.229637	0.114269	0.464616	0.143072	0.215662	0.00915723	0.999553	0.412619	0.902304	0.378069	0.421707	0.911323	3.63293	2.24049	1.3958	3.3884	2.69819	3.59112	0.433499	2.39099
ENSG00000125245	GPR18	4.75674	1.00488	5.26585	5.40636	6.90399	4.40451	4.93934	3.23159	3.65465	0.861765	0.992978	0.92869	0.97399	1.07825	1.19362	4.73905	8.45506	4.2498	3.94789	6.11443	4.08885	2.88081	2.38503
ENSG00000265241	RBM8A	21.3171	22.1308	24.1086	23.2993	15.5361	28.3629	21.6709	16.7329	22.3008	20.044	18.0032	29.2244	20.7802	19.7168	25.0166	21.7387	18.7527	30.2012	22.2508	21.48	30.2281	21.724	2.38457
ENSG00000266192	MIR1260B	0.839786	0.342967	2.9725	0.655736	2.76861	0.495312	0.635518	0.239489	0.244056	0	1.46627	0	0	0.591537	0	4.46879	6.94334	1.86002	0.930995	3.63188	0	0.591377	2.38113
ENSG00000110719	TCIRG1	4.63394	2.2174	5.80501	4.60956	7.00017	1.30616	4.4349	3.34969	7.10319	1.35045	1.51039	1.7863	2.09989	2.98243	3.57493	6.32739	5.46175	3.08649	6.1028	7.81973	6.03189	3.42567	2.37934
ENSG00000273253	AL022328.4	4.51396	3.59943	6.42755	4.25128	5.06063	1.9923	3.00926	5.414	7.35629	2.4264	2.50096	3.56946	4.89712	4.63822	3.56445	6.85117	7.49468	3.74079	5.54603	9.02402	5.90861	4.0567	2.37085
ENSG00000143549	TPM3	19.2386	22.1326	23.0544	18.8706	16.7233	18.0415	14.6891	25.6934	21.414	21.1179	20.1767	21.6889	19.4152	23.4017	26.9955	19.942	21.8284	22.066	21.0111	25.5156	27.9635	20.6856	2.36877
ENSG00000188229	TUBB4B	23.2464	38.3161	33.1348	16.21	21.4902	21.6527	15.1207	36.1451	28.8597	30.6095	43.2552	41.6407	33.0022	36.2092	45.18	29.6498	36.1115	20.9001	34.0069	36.2751	41.8652	30.7812	2.35352
ENSG00000182195	LDOC1	15.6144	29.2166	24.7655	18.4674	12.579	12.4491	20.3759	14.3538	15.461	29.911	27.8997	25.3483	29.6348	31.1077	31.3978	27.9036	24.7899	18.5201	27.8995	23.2656	26.2144	22.4155	2.35004
ENSG00000170638	TRABD	3.72413	3.36867	5.89573	3.06076	5.13016	1.469	3.08143	4.48908	5.11436	2.5643	2.2077	2.86303	3.89039	4.77453	3.91207	5.25426	6.77387	2.90944	6.27313	8.10219	6.06149	3.5464	2.34933
ENSG00000263883	EEF1DP7	2.45002	3.08163	5.11478	0.34129	2.44965	2.92166	4.29997	2.86687	1.82066	0.462172	4.32449	3.81849	3.81405	3.59189	2.47868	4.30715	1.92735	6.29253	5.33008	7.43509	5.39648	2.76582	2.34896
ENSG00000265396	MIR3128	0.133639	0.205872	2.51778	0	0.373342	0	0.428493	0	0	0	0	0	1.23523	0	0	1.33913	7.49039	0	6.27717	0	0	0.169756	2.34803
ENSG00000184515	BEX5	7.25441	8.0778	10.0128	8.60093	5.02249	6.12469	15.9695	1.04305	6.76584	10.3133	8.38517	5.23296	11.4482	6.81048	6.27665	8.72544	7.52067	8.94631	13.2926	7.45509	14.1365	7.66611	2.34666
ENSG00000182393	IFNL1	1.87805	0.707728	3.6365	2.57558	1.91964	1.51071	2.48012	1.99626	0.785986	0.280372	0.277773	0.123544	2.1865	1.05338	0.324793	3.98832	5.31407	1.58565	4.65617	4.73366	1.54117	1.29289	2.34362
ENSG00000207425	Y_RNA	3.34925	4.61998	6.32278	1.55628	6.89937	0	5.3733	1.70516	4.5614	1.84406	3.58869	0	6.52203	3.68528	12.0798	8.39635	3.70774	0	6.62869	3.23237	15.9715	3.98462	2.33816
ENSG00000104763	ASAH1	5.26836	6.06394	8.00317	5.81654	5.70165	5.03182	4.93035	5.3516	4.7782	5.39281	6.26913	5.49256	5.60141	6.59197	7.03575	9.09665	8.09116	7.31062	6.45855	8.14584	8.91619	5.66615	2.33702
ENSG00000124786	SLC35B3	1.52965	1.52806	3.85938	1.52653	1.70053	1.73354	1.0257	1.74293	1.44864	1.74873	1.69264	1.74938	1.4475	1.61116	0.918956	3.03401	4.06899	2.83584	5.00493	3.84724	4.36528	1.52885	2.33053
ENSG00000130598	TNNI2	0.0379333	0.194074	2.44647	0	0	0.114628	0.105054	0.00791774	0	0.293578	0.290857	0.148229	0.0302843	0	0.401497	2.72502	1.46914	3.28993	2.30847	2.47351	2.41273	0.116004	2.33046
ENSG00000284399	MIR3184	2.35073	2.35482	4.67781	4.15008	1.31417	0	2.63952	4.26291	1.73768	1.05375	3.47994	0.967351	6.52203	2.10587	0	3.53531	6.59155	3.31084	7.73347	6.89573	0	2.35277	2.32504
ENSG00000272982	AL355816.1	5.66381	2.98854	6.64539	8.90245	7.72629	3.92262	5.75197	2.70948	4.97005	2.45578	3.31774	2.15195	5.52714	1.78464	2.69399	10.4861	10.4739	2.8058	0.702191	5.4786	9.9258	4.32617	2.31921
ENSG00000088448	ANKRD10	4.00667	4.22473	6.43415	6.26048	3.2762	4.46741	3.64945	2.53406	3.85245	3.48462	3.41784	4.52527	3.7203	3.61451	6.58581	6.99948	5.33883	5.77108	6.4123	4.8667	9.21652	4.1157	2.31845
ENSG00000188725	SMIM15	9.93327	12.7991	13.6827	11.5472	11.1053	13.333	9.31608	8.06787	6.23007	12.8237	15.4634	14.0049	11.5805	11.5434	11.379	14.9375	18.3079	15.995	11.2657	10.241	11.3492	11.3662	2.31652
ENSG00000131669	NINJ1	9.3187	9.12897	11.5391	8.42428	9.30953	9.90829	7.46341	5.94143	14.8653	9.43025	5.53596	9.07175	10.4709	9.06924	11.1957	8.02349	7.76309	11.0189	10.8363	13.076	18.517	9.22384	2.31529
ENSG00000100941	PNN	23.3723	27.1174	27.5596	21.3006	27.9951	19.0243	26.1092	20.5348	25.2699	21.2396	29.198	22.6565	28.3655	27.8892	33.3556	27.2319	34.02	22.0008	27.5405	27.521	27.0432	25.2448	2.31472
ENSG00000267165	CHMP1B-AS1	52.218	62.5232	59.684	41.5677	37.3845	62.2694	45.084	50.8491	76.1532	55.6212	55.837	72.6327	58.067	59.1391	73.8419	57.4685	54.868	68.2953	55.9203	57.0135	64.5386	57.3706	2.31346
ENSG00000172059	KLF11	0.539214	1.21933	3.19237	0.29534	0.394644	0.529523	0.448223	1.03123	0.53632	0.804289	0.930727	1.45853	0.754864	1.68638	1.6812	2.11593	2.0413	2.49252	2.07354	2.71252	7.71841	0.879274	2.3131
ENSG00000100664	EIF5	28.0965	33.7772	33.2457	23.6942	28.0657	28.883	30.5441	29.037	28.3553	33.6329	29.6325	40.4839	31.1134	31.7752	36.025	30.9786	29.0411	35.5536	36.284	30.9499	36.6669	30.9368	2.30884
ENSG00000159140	SON	16.6968	16.1852	18.7455	19.5539	13.5692	18.3101	22.0248	13.3332	13.3893	17.9232	16.4488	16.8216	16.3967	14.4015	15.1195	19.61	18.0261	18.7341	19.4146	15.8689	20.8195	16.441	2.30456
ENSG00000240723	RN7SL382P	1.41403	2.24448	4.12966	0.965777	2.09707	0	4.212	1.20934	0	2.52228	1.96672	0.90046	4.33645	2.61367	1.12727	5.01462	3.50614	1.17406	7.63944	3.66794	3.77577	1.82925	2.30041
ENSG00000197858	GPAA1	13.1318	12.9845	15.356	12.1162	15.7681	8.87246	13.3722	12.5701	16.0916	11.5268	9.04885	14.5423	9.03589	14.0508	19.7027	15.9123	13.0168	9.9955	14.7578	18.1091	20.3442	13.0582	2.29779
ENSG00000189171	S100A13	0.201619	0.136338	2.46316	0.120675	0.209682	0.205093	0.1282	0.352587	0.193474	0.108945	0.116757	0.161559	0.0648364	0.23447	0.131464	1.38471	1.76924	1.33629	1.06094	5.40871	3.81907	0.168979	2.29418
ENSG00000086730	LAT2	1.17349	6.34699	6.04313	0.835296	1.2866	1.71684	2.75469	0.155359	0.292175	3.9695	6.18052	5.71964	7.11452	7.5125	7.58523	3.83012	7.01019	6.17841	4.84255	6.19209	8.20544	3.76024	2.28289
ENSG00000200882	RNU6-681P	1.2748	2.02246	3.93089	0	4.50165	0.423873	1.9035	0.819791	0	1.26653	3.45066	0.348804	0.783897	5.06219	1.22266	13.5973	4.75352	0	3.18687	0	2.04763	1.64863	2.28226
ENSG00000100897	DCAF11	3.96297	4.01043	6.26054	3.9231	3.83392	2.06289	4.50523	3.7177	5.73497	3.77464	4.58892	3.09959	2.90002	3.64544	6.05397	4.88793	7.00292	4.15054	3.99743	6.65316	10.8713	3.9867	2.27384
ENSG00000276663	AC009090.3	12.8392	15.0647	16.225	6.95506	13.1271	12.9127	14.9161	14.9768	14.1474	11.1903	8.08393	14.5103	23.5197	14.6293	18.4545	13.2183	12.4685	11.5733	20.238	17.0486	22.803	13.9519	2.27302
ENSG00000100201	DDX17	7.69277	9.23132	10.731	7.65498	10.1234	7.80061	8.77221	7.23363	4.57179	9.16556	13.2243	8.80345	9.62646	8.62268	5.94544	13.4083	12.3739	9.35321	10.6357	9.77412	8.84046	8.46205	2.26891
ENSG00000200397	Y_RNA	17.7686	14.6562	18.4724	13.1597	20.5338	19.0161	23.8444	20.6877	9.36982	12.3971	18.871	8.53545	16.7846	20.1297	11.2197	9.53146	21.8103	12.9837	19.4961	20.9154	26.0972	16.2124	2.25994
ENSG00000230989	HSBP1	8.29066	9.3481	11.0775	8.44866	7.43258	11.7869	8.46871	8.74981	4.85731	9.81109	9.78047	11.4271	8.40269	8.12607	8.54123	10.4989	11.5435	13.6038	11.0966	11.1469	8.57543	8.81938	2.25814
ENSG00000105655	ISYNA1	5.93119	11.7618	11.1045	2.76842	6.47807	5.98057	4.29194	10.9459	5.12224	10.1902	6.77661	11.1218	10.123	16.7329	15.6265	10.1615	6.69428	7.61307	13.6122	16.005	12.5411	8.84652	2.258
ENSG00000118418	HMGN3	6.7543	7.71876	9.48682	7.38494	4.61929	8.33577	7.96219	5.33914	6.8845	8.41028	7.01892	8.13695	8.8988	5.82205	8.02557	9.41246	8.19909	11.4492	9.76422	7.55449	10.5415	7.23653	2.25028
ENSG00000201499	RNU6-312P	0.824051	1.9924	3.6524	0.545425	0.460572	0.823977	1.32152	1.79281	0	0	2.13431	1.01707	2.28576	2.95216	3.56513	2.06502	3.46518	3.09424	3.8719	5.43764	3.98044	1.40823	2.24417
ENSG00000272831	AC027644.3	19.6967	21.3804	22.7806	26.0195	15.616	20.8938	15.1811	29.0827	11.3869	29.7491	21.7887	21.7524	12.7338	22.968	19.2903	24.5155	15.5321	19.6154	19.4874	35.1673	22.3658	20.5385	2.24206
ENSG00000115604	IL18R1	1.7879	1.84101	4.05273	2.20897	2.12721	0.893306	2.18926	1.43649	1.87217	2.39593	2.04167	0.7983	1.25025	2.33585	2.22404	4.57478	4.64068	1.9638	3.76367	4.61995	4.75348	1.81445	2.23827
ENSG00000149357	LAMTOR1	4.32406	4.17979	6.48166	4.58508	4.17649	4.40752	5.4191	3.49699	3.85918	4.35373	4.38088	4.34653	3.42077	4.18634	4.39047	7.07597	6.1114	5.90512	6.26662	5.67277	7.85808	4.25192	2.22973
ENSG00000211847	TRAJ42	19.4853	6.98216	15.4631	26.2328	4.48011	6.67921	14.9973	33.5866	30.9359	3.59233	6.92034	3.29779	14.8228	10.3698	2.88992	28.1218	18.726	5.01642	11.2989	21.5492	8.06642	13.2337	2.22937
ENSG00000200169	RNU5D-1	8.53356	4.05891	8.51503	13.4162	6.37257	1.14007	12.1899	4.22616	13.8565	2.95232	2.24996	4.3781	1.40561	9.53089	3.83661	9.52399	2.13089	6.42189	10.0002	5.57306	17.4402	6.29624	2.21879
ENSG00000175938	ORAI3	1.51989	1.37709	3.6657	1.373	1.91235	1.74042	2.0113	1.38331	0.69897	1.46038	0.921918	1.21148	1.35582	1.72262	1.59031	2.34819	3.09146	2.17112	4.76134	4.10821	5.51387	1.44849	2.21721
ENSG00000267100	ILF3-AS1	15.9918	17.1751	18.7972	17.5111	17.1726	6.29118	15.1742	12.8339	26.9677	21.0299	18.5744	14.0493	12.4159	18.7702	18.211	22.1737	24.7432	13.6908	11.1565	17.9305	23.0887	16.5834	2.21379
ENSG00000213654	GPSM3	10.816	9.79088	12.515	14.0402	8.58641	8.7554	10.1282	9.88677	13.4991	11.4057	11.6291	6.94559	9.11548	10.1355	9.51401	12.0463	13.5332	8.92424	12.5907	14.0762	13.9194	10.3034	2.21157
ENSG00000073584	SMARCE1	10.6035	12.0925	13.5591	9.89157	12.8524	11.2748	8.10692	10.8795	10.6156	11.1654	11.6355	14.1871	10.4663	11.5435	13.557	14.6385	13.2005	14.5105	11.3765	13.796	13.8324	11.348	2.2111
ENSG00000230551	AC021078.1	9.01995	9.16758	11.3044	14.7446	6.88995	9.22984	9.85191	6.92718	6.47623	8.27424	9.13812	9.88063	10.1385	7.39607	10.1779	10.2361	9.21238	10.8209	12.8964	9.91839	14.7425	9.09377	2.21067
ENSG00000183617	MRPL54	11.1526	13.3696	14.4598	9.41744	8.96098	13.7945	9.82548	11.3856	13.5315	14.7582	10.6338	16.1805	11.7351	14.1235	12.7866	13.2753	10.8498	15.4286	13.4827	14.6856	19.0369	12.2611	2.19872
ENSG00000124733	MEA1	69.3427	74.0737	73.9067	69.628	54.9321	87.519	70.9351	72.0262	61.0156	77.9635	57.7322	85.1269	78.7861	67.5564	77.2771	84.6117	61.6969	90.4963	77.0695	61.6478	67.918	71.7082	2.1985
ENSG00000249532	AC106864.1	13.3369	13.3031	15.514	14.9165	9.34358	16.8392	13.041	10.8719	15.0091	9.31167	10.145	16.5655	14.8642	12.1311	16.8013	11.6904	12.6149	21.4103	15.2695	13.2513	18.8478	13.32	2.19404
ENSG00000255156	RNY1P9	0.3016	1.14575	2.91725	0.178473	0	0.202214	1.03782	0.391093	0	0.483372	2.39445	0.998413	0	2.41499	0.583286	0.405425	2.26773	2.2781	0.76017	5.93096	5.8611	0.723676	2.19357
ENSG00000278847	AC006157.1	1.09072	1.86141	3.64912	0.372062	1.07718	0.361334	0.695423	2.97006	1.06824	2.37526	2.94155	0.297342	1.33648	1.43844	2.77937	3.01853	3.7145	1.58305	2.2639	2.29622	9.01852	1.47606	2.17306
ENSG00000165119	HNRNPK	17.9588	21.5751	21.9324	15.0938	21.5227	14.1051	17.0216	19.9728	20.0365	20.1498	25.4171	15.6951	17.2105	25.4077	25.5702	24.331	29.7097	16.3706	21.9277	17.5931	21.6623	19.7669	2.16549
ENSG00000264616	MIR4755	0.963658	1.61247	3.45249	2.70188	3.08008	0	0	0	0	0	0	1.00766	3.39689	4.38723	0.88303	0.613768	5.14965	3.44879	1.15081	0	10.3519	1.28806	2.16442
ENSG00000118503	TNFAIP3	9.38501	5.37226	9.5429	4.15249	7.71079	6.09914	6.20506	7.57939	24.5632	2.43751	2.59579	7.70281	2.57342	8.97526	7.94875	6.33889	6.45358	9.74259	5.8836	12.9976	15.8411	7.37863	2.16427
ENSG00000272688	AP005329.3	6.31334	5.75238	8.19458	8.79094	5.96259	2.69894	9.56426	6.49379	4.36952	7.06597	4.23262	4.97072	6.17976	7.06051	5.00469	9.08306	6.12553	7.11879	6.40161	11.5913	8.84719	6.03286	2.16172
ENSG00000224152	AC009506.1	1.12524	3.88138	4.66389	0.3919	2.41304	0.530374	0.727983	1.81299	0.875158	1.63635	6.93749	2.67957	3.83219	4.36023	3.84244	5.76194	6.57034	3.38124	4.86858	3.11118	4.29005	2.50331	2.16058
ENSG00000127884	ECHS1	9.66191	9.0545	11.5186	10.0964	8.10656	10.9971	10.8329	8.34139	9.59713	8.77499	8.07026	11.4102	7.89799	9.05939	9.11419	11.2903	8.75394	12.2274	11.0281	11.061	14.751	9.3582	2.1604
ENSG00000170144	HNRNPA3	12.4028	12.976	14.8431	10.8568	16.5885	9.51787	12.7555	12.4996	12.1985	10.0303	18.9231	10.7433	10.1442	13.231	14.7843	13.0255	19.0224	12.1876	12.1132	13.9948	18.7147	12.6894	2.15364
ENSG00000276027	RNU12	3.03498	1.73312	4.52885	1.42659	4.43531	1.91025	6.41026	1.42097	2.60651	0	1.73997	2.90205	2.17401	3.15881	0.423854	2.35687	4.11972	2.20723	4.41912	1.29295	12.7772	2.38405	2.1448
ENSG00000276250	AC127024.6	22.0735	23.698	25.0302	20.8758	29.6385	17.7267	19.5429	24.934	19.723	18.0181	27.7769	22.6723	19.9968	28.6826	25.0414	28.0365	36.1447	19.7167	23.646	25.3101	17.3276	22.8858	2.14449
ENSG00000275185	AC130324.3	15.3507	15.461	17.5494	25.5552	11.5929	23.9527	16.1752	12.5842	2.24423	21.5805	10.9551	17.7363	23.3144	12.1418	7.03817	21.3619	18.6983	25.1978	16.9692	13.836	9.23322	15.4059	2.14351
ENSG00000137100	DCTN3	11.7903	12.0619	14.058	10.8348	10.8957	12.4435	12.8253	12.3263	11.416	11.3128	11.4155	15.4635	10.747	11.6172	11.8156	12.6008	11.2807	14.8724	16.4554	13.6076	15.5314	11.9261	2.13192
ENSG00000105383	CD33	0.00808376	0.0153454	2.13933	0	0.0485025	0	0	0	0	0	0	0	0.0780686	0.014004	0	1.91134	1.61089	0.937927	2.6228	3.085	2.66801	0.0117146	2.12761
ENSG00000133398	MED10	25.3254	24.1729	26.8758	26.7609	18.9631	30.0057	19.4476	29.7972	26.9781	23.9778	20.7972	23.4814	21.7959	27.2016	27.7835	26.1304	22.2369	27.4177	27.1135	25.1792	33.1768	24.7492	2.1266
ENSG00000188811	NHLRC3	3.59681	3.77799	5.8121	4.26349	4.37327	2.76171	3.38772	4.00686	2.7878	3.3655	4.13195	3.31287	2.76263	4.4467	4.64825	7.65224	6.40783	4.48074	4.33105	5.66843	6.33232	3.6874	2.1247
ENSG00000202444	RNU5E-6P	7.58048	3.79839	7.8136	12.8562	3.64252	5.55826	14.0173	1.85344	7.55511	2.97799	1.98584	6.93969	3.54458	4.57798	2.76427	6.9169	7.52296	13.6752	5.04357	1.68646	12.0365	5.68944	2.12416
ENSG00000198987	MIR16-2	0.189762	0.802692	2.61813	0	0	0	0.349142	0.789428	0	1.95139	1.20831	0	1.00649	0.649961	0	7.09244	0	2.04373	0	0	6.57264	0.496227	2.12191
ENSG00000189369	GSPT2	5.57829	7.44997	8.63461	4.15869	8.76755	4.71978	3.62338	4.13055	8.06977	4.92653	8.10371	7.04281	4.53888	6.63252	13.4553	8.62693	11.9534	6.29201	6.97881	7.54451	10.4121	6.51413	2.12049
ENSG00000272367	AC018754.1	6.01752	7.33413	8.79482	6.89811	7.56533	5.0993	6.87905	4.28595	5.3774	4.44284	7.97094	7.45122	7.84406	6.2607	10.035	10.7492	10.2882	6.80064	5.82249	7.82758	11.2808	6.67583	2.11899
ENSG00000168564	CDKN2AIP	11.1864	13.2551	14.3368	8.81015	12.6276	9.00471	9.14728	11.1358	16.3931	13.5297	14.3229	12.5276	9.78394	16.5908	12.7755	14.2201	15.3119	15.3704	11.5745	12.8112	16.7329	12.2208	2.1161
ENSG00000242255	RPL39P34	3.65831	2.79908	5.34214	1.37172	8.84534	0.847745	9.78942	0.956423	0.139237	3.37741	4.60088	4.65073	1.0452	0.674959	2.44531	2.5495	11.0915	8.48933	7.43603	2.48644	0	3.2287	2.11344
ENSG00000170852	KBTBD2	3.38406	4.82896	6.21489	1.63586	3.49581	4.66978	3.4501	3.23659	3.81623	3.14684	4.01773	5.06546	3.75594	4.95237	8.03544	5.74862	5.86536	6.8455	5.12281	5.26194	8.44513	4.10651	2.10838
ENSG00000153485	TMEM251	6.59963	7.81327	9.3099	8.86731	6.17455	5.96632	6.53136	7.21447	4.8438	9.2	9.68514	9.90416	7.88955	4.55337	5.64743	11.3629	9.53371	10.2158	9.76174	6.92112	8.06416	7.20645	2.10344
ENSG00000275494	AC133552.6	6.24729	7.28772	8.86607	7.57739	5.07578	9.12199	4.66046	7.2246	3.82354	7.99193	3.23801	11.2767	4.27474	9.56319	7.38173	5.71012	6.48045	11.6251	6.05147	6.77951	16.5498	6.76751	2.09857
ENSG00000136527	TRA2B	8.87826	10.1126	11.5909	8.69549	10.9154	7.04341	8.13013	10.0844	8.40073	10.1211	10.2404	8.2975	8.09349	11.2654	12.6579	10.6706	12.3252	10.4176	11.1293	10.8206	14.1819	9.49544	2.09544
ENSG00000261526	AC012615.1	19.2316	16.9151	20.1672	16.5782	12.178	26.5888	16.1759	14.4394	29.4295	23.2409	14.5667	16.5042	14.121	12.1586	20.8991	25.9569	17.7918	21.2184	17.6688	10.252	28.1151	18.0734	2.09383
ENSG00000173928	SWSAP1	9.81468	11.3729	12.6823	10.5977	7.58674	12.727	11.2149	10.3517	6.40993	11.33	8.31801	14.9295	11.0762	12.7959	9.78773	11.9689	13.3568	9.78501	11.6594	12.4618	16.8616	10.5938	2.08846
ENSG00000125734	GPR108	14.1106	17.4303	17.8581	14.9278	16.6941	13.0958	12.0588	12.445	15.4419	18.6222	15.2516	17.6378	16.1142	17.841	19.1148	19.458	19.0932	15.424	15.2033	17.2842	20.6861	15.7704	2.0877
ENSG00000257027	AC010186.3	1.199	1.38225	3.37686	1.45943	1.49146	2.31751	1.81626	0.0908549	0.0185174	1.13041	2.26211	1.22671	1.6217	0.643311	1.40923	2.73763	4.636	3.50465	2.37815	3.8579	3.1468	1.29063	2.08623
ENSG00000211885	TRAJ4	21.0455	1.14147	13.1776	28.0995	20.3383	40.5841	13.9158	5.75155	17.5836	1.67262	0	0	5.17621	0	0	14.029	13.7324	14.4521	9.20651	22.5753	5.07032	11.0935	2.08412
ENSG00000198833	UBE2J1	3.18986	4.21595	5.78676	2.32041	3.21068	3.44523	3.31291	2.60499	4.24496	3.3211	3.40999	3.56338	5.67979	3.82043	5.50102	4.02076	5.46227	4.28942	7.3367	5.77104	7.8404	3.70291	2.08386
ENSG00000138279	ANXA7	7.83718	9.60918	10.7969	8.04523	7.05787	7.06211	5.43756	10.0639	9.35635	8.29191	8.71274	9.54451	8.63655	10.3886	12.0808	10.202	10.0678	9.77299	9.98529	11.3916	13.3615	8.72318	2.07369
ENSG00000109943	CRTAM	0.360119	0.00810142	2.24842	0.325935	0.887033	0.451932	0.278332	0.0724221	0.145061	0.0424402	0	0	0	0.00616834	0	4.02822	3.23278	0.809769	2.48527	1.72128	1.21322	0.18411	2.06431
ENSG00000202337	RNU6-8	5.07983	8.64989	8.9289	4.54521	3.91486	5.14985	9.77925	0.796806	6.29298	15.5108	5.48822	11.8659	3.04768	8.85647	7.13026	7.43406	10.3955	10.0563	15.4876	4.22927	5.97066	6.86486	2.06404
ENSG00000145287	PLAC8	7.78146	8.37465	10.1383	12.4544	7.21173	8.70678	10.3433	2.60925	5.36326	10.7553	9.08292	9.7562	6.06395	6.26572	8.32378	14.4814	10.6173	11.5687	10.2595	5.85192	8.05119	8.07805	2.06029
ENSG00000276965	TUG1_3	9.72958	9.4124	11.6297	10.5886	11.7485	6.23111	6.20501	11.7815	11.8228	13.0052	9.91122	1.9898	7.56775	8.44126	15.5592	23.867	8.86521	5.93716	6.99229	10.6382	13.4781	9.57099	2.05867
ENSG00000114395	CYB561D2	13.1454	12.3005	14.7794	12.0238	13.691	14.0774	10.9357	13.852	14.2923	12.5952	11.2753	14.7233	10.7812	12.8194	11.6088	16.6386	13.3363	15.1026	14.6918	15.1005	13.8066	12.7229	2.05645
ENSG00000227751	AC004824.1	5.49441	6.57434	8.08735	4.153	7.55434	7.85423	4.85717	3.35285	5.1949	7.18851	7.12187	8.5012	4.71093	7.9435	3.98001	7.66078	11.1093	9.30011	8.24596	6.22608	5.98184	6.03438	2.05298
ENSG00000212207	RNU6-1321P	0.376527	0.599164	2.53938	0	0.230286	1.23597	0.792912	0	0	0	0.609803	1.01707	0	1.96811	0	2.89102	6.93036	5.41492	0	0	0	0.487846	2.05154
ENSG00000128340	RAC2	39.3196	34.1132	38.76	31.0234	47.8699	33.6169	40.2675	39.7421	43.3977	30.5134	34.7787	35.4741	33.7182	36.8484	33.3464	37.8924	42.5433	37.7965	37.1067	39.1598	38.0615	36.7164	2.04366
ENSG00000178896	EXOSC4	8.27772	6.32522	9.34039	10.8139	8.92034	8.94954	9.04921	5.14417	6.78914	7.92137	6.40549	6.79944	3.54809	6.17077	7.10616	9.59446	7.5793	12.1987	8.7694	11.3181	6.58239	7.30147	2.03892
ENSG00000284346	MIR940	1.86294	1.54853	3.74289	1.65562	1.31067	1.87586	4.51285	1.3605	0.462148	0.840759	1.38827	1.54365	2.60187	2.24029	0.676363	4.23108	3.94441	2.64163	5.28885	0.687739	5.66366	1.70574	2.03716
ENSG00000122952	ZWINT	0.350627	0.795189	2.60917	0.504599	0.0486968	0.255915	0.51	0.784553	0	0.566183	0.765643	0.761717	0.684748	1.52166	0.471182	0.611342	1.37392	9.05819	0.777823	2.12404	1.70973	0.572908	2.03627
ENSG00000132773	TOE1	6.2238	6.02342	8.15456	4.91985	7.39905	6.78747	5.94377	4.51932	7.77333	2.96719	6.50064	6.50367	4.05165	7.14021	8.97713	6.18843	8.38103	9.2459	7.0043	8.58763	9.5201	6.12361	2.03096
ENSG00000168288	MMADHC	10.5899	12.9965	13.8184	10.8656	9.47653	15.6737	10.542	10.1034	6.87836	12.4888	13.2611	16.848	11.6932	11.7784	11.9093	14.6308	13.1116	17.0977	13.051	11.715	13.3045	11.7932	2.02521
ENSG00000026508	CD44	7.10958	7.2929	9.22428	8.25016	7.44437	7.69739	6.09223	5.95503	7.21833	6.01694	6.1846	6.25467	8.39807	9.86371	7.03939	9.01374	10.2195	8.38037	8.11373	10.8334	8.78493	7.20124	2.02304
ENSG00000185883	ATP6V0C	7.64112	5.94334	8.81525	8.98985	6.59385	5.60668	8.25833	5.54266	10.8553	6.49362	4.83021	4.50803	6.06079	6.03668	7.73072	8.72133	8.15638	5.60585	10.4927	8.98079	10.9345	6.79223	2.02302
ENSG00000229664	AL137186.1	0.372323	2.08797	3.25137	0.122864	0.367841	0.573709	0.392409	0.777115	0	1.36383	3.92742	1.4545	2.122	2.15121	1.50884	4.56291	4.26952	1.49701	3.33813	3.64995	2.19067	1.23014	2.02122
ENSG00000158526	TSR2	15.7568	14.4076	17.0979	20.4401	13.1607	12.0411	12.3529	17.2377	19.3085	13.3713	12.2815	14.0196	12.0998	16.8383	17.8349	17.4872	16.3023	13.9931	11.9719	19.4946	23.3382	15.0822	2.0157
ENSG00000132383	RPA1	1.79774	2.55518	4.19091	1.65123	1.76242	2.08385	1.23881	1.92065	2.12947	1.99578	2.40438	2.91985	1.85451	2.70486	3.45167	4.28407	4.66578	3.22706	3.52479	4.73873	4.705	2.17646	2.01445
ENSG00000260997	AC004847.1	3.48744	4.40445	5.95601	2.53476	1.65044	6.27447	4.08447	6.34641	0.0340988	0.441131	4.60942	5.80866	5.07667	6.99754	3.49331	2.91371	2.26358	13.0372	3.4687	5.75095	8.30195	3.94595	2.01007
ENSG00000207826	MIR596	0.164534	0.850319	2.51718	0.252643	0	0	0.73456	0	0	0.342127	0.423694	2.82668	0	0.683725	0.82569	8.6087	4.81525	0	0	1.67915	0	0.507426	2.00976
ENSG00000170854	RIOX2	1.33102	1.97269	3.66038	1.47869	1.42423	1.63584	0.916533	1.71059	0.820207	1.89496	1.70363	2.40338	1.66031	2.23371	1.94013	3.21916	3.75534	2.56093	3.56692	3.99827	4.86165	1.65185	2.00853
ENSG00000197019	SERTAD1	1.97239	2.18529	4.08606	1.28988	2.63411	1.6106	1.61366	2.41796	2.26811	2.64388	3.25214	1.56262	1.85703	1.32982	2.46627	4.51481	3.98592	3.78947	3.66267	2.87225	5.69125	2.07884	2.00722
ENSG00000126088	UROD	21.5763	22.0821	23.8334	24.0999	17.7205	22.7292	15.3403	22.8934	26.6745	21.3577	19.2093	21.0629	19.3055	23.3372	28.2199	24.7569	20.7247	26.4317	26.4838	24.264	20.3389	21.8292	2.00416
ENSG00000164332	UBLCP1	4.94419	4.75623	6.85433	3.83054	4.89378	6.87161	3.84054	4.35853	5.87014	5.23319	5.09828	4.94367	4.06206	4.36813	4.83205	8.35901	7.30998	6.334	5.8499	6.42814	6.84493	4.85021	2.00412
ENSG00000196943	NOP9	2.95036	2.72529	4.84181	1.30838	2.58829	2.07255	4.54296	1.82012	5.36985	1.87703	1.53208	3.15253	3.37965	2.90998	3.50047	3.95017	3.9894	3.97637	6.69094	4.46663	5.97732	2.83783	2.00398
ENSG00000206885	SNORA75	2.68972	1.41029	4.04697	0.851978	2.1583	1.93063	4.5414	0.155581	6.50043	0.576871	0.238135	1.32393	0	3.07427	3.24852	0.967693	0.902128	6.64585	0	5.66255	10.1036	2.05	1.99697
ENSG00000278834	AC073508.3	3.14366	4.33239	5.73184	1.75479	3.55978	1.38244	3.08914	5.6929	3.3829	3.41597	3.54064	5.72639	3.2748	5.82491	4.21166	7.50536	4.70327	7.29131	3.15318	6.56042	5.17752	3.73803	1.99382
ENSG00000284055	MIR4315-1	1.44569	3.72509	4.57307	0.799459	4.05051	1.20775	2.32443	0.29198	0	3.24786	8.49129	2.48463	3.35036	2.16357	2.6128	4.23752	8.46517	3.40155	2.2701	1.77116	7.29293	2.58539	1.98769
ENSG00000109062	SLC9A3R1	8.31283	7.78838	10.0339	5.90596	9.21374	5.88778	8.36586	10.5214	9.98228	5.60674	4.70566	5.82457	10.1877	8.51423	11.8913	5.62051	6.66852	7.17279	14.8451	13.0282	12.8686	8.0506	1.98333
ENSG00000143727	ACP1	20.9592	22.8243	23.8706	21.6087	17.4387	26.1196	16.9695	23.0958	20.5231	24.1292	21.5874	25.3294	21.1134	22.2215	22.5652	24.4296	18.2102	29.1606	23.4329	22.1769	25.8137	21.8918	1.97884
ENSG00000252552	RNU6-307P	0.959289	0.319296	2.61457	0.183524	2.09213	1.87144	0	1.60865	0	0	0.307778	0.342223	0.769107	0.496668	0	6.67039	4.66383	0.780858	1.56337	0	2.00899	0.639292	1.97528
ENSG00000101193	GID8	3.03264	3.87012	5.42378	2.12623	3.02625	4.14566	3.44052	2.84825	2.60895	4.27829	3.61304	3.50603	3.80194	3.49725	4.5242	5.64072	5.71597	5.88995	4.49614	4.6315	6.16839	3.45138	1.9724
ENSG00000117632	STMN1	6.71549	6.88162	8.76811	3.85045	4.44181	9.71285	3.3474	12.5368	6.40364	7.74226	4.50086	7.27231	8.15575	7.59549	6.02308	3.85906	3.73847	27.7331	4.47874	6.67985	6.11946	6.79856	1.96955
ENSG00000102316	MAGED2	14.0292	19.5834	18.7754	12.9705	12.947	12.7051	10.1741	15.9264	19.4518	19.3649	19.8484	16.9263	15.9388	19.935	25.4872	18.603	15.717	19.3303	18.5235	18.1557	22.3229	16.8063	1.96911
ENSG00000171130	ATP6V0E2	5.38969	4.86236	7.08226	3.64863	4.11792	2.92802	4.1263	6.07097	11.4463	4.63086	4.92468	4.15263	2.92103	5.8837	6.66127	11.4208	7.24188	4.82858	4.28708	7.5259	7.18935	5.12602	1.95624
ENSG00000034713	GABARAPL2	24.8504	25.2941	27.0088	21.9976	22.9012	32.4399	22.4312	21.1334	28.199	28.256	23.2341	27.7848	25.6362	23.3489	23.5048	28.4747	24.0516	27.4061	28.2399	24.8308	29.05	25.0722	1.93661
ENSG00000205937	RNPS1	11.933	13.2668	14.5347	11.7787	12.5434	9.50271	10.7043	12.8567	14.2123	13.5585	13.5557	13.6262	10.4991	13.0955	15.2659	17.4749	13.5977	11.7201	13.6879	14.7112	16.0164	12.5999	1.93479
ENSG00000259884	AC025259.3	0.212958	0.552867	2.31656	0	0	0.316383	0	0.815868	0.145499	0	0.499513	1.66625	0.312059	0.352658	0.486723	0.25373	1.18269	4.35637	0.872196	3.46436	3.76999	0.382913	1.93364
ENSG00000115234	SNX17	22.541	24.8475	25.6231	21.4961	24.1925	19.11	20.682	21.2328	28.5323	23.4541	22.1436	25.9208	20.9431	26.099	30.5244	23.6215	26.095	20.6281	22.2275	29.3201	31.8462	23.6942	1.92882
ENSG00000211867	TRAJ22	11.3445	2.52181	8.85843	12.3514	16.4271	9.4463	19.3026	7.78151	2.75822	0	3.10709	0	10.3524	1.67133	0	11.2232	21.5795	0	11.8369	5.13075	3.38021	6.93316	1.92526
ENSG00000275764	AC092747.4	2.0638	3.032	4.46182	1.02442	4.15752	1.36204	1.30689	1.66073	2.87123	2.12336	3.90932	4.44431	2.23417	3.05527	2.4256	5.58031	4.58238	2.53517	2.93856	5.87073	5.26376	2.5479	1.91391
ENSG00000133872	SARAF	55.6427	57.5421	58.5054	38.8762	52.0409	52.5034	46.0313	67.0749	77.3294	49.728	44.5261	53.5523	58.0651	64.3664	75.0145	57.0437	45.8825	49.3462	60.9922	68.1364	69.6314	56.5924	1.91302
ENSG00000269243	AC008894.2	6.29921	6.06332	8.09104	6.00551	6.75522	4.94139	6.60321	7.57933	5.91063	6.95273	5.48497	6.48769	5.45444	6.94736	5.05272	7.80536	8.22319	8.118	6.95763	9.1244	8.31767	6.18127	1.90978
ENSG00000283774	MIR632	60.5695	66.1376	65.2613	54.8423	75.7567	40.5655	76.7185	60.7692	54.7645	68.662	105.856	58.6585	46.8337	66.0886	50.7273	52.6535	94.6658	55.4742	57.2958	64.6475	66.8311	63.3536	1.90777
ENSG00000130592	LSP1	7.21093	8.62877	9.82515	6.3289	8.44971	5.08211	4.94539	8.31147	10.148	7.62936	7.80951	7.1955	7.70485	10.2687	11.1648	8.85671	10.3659	6.84106	9.2878	11.4068	12.1926	7.91985	1.90529
ENSG00000142694	EVA1B	2.44536	1.88434	4.06915	1.15402	1.29932	1.0066	7.28317	0.96337	2.96567	1.48835	0.829435	1.84453	3.07063	2.00772	2.06539	3.30811	1.92021	1.75362	7.02191	2.89148	7.51954	2.16485	1.9043
ENSG00000101367	MAPRE1	6.11545	6.78007	8.34954	5.2483	5.39763	5.63224	4.99379	9.12224	6.29853	6.24384	5.60794	6.15235	5.85931	8.53033	8.28664	8.12195	7.06399	7.23734	6.72905	10.1866	10.7583	6.44776	1.90178
ENSG00000266919	AC104984.5	2.94558	3.11103	4.92886	5.1738	1.83494	1.17241	2.40685	4.08151	3.00396	1.96177	4.16482	2.31547	6.07103	2.80036	1.35273	3.29084	6.57402	3.52217	7.93327	8.25287	0	3.02831	1.90056
ENSG00000283935	MIR423	2.94558	3.11103	4.92886	5.1738	1.83494	1.17241	2.40685	4.08151	3.00396	1.96177	4.16482	2.31547	6.07103	2.80036	1.35273	3.29084	6.57402	3.52217	7.93327	8.25287	0	3.02831	1.90056
ENSG00000274072	mascRNA-menRNA	24.7822	17.0123	22.7972	17.4058	41.5	27.8417	21.8306	14.5836	25.5316	25.4194	15.4537	12.7283	7.15134	21.2435	20.0773	31.0115	6.50482	17.4255	36.3415	24.9516	20.5481	20.8972	1.89993
ENSG00000163154	TNFAIP8L2	9.47605	8.81662	11.0427	13.3887	15.4507	9.47052	10.6199	6.23524	1.69119	10.7367	14.9063	8.94978	8.77684	4.82441	4.70572	8.24074	15.9192	15.2229	14.2832	7.64335	4.94685	9.14633	1.89637
ENSG00000263276	AC020978.8	12.1515	12.0214	13.9758	13.9625	14.1223	13.712	11.1644	9.69805	10.2495	10.3649	9.43539	14.8368	14.244	12.16	11.0873	15.6176	13.5779	14.1056	10.09	12.6	17.8636	12.0864	1.88935
ENSG00000114026	OGG1	0.629272	0.82268	2.61426	0.67698	0.92251	0.468745	0.494296	0.782952	0.430151	0.6917	0.611133	0.931628	0.741217	0.942185	1.01822	2.08626	1.74364	1.45967	3.98533	3.13644	3.2742	0.725976	1.88828
ENSG00000272477	AC144521.1	1.88458	1.38807	3.5218	1.50582	0.979438	3.25087	5.05855	0.512798	0	0.744019	1.80868	1.1763	1.79083	2.80856	0	4.2065	2.5856	3.9827	4.33361	2.56967	3.4527	1.63632	1.88547
ENSG00000143384	MCL1	11.1322	9.52637	12.2143	9.34803	12.382	10.3027	12.3414	12.3664	10.0524	7.97219	7.81025	9.84505	8.21853	10.3711	12.9411	10.0853	13.3645	11.9498	11.0201	11.2273	15.639	10.3293	1.88507
ENSG00000199568	RNU5A-1	11.6817	4.14079	9.79278	13.5839	12.3203	4.37027	13.8965	5.69613	20.2229	2.49812	4.78117	4.69082	4.21683	3.17696	5.48088	4.95248	3.19633	5.70834	11.4288	5.01575	28.455	7.91123	1.88154
ENSG00000106245	BUD31	13.0627	14.642	15.7301	13.4221	9.66677	16.1816	13.9573	12.3487	12.7998	15.3488	12.5076	18.5212	12.7086	12.6916	16.0741	14.4177	11.8232	17.8648	16.9552	14.6069	18.713	13.8524	1.87778
ENSG00000282432	AL356095.3	0.187568	0.303695	2.12042	1.12541	0	0	0	0	0	0.653151	0.269623	0.899397	0	0	0	6.57392	2.04283	2.73623	1.36956	0	0	0.245632	1.87479
ENSG00000228144	AC078927.1	7.34232	7.42529	9.25358	8.38457	6.43975	9.32868	6.37446	7.37166	6.15479	7.90445	8.12336	7.30096	6.94228	7.26581	7.01486	10.4155	9.6257	9.65712	8.43172	8.77748	8.61401	7.3838	1.86978
ENSG00000279040	AC090617.7	2.14508	2.3279	4.09289	4.16861	5.08457	0	0.897795	2.02996	0.689554	0	2.07139	2.01531	2.58811	3.76049	3.53212	0.350725	1.96177	1.31383	4.60325	8.72228	7.60548	2.23649	1.8564
ENSG00000175857	GAPT	0.0580295	1.98756	2.87897	0	0.056635	0.20654	0.0850016	0	0	3.28831	3.50124	0.891499	1.06663	2.01987	1.15781	5.39109	2.31625	2.01952	2.85669	2.46886	2.2214	1.02279	1.85617
ENSG00000277873	AC131159.2	4.40387	5.43982	6.77791	4.23987	4.98428	3.1084	4.47171	5.07056	4.5484	5.96675	5.80919	4.7024	4.06465	6.29962	5.7963	5.91736	5.10563	9.5505	6.49177	6.17006	7.43214	4.92184	1.85606
ENSG00000132485	ZRANB2	12.9677	15.9539	16.3138	15.2337	13.8892	13.6359	11.6769	10.9124	12.4582	16.4716	18.3169	15.1211	14.4244	15.6563	15.733	19.6379	20.5563	13.3761	14.9778	15.2616	14.0731	14.4608	1.853
ENSG00000179523	EIF3J-AS1	3.09895	4.20982	5.49551	3.13124	2.79364	3.71422	2.42814	2.75389	3.77257	4.45013	2.97997	4.88954	3.68538	4.08453	5.16938	6.05248	5.93219	4.78628	5.30562	4.57421	6.3223	3.65439	1.84113
ENSG00000207308	RNU6-878P	2.85294	1.44307	3.98817	0.53055	8.96022	0	2.31386	0.968844	4.34419	0	4.1522	0	0	3.35025	1.15597	7.23131	6.74135	0	0	7.05245	2.90391	2.14801	1.84016
ENSG00000182511	FES	1.43448	0.921616	3.01463	1.35572	2.55951	0.355741	1.78129	0.192293	2.3623	0.704274	0.75337	1.24602	0.364374	0.993501	1.46816	2.16165	3.16088	2.04838	2.75692	2.70747	5.25245	1.17805	1.83658
ENSG00000185507	IRF7	4.01929	4.29715	5.99467	4.0126	5.09682	2.14851	3.09306	4.75512	5.00962	3.69134	2.45133	5.44082	4.77752	5.34563	4.07623	3.85889	6.63314	5.23472	6.5383	5.7952	7.90776	4.15822	1.83645
ENSG00000200842	Y_RNA	1.14286	1.47274	3.14334	2.75448	2.83476	0.390113	0.500541	0.377249	0	2.56444	3.17583	0	2.16439	0.931802	0	3.12859	3.28119	4.39492	2.19979	1.1442	4.71136	1.3078	1.83554
ENSG00000265996	MIR3671	4.13437	3.45009	5.62428	4.86338	5.04012	4.75893	5.46329	0.484422	4.19609	4.78978	7.41465	2.06112	0.926424	4.78607	0.722479	4.51957	4.21335	2.82174	6.59102	9.55019	6.04981	3.79223	1.83205
ENSG00000137959	IFI44L	1.72678	1.65373	3.52149	1.6053	1.17922	2.67112	2.26576	0.981848	1.6574	1.69471	1.29259	3.83589	1.11606	0.829131	1.15403	4.65775	2.66751	5.22684	3.11225	1.19316	4.27141	1.69025	1.83123
ENSG00000273758	MIR6790	5.424	3.69526	6.39	1.54393	8.60465	1.04959	8.08015	9.47314	3.79255	0	4.14279	3.45483	5.17621	3.34265	6.05506	2.8058	7.84708	2.62765	5.26086	16.4184	3.38021	4.55963	1.83037
ENSG00000186910	SERPINA11	0.432573	0	2.03752	1.61814	0.00238604	0	0.974908	0	0	0	0	0	0	0	0	1.20674	1.50794	0.569066	3.05695	2.90466	2.97974	0.216286	1.82123
ENSG00000277972	CISD3	10.7758	6.81762	10.6165	9.16054	7.84299	10.2325	17.0565	8.72966	11.6327	4.88537	3.95427	5.64875	11.9322	6.5015	7.98362	10.2347	5.21602	9.17192	15.6243	11.3435	12.1087	8.79672	1.81982
ENSG00000211888	TRAJ1	4.26367	2.20834	5.05362	6.58909	10.3332	0	2.73683	1.71892	4.20405	2.5494	1.5786	0	6.57462	2.54743	0	2.13829	3.98682	1.33502	8.01857	6.25621	8.58683	3.23601	1.81762
ENSG00000266412	NCOA4	8.21914	10.8277	11.3403	7.1978	10.0699	6.04639	7.23925	10.3866	8.37494	7.23896	13.2855	7.84343	9.5755	14.8468	12.1763	9.30661	16.9759	8.3136	9.509	15.1988	8.73768	9.52344	1.81683
ENSG00000227946	AC007383.2	4.24247	4.83145	6.34793	4.44652	5.54414	4.4645	5.52625	4.70878	0.764666	5.98111	5.39302	4.21982	5.3657	4.13654	3.89254	8.00404	5.42289	6.25005	6.59487	6.92651	4.88924	4.53696	1.81097
ENSG00000151332	MBIP	1.50476	1.61791	3.37116	1.29549	1.30004	2.25008	0.955087	1.18527	2.04257	1.37442	1.5428	1.90243	1.1647	1.44952	2.27363	3.37044	2.7435	3.74582	3.1167	3.51018	3.74033	1.56133	1.80983
ENSG00000266389	AC002091.2	0.862305	1.3811	2.92486	1.65562	1.30018	0.225103	0.505439	1.48748	0	1.50216	2.74878	0.524839	0.763216	1.88184	0.865745	5.03969	2.94516	2.46552	1.19881	3.90636	1.99361	1.1217	1.80316
ENSG00000140299	BNIP2	7.09958	7.81988	9.26203	6.68508	6.13238	7.16967	6.04715	8.92309	7.64011	7.04171	6.55624	7.50724	7.43115	7.78208	10.6009	8.56953	7.83301	8.62056	8.92415	9.53682	12.0881	7.45973	1.80229
ENSG00000206910	SNORA29	4.05217	2.9978	5.32515	8.61512	0.880022	3.93596	5.0501	3.34943	2.48239	0.940849	1.63122	4.66401	1.16465	4.13654	5.44956	3.78783	4.41398	3.54733	3.55108	6.00298	10.6477	3.52499	1.80016
ENSG00000070831	CDC42	4.11125	5.50295	6.60163	3.42077	3.93321	5.10636	3.88226	5.78379	2.54111	5.03354	8.53479	5.04279	4.36136	5.87445	4.17074	5.35951	9.27856	6.28173	6.24522	7.46685	4.97789	4.8071	1.79453
ENSG00000207392	SNORA20	4.98982	4.55663	6.56694	6.04238	3.17341	4.34148	5.57041	2.58358	8.22763	0.598722	11.8634	2.19853	7.41139	4.78607	0.481653	5.35652	8.42669	11.287	7.5326	1.95901	4.83985	4.77322	1.79371
ENSG00000277299	AC084876.1	26.6342	25.2845	27.75	31.8661	23.0261	24.6547	24.8392	27.6324	27.7865	19.6448	22.1398	30.3901	18.9505	29.2391	31.3427	24.612	27.1863	34.9937	17.3215	25.0118	37.3748	25.9593	1.79066
ENSG00000212296	SNORD72	2.97221	1.17297	3.85789	2.43169	3.08008	3.58172	1.41403	0.266432	7.05931	0.987892	2.44683	0.906892	2.03813	0.658085	0	7.73348	1.54489	1.03464	0	4.84856	7.98575	2.07259	1.7853
ENSG00000160310	PRMT2	10.9041	6.30575	10.3882	13.1872	11.9831	10.0046	12.3731	8.07603	9.80045	6.10889	5.39929	5.63182	6.5856	7.08214	7.02675	10.6945	9.73204	9.53201	11.138	10.5307	10.7017	8.60491	1.78325
ENSG00000202019	Y_RNA	0.605032	0.352564	2.26111	0.572162	0	0	1.3863	1.67173	0	0	1.59924	0	0	0.516145	0	0	0	7.30332	0	0	6.26334	0.478798	1.78231
ENSG00000161981	SNRNP25	5.58073	5.28939	7.21149	7.80227	5.01272	4.70626	5.88065	4.86667	5.21582	5.50054	5.71278	4.82638	4.84603	4.7111	6.13952	6.27782	7.05479	6.96271	7.71687	6.04856	9.20818	5.43506	1.77643
ENSG00000131236	CAP1	16.4045	16.823	18.3897	20.6711	15.184	13.7272	11.2505	23.028	14.5662	15.6834	16.1759	12.7223	15.195	22.6003	18.5614	15.2326	19.8939	14.5718	16.4608	25.4865	18.6926	16.6138	1.77593
ENSG00000175294	CATSPER1	0.0161141	0.0159094	1.78783	0.0677267	0	0	0.0289582	0	0	0.0404625	0	0.0334304	0	0.0215633	0	2.88696	1.37943	0.728886	1.9005	1.84688	1.98431	0.0160118	1.77182
ENSG00000211831	TRAJ61	7.22957	10.3082	10.5403	7.7814	4.92812	1.10207	13.1976	14.9202	1.44806	14.9281	3.26244	0.604594	29.8926	13.1617	0	13.9939	18.5387	5.51807	16.5717	8.61966	0	8.76891	1.77144
ENSG00000258289	CHURC1	8.51991	8.86515	10.4636	10.5462	7.21099	7.83854	7.44363	10.1112	7.96887	13.1497	8.79957	6.49053	8.23856	9.48412	7.02849	16.6425	11.3326	7.60603	8.92146	10.1256	8.15367	8.69253	1.77109
ENSG00000261371	PECAM1	0.450898	0.201003	2.09261	0.117716	0.932751	0.25881	0.48402	0.128074	0.784018	0.103017	0.282467	0.0495916	0.14169	0.360419	0.268834	1.98192	2.49247	1.80082	1.49276	2.17999	2.6077	0.325951	1.76666
ENSG00000100365	NCF4	0.3394	0.261304	2.06621	0.223919	0.167859	0.106142	0.788892	0.225312	0.524272	0.0804485	0.0153274	0.0489981	0.857002	0.33082	0.235226	0.695518	1.03791	0.933288	3.2651	3.70162	2.76384	0.300352	1.76586
ENSG00000197249	SERPINA1	0.00270362	0.103025	1.81442	0	0	0	0.0162217	0	0	0.226662	0.0374268	0.13525	0	0	0.218811	1.50821	2.35716	1.0267	2.81007	1.75675	1.42763	0.0528643	1.76156
ENSG00000200814	RNU6-595P	0.529577	0.932504	2.48634	0	0.921144	0	0.264304	1.99202	0	0	0.914704	0	1.52384	1.96811	1.18838	0.413003	4.62024	0.773561	2.32314	1.81255	4.97555	0.731041	1.7553
ENSG00000183978	COA3	27.8212	27.0203	29.1757	38.2946	21.3095	34.4002	27.3029	29.5337	16.0862	29.4535	22.8958	33.3088	26.3731	27.951	22.1398	29.3367	24.7669	36.9655	31.3223	26.3278	26.3349	27.4208	1.75492
ENSG00000273132	AL355312.3	0.00485968	0.0745126	1.7926	0	0	0	0	0.0291581	0	0	0	0	0	0.360101	0.0869742	1.99496	1.35257	1.01907	2.60704	2.03405	1.74791	0.0396861	1.75291
ENSG00000273015	AC008124.1	2.673	6.4426	6.30791	1.69943	2.97308	3.25297	2.73795	2.62653	2.74805	5.73715	5.53576	6.59524	5.51322	6.08712	9.18714	6.27217	7.73558	5.58896	5.90995	4.38513	7.95566	4.5578	1.75011
ENSG00000232220	AC008440.2	4.43037	6.49922	7.21402	2.69125	5.58913	3.26596	1.84697	11.4805	1.70839	5.34645	7.85827	6.24125	6.01135	8.98397	4.55405	6.08251	12.498	5.05694	5.52778	9.0343	5.08456	5.4648	1.74922
ENSG00000104894	CD37	12.8748	14.7079	15.5351	12.6895	14.9684	9.65069	12.4137	13.6319	13.8945	18.1841	16.514	12.3333	12.0616	14.095	15.0594	16.3505	20.9644	11.1409	12.5734	15.4631	16.7181	13.7913	1.74373
ENSG00000284186	MIR3615	45.8614	41.9697	45.6589	25.0436	56.0786	21.2813	54.6107	62.2287	55.9252	38.4559	24.3746	34.1909	55.2873	38.1236	61.3858	19.302	17.0471	22.8334	74.287	60.9321	79.5516	43.9155	1.74334
ENSG00000185222	TCEAL9	0.813774	1.20165	2.75047	0	0	2.92048	0.664593	0.298404	0.999163	1.54111	2.56102	0.126965	1.42669	1.39514	0.158945	3.33645	2.10106	6.12505	2.11289	0.484856	2.34249	1.00771	1.74276
ENSG00000203288	TDRKH-AS1	0.981907	1.04496	2.75497	0.794572	1.45146	1.35347	0.935089	1.0068	0.350046	1.6323	0.933681	1.15913	0.770175	1.06786	0.70662	2.16107	2.5412	2.36883	3.61456	2.3531	3.49104	1.01343	1.74153
ENSG00000208797	SNORD73A	6.91914	5.93157	8.16155	4.48927	10.9935	5.42557	3.0456	7.86999	9.69088	3.24231	9.03446	6.69705	3.76271	4.04976	8.80313	19.7161	5.70422	8.9138	5.09899	2.98373	6.55241	6.42535	1.7362
ENSG00000109321	AREG	0.80803	0.556936	2.41016	0.212736	0.49401	0.66508	2.20208	0.0712212	1.20305	1.28838	0.175081	0.741969	0.330196	0.303855	0.502136	5.69171	0.800917	2.49754	2.03035	2.4809	0.959541	0.682483	1.72768
ENSG00000147804	SLC39A4	1.65224	3.40541	4.2562	1.42489	1.49828	1.18618	2.98064	2.5593	0.264149	4.92703	3.38831	3.63568	3.37315	3.30422	1.80408	4.27459	4.23259	4.58168	6.39334	3.56944	2.48555	2.52882	1.72737
ENSG00000139112	GABARAPL1	3.36652	2.4374	4.62808	3.26625	5.06757	3.20099	3.911	1.4259	3.32744	1.2909	2.83359	1.76739	1.85615	2.94483	3.93156	2.38906	4.82879	4.50576	4.07578	4.53677	7.43232	2.90196	1.72612
ENSG00000169105	CHST14	0.572958	0.780939	2.40232	0.696712	0.386087	0.585879	0.743808	0.733545	0.291719	0.442257	0.675492	0.984538	0.456213	0.721795	1.40534	1.40957	1.14116	1.57483	2.48066	2.71324	5.09444	0.676949	1.72537
ENSG00000198502	HLA-DRB5	0.446882	0.0734367	1.98265	0.88063	0.517748	0.556781	0.00218467	0.576292	0.147659	0.0915774	0.0478845	0.0420344	0.0629782	0.0488035	0.147342	7.70148	0.954743	0.767286	0.448057	0.634239	1.39008	0.260159	1.72249
ENSG00000243317	C7orf73	3.93897	5.18364	6.28338	3.4984	2.55785	6.06792	4.10266	3.39194	4.01503	5.90292	4.33825	6.34645	4.58997	4.43675	5.4875	7.49693	5.09985	7.33678	6.44155	4.98607	6.33909	4.5613	1.72208
ENSG00000090554	FLT3LG	11.3504	12.2499	13.5209	10.3811	10.0571	10.4955	7.1401	17.8776	12.1511	10.9669	11.308	9.53273	14.4271	14.0625	13.2021	7.982	13.4229	14.441	14.8766	13.6499	16.7529	11.8002	1.72075
ENSG00000207359	RNU6-925P	1.91294	1.29155	3.3203	1.49642	5.21244	0	2.71928	2.04948	0	2.53306	0.94109	0.348804	0.783897	2.5311	0.611328	4.67408	5.9419	0.795875	4.7803	3.72966	0	1.60224	1.71806
ENSG00000277590	MIR7845	0.901777	3.55311	3.94537	0	0.746685	2.44904	1.99963	0.215299	0	2.12879	1.97724	1.46568	4.11744	5.84965	5.77983	0.446377	0	0.836071	8.36955	3.26502	10.7552	2.22744	1.71793
ENSG00000211513	MIR320E	5.32747	3.79392	6.27404	6.60685	8.36851	2.07938	4.80236	7.23891	2.8688	4.97052	7.38667	2.73779	3.07643	0.993336	3.59876	6.67039	6.99574	4.68515	15.6337	3.65929	0	4.56069	1.71335
ENSG00000157593	SLC35B2	8.48566	9.66468	10.7871	6.88434	10.4081	5.31432	5.4549	7.30705	15.5452	9.08669	7.92615	8.45954	9.04405	10.8901	12.5816	9.95615	11.3659	7.4592	12.1177	11.703	12.1207	9.07517	1.71192
ENSG00000134198	TSPAN2	1.09961	4.371	4.44644	0.418703	1.05475	2.0028	0.20994	2.51675	0.394736	4.1938	5.69296	4.00965	3.70195	4.39675	4.23088	3.9622	6.25256	4.76397	3.14739	5.31639	3.23613	2.73531	1.71113
ENSG00000162642	C1orf52	4.53753	5.75774	6.85463	4.44308	4.93573	6.92308	3.17138	3.40551	4.34642	5.36904	5.75962	7.42681	4.68854	4.85304	6.44939	6.6287	6.14143	6.51438	7.74881	5.81295	8.28152	5.14764	1.707
ENSG00000181019	NQO1	0.301541	0.586546	2.14599	0.40455	0.180273	0.428546	0.137463	0.575694	0.0827216	0.373586	0.676815	0.887078	0.424866	0.765062	0.391868	2.63518	1.68455	1.35629	2.74451	2.64667	1.80876	0.444044	1.70195
ENSG00000148700	ADD3	1.93754	2.8146	4.06896	1.84545	2.61049	1.88574	1.50446	2.29058	1.4885	2.63044	3.51491	1.95792	2.70056	3.08662	2.99717	3.92267	5.78278	2.84827	3.70607	3.84128	4.31268	2.37607	1.69289
ENSG00000075415	SLC25A3	21.5526	21.1435	23.0394	19.3303	23.4191	24.6214	19.0129	22.0229	20.9091	21.0931	22.1833	20.8169	20.9407	22.1801	19.6466	21.5238	22.5169	25.3445	22.7215	22.6764	23.4534	21.348	1.69137
ENSG00000100982	PCIF1	5.8143	6.75419	7.97223	4.99698	5.98357	5.59919	4.69302	7.00727	6.60579	6.16314	6.19075	7.50914	4.73475	8.13911	7.78828	6.82531	8.25727	7.99535	5.07196	9.18364	10.4998	6.28425	1.68798
ENSG00000145022	TCTA	6.4364	8.13681	8.97376	4.49207	5.64945	6.6279	4.19903	9.14979	8.50016	6.6754	6.08175	12.1995	6.35783	8.76625	8.74014	8.85896	8.42275	10.7971	6.86931	9.56843	9.32606	7.28661	1.68716
ENSG00000168672	FAM84B	2.41269	1.57905	3.68273	2.18329	1.09707	2.17007	1.8293	4.79148	2.40492	1.39863	0.860557	1.76137	1.61626	1.53022	2.30727	2.76938	2.05571	2.75347	4.28771	3.43222	6.79791	1.99587	1.68686
ENSG00000253744	AC025442.1	4.38509	4.76614	6.25841	4.6506	7.16117	1.30871	6.18637	4.69586	2.30785	5.88619	7.7483	3.2308	4.20365	3.45495	4.07298	6.14536	11.7798	5.04386	6.73226	5.35362	2.49555	4.57562	1.68279
ENSG00000255760	LINC02422	0.0183998	0	1.68774	0	0.0657083	0	0.0446902	0	0	0	0	0	0	0	0	1.92478	1.6723	1.38156	1.30937	1.25145	2.58699	0.00919988	1.67854
ENSG00000170515	PA2G4	20.3309	23.4665	23.5698	19.4576	21.2075	18.2533	19.9135	19.6252	23.5286	24.1514	22.683	21.4537	22.1816	20.9237	29.4055	23.6557	22.2333	23.1852	22.095	25.1875	25.0618	21.8987	1.67105
ENSG00000176383	B3GNT4	8.6381	10.422	11.1982	9.35278	9.43721	7.00761	8.97554	10.9567	6.09873	11.7841	10.511	11.0637	10.7595	10.7629	7.65053	12.6611	12.085	9.77646	11.5481	11.0415	10.0769	9.53003	1.66814
ENSG00000065357	DGKA	5.47813	5.94988	7.38121	2.82818	7.89802	4.09732	4.51383	5.4258	8.10561	4.34082	5.57482	5.92167	5.89715	7.38778	6.57705	6.78696	8.87986	6.84567	4.95743	8.16655	8.65081	5.714	1.66721
ENSG00000011009	LYPLA2	14.9127	14.3944	16.3207	15.2989	17.5342	9.10593	14.8767	13.7962	18.8644	17.1494	14.756	11.1526	16.4835	13.7895	13.0356	18.4211	18.1195	12.0081	19.3458	15.9567	14.0726	14.6536	1.66709
ENSG00000215845	TSTD1	132.016	153.631	144.486	145.758	63.9387	140.141	130.964	193.712	117.581	204.59	98.473	153.638	159.334	163.399	142.35	177.578	84.5148	141.867	145.855	165.374	151.729	142.823	1.66319
ENSG00000265452	MIR3682	2.68035	4.29473	5.14497	2.54748	3.52009	6.55993	2.69338	0.761234	0	3.7634	9.70965	1.29556	1.94108	3.76049	5.29818	2.63044	4.41398	7.88295	3.94565	6.92651	5.07032	3.48754	1.65744
ENSG00000273058	AL359921.2	1.65659	1.48626	3.21958	1.57634	1.95128	3.0038	1.40621	2.00192	0	0.630698	0.540737	0.868478	3.30305	2.52084	1.05378	8.54528	2.27609	5.03028	1.52594	1.54773	0.392179	1.57143	1.64815
ENSG00000255893	AP000786.1	2.01469	1.42714	3.36659	1.14432	2.75023	2.26065	1.5356	3.05412	1.34323	0.516545	3.00165	2.18858	0.368893	0.952884	1.53431	0	6.71085	2.37202	0.499901	4.19282	6.42394	1.72092	1.64567
ENSG00000140367	UBE2Q2	1.18525	1.0477	2.76116	1.04548	1.09828	1.01599	1.54483	1.27864	1.12825	0.734329	0.751343	0.85991	1.68287	1.2325	1.02528	2.29543	2.7394	1.80883	3.64013	2.91615	3.167	1.11648	1.64468
ENSG00000116030	SUMO1	7.53437	7.47551	9.14848	7.93461	5.65999	10.2802	5.965	7.76891	7.59754	8.2405	6.5432	8.28449	7.07932	6.4321	8.27345	8.29618	7.67945	11.3606	8.60294	8.53022	10.4214	7.50494	1.64354
ENSG00000188612	SUMO2	13.2622	15.3218	15.9348	12.2157	11.1519	17.8784	11.3281	14.3694	12.6296	15.8323	14.7633	16.2592	15.501	14.1467	15.4286	16.1799	14.1791	18.226	16.1307	14.5585	16.3344	14.292	1.64277
ENSG00000106588	PSMA2	21.3126	24.5822	24.5893	24.6324	14.0673	30.7277	22.2093	20.2979	15.9412	24.9158	23.9201	27.7467	22.9663	22.0529	25.8913	22.7556	21.2648	29.0213	25.4933	22.7678	26.2329	22.9474	1.64187
ENSG00000135185	TMEM243	4.21038	3.75492	5.62376	4.32583	3.38521	4.58819	4.24648	3.96747	4.74912	3.74537	3.49376	3.73775	4.04156	3.72416	3.78689	5.4	5.40852	5.00123	5.54584	5.56548	6.82152	3.98265	1.64111
ENSG00000272993	AC239868.4	1.2625	2.19713	3.36957	3.04414	0.403944	1.57673	0.885084	0.952961	0.712162	1.4919	0.632068	2.37873	2.06547	2.82457	3.79005	7.24448	0.55257	2.09703	4.93941	1.73421	3.64972	1.72982	1.63975
ENSG00000241229	RN7SL443P	0.0830561	0	1.67672	0	0.424838	0	0	0.0734985	0	0	0	0	0	0	0	1.37146	5.54031	0.570834	0.571438	2.0063	0	0.041528	1.63519
ENSG00000206991	RNU6-610P	0.601249	0.508997	2.18755	0.363617	0	1.02997	0.792912	0	1.421	0.984814	0.304901	0.67805	0	0.492026	0.594188	2.47802	1.15506	2.32068	0.774379	2.41673	3.98044	0.555123	1.63243
ENSG00000198711	SSBP3-AS1	0.5645	0.795275	2.31031	0.956365	0.741847	0.428396	0.657436	0.503621	0.0993336	1.21479	0.84545	0.953895	0.68352	0.662098	0.411901	1.22941	2.59052	1.70337	2.27356	4.36075	1.70428	0.679887	1.63043
ENSG00000163466	ARPC2	31.5586	35.9933	35.4049	33.1048	24.2101	35.1025	30.209	36.9812	29.7441	36.657	30.5302	37.477	38.1449	37.1211	36.0298	34.1785	30.9883	36.9441	37.1277	36.7416	36.4495	33.776	1.62897
ENSG00000104522	TSTA3	8.99726	10.6182	11.4293	9.94346	10.2491	9.03814	7.5505	8.35157	8.85075	11.074	9.48518	12.3902	7.65566	11.1284	11.9758	11.3998	11.4011	9.43385	10.8017	13.4628	12.0769	9.80774	1.6216
ENSG00000074966	TXK	3.16553	0.623427	3.51563	4.67848	2.46864	2.42226	5.75954	0.494672	3.16961	0.699121	0.693216	0.489634	0.624678	0.649319	0.584592	4.49897	3.58041	2.99914	3.55174	3.06357	3.39996	1.89448	1.62115
ENSG00000146731	CCT6A	16.595	20.4357	20.1331	15.3535	16.4091	16.5827	16.4512	22.9063	11.8674	20.02	22.2591	20.9231	19.5173	18.7586	21.1361	17.6265	19.2887	24.5099	20.2789	20.9006	18.1941	18.5154	1.61773
ENSG00000180573	HIST1H2AC	1.53307	1.51665	3.14167	0.923821	1.93708	2.10521	1.66223	0.797232	1.77284	0.737246	1.35536	2.2751	1.21428	1.15688	2.36104	1.79457	3.3267	4.87604	3.50871	1.83079	3.51319	1.52486	1.61681
ENSG00000260273	AL359711.2	2.00856	2.19417	3.71628	0.580036	1.69545	0.606643	1.45943	0.635526	7.07425	1.66159	1.98291	2.03843	2.4308	0.603748	4.44755	4.71307	2.40947	0.664446	1.61536	2.14997	10.7454	2.10136	1.61491
ENSG00000255026	AC136475.3	1.14457	0.542405	2.45646	0.947824	0.483149	0.26193	2.21808	1.30446	1.65198	0.172182	0.348924	0.150879	1.59854	0.719475	0.264437	0.997784	1.17496	1.47542	3.64322	3.8412	3.60616	0.843488	1.61297
ENSG00000265828	MIR3939	1.86923	1.18682	3.14057	2.20228	3.95179	1.03969	0	4.02162	0	0	0.615555	3.42223	0	2.48334	0.599794	0.833799	2.33191	3.12343	3.90842	0.609882	8.03598	1.52803	1.61255
ENSG00000221230	MIR548L	0.0548073	0.450484	1.86453	0	0	0	0.328844	0	0	0	0	0	0	1.22434	1.47856	0	0	0	0	3.75857	7.42861	0.252646	1.61188
ENSG00000268849	SIGLEC22P	0	0.0347848	1.62607	0	0	0	0	0	0	0	0	0	0	0.208709	0	0.61316	1.46987	0.164065	0.985434	3.78018	2.7437	0.0173924	1.60868
ENSG00000281371	INE2	4.84631	4.24493	6.15265	8.26307	3.83941	5.32804	2.92765	4.07183	4.64786	3.95016	3.91702	5.78785	5.87296	3.73641	2.20522	5.18788	9.29904	7.50857	6.54379	4.00166	4.37498	4.54562	1.60703
ENSG00000277496	AL357033.4	1.23707	0.501556	2.47356	2.00241	1.14544	0.500109	2.47279	0.448231	0.853452	0.437362	0.668016	0.321201	0.766979	0.815778	0	2.69012	3.14621	2.79415	2.10929	2.03924	2.06236	0.869314	1.60425
ENSG00000109270	LAMTOR3	4.77858	5.14236	6.56312	5.9077	4.77712	5.44656	3.6447	4.16264	4.73276	4.78933	6.37343	6.71397	4.78403	4.07683	4.11654	7.09031	7.02303	7.51625	6.16503	5.36228	6.22185	4.96047	1.60266
ENSG00000162757	C1orf74	39.7193	39.5412	41.2319	46.4311	30.2667	49.4119	42.0509	37.647	32.5084	42.6708	33.7887	47.0526	42.0879	36.5439	35.1034	39.8399	37.2483	52.7681	45.9655	36.8534	34.7163	39.6303	1.60164
ENSG00000167565	SERTAD3	2.46471	2.98173	4.32242	2.13576	2.85198	1.70647	2.72407	1.83232	3.53767	2.30559	3.64089	2.63943	1.89987	2.71277	4.69181	4.57704	4.41627	3.02193	3.23968	3.18048	7.49914	2.72322	1.59921
ENSG00000275927	AC009152.1	0.473644	1.30284	2.4869	0	0	0	1.57679	1.26507	0	0	0.469416	0.32622	1.90617	1.79908	3.31613	0	4.22345	0.744343	1.19221	2.44172	6.31966	0.88824	1.59866
ENSG00000154813	DPH3	7.86304	10.7282	10.8926	6.37975	7.49257	10.745	8.90665	7.78233	5.87195	10.4735	11.492	9.18949	12.5406	9.21225	11.4613	8.92671	14.9299	8.80366	10.3529	11.8852	10.4574	9.29561	1.59701
ENSG00000267547	AC060766.4	0.357156	0.475943	2.01254	0	0	0.820908	0.210656	1.11137	0	0.245287	0.364519	1.14839	0.607265	0.490194	0	3.04484	2.76182	2.46617	0.771495	1.44464	1.58625	0.416549	1.59599
ENSG00000182472	CAPN12	1.43684	1.55225	3.08608	1.18823	0.78169	1.75918	2.32906	1.39528	1.16759	1.21312	1.16228	1.74263	2.14292	2.15131	0.901216	2.776	2.90635	2.61746	3.83438	3.21626	3.16605	1.49454	1.59154
ENSG00000279009	AC005943.2	6.5751	6.04149	7.89547	4.07472	5.49419	3.87213	8.40773	8.20899	9.39284	3.38197	7.27437	9.06892	6.61016	6.04727	3.86624	12.8394	9.18585	6.71116	4.47884	4.80488	9.35269	6.30829	1.58717
ENSG00000107223	EDF1	61.7018	70.2747	67.574	63.0932	61.4892	62.2637	72.6216	53.2097	57.5334	75.6941	63.339	82.83	64.1953	59.8087	75.7813	63.1698	58.9491	73.3778	71.388	60.8474	77.7117	65.9883	1.58571
ENSG00000111679	PTPN6	10.4074	13.0461	13.3087	11.141	10.4029	7.55989	10.2179	15.5356	7.58748	14.2266	13.7361	14.2694	10.8763	12.7815	12.3868	12.8446	14.6738	14.8217	9.49729	16.9575	11.0571	11.7268	1.58191
ENSG00000278236	uc_338	1.00077	0.965751	2.56441	1.35722	0.429778	0	0.822109	0.743531	2.65198	0.765807	0.758708	0	2.36992	1.53043	0.36964	2.31234	5.02989	0.962453	3.85389	0.751715	2.4762	0.98326	1.58115
ENSG00000271886	MIR98	1.71675	0.627772	2.75314	0.980849	2.89889	1.48177	0.237652	2.32848	2.37288	0.885505	0	0	1.37017	0.44241	1.06854	0	6.2315	0.695555	2.78516	0.543256	6.26334	1.17226	1.58087
ENSG00000115211	EIF2B4	10.742	10.9499	12.4241	12.2112	9.06099	13.1063	10.5009	12.2085	7.36423	11.5938	9.23163	12.7127	9.78038	11.1987	11.1819	11.3954	9.00495	12.2099	14.6269	13.5617	13.7457	10.8459	1.57814
ENSG00000183784	C9orf66	0.537653	1.35019	2.51996	0.460004	0.895101	0.755359	0.22291	0.818105	0.0744378	0.68613	2.39261	1.16858	1.42488	1.20882	1.22014	1.59016	2.54129	1.44665	3.40748	2.81365	3.32056	0.943923	1.57604
ENSG00000105711	SCN1B	0.0998576	0.0517081	1.65054	0.0175362	0.0394881	0.00883068	0.150127	0.100339	0.282825	0	0.0326767	0.00726676	0.081656	0.0421849	0.146464	2.23966	1.27503	0.862198	0.622435	1.83245	3.07144	0.0757829	1.57476
ENSG00000281691	RBM5-AS1	7.53416	10.0338	10.3586	5.95114	18.0982	4.91399	5.93769	6.9972	3.30672	9.73161	15.1353	9.13435	11.0583	9.91401	5.22937	12.8174	15.7833	6.15109	7.83151	12.5004	7.06772	8.78399	1.57458
ENSG00000166971	AKTIP	7.40507	7.16873	8.85765	6.19742	7.69881	9.38226	5.11173	8.28227	7.75794	6.62141	6.68738	7.28118	8.76098	8.0986	5.56285	10.6678	10.4071	8.70296	7.36755	8.4121	7.58842	7.2869	1.57075
ENSG00000188186	LAMTOR4	29.6972	26.9702	29.9044	32.7044	20.3798	29.6296	28.9114	35.1184	31.4395	28.9527	23.029	31.3791	26.0167	24.4758	27.9679	31.7653	23.8473	34.1527	28.7144	28.4199	32.527	28.3337	1.57073
ENSG00000113851	CRBN	11.7694	20.232	17.5702	11.5978	8.97732	21.0184	8.74199	10.9913	9.28926	18.8902	17.3058	30.763	17.4362	16.793	20.2037	19.7136	15.6831	21.2351	17.4381	14.5908	16.7602	16.0007	1.56948
ENSG00000149483	TMEM138	10.0242	8.86556	11.0086	9.75914	9.58847	11.3421	11.2572	8.47303	9.7251	8.40938	7.59456	9.10153	6.59021	10.8463	10.6514	11.9762	9.71088	11.563	8.98214	10.5895	13.2298	9.44487	1.56373
ENSG00000115091	ACTR3	5.40255	5.90868	7.21573	5.7147	6.26489	5.37159	4.4743	6.97183	3.61801	4.80003	6.20492	4.82281	5.9014	7.78935	5.93356	6.13375	9.6764	6.74707	6.29678	8.79238	5.64801	5.65562	1.56012
ENSG00000103024	NME3	24.4272	27.5454	27.5455	21.9576	17.7515	22.5753	27.6347	32.8938	23.7502	30.5916	20.3649	33.5393	26.2912	26.4145	28.0712	28.1662	24.8038	25.7764	25.2876	31.7645	29.4745	25.9863	1.55923
ENSG00000108064	TFAM	4.54541	5.78649	6.72462	4.19209	4.64007	4.3912	5.09249	4.46405	4.49256	6.13328	7.10156	5.19355	4.23128	5.81339	6.24588	7.64634	6.78012	6.09125	5.485	6.67417	7.67082	5.16595	1.55867
ENSG00000177868	SVBP	2.61202	3.44112	4.58511	2.34373	1.72226	3.34478	2.63094	3.65446	1.97599	3.82206	2.55853	3.24671	3.58037	3.34429	4.09478	4.44036	3.74373	4.47893	5.27156	4.63895	4.93711	3.02657	1.55853
ENSG00000279939	AC025034.2	1.40328	2.40746	3.45611	1.70048	1.29234	2.1579	2.07654	1.19242	0	1.93433	1.82514	2.02941	4.56086	2.7612	1.33381	4.94448	4.75352	0	5.21488	1.35624	4.46755	1.90537	1.55074
ENSG00000113460	BRIX1	11.3043	10.5861	12.4944	11.4073	9.92027	12.3582	10.0357	11.6396	12.4648	11.1318	10.0383	11.4179	10.6464	10.1715	10.1105	11.7084	9.8445	13.8874	12.6305	12.8005	14.0953	10.9452	1.54922
ENSG00000119900	OGFRL1	0.976948	1.55434	2.80673	0.625664	1.19118	1.29526	1.35872	0.897099	0.493756	1.26567	2.1293	1.38635	1.56593	1.82388	1.15493	3.30316	3.4106	2.92089	1.62444	2.38401	3.19726	1.26565	1.54108
ENSG00000214022	REPIN1	1.51254	1.8345	3.20367	1.09625	1.67469	1.45286	1.77719	1.39768	1.67655	1.615	1.32592	2.23006	2.13002	1.39349	2.31253	2.41483	1.70951	3.77388	4.03256	2.78196	4.50926	1.67352	1.53015
ENSG00000237441	RGL2	3.08394	3.00217	4.57126	3.08375	5.51852	2.77564	2.41846	2.61187	2.09536	2.00901	3.80214	3.38119	2.12555	3.52077	3.17435	5.43246	3.99566	3.87365	3.44569	5.46103	5.21904	3.04305	1.5282
ENSG00000137076	TLN1	3.32905	3.20534	4.79276	2.82078	4.73724	1.10244	4.18288	4.0972	3.03375	2.47177	4.05413	1.92901	3.43369	3.99663	3.34679	3.89329	8.02954	2.83235	4.22614	5.29063	4.48459	3.26719	1.52557
ENSG00000167283	ATP5L	15.6506	15.268	16.9847	15.8485	13.6476	19.8135	16.0551	12.5529	15.9863	17.0888	14.3559	15.0791	16.3464	13.5491	15.1889	17.6486	15.6572	18.0092	17.037	14.9757	18.5807	15.4593	1.52539
ENSG00000229111	MED4-AS1	24.0473	21.7194	24.4079	26.1992	16.7522	33.0273	20.356	24.5845	23.3643	23.3911	17.0378	25.2596	17.7043	21.7595	25.164	25.4932	20.0863	25.9765	21.9699	26.6289	26.2929	22.8833	1.52462
ENSG00000183172	SMDT1	26.7417	31.232	30.509	25.0939	26.1853	26.9256	25.6581	21.9919	34.5956	31.3384	31.7581	35.9124	27.3999	24.295	36.6882	28.0212	28.3825	32.3409	29.3089	27.7081	37.2923	28.9869	1.5221
ENSG00000108515	ENO3	65.1116	60.0221	64.0888	62.6665	48.9814	74.2238	75.3126	68.5367	60.9484	65.501	33.274	68.7833	70.7124	53.0021	68.8599	51.8319	33.6049	70.978	84.3709	59.284	84.4629	62.5668	1.52192
ENSG00000122545	SEPT7	8.88101	8.022	9.9731	10.1282	6.53948	11.2866	7.93328	7.94493	9.45358	7.96908	6.40849	9.29493	7.30452	8.16622	8.98875	10.8254	7.83287	11.4887	8.79359	9.241	11.6571	8.45151	1.5216
ENSG00000172531	PPP1CA	19.1839	20.92	21.572	19.9111	17.3302	20.5321	18.6926	21.5796	17.0578	24.1264	19.805	22.7454	19.2817	19.4991	20.0622	21.5625	20.381	23.801	21.9962	18.9156	22.7758	20.0519	1.52009
ENSG00000110944	IL23A	4.08095	5.03626	6.07756	2.38919	2.79315	3.72834	2.63444	4.78783	8.15275	3.37903	3.40001	5.33928	4.31351	6.06911	7.71664	4.43543	4.0028	5.42782	4.99516	6.64406	10.9601	4.55861	1.51895
ENSG00000135441	BLOC1S1	17.3957	10.975	15.702	18.3826	16.8366	19.6854	22.0185	12.4646	14.9864	14.0726	12.2332	9.82335	10.6057	9.52607	9.5893	20.5739	14.1256	18.7159	14.9722	11.8411	13.9831	14.1854	1.51662
ENSG00000260296	AC095057.3	2.17007	3.75254	4.47764	1.10971	3.06676	2.20985	2.54207	2.98441	1.10764	4.71319	4.70897	2.75908	2.32527	5.09632	2.9124	3.39933	8.54565	4.3639	2.72137	4.24651	3.5891	2.96131	1.51634
ENSG00000178761	FAM219B	5.75632	6.26007	7.5184	4.51234	5.38743	6.19074	6.00491	6.36001	6.08247	5.41644	4.17922	6.52301	6.78711	6.15381	8.50085	5.41321	5.04066	6.85601	8.74457	9.80358	9.25236	6.0082	1.5102
ENSG00000284525	MIR4687	3.33486	2.75495	4.55077	0	7.70019	0.551034	5.3026	3.19718	3.25814	1.31719	6.52489	0.453446	2.03813	4.6066	1.58945	7.18109	3.08979	1.03464	2.07146	7.27284	6.6548	3.0449	1.50586
ENSG00000139508	SLC46A3	1.82959	1.79128	3.31486	1.80676	1.87408	1.42575	1.62441	1.90294	2.34361	1.22195	1.55297	1.78241	2.24651	1.94638	1.99743	2.90526	3.26841	2.63106	3.61989	3.86032	3.60423	1.81043	1.50443
ENSG00000170222	ADPRM	2.6698	3.17614	4.42608	1.63586	2.71155	4.26123	2.34704	2.71589	2.34726	3.39727	2.80082	2.76057	3.38294	3.28464	3.43061	5.7669	4.30396	4.93349	3.74808	4.32247	3.48157	2.92297	1.5031
ENSG00000144579	CTDSP1	2.50879	2.99891	4.25578	2.61202	2.76029	2.49206	3.00982	2.58182	1.59671	3.61601	4.39747	2.36929	2.22747	3.31526	2.06799	3.93847	5.96571	3.05841	4.12891	3.60835	4.83481	2.75385	1.50193
ENSG00000267047	AC040977.2	1.27587	2.20626	3.24264	1.41596	1.00681	1.77521	1.2214	1.15492	1.08089	2.48053	2.03801	2.84572	1.7737	1.78485	2.31476	3.40675	2.80186	3.22583	3.23168	2.57096	4.21876	1.74106	1.50158
ENSG00000095015	MAP3K1	0.592265	0.704913	2.14623	0.553821	0.632383	0.561299	0.596994	0.870792	0.338299	0.534532	0.783029	0.659975	0.830642	0.678837	0.742464	2.30557	2.05375	2.39441	1.8684	2.09477	2.16048	0.648589	1.49764
ENSG00000169612	FAM103A1	7.91926	8.8618	9.88583	8.75829	5.9684	8.10592	7.30479	7.48712	9.89107	6.95658	7.87533	10.0953	7.7307	6.93492	13.578	7.94369	8.0509	10.3058	10.7609	9.0621	13.1916	8.39053	1.4953
ENSG00000151366	NDUFC2	13.6078	14.976	15.784	12.6572	10.2711	15.6247	13.9836	14.0791	15.0311	17.4277	13.8673	14.1559	15.5511	13.2368	15.6171	16.2621	13.4005	16.2402	17.4534	14.6916	16.656	14.2919	1.49208
ENSG00000273221	AL355816.2	14.8849	13.2334	15.5493	24.3845	14.2055	8.7893	14.337	10.7067	16.8866	10.1792	14.4213	15.6989	13.4825	14.8095	10.8093	19.3294	18.5292	20.5968	8.06815	15.0877	11.6845	14.0592	1.4901
ENSG00000207109	SNORD38C	0.329244	0.396483	1.84893	0	0	0.63888	0.409863	0.92672	0	0.381794	0.945636	1.05147	0	0	0	0	1.79118	0	1.20085	6.55844	1.54314	0.362863	1.48607
ENSG00000200237	SNORA70	0.39091	0.892534	2.12583	2.34546	0	0	0	0	0	1.30785	0	0	4.04736	0	0	0	4.38268	2.34811	1.76295	2.75096	1.51031	0.641722	1.48411
ENSG00000099203	TMED1	4.51275	4.49918	5.98708	6.22051	5.2824	6.19044	4.47417	3.19636	1.7126	4.94158	3.84163	5.81383	4.41132	3.35062	4.63608	5.76161	6.14614	5.9503	6.06334	6.12993	5.87117	4.50596	1.48112
ENSG00000119640	ACYP1	1.70758	1.65805	3.16362	1.82537	1.13786	1.953	1.62592	2.25688	1.44646	1.44006	1.25579	1.62831	1.77959	1.89377	1.95078	2.58686	2.23427	2.90612	3.28112	3.68494	4.2884	1.68282	1.4808
ENSG00000223203	RNA5SP221	0.30009	0.29826	1.7781	1.32208	0.478458	0	0	0	0	0.767294	0	0	0	1.02227	0	3.43234	0	0	0	0	7.23628	0.299175	1.47893
ENSG00000248751	AC004997.1	1.8123	2.5032	3.63499	1.11573	2.67769	1.45602	1.33213	2.08582	2.2064	2.87017	2.16427	2.34028	2.0832	3.13774	2.42351	4.0298	3.94764	3.94535	3.03631	3.13593	3.71491	2.15775	1.47724
ENSG00000211595	IGKJ3	0	0	1.47712	0	0	0	0	0	0	0	0	0	0	0	0	2.32586	0	4.35637	2.18049	0	0	0	1.47712
ENSG00000122068	FYTTD1	3.20461	3.79231	4.97472	2.39687	3.93376	3.59968	2.62287	3.03751	3.63696	3.42974	3.64306	3.72196	3.51372	3.87923	4.56616	4.28783	5.39784	4.80524	3.80126	5.48025	6.07588	3.49846	1.47626
ENSG00000269958	AL049840.4	2.56932	3.41931	4.46779	3.38218	2.6737	2.14706	2.09227	3.94227	1.17845	3.50817	4.18365	4.87552	3.21678	1.75273	2.979	6.26634	5.029	4.49066	4.1889	2.63054	4.2013	2.99432	1.47347
ENSG00000229539	AL353194.1	2.45003	2.57245	3.9832	3.36577	4.18499	2.93885	1.21202	1.86079	1.13776	3.84703	2.95173	2.82144	1.03524	2.25629	2.52294	5.40116	4.51207	2.36489	1.70978	3.48891	6.42241	2.51124	1.47196
ENSG00000238164	AL139246.5	1.93304	1.95276	3.4135	1.97216	2.31092	1.67356	2.24272	0.821174	2.57768	2.14469	2.17435	2.04535	2.05189	1.62856	1.6717	3.01361	3.771	2.80481	3.93788	2.37247	4.58125	1.9429	1.47061
ENSG00000207326	Y_RNA	0.719021	0.394325	2.0259	0.511934	2.80989	0	0.9923	0	0	2.07977	0.286179	0	0	0	0	4.65172	2.16827	0	3.63415	1.70125	0	0.556673	1.46922
ENSG00000280014	AC243960.7	2.50486	2.91807	4.17784	3.85218	3.17156	0.935278	3.04006	1.32651	2.7036	4.21053	3.04556	1.0775	4.9584	3.94665	0.26978	8.68825	3.49622	2.92684	2.81274	5.48635	1.65664	2.71147	1.46637
ENSG00000163156	SCNM1	7.90003	7.26126	9.04422	9.33009	6.29841	10.0362	8.23276	7.30705	6.19574	7.59166	5.85775	8.95318	6.80474	7.46802	6.89222	8.52127	7.13411	11.1401	9.0431	8.27415	10.1525	7.58065	1.46357
ENSG00000271109	AC008555.5	5.63669	6.2932	7.42656	4.64687	4.79771	6.10581	5.00585	6.47794	6.78599	5.84977	5.24058	6.12888	7.09261	6.48126	6.96608	7.91212	6.14731	6.0875	8.18393	7.93575	8.29273	5.96495	1.46161
ENSG00000284134	MIR568	1.74563	5.61262	5.14031	0.614321	0.778124	1.16007	4.76304	2.24364	0.914566	2.77303	11.6761	2.29109	7.72345	7.2043	2.00773	15.8158	3.90289	2.61382	1.74439	3.4025	3.36242	3.67912	1.46119
ENSG00000105643	ARRDC2	2.02014	1.64316	3.2927	1.43828	2.8495	1.54805	1.4935	2.5191	2.2724	1.30389	1.26514	1.81784	1.79128	1.58294	2.09787	2.85501	2.38207	2.78222	3.09179	3.86758	4.77754	1.83165	1.46105
ENSG00000213614	HEXA	2.65367	2.35501	3.96294	2.79291	3.54939	1.95817	2.73516	1.72336	3.16303	2.15741	2.53322	2.08423	2.10015	2.51404	2.74102	3.01129	4.10489	2.80031	3.67478	4.81429	5.37205	2.50434	1.45859
ENSG00000273138	AC005021.1	2.80357	4.45582	5.08441	1.20557	3.60933	2.17309	3.18654	4.38299	2.26387	3.26514	4.68689	4.59832	3.90403	7.41504	2.86549	6.84654	6.26661	1.6321	5.1349	5.82738	4.79895	3.62969	1.45472
ENSG00000175348	TMEM9B	9.66828	8.16704	10.3706	9.25902	7.95625	10.4298	8.95439	11.0892	10.3211	7.95904	7.70038	9.0597	8.25468	7.81472	8.2137	9.5476	9.47967	10.6091	10.6905	11.6685	10.2282	8.91766	1.45295
ENSG00000260032	NORAD	10.3557	12.6982	12.9793	11.4666	12.2765	9.63149	10.7317	11.0425	6.98536	11.2697	13.8222	9.24727	12.3532	15.2547	14.2423	11.7866	16.3199	10.7436	13.2381	13.6221	12.1653	11.527	1.45233
ENSG00000272279	AL512329.2	1.96546	0.159437	2.51369	0	3.82199	5.75167	2.21909	0	0	0	0	0.860554	0	0.0960708	0	1.53218	1.35319	5.43751	2.11683	1.53361	3.10881	1.06245	1.45124
ENSG00000255224	AC109322.1	3.76942	2.83195	4.74243	4.67869	4.28871	3.6445	4.3629	2.42824	3.21346	3.93906	2.27132	3.3578	1.80594	2.49906	3.11855	3.88073	3.91112	5.69705	4.52313	5.47253	4.97004	3.30069	1.44175
ENSG00000266712	MIR3149	0	0.327411	1.60147	0	0	0	0	0	0	0	0	0	1.96447	0	0	3.19455	0	0	0	0	6.41426	0.163705	1.43776
ENSG00000166801	FAM111A	6.91726	5.42179	7.60678	10.1256	7.30077	5.55338	7.56709	4.86739	6.08936	5.25075	6.17879	6.76996	5.10694	4.82267	4.40164	8.28677	11.7941	5.63613	6.77456	6.7477	6.40142	6.16953	1.43725
ENSG00000125971	DYNLRB1	5.69704	6.71363	7.64178	5.40498	4.85284	6.81442	5.41996	6.60708	5.08297	7.80656	5.61858	7.47973	6.99026	6.86017	5.52651	8.05344	6.75096	8.6682	8.31623	6.70174	7.36012	6.20534	1.43645
ENSG00000164751	PEX2	3.82544	3.92697	5.30951	4.76628	3.52534	4.9921	4.13862	1.88875	3.64158	3.84885	3.84048	4.76416	3.1101	3.50523	4.49302	5.39769	5.357	5.87325	4.34881	5.53268	5.34765	3.87621	1.43331
ENSG00000266589	MIR4512	1.9197	2.44806	3.61592	0.505286	0	0	6.24376	1.38406	3.38508	1.02638	4.66063	2.35556	2.11754	2.05117	2.47707	0	4.81525	4.29979	6.45651	3.35831	2.76563	2.18388	1.43204
ENSG00000127774	EMC6	66.4113	62.0009	65.6374	69.7957	58.2834	60.2137	71.0656	67.5627	71.5469	75.7615	46.6827	64.3957	66.3467	54.4962	64.3226	70.8924	52.3889	68.2328	75.1937	54.428	72.6884	64.2061	1.43124
ENSG00000159352	PSMD4	18.4825	19.3578	20.3508	21.6901	16.0954	19.3244	14.8807	21.413	17.4913	18.9831	16.7067	21.3532	17.5723	20.289	21.2425	18.7079	16.3086	23.9367	17.931	20.6283	24.5921	18.9201	1.43062
ENSG00000132581	SDF2	5.90219	5.75636	7.25925	6.23232	7.39895	7.97913	5.84868	5.52508	2.42896	6.07655	5.83438	6.60273	6.22313	6.00525	3.79612	8.92196	6.44134	7.87383	7.93008	7.02365	5.36463	5.82927	1.42997
ENSG00000272346	AC103810.9	0	0.388386	1.62331	0	0	0	0	0	0	0	2.33032	0	0	0	0	1.1837	0	0	0	0	8.55617	0.194193	1.42912
ENSG00000116459	ATP5F1	28.1565	30.8898	30.952	29.646	21.9285	37.0488	27.2071	28.0552	25.0533	31.3341	28.1142	36.1635	29.2635	29.0901	31.3731	29.1771	27.4727	40.2252	29.9089	31.2873	27.6411	29.5231	1.4289
ENSG00000005075	POLR2J	13.3066	13.546	14.8548	12.7943	9.18384	15.9733	15.2881	13.2563	13.3439	15.3422	9.9451	16.039	14.2212	12.5298	13.1988	13.8756	11.7188	16.6257	15.985	13.3984	17.5254	13.4263	1.42851
ENSG00000199700	RNU6-223P	0.468846	0.590692	1.95609	0	0.690858	0	0.528608	1.59361	0	0	0.609803	0	0.761919	0.984053	1.18838	0	3.46518	0	4.64628	3.62509	0	0.529769	1.42632
ENSG00000137404	NRM	3.01647	3.09242	4.47865	2.48502	1.62128	2.10353	2.34693	3.64508	5.89697	2.70933	4.03213	2.04279	3.86605	3.96333	1.94089	5.17356	3.15023	3.6798	3.389	6.84029	4.63903	3.05445	1.4242
ENSG00000222414	RNU2-59P	0.604476	0.563798	2.00482	0.407403	0	2.4234	0	0	0.796056	0.827553	0.341617	1.32947	0	0.551276	0.33287	3.70189	0	4.33356	0.867629	0.338468	2.78735	0.584137	1.42068
ENSG00000276136	AC016957.2	2.73882	2.67419	4.1252	2.98226	2.5861	3.6649	3.36832	1.91027	1.92107	2.79592	2.03903	2.86612	2.88415	4.03543	1.42451	7.29574	4.08085	4.09951	2.63819	2.74447	3.89243	2.70651	1.41869
ENSG00000096746	HNRNPH3	11.8198	11.7558	13.2062	12.4251	10.9938	9.9221	8.85267	12.7749	15.95	9.49367	11.2467	9.81296	10.0872	12.7696	17.1245	12.9103	14.6134	10.076	11.638	13.1307	16.869	11.7878	1.41845
ENSG00000197070	ARRDC1	3.44572	3.88416	5.0825	2.15437	4.75195	3.16758	3.44366	3.71748	3.43928	2.73289	3.07188	3.6399	4.31689	4.72937	4.81405	3.58283	4.64725	3.27434	6.64951	5.47442	6.86664	3.66494	1.41756
ENSG00000128342	LIF	0.0308363	0.0883281	1.47602	0	0.146189	0.0344128	0.00441539	0	0	0.053469	0.0916846	0.271855	0.0636419	0.0493179	0	0.400171	2.33483	1.71874	1.53945	1.43325	1.42966	0.0595822	1.41643
ENSG00000137312	FLOT1	5.46601	9.2471	8.77217	7.27257	6.31882	5.44836	5.99679	3.14789	4.61163	8.60534	9.15004	10.1017	6.12593	9.62184	11.8778	10.2647	7.57589	7.07341	6.83273	10.8728	10.0134	7.35656	1.41561
ENSG00000253187	HOXA10-AS	0.334689	0.164543	1.66492	0.702143	0.627786	0.0133706	0.651902	0.0129297	0	0.287648	0.197904	0	0.0494542	0.143713	0.308538	1.08568	2.28665	1.28035	1.30684	1.60785	2.42213	0.249616	1.4153
ENSG00000102524	TNFSF13B	0.47172	0.0468668	1.67391	0.363617	0.23459	0.638774	0.641246	0.413669	0.538423	0.0566038	0.0262158	0.0133075	0.0882971	0.0634576	0.033319	0.809023	1.25653	1.18854	2.795	1.55958	2.43476	0.259293	1.41461
ENSG00000199072	MIRLET7F1	0.811052	0.689749	2.16354	0	2.2658	0	2.60051	0	0	0.908406	2.62495	0	0	0.605136	0	2.03179	4.26178	0	0	6.68767	0	0.750401	1.41314
ENSG00000168765	GSTM4	0.988485	0.55551	2.18513	1.31723	0.253553	0.130443	1.37513	1.64553	1.20904	0.48738	0.130456	0.350069	0.565061	1.04418	0.755914	2.6954	1.08067	0.688434	1.50202	3.50536	3.63892	0.771998	1.41314
ENSG00000125944	HNRNPR	6.36473	7.25775	8.22373	5.66495	6.96589	5.85836	5.05712	7.37072	7.27137	6.46158	8.36883	6.20244	5.71959	7.28069	9.51337	8.18987	8.81099	7.46583	6.78335	8.49089	9.60144	6.81124	1.41249
ENSG00000166770	ZNF667-AS1	0.42522	2.34868	2.79722	0.448601	0.447207	0.530868	0.206515	0.689945	0.228183	2.54922	2.40744	2.21834	1.88347	2.43259	2.60101	3.04774	2.7656	2.66513	2.15488	3.14444	3.00556	1.38695	1.41028
ENSG00000132963	POMP	9.79021	9.84683	11.2283	10.7994	6.68536	12.2861	11.1941	7.80559	9.97068	10.878	8.468	10.5046	9.9696	8.23353	11.0272	10.6766	8.97226	12.7317	13.6063	9.79072	11.592	9.81852	1.40977
ENSG00000101342	TLDC2	0.909815	1.24474	2.48623	0.795752	0.82158	1.00747	0.690036	0.873056	1.271	0.914725	1.51641	1.33368	1.13411	1.31653	1.25296	2.78346	2.64717	1.86423	2.32361	2.44815	2.85074	1.07728	1.40895
ENSG00000115594	IL1R1	0.0246278	0.0175046	1.42939	0.0345785	0.0638817	0.00344005	0.0308967	0.0149698	0	0.0194156	0.0446945	0.000314535	0.000706881	0.0255631	0.0143329	1.11119	1.50992	1.00332	1.4843	1.55101	1.91662	0.0210662	1.40833
ENSG00000127334	DYRK2	2.86122	3.8216	4.74766	2.20418	3.8154	2.74791	2.84147	2.34137	3.21697	3.45869	3.60859	3.44926	3.93083	3.85236	4.62989	4.69123	6.03874	3.69994	4.17472	4.04875	5.83255	3.34141	1.40625
ENSG00000095932	SMIM24	0.222319	0.0510479	1.53985	0.130541	0.139043	0.0672301	0	0	0.997103	0.0642825	0.00995103	0.0608559	0	0.0160582	0.15514	2.06231	1.33826	2.66352	0.745563	0.838041	1.59139	0.136684	1.40316
ENSG00000188313	PLSCR1	1.73728	1.1	2.82153	1.69993	1.80706	2.11986	1.76819	0.456664	2.57198	1.2513	1.25618	1.2098	0.697572	0.925775	1.25936	3.16492	2.19413	3.29857	2.47027	2.12116	3.68015	1.41864	1.40289
ENSG00000165629	ATP5C1	20.152	23.7861	23.37	22.1442	14.3623	28.0648	18.6703	19.2737	18.3967	25.6252	20.0731	28.9549	22.4612	21.8722	23.73	21.6299	16.5232	30.8473	23.9649	22.4084	24.8466	21.9691	1.40099
ENSG00000266954	AP001010.1	1.87639	0.535855	2.60549	0.893387	1.61253	2.6065	1.3637	1.61511	3.16712	0.181473	0.337107	0.749669	0.0935997	1.26933	0.583955	2.28313	2.41223	1.80557	1.52209	4.67599	2.93392	1.20612	1.39937
ENSG00000117586	TNFSF4	0.0349756	0.215788	1.51951	0.0462	0.108678	0.00560849	0.00959476	0.0397727	0	0.227911	0.538206	0.159994	0.200529	0.138427	0.029659	2.23018	2.50013	0.754697	1.24042	1.70529	0.686364	0.125382	1.39413
ENSG00000267232	AC012615.5	15.1434	13.1879	15.5588	12.9823	10.0126	20.7103	12.6785	10.7991	23.6774	17.0412	11.2533	13.2553	12.4332	9.59174	15.5529	20.309	13.5356	16.4356	13.2302	7.60948	22.2326	14.1656	1.3931
ENSG00000271971	AC120053.1	1.02397	2.09226	2.94847	1.37443	0.0669582	2.54554	1.11431	1.04256	0	1.89704	2.79258	1.9715	2.87997	1.71674	1.29575	1.9814	7.2207	3.82366	1.1258	0.790526	2.74872	1.55812	1.39035
ENSG00000272234	AC008945.2	0.577399	0.497508	1.92503	0	0.28557	0.218954	0.561865	0.599913	1.79809	0.610617	0.918237	0.240236	0.674878	0.435818	0.105262	2.19493	1.8416	3.15188	0.137183	2.46174	1.76286	0.537454	1.38758
ENSG00000233834	AC005083.1	1.94502	0.0898546	2.40207	3.50956	2.61104	2.52802	2.56472	0.0775263	0.379221	0.0702671	0.0949305	0	0.118611	0.255319	0	2.88251	2.75713	1.64579	2.47129	2.90004	1.75568	1.01744	1.38464
ENSG00000284386	MIR147B	0.651148	0.27187	1.84592	2.67486	1.23203	0	0	0	0	0	1.63122	0	0	0	0	0	3.08979	0	0	0	7.98575	0.461509	1.38441
ENSG00000271819	RNU6-94P	4.86504	3.57418	5.60067	7.27234	3.45429	7.2098	1.58582	3.98403	5.68399	3.69305	1.82941	1.69512	5.33343	2.95216	5.94188	2.89102	2.31012	7.73561	5.42065	10.2711	4.97555	4.21961	1.38106
ENSG00000199867	Y_RNA	0.243794	0	1.50055	0	0	0	0	1.46276	0	0	0	0	0	0	0	2.59949	2.42336	0.81148	0	3.16899	0	0.121897	1.37866
ENSG00000229036	VDAC1P8	0.811746	1.02503	2.2948	0.670643	0.747713	0.93086	0.808622	0.697461	1.01518	0.758189	0.855261	1.09624	0.790617	1.3571	1.2928	2.00455	1.59293	1.46557	2.42619	2.60887	3.67069	0.91839	1.37641
ENSG00000198758	EPS8L3	0	0.00094387	1.37124	0	0	0	0	0	0	0.00188871	0	0	0	0.00377451	0	2.31285	1.16077	0.27891	0.837615	2.11815	1.51913	0.000471935	1.37077
ENSG00000162654	GBP4	3.19206	0.441479	3.18696	3.4138	4.6344	2.48732	4.79426	0.837722	2.98487	0.460664	0.686058	0.383459	0.499649	0.186491	0.432553	3.24012	4.82969	1.21469	3.49884	2.7044	3.63404	1.81677	1.37019
ENSG00000279591	AC002044.2	0.0529503	0.15871	1.47552	0	0	0.113615	0.204086	0	0	0	0.0672669	0.224386	0.0840467	0.379925	0.196633	1.68565	1.91121	0.853309	2.39179	1.133	0.878159	0.10583	1.36969
ENSG00000108848	LUC7L3	10.5037	11.7524	12.4966	13.5098	11.1383	9.89908	10.3621	8.16254	9.95064	12.1913	10.9012	11.0766	10.8093	10.6844	14.8517	17.3114	11.584	11.6448	10.3398	10.5918	13.5078	11.1281	1.36852
ENSG00000124380	SNRNP27	9.51996	8.4159	10.3359	8.86384	6.89018	12.7156	8.84944	7.7056	12.0951	7.87069	7.56694	10.1829	7.59211	7.73754	9.54519	9.22369	9.21588	12.8744	10.2608	7.76889	12.6716	8.96793	1.36794
ENSG00000272871	AL159169.2	1.18749	1.17209	2.54564	1.14973	0.737859	0.0173691	3.36514	0.571076	1.28374	1.28709	0.617011	1.45789	1.86307	0.705276	1.10222	2.61178	1.07132	2.47856	2.54648	3.20945	3.35624	1.17979	1.36585
ENSG00000274051	uc_338	3.7752	4.03945	5.2712	1.82712	2.99499	1.82663	2.65618	4.94592	8.40037	4.80301	2.88393	8.21714	1.80166	4.07213	2.45882	6.83623	3.41413	5.03028	6.40895	4.64319	5.29442	3.90733	1.36387
ENSG00000168496	FEN1	3.39926	4.86286	5.49493	4.37366	3.20306	1.05232	3.62713	2.53943	5.59993	3.43018	4.68693	5.18786	3.66227	3.72458	8.48537	2.96335	5.17647	7.16702	3.84803	6.3974	7.41732	4.13106	1.36387
ENSG00000110057	UNC93B1	0.846802	0.684602	2.12696	0.728858	0.759866	0.163575	1.37541	1.07809	0.975009	0.504895	0.430166	0.392056	1.09256	0.739688	0.948244	1.75759	1.51384	1.06751	3.00294	3.04163	2.37825	0.765702	1.36126
ENSG00000168894	RNF181	61.5981	67.9421	66.1238	80.8417	50.2595	71.9699	63.4029	51.5318	51.5829	75.3357	58.0815	82.7869	62.6653	64.2966	64.4869	62.9066	49.7245	75.8478	77.7704	59.7536	70.7402	64.7701	1.3537
ENSG00000082512	TRAF5	1.7608	2.17922	3.31952	1.40633	2.62557	1.75393	2.0029	1.24716	1.5289	1.98292	2.53803	1.88013	2.16414	2.32778	2.18233	4.19768	5.0708	2.84797	2.41897	2.74469	2.63702	1.97001	1.34951
ENSG00000121570	DPPA4	0.183509	0.347792	1.61477	0.287582	0.170277	0.269926	0	0.0540695	0.319202	0.338745	0.579318	0.126927	0.0641819	0.193419	0.78416	1.68539	1.9676	1.71595	1.00022	1.41939	1.90004	0.265651	1.34912
ENSG00000271941	AC104184.1	1.69828	1.27761	2.83352	1.02529	4.95546	0.305706	1.80431	2.09894	0	0.51153	0.497738	0.352191	4.29676	0.949249	1.05817	1.59358	4.97109	1.4924	2.29843	5.02116	1.62447	1.48794	1.34558
ENSG00000137207	YIPF3	11.9322	14.6287	14.6242	11.1093	16.2951	11.1274	8.57069	12.4486	12.0424	10.9477	14.9981	16.6345	11.5247	18.9423	14.7249	14.8132	17.0405	17.0543	12.5475	14.3717	11.9178	13.2805	1.34368
ENSG00000233849	AC022201.2	11.6395	12.5308	13.4283	14.1992	12.4788	9.99304	10.321	10.6573	12.1875	12.2401	12.1686	12.9473	10.3545	11.4266	16.0479	12.007	11.7233	15.9687	11.3231	11.7446	17.8032	12.0851	1.34318
ENSG00000163728	TTC14	5.47401	5.60231	6.87861	5.3643	6.81976	2.86556	6.71571	5.13347	5.94528	5.73559	8.52446	3.66477	4.78797	5.68085	5.22022	8.01406	9.89582	4.39716	5.93242	7.3011	5.73112	5.53816	1.34045
ENSG00000162078	ZG16B	0.388684	3.81837	3.44251	0.00413157	0.0575654	2.08547	0.135141	0.0497951	0	3.16674	2.53249	7.8006	1.80071	3.05248	4.55721	2.79217	2.62486	4.04318	2.81563	3.33638	5.04286	2.10353	1.33899
ENSG00000183155	RABIF	3.65884	5.63943	5.98788	3.87771	3.26798	4.43902	3.6146	4.25496	2.49879	5.32362	5.8749	6.31857	5.56637	6.44961	4.3035	6.02589	5.30597	7.96891	6.91913	5.15706	4.55029	4.64914	1.33874
ENSG00000241990	PRR34-AS1	2.43923	4.8559	4.9853	1.8366	2.15061	3.30684	3.39592	2.32843	1.61699	5.04935	4.52238	5.81487	4.92965	3.81412	5.00501	5.13003	6.31	4.7925	3.94677	3.78001	5.95249	3.64756	1.33774
ENSG00000271857	AL096865.1	1.58314	2.0405	3.14947	4.4699	1.70119	0.713313	1.37284	1.24162	0	4.00698	2.39316	1.01744	1.31918	2.27171	1.23453	6.91234	3.3331	2.58938	2.23459	1.18555	2.64182	1.81182	1.33764
ENSG00000251022	THAP9-AS1	8.29086	8.10463	9.53537	4.96612	4.58913	12.9859	6.70027	9.54491	10.9588	5.81736	6.2935	11.0533	5.81298	9.48066	10.1699	8.63598	6.5588	15.0824	9.12778	8.98333	8.82396	8.19774	1.33763
ENSG00000179958	DCTPP1	7.34476	10.4123	10.2154	7.61028	7.21626	5.77916	6.86757	10.5335	6.06182	11.542	9.36746	10.9439	9.39366	10.3467	10.8803	9.22563	7.98167	12.8957	10.0349	10.7329	10.4218	8.87855	1.33687
ENSG00000156587	UBE2L6	16.5357	18.5866	18.8978	20.001	13.3924	18.0225	19.1428	12.1922	16.4635	20.1353	17.0509	21.6402	19.0564	14.8072	18.8299	19.8381	15.6227	21.4481	22.552	15.1073	18.8186	17.5612	1.33663
ENSG00000186810	CXCR3	10.0837	0.0361436	6.39102	12.3435	18.239	6.73439	10.7601	2.87525	9.54987	0	0.0752293	0	0	0.141632	0	7.54072	6.41232	5.78952	6.14593	4.96906	7.48856	5.05991	1.33111
ENSG00000234617	SNRK-AS1	2.73781	1.62351	3.50761	2.1643	2.80514	2.91794	3.0122	1.91178	3.61547	1.2496	1.56158	1.12628	2.21479	1.8616	1.72722	3.50634	4.74327	3.85479	2.78696	2.48108	3.67319	2.18066	1.32695
ENSG00000267321	LINC02001	4.41627	4.43942	5.75475	5.23959	3.46468	4.97445	4.33761	4.09518	4.38611	5.88286	4.2482	4.84214	3.76457	4.10387	3.79487	7.06011	4.69776	6.00965	5.13022	5.48088	6.14988	4.42784	1.32691
ENSG00000008516	MMP25	0.758372	1.32582	2.36752	0.725732	1.0473	0.450368	0.799329	0.667692	0.859807	0.975279	0.629448	1.1002	1.91537	1.99028	1.34435	2.31874	1.78621	1.46143	2.31244	3.56698	2.75933	1.0421	1.32542
ENSG00000086504	MRPL28	16.6481	16.2591	17.7785	19.0823	20.1106	16.3417	15.9573	12.5759	15.8209	16.9006	15.3161	16.5571	14.547	14.6185	19.6154	18.0335	14.3876	22.6672	14.2314	15.2366	22.1149	16.4536	1.32493
ENSG00000156171	DRAM2	3.78848	4.45109	5.441	3.61204	3.84834	4.66756	2.62365	3.60738	4.3719	4.66461	5.17081	4.4766	4.07199	4.04675	4.27577	6.37457	4.99032	6.63354	4.16755	4.33356	6.14647	4.11978	1.32122
ENSG00000206834	SNORA1	4.16093	2.43868	4.62061	0	3.9804	8.3079	1.74034	4.75479	6.18211	3.03967	3.01149	3.06948	2.50847	2.02488	0.978125	1.0198	1.90141	5.7303	12.1101	6.96203	0	3.2998	1.3208
ENSG00000124570	SERPINB6	3.0441	4.76392	5.22447	2.34914	2.48592	4.03515	3.97344	2.68041	2.74056	4.43544	4.43699	6.19075	4.90707	4.91885	3.6944	4.74182	5.02974	4.25802	5.2945	6.15049	5.87225	3.90401	1.32046
ENSG00000266315	MIR4668	0.623086	1.34669	2.30296	0	1.40803	0	0.808015	1.52247	0	0.752679	0	0	5.82324	1.50419	0	1.26261	3.53119	2.36489	2.36739	2.77061	1.5211	0.984886	1.31808
ENSG00000273174	AC108673.2	0.23428	0.151993	1.51094	0.929636	0.0872234	0	0.350378	0	0.0384441	0	0	0.706252	0	0.0931802	0.112528	2.19001	0.874984	2.78345	0	1.1442	2.073	0.193137	1.3178
ENSG00000265917	MIR3685	1.03174	0.54134	2.10261	1.56883	0	4.62158	0	0	0	0	1.0524	1.17018	0	0	1.02545	0.712763	0	5.34006	0	3.1281	3.43473	0.786537	1.31607
ENSG00000273355	AP000894.4	0.340043	0.260974	1.61611	0.362488	0.0510157	0	1.22959	0.397166	0	0	0	0	0.843947	0.326999	0.394895	3.20227	3.0706	1.37095	1.0293	0.803074	0.220449	0.300508	1.3156
ENSG00000125629	INSIG2	2.32343	2.466	3.71027	2.44959	1.55411	2.60046	1.89532	2.84087	2.60023	2.03076	2.85641	1.68458	2.8096	2.82312	2.59152	3.6457	3.84271	3.21965	3.72287	4.1376	3.69311	2.39471	1.31556
ENSG00000147669	POLR2K	41.0204	36.511	40.0812	35.7947	27.0045	55.3839	39.5299	34.2816	54.1277	37.7011	34.1225	36.594	38.247	33.1834	39.218	37.4185	34.5579	40.9376	39.8661	37.8166	49.8905	38.7657	1.31553
ENSG00000278206	AL031320.2	0.929318	1.20958	2.38359	0.943559	0.916208	1.09867	0.943992	0.822102	0.851382	0.907634	1.03644	1.32773	1.29498	1.34509	1.34558	2.1889	1.75303	1.62587	2.53592	2.54841	3.64943	1.06945	1.31415
ENSG00000091640	SPAG7	14.3492	15.5209	16.246	14.4478	10.8399	16.77	12.3529	19.1725	12.5121	14.4865	13.9334	18.6224	14.8022	16.524	14.7567	13.6146	12.4635	21.3939	16.2133	18.115	15.6754	14.935	1.31092
ENSG00000088986	DYNLL1	6.74099	10.9866	10.1742	6.72967	4.8784	9.85644	7.34757	8.11909	3.51475	13.0808	12.2108	11.7284	13.7356	8.70279	6.46125	10.5187	10.9163	14.0552	12.2911	7.62842	5.63534	8.8638	1.31037
ENSG00000103811	CTSH	2.40451	0.293485	2.65913	1.51101	1.50434	1.73057	0.743781	4.88747	4.04987	0.232796	0.0743623	0.194627	0.711849	0.36	0.187277	1.53415	2.21899	1.48318	3.39082	3.07856	4.24906	1.349	1.31013
ENSG00000238243	OR2W3	0.00777474	0.883348	1.75557	0	0	0.0466484	0	0	0	0.529663	0.794034	0.422256	1.29405	0.779953	1.48013	1.16908	0.915493	2.01453	0.438405	2.0523	3.94358	0.445561	1.31
ENSG00000199875	Y_RNA	0	0.131154	1.37304	0	0	0	0	0	0	0	0	0.321024	0	0.465901	0	0	5.46865	2.19746	0	0.572101	0	0.0655771	1.30746
ENSG00000139644	TMBIM6	14.2037	14.8804	15.8485	12.6446	13.6895	13.0399	12.3795	16.498	16.9709	13.5057	14.7583	14.0322	13.7856	16.7796	16.4207	16.0776	16.8504	14.2524	14.5774	17.1116	16.2218	14.542	1.30649
ENSG00000272564	AC012511.1	0.197642	0.307647	1.55854	0	0	0	0.188957	0.996895	0	0	0	0	0.907854	0.938028	0	2.46054	1.10104	3.13387	0.369081	0.863886	1.42285	0.252644	1.3059
ENSG00000202363	SNORA62	5.38175	5.2842	6.63508	0.762883	6.44199	5.47433	5.91488	3.9007	9.79572	3.27145	3.83817	4.26773	6.92699	5.50555	7.89533	4.91015	8.07788	4.32789	7.58183	1.69013	13.2226	5.33298	1.3021
ENSG00000168792	ABHD15	4.78299	1.6091	4.49736	4.48632	4.07873	3.6117	6.06717	1.5264	8.92763	1.59877	1.17311	1.2989	1.71932	2.34039	1.5241	2.93	3.15026	3.47862	4.60116	4.69824	8.1259	3.19604	1.30132
ENSG00000169813	HNRNPF	9.3192	9.75178	10.8336	9.07087	14.7498	8.82217	7.69999	7.70854	7.86381	8.48147	12.0856	10.9613	7.9829	9.50996	9.48948	10.043	13.9965	9.82708	10.7874	10.975	9.37266	9.53549	1.29812
ENSG00000107960	STN1	5.85838	4.18851	6.32069	6.74796	4.46604	5.82121	5.45089	6.24304	6.42115	3.85879	3.68836	4.17134	4.17182	4.41676	4.82398	4.20303	5.24321	7.22018	6.64002	6.32082	8.29685	5.02345	1.29724
ENSG00000132646	PCNA	5.57155	6.20206	7.18382	4.87754	5.70318	8.16026	4.79902	5.65637	4.23292	6.18088	6.69592	6.99473	6.42482	5.68228	5.23373	7.56333	6.18275	9.84829	6.94155	6.37393	6.19305	5.8868	1.29701
ENSG00000204257	HLA-DMA	1.37697	0.485989	2.22731	1.30216	1.89839	1.45278	0.595104	1.4746	1.53877	0.266242	0.197511	0.446317	0.222899	1.3546	0.428366	3.0206	2.16626	1.65687	1.2824	2.09263	3.14512	0.931478	1.29584
ENSG00000138794	CASP6	2.05179	2.53095	3.58646	1.3652	1.80992	2.19206	1.30799	4.03868	1.59691	3.03371	1.81416	2.76638	2.56095	2.47365	2.53684	3.96665	2.89113	3.91671	3.47782	3.55168	3.7148	2.29137	1.29509
ENSG00000240750	RN7SL559P	0.902092	0.367226	1.92908	0.7205	0	1.03899	1.42831	2.22475	0	0	1.31816	0.610701	0.274496	0	0	2.67826	1.2484	1.95083	1.39493	0	4.30209	0.634659	1.29443
ENSG00000276753	MIR6821	0.369279	1.44774	2.20091	0	1.33192	0.595713	0	0.288035	0	0	0	1.96085	0	0.711443	6.01415	1.79154	0	2.23705	2.23942	2.62084	4.31662	0.908509	1.2924
ENSG00000109103	UNC119	4.32902	3.46503	5.18815	4.85196	3.575	3.72655	5.40755	3.96833	4.44474	4.00326	1.84956	3.13959	3.52793	4.75075	3.51909	3.68385	4.76787	4.78967	5.85097	4.49995	7.53659	3.89703	1.29112
ENSG00000229391	HLA-DRB6	0.450829	0.12556	1.579	0.0798365	0.478655	0.853312	0.0193437	0.982627	0.291197	0.0144152	0.0535558	0.143912	0.256509	0.0936263	0.191343	1.37833	0.65938	1.74374	1.14483	1.25581	3.29189	0.288194	1.2908
ENSG00000182165	TP53TG1	2.14412	2.41489	3.56979	1.8628	1.27872	2.56901	2.17425	2.1282	2.85174	3.23017	1.90206	2.7049	2.36649	1.90443	2.38132	4.22073	3.10639	3.03084	3.4669	3.54285	4.05106	2.27951	1.29029
ENSG00000261487	AC135048.1	0.889878	0.749401	2.1076	0.797196	1.08557	1.03073	1.13804	0.876085	0.411645	0.803994	0.509882	0.7098	0.652122	0.991258	0.829348	1.23992	1.70345	1.15101	2.62056	2.45829	3.47235	0.819639	1.28796
ENSG00000275197	AC092794.2	4.50534	5.13913	6.11001	2.72971	6.69629	2.85794	6.53014	6.05742	2.16052	5.80218	5.21527	2.38401	9.41234	5.42365	2.59733	4.08161	6.36617	2.79334	13.8343	7.69339	1.89124	4.82223	1.28777
ENSG00000157017	GHRL	0.096889	0.104733	1.38795	0.098966	0.0372675	0.15759	0.159426	0.0175839	0.110501	0.0108664	0.215313	0.114717	0.15693	0.086864	0.0437083	1.92612	1.13854	0.97873	1.29876	1.6533	1.33224	0.100811	1.28714
ENSG00000267607	AC011511.5	1.31152	1.43235	2.65903	2.56842	1.40847	0.636797	1.53746	0.496611	1.22134	0.883855	0.983091	0.856462	2.5073	1.68457	1.67883	1.60621	2.11169	2.62275	3.80959	1.86773	3.93623	1.37193	1.2871
ENSG00000268129	AC026304.1	1.82053	2.57103	3.48236	0.104029	2.41575	1.06081	2.36931	3.15349	1.81976	2.34793	3.60555	2.5865	2.0345	3.37841	1.47329	3.1509	1.98275	4.27871	2.21547	6.79893	2.46738	2.19578	1.28658
ENSG00000137133	HINT2	25.8231	29.9001	29.1442	25.6185	13.1485	35.938	26.1551	29.0928	24.9859	29.7096	18.3487	42.3797	30.2954	28.5106	30.1565	20.8502	13.5202	39.9167	33.005	32.2293	35.344	27.8616	1.28263
ENSG00000164754	RAD21	4.35702	5.10742	6.00858	4.73092	4.00712	4.81936	3.76624	4.32671	4.49179	4.89416	6.39927	5.16827	4.30282	4.94224	4.93779	6.82451	7.32612	5.30693	4.33023	6.03305	6.23065	4.73222	1.27636
ENSG00000166037	CEP57	2.40727	2.89381	3.92333	2.60008	2.57772	2.49461	2.00146	2.45275	2.31702	3.04073	3.50303	2.23619	2.61009	2.65766	3.31513	4.62712	4.90849	3.69408	3.96753	3.75366	2.58909	2.65054	1.27279
ENSG00000185432	METTL7A	0.843007	0.964788	2.17662	1.04515	1.05143	0.41422	2.16028	0.106031	0.280936	1.0746	1.13966	0.324821	1.22567	0.948644	1.07533	3.61992	3.33366	1.47315	1.43807	1.82951	1.36539	0.903898	1.27272
ENSG00000104976	SNAPC2	2.32785	3.58935	4.22333	1.32562	2.98038	0.878651	1.99457	3.80539	2.98247	3.05175	2.38987	2.64497	5.08318	4.35883	4.00748	3.70394	3.36876	2.0023	6.09794	5.0881	5.07896	2.9586	1.26474
ENSG00000228223	HCG11	2.04583	1.81475	3.19284	1.80862	3.32215	2.21822	0.840284	2.27446	1.81124	1.48973	3.33541	1.64573	1.32837	1.85021	1.23906	2.7249	2.17174	2.16844	4.05028	4.60587	3.43583	1.93029	1.26255
ENSG00000203880	PCMTD2	2.24779	2.2242	3.49713	2.56074	2.20812	3.01596	1.8521	1.7316	2.11821	1.8048	2.08073	2.63878	2.08844	2.62685	2.10562	5.4333	3.88544	3.58115	2.65389	2.83727	2.59174	2.23599	1.26114
ENSG00000251891	RNU7-79P	0.229189	0.704883	1.72806	0	0	0	0	1.37513	0	2.1245	2.1048	0	0	0	0	5.70211	1.99341	0	2.67286	0	0	0.467036	1.26103
ENSG00000137965	IFI44	6.4371	4.65843	6.80802	6.0473	5.52227	8.49217	6.58751	7.71222	4.26116	6.46098	4.90634	4.75447	4.41788	4.16147	3.24946	6.87173	5.97926	9.30109	7.38493	4.74344	6.56767	5.54777	1.26025
ENSG00000188295	ZNF669	2.56363	2.23226	3.65748	1.91845	2.2624	1.16428	3.42367	2.59969	4.01328	1.35571	3.60932	0.740152	2.03305	2.95997	2.69533	3.33614	2.77387	2.60829	3.55028	3.81055	5.86575	2.39794	1.25954
ENSG00000252311	RNU1-103P	1.30112	2.06021	2.93991	1.0894	1.77412	1.93964	1.80995	1.19362	0	1.2645	1.30498	3.77267	3.91322	2.10587	0	4.5959	1.97746	3.97301	2.65147	1.03436	3.40726	1.68066	1.25925
ENSG00000264539	MIR548AR	2.62959	3.29905	4.22252	0.34129	0.864583	7.73382	0	1.12182	5.71604	5.54606	4.57887	1.90925	5.72108	0.923628	1.11541	3.10115	6.50482	1.45212	0	6.805	7.47205	2.96432	1.2582
ENSG00000212411	SNORD115	0.280455	0.357567	1.57615	0	0	0	0	1.68273	0	0	0	0	2.1454	0	0	0	3.25241	0	0	3.4025	2.80202	0.319011	1.25714
ENSG00000166275	BORCS7	9.00577	8.66318	10.0909	9.01575	7.98944	9.60346	8.78516	9.10617	9.53464	7.78367	7.34574	8.24892	8.94281	7.20162	12.4563	8.65391	9.18391	10.0583	11.0797	7.97634	13.5934	8.83448	1.25645
ENSG00000159479	MED8	11.2826	11.4446	12.6188	10.0206	12.7511	15.8726	10.7564	9.34773	8.94717	12.5817	12.8405	13.1324	9.68563	10.8564	9.57125	12.4129	12.7535	14.8066	11.1941	14.2088	10.3368	11.3636	1.25517
ENSG00000198890	PRMT6	2.08882	2.41621	3.50706	1.227	3.9278	3.06692	1.05944	1.4666	1.78517	2.14496	3.52933	2.39896	2.05683	3.07911	1.28809	2.48323	3.8268	1.77186	4.68772	4.32466	3.9481	2.25252	1.25454
ENSG00000273013	AC117490.2	2.22727	1.83157	3.28375	2.06325	3.77491	0.408174	1.3807	2.15299	3.58359	1.72964	3.18555	0.854982	1.92147	3.19072	0.107034	2.67826	4.9936	3.06559	3.06884	4.4622	1.43403	2.02942	1.25434
ENSG00000201882	snoU2-30	3.47027	3.26875	4.62267	0.555814	3.16808	6.92729	5.2521	2.43595	2.48239	1.50536	5.59276	0.518224	5.82324	5.26468	0.908259	5.05044	3.53119	4.72977	8.28586	4.61768	1.5211	3.36951	1.25316
ENSG00000165792	METTL17	17.504	17.0583	18.5336	15.9194	19.625	12.3463	15.4247	18.6246	23.0841	16.58	16.3436	17.6835	15.7979	17.491	18.4539	19.0669	18.7105	16.6886	14.5396	21.0064	21.1898	17.2812	1.25247
ENSG00000124103	FAM209A	4.22903	5.42575	6.07971	3.53838	4.00864	4.98121	3.91242	4.51709	4.41646	4.87107	4.78657	6.31867	4.55144	5.77257	6.25417	5.58066	5.35434	5.75774	6.42996	6.22221	7.13332	4.82739	1.25231
ENSG00000259939	AC022167.1	0.928228	0.816528	2.12365	1.25809	0.903806	1.36163	0.955424	1.09042	0	0.661137	0.377889	1.43562	0.629539	0.813078	0.981902	3.66839	0.954374	2.71642	2.3194	1.74723	1.3361	0.872378	1.25127
ENSG00000207496	SNORA7A	17.3836	21.3091	20.5971	13.5755	15.5998	12.3685	17.9042	16.1009	28.7529	24.6381	16.1949	25.8366	20.528	20.074	20.5829	17.4858	16.8938	25.0099	21.4598	12.0923	30.6408	19.3464	1.25072
ENSG00000273014	AC018645.2	0.167445	0.204862	1.43671	0	0	0	0	0.406422	0.598246	0.390692	0.0691196	0.230566	0	0	0.538798	3.08965	1.30923	2.27971	0	0.136965	1.80469	0.186154	1.25055
ENSG00000271324	AC112220.3	0	0.0541574	1.27537	0	0	0	0	0	0	0	0.324945	0	0	0	0	2.28879	1.96959	1.31906	1.65057	0	0.42421	0.0270787	1.24829
ENSG00000125991	ERGIC3	8.14038	9.16229	9.8976	8.59423	6.83006	9.31966	6.82834	8.13868	9.13131	9.06358	8.79861	9.8902	6.39087	9.57583	11.2546	10.0587	8.77821	9.41471	9.78553	9.25783	12.0906	8.65133	1.24626
ENSG00000173914	RBM4B	2.63781	3.67739	4.39985	2.65822	3.56149	2.71168	1.7637	2.60907	2.52268	3.81377	4.56146	3.89029	4.08131	3.16924	2.54824	5.58717	5.58476	4.06042	3.46206	3.20636	4.49832	3.1576	1.24225
ENSG00000201044	RNU6-268P	2.12266	1.70147	3.15321	0	5.52686	0	5.81469	1.39441	0	1.96963	0.609803	0.339025	3.04768	2.46013	1.78257	1.65201	5.7753	3.8678	5.42065	1.20836	0.99511	1.91207	1.24114
ENSG00000183828	NUDT14	0.751873	1.67667	2.45393	0.895427	0.176298	0.599265	0.475502	1.76901	0.595733	1.80316	0.307337	0.968966	2.22625	2.66185	2.09248	2.7613	0.633727	0.71065	3.60641	3.90074	3.11076	1.21427	1.23966
ENSG00000213722	DDAH2	5.50902	6.08613	7.03576	4.88511	4.30178	4.18047	8.97394	7.10882	3.60398	4.71686	6.19682	6.95115	5.7842	6.79409	6.07367	8.41857	6.35219	5.57201	7.73038	7.24124	6.90017	5.79757	1.23819
ENSG00000184752	NDUFA12	1.85495	2.32158	3.32329	2.05699	1.18336	2.42047	2.23719	1.80937	1.42234	2.40144	1.67867	2.217	3.69597	1.89885	2.03753	3.31944	2.16687	2.96054	5.81631	2.48374	3.19283	2.08827	1.23502
ENSG00000201388	SNORA68B	0.954129	0.967606	2.19269	0.146267	0.555803	1.65725	0	3.36546	0	0	0.981186	1.36375	3.06486	0.395841	0	0.996797	1.85852	1.24468	3.73798	2.91643	2.40173	0.960867	1.23182
ENSG00000123219	CENPK	1.40025	1.38082	2.62181	0.90314	1.54879	2.9349	0.345675	1.82183	0.847196	1.40172	1.88823	1.64897	0.678689	1.37629	1.291	2.49736	2.2728	3.67863	2.27375	2.46169	2.54666	1.39054	1.23128
ENSG00000281649	EBLN3P	4.57625	5.39857	6.21733	4.42001	5.9317	4.94591	3.13845	2.91772	6.10373	3.88812	6.87346	4.65579	4.09502	5.87711	7.00189	7.17367	7.14791	4.96579	5.35224	6.98613	5.67823	4.98741	1.22992
ENSG00000100650	SRSF5	14.5983	13.8039	15.4305	16.6696	16.1732	12.4119	15.4068	12.7223	14.2058	12.2649	14.6487	12.8926	12.4856	14.5489	15.9826	15.7275	17.5772	13.7976	14.3817	15.4316	15.6672	14.2011	1.2294
ENSG00000112365	ZBTB24	1.91953	2.65289	3.51483	1.37109	1.6591	1.24599	1.36992	2.76086	3.11021	2.44883	1.8806	2.40385	2.89469	2.57828	3.71109	2.54094	3.21491	2.5059	3.42368	4.28707	5.11649	2.28621	1.22862
ENSG00000179820	MYADM	3.57938	5.30962	5.67117	1.78633	4.37814	2.62598	1.94351	8.92854	1.8138	4.89997	7.56925	4.33603	4.26182	6.63303	4.15763	4.51214	10.0059	4.36746	4.45319	6.37298	4.31536	4.4445	1.22667
ENSG00000238363	SNORA13	1.23057	2.06111	2.87205	0	1.48214	0	2.9769	0.801299	2.1231	1.38651	1.22648	1.90925	2.45189	3.95841	1.43409	4.65172	0	0	0	7.77714	4.80346	1.64584	1.22621
ENSG00000260249	AC007608.3	3.14341	3.96681	4.77494	2.42587	3.07724	2.89473	1.95344	6.54474	1.96445	3.6199	4.66321	3.88214	3.99443	4.31531	3.32588	3.6548	6.51081	4.95498	3.20507	4.65595	5.66804	3.55511	1.21983
ENSG00000276454	AC008083.4	0.090469	0.0988116	1.31398	0	0	0	0.25478	0.288035	0	0	0	0	0	0.59287	0	1.19436	0.556718	0	2.61266	1.60163	1.9185	0.0946403	1.21934
ENSG00000067829	IDH3G	10.4583	11.2456	12.0699	10.3398	9.38864	11.8059	8.24069	11.621	11.354	9.98043	9.78957	13.6479	9.35521	12.3592	12.341	11.9182	11.5294	13.855	9.74473	12.5338	12.8385	10.852	1.21799
ENSG00000066322	ELOVL1	12.9441	12.0538	13.7162	16.5384	12.9893	11.5154	11.8491	12.8671	11.9052	13.5267	11.821	9.39073	13.6631	13.2799	10.6417	11.1376	17.4106	10.7224	16.1891	15.616	11.2213	12.4989	1.21721
ENSG00000087074	PPP1R15A	12.2815	15.7941	15.2547	6.86657	13.5436	8.92237	6.74999	14.5586	23.0481	6.98477	11.8804	20.0179	8.29486	17.9654	29.6212	8.08848	13.4852	12.2599	7.95587	20.9849	28.7539	14.0378	1.21688
ENSG00000279570	AC099804.1	0.617897	1.07363	2.06209	1.22606	0.55217	0.0617406	0.910998	0.89557	0.060843	0.332064	2.74155	0	1.59854	1.76964	0	2.10435	3.46195	0.347777	1.85677	3.25954	1.34214	0.845764	1.21632
ENSG00000123609	NMI	5.47967	5.83056	6.87012	5.31787	2.95541	7.51137	4.64342	5.51004	6.93988	5.37417	4.49912	7.18182	4.36067	6.29569	7.27192	6.40778	4.88235	8.14487	6.38154	6.52975	8.87442	5.65511	1.215
ENSG00000168995	SIGLEC7	3.95427	0.0303385	3.2069	6.16975	2.61592	0.738115	12.6895	0.123392	1.389	0	0.00581126	0	0.0871307	0.0890888	0	2.98728	3.67648	1.40065	4.16212	3.31644	3.69843	1.99231	1.21459
ENSG00000183718	TRIM52	4.89781	5.88278	6.60324	5.08401	6.28202	3.89814	4.58512	6.60076	2.93683	4.53757	7.1965	5.15295	5.52961	5.96711	6.91293	7.35536	8.12546	4.05052	6.47044	7.0292	6.58847	5.3903	1.21295
ENSG00000077458	FAM76B	1.96777	2.25694	3.32313	2.14126	1.81694	2.45281	1.7178	1.64615	2.03166	1.81491	2.74302	1.99222	2.4608	1.92754	2.60319	3.49323	3.47148	4.00206	3.10314	2.56566	3.30322	2.11236	1.21077
ENSG00000161980	POLR3K	6.72018	6.89146	8.01649	6.97115	6.01856	7.65131	7.95708	7.44918	4.27381	7.1021	7.36331	7.7303	7.39395	6.11613	5.64298	8.59106	7.61537	9.12292	8.88016	6.35554	7.53387	6.80582	1.21067
ENSG00000201607	RNU4-16P	0	0	1.20752	0	0	0	0	0	0	0	0	0	0	0	0	2.1939	2.62961	0	0.58765	1.83397	0	0	1.20752
ENSG00000091140	DLD	4.60221	5.83745	6.42658	3.99703	3.83866	6.03744	3.83124	4.75853	5.15034	4.95517	5.05762	7.45253	5.13821	5.54095	6.88019	5.93034	5.63061	8.0982	5.16735	5.94596	7.78703	5.21983	1.20676
ENSG00000272936	AC096586.1	1.64494	1.92618	2.98945	2.11527	2.06436	3.69321	0.856986	1.13982	0	1.64355	1.51201	0.193988	2.32514	1.6892	4.19321	1.89054	3.52489	3.39346	3.10166	2.41996	3.60616	1.78556	1.20388
ENSG00000240024	LINC00888	1.85292	4.278	4.26914	1.49963	1.5448	2.5985	1.5846	2.65228	1.23773	3.65729	5.51891	3.8537	4.03456	4.13358	4.46998	4.78923	3.88153	4.1356	4.2484	3.8607	4.69937	3.06546	1.20367
ENSG00000258352	AC119044.1	8.95755	2.23131	6.79747	7.71911	7.90763	7.11185	11.1528	8.70239	11.1515	1.68718	2.58906	1.25001	2.18498	3.99478	1.68184	8.93671	4.99012	6.367	6.83518	5.87295	7.78284	5.59443	1.20304
ENSG00000125505	MBOAT7	0.45662	1.14071	2.00027	0.294088	0.397936	0.595496	0.633569	0.569389	0.249242	1.09559	1.25181	1.50203	0.826588	0.674426	1.49382	2.08736	1.91341	1.54275	2.50523	2.56298	1.38987	0.798666	1.2016
ENSG00000141741	MIEN1	50.067	50.2121	51.3405	50.866	39.0895	60.5657	57.215	43.1871	49.4786	48.9406	43.1719	58.2753	47.7699	45.9167	57.1981	51.0167	45.511	65.834	52.7808	41.6598	51.2408	50.1395	1.20097
ENSG00000242372	EIF6	33.5417	40.4751	38.2084	35.6781	27.9603	43.0204	29.9228	28.3727	36.2957	37.7584	35.5278	50.9912	37.1082	33.5852	47.8797	37.8014	28.9715	46.8523	40.1412	34.1476	41.3366	37.0084	1.20006
ENSG00000276699	TRAJ36	4.71125	1.16735	4.13911	0.335405	6.37257	12.1608	6.82634	2.57245	0	0	2.24996	0.625443	1.40561	2.72311	0	0.761919	12.7853	0	5.71438	5.57306	0	2.9393	1.19981
ENSG00000207304	SNORA8	11.6382	10.9854	12.5109	12.7357	10.8135	20.6142	5.90026	12.4207	7.34449	7.2019	15.256	10.961	5.86513	8.33259	18.2959	3.81508	4.44574	16.6733	21.4598	14.8829	13.7884	11.3118	1.19906
ENSG00000213347	MXD3	10.9743	9.59788	11.4848	8.30868	8.23825	8.54574	16.6023	10.928	13.2225	8.72374	4.80255	6.40612	17.3486	7.96436	12.3419	8.91494	6.62976	6.52819	20.6321	11.6797	14.5243	10.2861	1.19876
ENSG00000261114	AC012181.2	0.413931	0.361857	1.58428	0.111322	0.0352512	0.0315327	0.0809171	0.670845	1.55372	0.0753756	0.420057	0.674655	0.699788	0.301269	0	1.20119	2.65218	1.18413	0.94831	1.38728	2.13258	0.387894	1.19639
ENSG00000156136	DCK	2.56265	2.41929	3.68684	2.0702	2.56763	2.88605	2.63005	2.69202	2.52997	1.95843	2.14566	2.60037	2.78074	2.77247	2.25805	3.68482	4.17049	3.61909	4.00507	3.39266	3.24893	2.49097	1.19587
ENSG00000265784	AC006441.3	4.89692	5.14535	6.21623	6.42116	4.16625	4.58051	6.1438	4.5874	3.48237	3.96621	3.2086	4.88726	6.09586	5.39058	7.32359	6.78722	4.99528	7.13687	6.66999	5.07338	6.63462	5.02113	1.19509
ENSG00000182220	ATP6AP2	10.5647	10.4013	11.6781	8.85698	9.43135	9.60685	9.00794	11.739	14.7462	9.00177	10.0876	10.237	9.75859	10.8467	12.4764	11.3385	11.7668	11.8929	9.72217	12.5333	12.815	10.483	1.19507
ENSG00000273017	AP000240.1	0.678987	0.776863	1.921	0.817736	1.68995	0.82899	0.312838	0.424405	0	0.757675	1.87663	0.321024	0.541097	1.16475	0	1.8576	2.46089	0.366243	0.733262	2.57446	3.53352	0.727925	1.19307
ENSG00000179909	ZNF154	1.20044	2.14638	2.86449	1.86344	1.1062	0.337292	1.08551	0.263098	2.54709	1.80184	2.83271	2.20206	1.12349	2.69287	2.22534	4.64031	2.85259	2.09237	2.05956	2.02228	3.51982	1.67341	1.19108
ENSG00000121417	ZNF211	3.47602	4.76896	5.30863	4.24412	3.81198	3.44013	2.57345	3.35423	3.43221	4.88588	5.16038	5.72912	3.83106	5.54736	3.45997	6.64386	5.738	4.41089	3.20462	4.42641	7.42801	4.12249	1.18614
ENSG00000201942	RNA5SP363	1.09863	1.32539	2.39669	3.21406	1.2856	0	1.72142	0.370688	0	0.687229	3.97167	0	2.83566	0.457798	0	4.61127	0	1.4395	7.20509	1.1243	0	1.21201	1.18468
ENSG00000202025	RNU6-1240P	2.39209	0.847565	2.80338	0.561159	3.317	1.05968	0.271928	2.45937	6.68337	0.253306	2.19588	0	0	2.02488	0.611328	7.22358	2.37676	2.38762	3.18687	0.62161	1.02381	1.61982	1.18355
ENSG00000244045	TMEM199	8.85853	10.1566	10.6884	8.67327	8.65227	8.95668	8.98508	8.79405	9.08984	9.91507	9.67561	12.607	8.37561	10.6363	9.72997	12.2372	12.0493	9.81914	9.82953	12.0651	8.13013	9.50757	1.18083
ENSG00000111726	CMAS	2.23729	2.51652	3.55724	1.79262	2.25545	2.59962	1.81421	3.05274	1.90912	1.94529	2.75035	2.90935	2.34112	2.53502	2.61798	3.42862	3.35898	3.46771	3.03799	3.78583	4.26431	2.37691	1.18034
ENSG00000173198	CYSLTR1	0.39779	3.22282	2.98987	0.224538	0.517107	0.97216	0.541187	0.0598937	0.071852	2.7858	3.64086	3.86124	3.33043	3.88568	1.8329	3.72688	3.27508	2.14774	3.40553	3.27445	2.10954	1.8103	1.17957
ENSG00000284276	MIR4800	3.3583	3.35573	4.53485	2.91803	0.616015	1.10207	8.83767	5.8615	0.814535	2.96367	2.44683	4.9879	1.01907	3.94851	4.76836	2.20957	6.17957	1.03464	4.14293	5.65665	7.98575	3.35701	1.17784
ENSG00000171497	PPID	4.6465	6.1989	6.59936	4.97556	6.75142	3.71348	4.46921	4.62964	3.33969	9.17775	6.79342	4.21686	6.49893	5.49612	5.0103	7.9193	7.20943	5.65812	6.16952	6.05546	6.58434	5.4227	1.17666
ENSG00000069493	CLEC2D	7.38704	2.23492	5.98477	6.44569	9.52154	8.90271	4.50533	6.99886	7.94808	1.99024	2.54868	1.85537	2.24397	1.70329	3.06797	6.30921	7.94713	3.94865	5.34711	6.16251	6.19398	4.81098	1.17379
ENSG00000275964	AL355001.2	2.76768	1.73251	3.42356	2.33573	3.84815	2.64645	4.60657	2.12967	1.03954	1.65893	1.06831	1.61428	1.84818	1.85656	2.34882	3.89596	2.1792	3.61385	2.01755	4.72236	4.11245	2.2501	1.17346
ENSG00000232197	AL596442.1	0.169118	0.644191	1.57984	0	0	0	0.0553435	0.959364	0	0	0.191533	0	1.75495	1.54541	0.373257	0.17296	0.483724	0.809892	1.78365	5.18698	1.04185	0.406654	1.17319
ENSG00000254413	CHKB-CPT1B	6.68228	6.84101	7.9345	5.79589	5.82586	7.65358	5.55901	5.46585	9.79345	6.01364	4.53831	8.97306	5.68485	5.68408	10.1521	6.74296	5.33924	8.19079	7.8174	8.40596	11.1107	6.76164	1.17286
ENSG00000267705	AC104365.3	1.18672	1.64593	2.58612	2.0019	0.429778	1.87095	0.690571	1.69773	0.429367	1.76136	2.4089	2.13014	1.61155	1.22434	0.739281	3.93097	3.01793	2.45426	2.69772	1.99204	1.42382	1.41632	1.1698
ENSG00000137185	ZSCAN9	1.35141	1.70886	2.6999	1.39616	1.43883	1.49216	1.35202	0.860318	1.569	1.53215	1.94676	1.70049	1.04313	2.49241	1.53824	3.73187	3.14837	1.09758	2.47699	2.75976	2.98487	1.53014	1.16977
ENSG00000183735	TBK1	2.23946	2.17757	3.37724	2.71533	2.14917	2.61843	2.45707	1.62865	1.86813	2.18286	3.02609	1.88351	2.25932	1.70741	2.00624	3.85263	3.94674	3.23807	2.63609	2.9332	3.6567	2.20852	1.16872
ENSG00000099940	SNAP29	1.3751	1.67391	2.69211	1.69213	1.55552	1.36682	0.921162	1.01561	1.69935	1.98829	1.62738	1.82864	1.12794	1.3392	2.13203	3.26267	2.6646	3.21984	1.88665	1.83899	3.27992	1.5245	1.16761
ENSG00000266458	MIR4259	0.142972	0.173752	1.32245	0.577827	0	0	0.280005	0	0	0	0	0	0	1.04251	0	0.875076	3.67103	0	0	1.28015	2.10845	0.158362	1.16409
ENSG00000278993	AC002350.2	9.72024	9.29063	10.6694	9.82253	8.38427	11.9009	8.10668	11.73	8.37706	10.9237	8.54874	10.4977	8.65203	8.49607	8.62548	10.4676	8.65411	10.0521	10.108	11.1047	13.63	9.50543	1.16397
ENSG00000267520	AC010733.2	2.55384	2.36246	3.62171	1.95831	4.07508	2.74068	2.4402	2.87833	1.23042	1.97278	2.6777	2.93284	1.88729	2.52985	2.17428	5.35535	3.66309	4.06452	1.78737	2.15416	4.70574	2.45815	1.16356
ENSG00000246705	H2AFJ	7.07534	8.31569	8.85825	9.18399	8.04563	7.5988	6.92951	3.69178	7.0023	9.14027	6.10131	9.41965	6.89137	7.83885	10.5027	8.14244	7.64765	9.83191	8.94964	7.51839	11.0595	7.69551	1.16274
ENSG00000167770	OTUB1	13.4712	13.1473	14.4708	12.4444	12.1559	15.8111	13.4943	13.0593	13.8623	13.97	11.7157	14.1248	12.5974	13.4132	13.063	15.8362	12.6	13.7442	14.6829	13.5622	16.3995	13.3093	1.16155
ENSG00000265201	MIR4677	0	0.799592	1.56072	0	0	0	0	0	0	2.30508	2.03903	0.453446	0	0	0	0	0	0	0	4.04047	5.32384	0.399796	1.16092
ENSG00000120533	ENY2	11.6778	12.6788	13.339	10.6869	9.29266	15.7891	11.2757	10.7727	12.25	14.0326	11.5434	13.3188	12.036	12.1364	13.0054	13.6944	11.3177	16.7535	13.4155	12.4014	12.4513	12.1783	1.16066
ENSG00000270640	AC104695.3	3.51267	2.24076	4.03616	6.83502	2.33087	1.34035	3.1529	7.41689	0	0	4.73936	1.10298	1.37712	6.22513	0	0.59718	3.75785	4.19448	1.95949	9.39135	4.31662	2.87672	1.15945
ENSG00000238917	SNORD10	18.3211	11.2947	15.9666	15.4806	15.9643	9.31326	23.1024	22.8156	23.2506	5.56559	12.4065	10.2185	12.6307	10.3811	16.5661	16.4939	10.4444	12.8237	15.1713	19.1211	21.7452	14.8079	1.15866
ENSG00000198408	MGEA5	6.39506	5.05919	6.88409	6.88417	7.83259	6.56259	5.59742	5.01556	6.47804	3.68099	5.88761	4.93549	4.73246	6.07505	5.04357	6.72813	8.30046	7.01132	5.48445	5.96255	7.81762	5.72713	1.15696
ENSG00000239040	Y_RNA	0.349245	1.80956	2.23578	0	1.19615	0	0.274568	0.413875	0.210883	0.767294	2.21719	2.11315	2.37452	1.5334	1.85179	2.57425	0	4.01801	0.804452	1.88294	4.13502	1.0794	1.15638
ENSG00000140511	HAPLN3	0.620341	1.49655	2.21449	0.328839	0.847823	0.674258	0.317672	1.20642	0.347033	0.738355	2.21125	0.769466	2.06714	1.70236	1.49074	1.90366	3.66616	1.22764	2.6612	1.85422	1.97405	1.05845	1.15604
ENSG00000207110	RNU1-106P	0.948155	1.03682	2.14635	1.77928	2.55421	0.403196	0.172442	0.779801	0	1.92759	0.994648	1.10597	0	0.642034	1.55069	2.42513	2.26082	1.5141	0	4.7303	1.94774	0.992488	1.15386
ENSG00000161955	TNFSF13	0.961002	0.634831	1.95159	0.0234592	0.378858	1.14958	1.67961	1.01529	1.51922	0.230319	0.363914	0.535878	0.344092	0.571385	1.7634	0.586198	1.1178	1.073	2.42306	1.59816	4.91135	0.797917	1.15368
ENSG00000229851	ARSD-AS1	0.752301	0.767256	1.91256	0.528448	0.54385	1.57171	1.10433	0.47044	0.295021	0.35781	0.747759	1.90925	0.0692066	1.51952	0	2.02575	1.259	4.91848	1.12541	1.15246	0.994265	0.759779	1.15278
ENSG00000071575	TRIB2	1.97258	4.40437	4.34045	1.38717	2.57026	1.96143	2.41817	1.63698	1.86148	3.61429	3.84359	4.61341	3.30883	5.15958	5.8865	3.33923	3.00778	5.99822	3.56171	5.29516	4.8406	3.18847	1.15197
ENSG00000123975	CKS2	2.84893	3.37222	4.2614	3.784	2.09888	4.15528	3.44647	1.69169	1.91725	3.34919	4.04695	3.53796	4.13105	3.19361	1.97455	3.72408	3.7037	7.51644	3.7321	3.93333	2.95876	3.11057	1.15083
ENSG00000145687	SSBP2	0.217926	0.539194	1.52833	0.102902	0.228167	0.387117	0.192501	0.185162	0.21171	0.463614	0.653592	0.616343	0.423778	0.503194	0.574644	1.7709	1.5315	1.4073	1.3924	1.51936	1.54854	0.37856	1.14977
ENSG00000268403	AC132192.2	2.78373	3.61459	4.34832	3.88392	3.99577	2.72875	2.39164	1.48663	2.21565	2.52643	3.64074	2.81476	3.90924	7.02264	1.77376	7.78261	3.66357	3.17517	5.41795	4.56534	1.48529	3.19916	1.14916
ENSG00000284261	MIR4657	3.55644	6.81914	6.33649	1.46819	0	2.91113	13.3399	3.61945	0	5.46758	11.08	0.684447	12.3057	2.98001	8.39711	5.83659	2.33191	4.68515	9.38022	9.75811	6.02698	5.18779	1.1487
ENSG00000132824	SERINC3	9.86403	12.0834	12.1224	10.825	11.5536	9.26472	8.53146	10.2024	8.80701	13.3372	14.0937	11.5739	9.18258	12.4271	11.8861	16.2775	13.2762	12.3154	9.70081	11.3593	9.80496	10.9737	1.14864
ENSG00000070495	JMJD6	2.85555	2.81574	3.98353	2.22417	2.36915	4.0365	2.87098	2.60481	3.02768	2.78564	2.61126	3.66185	2.48638	2.34061	3.00867	5.15692	3.31807	4.28432	3.89734	2.43446	4.81005	2.83564	1.14789
ENSG00000226742	HSBP1L1	2.74844	4.18251	4.61321	2.25228	2.03043	3.59026	2.86328	2.55625	3.19813	5.6499	2.14648	4.15936	3.35892	4.04393	5.73645	4.60826	2.70393	4.7056	4.15484	4.2121	7.29456	3.46547	1.14774
ENSG00000154620	TMSB4Y	0.69264	0.932343	1.95939	0.00791436	1.4235	1.38095	0.126561	0.598334	0.618579	1.16821	0.610547	2.00712	0.099502	1.11377	0.594914	2.21136	2.01125	1.98677	2.49452	0.973131	2.07929	0.812491	1.1469
ENSG00000257829	AC121757.1	0.0733522	0	1.18268	0.0110783	0.0140322	0	0.354312	0.0606907	0	0	0	0	0	0	0	0.603982	1.05574	1.60263	1.27402	1.10446	1.45526	0.0366761	1.146
ENSG00000173875	ZNF791	4.26652	4.65147	5.60483	4.26529	5.64875	2.5077	3.59382	3.48222	6.10135	3.60513	5.00688	3.38339	4.60565	5.00906	6.29874	6.05913	6.61009	3.72998	4.14962	5.51349	7.56666	4.459	1.14583
ENSG00000143033	MTF2	2.11815	1.88506	3.14156	2.44603	2.22291	2.68156	1.70212	2.11162	1.54468	1.84966	1.9036	2.12755	1.69189	1.97842	1.75924	3.35014	3.03986	3.1644	2.8327	2.71889	3.74333	2.00161	1.13995
ENSG00000119541	VPS4B	2.81887	3.21628	4.15642	2.19695	3.80259	3.13799	2.74702	3.3879	1.64078	2.78835	4.13023	3.02352	2.50742	3.94369	2.9045	4.57522	5.91713	3.10509	3.73304	4.05818	3.54986	3.01758	1.13884
ENSG00000254505	CHMP4A	36.8761	43.4395	41.2955	39.3109	35.1245	42.0827	33.5448	37.6522	33.5416	42.9292	39.268	54.697	40.6771	41.4961	41.5698	35.7695	37.2764	46.4923	43.1398	39.072	46.0232	40.1578	1.13771
ENSG00000273096	AL021707.8	2.97435	2.1141	3.68121	1.38194	3.09691	3.13156	5.09977	4.54245	0.593468	0.143955	4.45689	2.37873	0	4.31531	1.38969	1.93186	0.675363	6.78451	2.2639	6.35877	4.07288	2.54422	1.13699
ENSG00000182551	ADI1	2.49933	3.30606	4.0384	2.14044	2.13964	3.09206	2.39631	2.79101	2.43652	3.14345	2.67982	4.2702	2.79086	3.02809	3.92391	2.84392	2.92188	4.54619	3.4438	4.29327	6.18132	2.90269	1.1357
ENSG00000113240	CLK4	3.1341	3.59883	4.5018	3.29538	3.21231	3.83232	2.9523	2.66585	2.84644	3.99982	4.61261	4.0413	3.05662	3.41474	2.46788	5.71363	4.69128	4.82081	3.72615	3.56403	4.49494	3.36646	1.13534
ENSG00000108946	PRKAR1A	4.74251	5.80478	6.40815	3.13254	6.86933	5.05658	4.68195	4.81545	3.89922	4.73775	7.54966	6.02393	4.97111	6.34451	5.2017	5.90335	9.35532	5.69181	5.4317	7.03372	5.033	5.27364	1.13451
ENSG00000268555	AC123912.4	1.14378	0.00786694	1.70568	1.50549	0.704828	1.45464	0.922061	0.153714	2.12194	0	0	0.00879357	0	0.0191431	0.0192649	1.29084	0.666605	1.98137	1.39094	1.55536	3.34897	0.575823	1.12986
ENSG00000114125	RNF7	14.2123	14.7445	15.6075	11.8983	11.6633	16.7813	12.8966	14.6402	17.3939	16.4251	14.6055	14.4296	13.9404	14.3081	14.7581	13.7906	15.2293	17.8068	15.8066	14.5572	16.4546	14.4784	1.12915
ENSG00000104312	RIPK2	0.723053	0.22785	1.60192	0.574549	0.868267	0.856727	0.932018	0.491968	0.614787	0.164466	0.165487	0.199251	0.340127	0.295493	0.202278	0.997445	1.18706	1.40366	1.51954	1.31751	3.18628	0.475452	1.12646
ENSG00000202031	SNORD38A	9.40816	9.7816	10.721	2.50116	11.6163	10.0761	7.27214	7.91684	17.0665	4.89242	15.8462	12.9556	5.82324	8.27307	10.8991	9.46957	17.6559	5.91221	5.91847	10.1589	15.211	9.59488	1.12613
ENSG00000078596	ITM2A	33.4011	45.2287	40.4382	20.2147	43.3409	48.3313	15.4992	22.8216	50.1991	39.6531	37.3766	56.5102	20.885	52.0252	64.9223	49.9306	36.9553	49.374	14.5947	52.16	39.6145	39.3149	1.12324
ENSG00000221245	SNORA11	0	0	1.12054	0	0	0	0	0	0	0	0	0	0	0	0	0	3.89265	1.30348	0	1.52711	0	0	1.12054
ENSG00000272933	AL391121.1	0.846766	0.684905	1.88565	0.749876	0.474912	0.261425	0.545066	2.21204	0.837279	0.488209	0.120921	0.564706	1.32955	0.663451	0.942597	0.786206	1.37426	2.27022	2.39547	1.72521	2.76255	0.765835	1.11982
ENSG00000272827	AL391813.2	0.0201382	0.358638	1.30905	0.120829	0	0	0	0	0	0	0.709227	0.788601	0	0.653998	0	2.60756	3.45442	0.257053	0	1.20461	0.330673	0.189388	1.11967
ENSG00000048544	MRPS10	7.01882	9.67943	9.46849	5.28313	7.83422	7.38829	6.8318	8.35246	6.42304	9.98278	9.87136	9.05498	8.9151	10.8291	9.42324	9.72489	9.50532	10.9065	9.48774	10.797	6.38957	8.34913	1.11937
ENSG00000114120	SLC25A36	1.02576	1.48271	2.37225	0.839833	1.49897	0.992047	1.03759	0.679086	1.10702	1.49335	2.08227	1.42803	1.32652	1.59167	0.974429	2.77645	2.65645	1.90505	1.7505	2.04611	3.09896	1.25423	1.11802
ENSG00000102390	PBDC1	16.5747	14.8464	16.8254	19.8966	11.0927	27.7389	12.1839	12.2855	16.2505	14.4443	12.8355	19.4012	14.4514	13.3091	14.6366	16.0696	15.0824	22.4011	17.2982	15.349	14.7519	15.7105	1.11486
ENSG00000136810	TXN	12.1234	14.1242	14.2383	12.6971	8.41007	15.9615	11.1028	13.847	10.7216	13.7407	12.025	16.3509	13.6172	14.5958	14.4153	12.6546	12.0702	15.8962	15.4674	14.038	15.3034	13.1238	1.11454
ENSG00000154723	ATP5J	11.0401	11.5331	12.3966	12.0246	8.33521	13.5001	11.9504	10.4699	9.9603	12.895	9.98593	12.6192	12.7789	10.9105	10.0088	12.7196	9.23181	13.6995	13.0959	11.87	13.7629	11.2866	1.11005
ENSG00000207036	RNY3P14	1.187	1.89079	2.64779	1.90721	2.65732	1.51264	0	1.04483	0	0.516545	2.87863	0	3.19707	4.12916	0.623315	2.16624	1.21168	5.68036	3.24936	2.53519	1.04389	1.53889	1.10889
ENSG00000132481	TRIM47	3.48534	5.298	5.49976	3.45889	3.20914	2.94551	1.97932	7.94167	1.37755	5.47163	5.29085	6.21986	5.72431	5.36604	3.71533	5.11478	6.38253	6.80541	5.44258	3.85103	5.40222	4.39167	1.10808
ENSG00000112149	CD83	0.616642	0.987898	1.91026	0.0356164	0.641611	0.471923	0.279023	1.01679	1.25489	0.570739	0.436364	0.662308	0.767034	0.76843	2.72251	0.97314	1.01825	0.879781	1.78671	2.03842	4.76527	0.80227	1.10799
ENSG00000111843	TMEM14C	13.2164	16.615	16.0222	12.598	8.87542	16.1601	12.1832	12.7368	16.7448	17.1435	15.2062	20.0697	17.1684	15.1884	14.9136	16.7405	15.7066	17.33	15.5833	14.2988	16.4738	14.9157	1.10646
ENSG00000136451	VEZF1	2.27633	3.08171	3.78421	1.47825	3.3438	2.37519	2.77847	2.36573	1.31654	2.32496	4.04267	3.00398	3.23896	3.3233	2.55636	4.5479	6.05645	2.53568	3.1085	3.71724	2.73948	2.67902	1.10519
ENSG00000132507	EIF5A	21.1428	29.2437	26.2971	24.0277	10.7039	21.7187	46.0768	14.5087	9.82113	26.069	10.0828	35.8044	74.9168	14.4309	14.1582	25.6819	9.09127	31.0183	63.1181	14.7867	14.0865	25.1933	1.10387
ENSG00000168569	TMEM223	6.07716	6.21486	7.24841	6.53347	5.21497	7.10214	6.00197	6.27846	5.33198	6.78714	5.58325	7.00859	5.70473	6.23201	5.97341	8.62243	5.67261	7.82941	7.4192	6.8981	7.04867	6.14601	1.1024
ENSG00000260563	AC132872.1	1.16042	0.961322	2.16024	1.49768	1.48462	0.184447	1.41994	1.23072	1.14512	0.727485	0.928227	1.39639	1.09155	1.14545	0.478831	3.88292	1.34451	1.66235	1.31742	2.70491	2.04934	1.06087	1.09937
ENSG00000280120	AC073857.1	7.54865	4.96248	7.35309	8.23175	10.45	4.24516	8.04949	3.61984	10.6956	5.17378	5.75725	7.91594	4.40886	4.04591	2.47315	9.26592	7.27009	7.93157	7.23244	6.25621	6.16232	6.25557	1.09752
ENSG00000264633	MIR4271	1.7965	2.71105	3.35106	3.19386	1.83885	3.94771	0.844195	0.954383	0	2.75233	3.40852	0.541428	1.2168	5.50041	2.84678	2.63829	1.84465	2.47078	7.42017	0.964887	4.76761	2.25377	1.09729
ENSG00000102934	PLLP	3.00646	3.57485	4.38708	1.79781	2.72035	3.14267	2.92579	3.64178	3.81038	2.43239	2.13669	3.61241	4.62881	3.30672	5.33204	3.94825	3.51887	3.29563	5.28685	4.87257	5.40029	3.29065	1.09642
ENSG00000266776	MIR4646	0	0	1.09601	0	0	0	0	0	0	0	0	0	0	0	0	0	0	0	6.57608	0	0	0	1.09601
ENSG00000283803	MIR3198-2	23.5526	33.3311	29.5371	21.642	29.8767	19.8372	33.2296	24.5117	12.218	24.368	29.362	56.6807	27.5148	30.2719	31.7891	25.9624	7.72447	65.1822	42.465	18.5861	17.3025	28.4418	1.09528
ENSG00000160991	ORAI2	0.819945	1.02406	2.01615	0.682464	0.81976	0.565998	1.01717	0.82864	1.00563	0.819772	0.797865	0.9254	1.35096	1.07886	1.17152	1.67329	1.88128	1.35416	2.64829	2.20525	2.33462	0.922004	1.09415
ENSG00000156885	COX6A2	0.0421039	0	1.11334	0	0	0.252623	0	0	0	0	0	0	0	0	0	4.62173	1.23946	0.355749	0	0.463091	0	0.0210519	1.09229
ENSG00000168283	BMI1	8.84371	7.07999	9.05319	6.67827	7.9745	9.1671	6.78799	9.21335	13.241	7.34877	6.86847	6.59558	6.70517	6.3541	8.60787	10.0822	8.30038	8.62836	6.00027	9.6902	11.6177	7.96185	1.09134
ENSG00000184203	PPP1R2	6.34076	7.22372	7.87254	5.29561	6.08656	7.85322	4.91848	6.31886	7.57181	7.7898	6.37237	7.59657	7.9127	7.34205	6.32884	10.1178	6.55041	9.01959	7.32401	6.87055	7.35286	6.78224	1.0903
ENSG00000205426	KRT81	0.0075455	0	1.0936	0	0	0	0.045273	0	0	0	0	0	0	0	0	0.385161	0.725457	1.45755	0.42741	1.42588	2.14014	0.00377275	1.08983
ENSG00000278677	HIST1H2AM	3.48373	3.14508	4.40213	2.871	1.75556	1.17778	5.61293	4.01343	5.47169	2.34614	2.82247	3.59988	1.65955	3.75092	4.69152	3.03605	4.08827	5.47594	2.53003	5.59291	5.6896	3.31441	1.08773
ENSG00000169189	NSMCE1	2.95038	4.21013	4.66728	2.56114	2.24164	3.62693	2.45205	3.62168	3.19884	4.51291	3.67178	4.87358	3.76136	4.30751	4.13365	4.85657	4.64695	4.47263	4.0631	4.39799	5.56643	3.58026	1.08702
ENSG00000276517	AL133243.3	3.57482	3.13157	4.43927	1.63192	4.79032	2.01043	6.22285	2.45501	4.3384	2.17485	2.70422	2.6446	3.25667	5.25767	2.75138	3.03043	3.00339	4.2157	3.88917	4.13193	8.36502	3.35319	1.08608
ENSG00000279766	AC067931.1	0.281926	2.57613	2.51511	0	0.3305	1.1497	0.0842937	0.127061	0	2.0808	0.77793	2.54092	5.83192	1.09844	3.12679	3.16123	2.02609	1.48026	1.60531	2.21593	4.60183	1.42903	1.08608
ENSG00000112079	STK38	3.51334	2.65356	4.16811	4.08357	4.47752	2.89283	3.10522	3.57079	2.9501	2.69589	2.78634	1.8497	3.10405	2.98514	2.50022	4.16848	5.40463	3.46662	3.49658	4.26527	4.20708	3.08345	1.08466
ENSG00000160679	CHTOP	5.09463	5.7679	6.51452	4.86614	8.18888	6.00706	3.75621	4.13494	3.61458	6.25197	6.85312	5.42737	4.34581	5.86911	5.86002	5.66151	7.84167	6.91717	4.23537	7.0968	7.33458	5.43127	1.08325
ENSG00000092330	TINF2	44.4725	65.4431	56.0389	44.9574	53.8485	48.3209	33.5598	53.2302	32.9181	61.7237	67.8205	65.9112	43.2902	71.3996	82.5132	62.41	57.6787	55.5537	42.6864	60.8735	57.0311	54.9578	1.08115
ENSG00000261532	AC009065.7	0.756475	0.390657	1.65445	0.381441	1.07998	0.610142	1.53309	0.934202	0	0.698855	0	0.794968	0	0.850122	0	1.3762	1.14041	1.8139	0.955693	1.93868	2.70183	0.573566	1.08088
ENSG00000180884	ZNF792	1.45302	2.83257	3.21969	1.2209	2.62863	2.52892	1.14651	0.479134	0.714059	1.98194	3.1412	3.94998	2.06568	3.98135	1.87529	3.07203	3.2279	2.95764	2.01333	2.63764	5.40962	2.1428	1.07689
ENSG00000232959	AL356475.1	2.85648	3.30945	4.15708	2.3075	4.62772	2.06978	3.21476	2.8794	2.03969	2.0398	4.62224	2.98811	3.22341	2.68872	4.29441	3.05772	6.10831	3.68174	5.4602	3.3016	3.33288	3.08296	1.07411
ENSG00000117602	RCAN3	1.87965	2.05572	3.04144	0.962368	1.65268	1.69882	1.21411	3.71311	2.03679	1.29097	1.57852	1.45609	3.50207	2.75821	1.74844	2.97655	3.40843	1.89973	3.54221	3.04774	3.37401	1.96768	1.07376
ENSG00000255276	RRM1-AS1	2.77741	3.42077	4.17275	4.12237	3.68962	2.23888	1.90683	3.52754	1.17925	3.36794	4.37087	3.30356	3.14108	3.78024	2.56094	3.36659	4.5454	5.5084	3.99056	4.64194	2.98359	3.09909	1.07365
ENSG00000272716	AL121658.1	1.99516	2.05918	3.09823	1.72131	4.42977	0.650097	0.834117	1.407	2.92867	0.702994	2.4285	4.68731	0.572509	1.55279	2.41097	5.33772	3.29809	1.51127	3.49123	3.90427	1.04682	2.02717	1.07106
ENSG00000211596	IGKJ2	0	0	1.07074	0	0	0	0	0	0	0	0	0	0	0	0	1.13311	3.16901	2.12233	0	0	0	0	1.07074
ENSG00000241468	ATP5J2	8.1962	8.96117	9.64915	9.47891	5.79414	10.372	9.63537	7.42315	6.47359	10.1734	7.83045	9.89927	9.16743	8.30816	8.38831	9.69106	7.77248	11.1709	9.89273	9.17743	10.1903	8.57869	1.07046
ENSG00000222503	Y_RNA	0.0760512	0	1.10738	0	0.456307	0	0	0	0	0	0	0	0	0	0	2.04589	0	4.59839	0	0	0	0.0380256	1.06935
ENSG00000134308	YWHAQ	10.201	7.68617	10.0128	8.92472	8.9437	12.0976	9.40761	8.93306	12.8992	6.11513	6.87746	8.63111	7.42762	6.97548	10.0902	7.31778	9.14266	12.3058	10.6068	9.2169	11.4867	8.94358	1.06919
ENSG00000202343	SNORA2	0.943058	1.15084	2.11602	1.441	1.82523	0.816347	0.628456	0.947314	0	0.390278	1.44998	2.68709	1.20778	1.16993	0	0.98203	5.49296	2.45247	0.613767	0	3.15487	1.04695	1.06907
ENSG00000278615	C11orf98	37.1753	32.4655	35.8881	39.0366	32.8473	39.1276	45.3878	30.4899	36.1624	38.0351	30.9538	36.472	34.3479	28.5152	26.4688	35.7468	31.2838	48.105	42.2572	31.5163	26.4197	34.8204	1.06776
ENSG00000120837	NFYB	4.62119	5.71267	6.23465	4.78611	4.42562	7.87392	3.21561	3.85638	3.56947	6.00692	7.22219	6.45038	5.9454	4.72786	3.92325	6.48506	6.58362	7.45263	6.52697	5.15948	5.20011	5.16693	1.06772
ENSG00000198585	NUDT16	1.94433	2.2015	3.14032	1.7932	2.41244	1.36373	2.02625	2.58692	1.48346	3.48797	2.83869	2.1279	1.62823	2.00734	1.11883	3.74639	4.03916	2.1502	2.25662	3.46713	3.1824	2.07291	1.0674
ENSG00000232698	AP001058.1	0.0723948	0.26314	1.23391	0.111163	0	0	0.323206	0	0	0.150536	0.186425	0.290205	0.372687	0.361007	0.217982	0.404035	1.83622	0.472977	1.70452	1.40377	1.58194	0.167768	1.06614
ENSG00000267601	AC022966.2	0.266333	0	1.19706	0	0	0	0	0	1.598	0	0	0	0	0	0	2.40825	1.68381	0.676602	1.12886	0.704604	0.580255	0.133167	1.0639
ENSG00000230955	AL929472.2	4.99682	4.70088	5.91231	6.51384	5.74204	2.2191	6.91018	2.79693	5.7988	5.06611	4.7239	7.01713	2.95114	4.34753	4.0995	6.19878	6.29142	5.8052	5.62389	5.41166	6.14289	4.84885	1.06346
ENSG00000067066	SP100	2.27623	2.40247	3.40255	1.99546	3.15091	1.85276	2.63056	1.99492	2.03278	2.36078	2.99236	1.9266	2.73747	2.32527	2.07232	3.70845	4.52224	1.9196	3.73853	3.30681	3.21967	2.33935	1.0632
ENSG00000273373	AL355488.2	0.850976	0.980129	1.97794	0.832747	1.12396	1.6241	0.635072	0.889976	0	0.32352	2.15207	2.07471	0.486291	0.554177	0.290006	3.2407	2.08154	2.20723	1.88976	1.06612	1.38233	0.915552	1.06239
ENSG00000076944	STXBP2	4.96835	4.49514	5.79137	4.24356	5.66871	3.28225	3.70454	5.77411	7.13691	4.34949	3.93523	3.76847	3.03319	5.40692	6.47753	5.14554	4.20479	3.48612	4.70333	7.7744	9.43403	4.73174	1.05963
ENSG00000259330	INAFM2	0.211523	0.63657	1.4835	0	0.0726623	0.0866633	0.49111	0.398077	0.220626	0.483372	0.566545	0.332804	0.106848	0.517498	1.81235	2.99725	0.8504	1.81706	1.11311	0.762552	1.36061	0.424047	1.05945
ENSG00000100220	RTCB	5.62413	5.63017	6.68656	6.54468	5.68829	6.18256	4.63052	6.45121	4.24753	5.41204	5.08526	5.43385	5.4022	6.55471	5.89297	7.01896	6.38144	7.32641	4.89952	7.72657	6.76645	5.62715	1.05941
ENSG00000206920	RNY1P6	0.133698	1.30931	1.77875	0	0	0.606643	0	0.195546	0	0.483372	0.598614	5.32487	0	1.44899	0	0	3.4016	3.79683	1.52034	0	1.9537	0.721503	1.05724
ENSG00000254898	AC087362.1	1.98653	2.58856	3.34357	1.13922	2.74482	0.996141	2.28621	1.6281	3.12472	1.49242	2.84503	1.7549	3.47689	3.25063	2.71148	1.49086	4.87758	2.16016	4.64135	3.9093	2.98216	2.28755	1.05602
ENSG00000126698	DNAJC8	9.00545	8.22509	9.67072	9.61781	6.44311	12.4369	8.42098	8.90107	8.21281	8.57566	5.99621	10.5909	8.2521	7.23129	8.70436	9.69129	6.67475	13.1812	7.86626	8.34235	12.2685	8.61527	1.05545
ENSG00000139826	ABHD13	2.57626	3.22877	3.95728	2.24591	2.9146	3.62335	2.0965	2.96285	1.61433	2.85058	3.40484	2.93596	3.57383	3.12359	3.48384	2.775	4.14904	4.34265	5.04656	3.0579	4.37254	2.90252	1.05477
ENSG00000132467	UTP3	6.41275	7.1064	7.81388	5.8933	12.4094	3.38117	6.20726	5.91214	4.6732	8.65418	8.89185	5.54722	4.20801	7.66972	7.66741	6.80031	13.951	8.10541	7.23464	5.70694	5.085	6.75958	1.0543
ENSG00000211460	TSN	4.1012	4.68793	5.44739	3.41801	3.74445	3.68706	3.43218	5.40437	4.92113	4.26969	4.76885	4.63488	4.14109	5.25595	5.05714	4.86304	5.56646	5.1599	4.4082	6.58226	6.10447	4.39457	1.05282
ENSG00000251898	SCARNA11	0.0266188	0.0999085	1.11608	0	0	0	0	0	0.159713	0	0	0	0.599451	0	0	0.324936	4.5438	0	1.82776	0	0	0.0632636	1.05282
ENSG00000167173	C15orf39	0.351773	0.456358	1.44981	0.39432	0.587426	0.102692	0.497951	0.211508	0.316739	0.18012	0.274387	0.515809	0.48342	0.576576	0.707834	1.14442	1.36102	1.20698	1.25338	1.32995	2.40309	0.404065	1.04574
ENSG00000133606	MKRN1	3.63972	3.74234	4.73451	3.31655	4.51388	2.52649	3.37384	3.92709	4.18044	2.92929	3.29565	4.34816	3.43863	4.14547	4.29686	4.15095	5.52971	3.89364	3.46988	6.13335	5.22952	3.69103	1.04348
ENSG00000275273	MIR6780A	0.13863	0	1.11185	0	0	0	0.831781	0	0	0	0	0	0	0	0	0	5.45257	0	1.21851	0	0	0.0693151	1.04253
ENSG00000207512	Y_RNA	0.126735	0.213232	1.21168	0	0.483149	0	0.27726	0	0	0	1.27939	0	0	0	0	0	7.27009	0	0	0	0	0.169983	1.0417
ENSG00000276057	TUG1_2	5.15077	6.37989	6.80627	1.78883	5.94773	4.81363	6.50127	6.85986	4.99332	5.75324	9.37484	0.833923	7.49658	6.05136	8.7694	5.58741	11.3647	2.85417	3.80959	7.43074	9.79096	5.76533	1.04094
ENSG00000163818	LZTFL1	0.28859	0.944322	1.65548	0.0702808	0.247397	0.674835	0.150664	0.248942	0.339423	0.898041	1.16985	1.07778	0.637418	0.709702	1.17315	1.0051	1.81801	2.76269	1.08391	0.971172	2.29197	0.616456	1.03902
ENSG00000259943	AL050341.2	5.27598	7.80385	7.5781	6.84218	4.50918	7.00861	2.58764	5.39434	5.31395	8.71858	7.70623	11.4406	3.8091	9.70259	5.44602	9.1193	9.06284	9.4534	8.28048	4.99224	4.56033	6.53992	1.03818
ENSG00000038002	AGA	4.2612	4.33374	5.33456	4.93881	4.47076	5.77426	2.72586	3.52397	4.13353	5.36125	3.87022	4.35283	4.29373	3.17209	4.95231	6.03705	4.82401	5.31162	5.27487	3.48195	7.07788	4.29747	1.03709
ENSG00000268292	AC006547.3	10.3522	10.8604	11.6433	11.6485	8.32741	5.40529	5.21989	13.631	17.8812	10.5695	8.39641	14.8372	8.90138	14.69	7.76821	10.9904	8.99626	8.10496	9.11875	12.9967	19.653	10.6063	1.03701
ENSG00000199357	Y_RNA	1.30773	0.747818	2.06196	0.802206	2.28624	0	2.33242	1.97764	0.447855	0.543171	3.02701	0.373976	0	0.542751	0	1.36674	2.54828	0.853309	4.27106	3.33234	0	1.02777	1.03418
ENSG00000254690	AC233992.1	6.93028	5.15994	7.07851	7.08689	4.6678	7.62816	8.34508	5.9013	7.95248	4.22268	4.51632	5.4843	7.57339	3.83583	5.32713	5.87608	6.52851	6.48297	6.64076	9.18488	7.75787	6.04511	1.0334
ENSG00000271631	AL139041.1	0.338432	0.0431531	1.22252	0.510256	0.323155	1.01174	0.185446	0	0	0	0	0	0	0.258919	0	1.73868	0.405218	1.89966	0	0.847835	2.44373	0.190793	1.03173
ENSG00000252128	SNORD27	3.91716	5.84593	5.90821	2.70188	0.684461	0	0	5.0326	15.084	8.04949	4.98429	2.51914	0	8.04326	11.4794	7.97899	6.86619	2.29919	2.30163	2.69364	13.3096	4.88154	1.02666
ENSG00000119048	UBE2B	2.56409	2.46387	3.54064	2.37397	2.28719	3.43	2.70387	1.70299	2.88652	2.19721	2.76337	2.50447	2.97289	1.90463	2.44061	3.46711	3.63993	3.76593	3.98489	2.92271	3.46328	2.51398	1.02666
ENSG00000105254	TBCB	18.7773	20.9493	20.889	19.0764	14.3059	20.3966	19.3324	24.0879	15.4649	20.9752	18.5914	24.8569	21.7047	19.0692	20.4984	18.3376	16.9714	25.302	23.2038	20.0391	21.4798	19.8633	1.02565
ENSG00000049089	COL9A2	0.0383956	0.432015	1.25977	0.016838	0.0526083	0.134817	0.0261101	0	0	0.24474	0.190137	0.613316	0.357526	0.647073	0.539295	1.67534	1.15533	0.835829	0.698058	1.8055	1.38856	0.235205	1.02457
ENSG00000109046	WSB1	9.12534	5.67124	8.42219	11.7757	11.5078	6.44466	11.0736	5.90245	8.04781	6.41625	5.85123	5.5349	4.33538	5.48851	6.40117	10.474	11.0916	7.31457	5.12676	7.64787	8.87834	7.39829	1.0239
ENSG00000263909	MIR5000	0.126012	0.499127	1.33528	0	0	0	0.549137	0.206937	0	0	0.950226	0	0	2.04454	0	0	2.39983	0	0	2.51058	3.10126	0.31257	1.02271
ENSG00000161547	SRSF2	62.6251	53.0869	58.8759	43.478	57.3763	58.4435	67.6044	64.3033	84.5451	41.4793	37.7383	48.26	71.0721	46.1548	73.817	53.2058	43.2191	46.4381	76.1994	58.7776	75.4156	57.856	1.01994
ENSG00000243927	MRPS6	1.64103	1.59211	2.63517	1.49807	1.85905	2.07213	2.16324	1.17089	1.08276	1.87321	1.27954	1.6493	1.86381	1.52712	1.3597	3.46448	2.48206	2.7092	2.42602	2.08451	2.64472	1.61657	1.0186
ENSG00000137776	SLTM	3.37651	3.51721	4.464	3.36105	4.25048	2.39186	4.25744	3.1869	2.81132	4.00543	4.23152	2.5515	3.93825	3.44269	2.93389	4.63204	5.08769	3.55584	5.31664	4.62757	3.56424	3.44686	1.01714
ENSG00000135046	ANXA1	125.539	164.999	146.286	143.858	70.077	183.353	78.5746	169.224	108.147	153.429	136.168	203.482	150.649	178.582	167.687	129.65	119.341	188.832	142.905	159.591	137.397	145.269	1.01677
ENSG00000171155	C1GALT1C1	10.0075	10.8302	11.4353	9.56605	8.99003	15.1579	12.9527	10.1486	3.22973	11.1106	15.4513	12.3694	10.663	8.7342	6.65251	12.7767	13.953	13.5799	12.0162	9.07853	7.20758	10.4188	1.01649
ENSG00000135272	MDFIC	0.537596	0.868197	1.71847	0.248959	0.4852	0.540309	0.500633	0.907278	0.543197	0.497836	1.04682	0.97708	0.919847	1.04698	0.720625	1.70802	1.99811	1.17527	1.72805	1.84718	1.85417	0.702897	1.01557
ENSG00000072274	TFRC	0.631908	1.0843	1.86933	0.495117	0.699256	0.747709	0.320815	0.974145	0.554406	0.803622	0.987505	1.131	0.800329	1.37439	1.40894	1.92489	2.31648	1.44906	1.56357	1.54429	2.41768	0.858103	1.01123
ENSG00000161203	AP2M1	25.1292	30.2905	28.7202	23.2478	26.0295	21.5468	21.1495	30.8781	27.9233	26.8677	31.3685	30.8592	22.0135	34.3047	36.3294	29.0865	28.2987	30.4306	19.633	35.3179	29.5548	27.7098	1.01043
ENSG00000189159	JPT1	3.18382	3.82955	4.51508	2.89736	2.91728	4.07146	3.18299	4.01914	2.01468	3.55195	3.63833	4.03673	4.42992	3.82332	3.49705	4.2982	4.92735	4.94862	4.15121	4.14296	4.62214	3.50668	1.00839
ENSG00000271938	AC103724.4	4.1844	4.33808	5.26779	3.13121	3.88174	8.83165	1.74332	7.51849	0	6.22507	2.68146	4.09965	3.35036	2.70446	6.96747	0	2.96281	2.55116	5.95901	6.64186	13.4919	4.26124	1.00655
ENSG00000260894	AC027682.3	1.0595	1.00863	2.04043	0.940132	0.824407	1.47489	0.735925	2.13938	0.242241	0	2.18305	1.07883	2.12148	0.195713	0.4727	0.8214	5.05393	1.53849	0.616049	1.44195	2.77077	1.03406	1.00637
ENSG00000071243	ING3	2.40597	2.69631	3.55485	2.87451	1.92895	2.13852	2.30151	2.23469	2.95762	2.30413	2.40603	3.10018	2.1715	2.85233	3.34369	3.65144	3.38536	3.43993	3.38722	2.96761	4.49754	2.55114	1.00371
ENSG00000202430	RNA5SP88	0.922108	0.967983	1.94738	5.53265	0	0	0	0	0	1.45012	2.69376	1.66402	0	0	0	0	3.4016	3.79683	1.52034	2.96548	0	0.945046	1.00233
ENSG00000099246	RAB18	8.30101	4.6145	7.45954	9.30154	6.54597	8.60832	8.93277	5.65342	10.764	4.61764	4.42175	4.20853	4.2686	5.10784	5.06267	7.03899	5.82176	9.59399	6.37374	6.25007	9.67868	6.45776	1.00178
ENSG00000170684	ZNF296	0.678922	0.641488	1.65995	0.409024	0.508403	0.307514	1.14478	0.406271	1.29754	0.543544	0.41029	0.434823	1.12139	0.651749	0.687129	1.45886	1.16573	0.439147	2.27947	1.499	3.11751	0.660205	0.999747
ENSG00000118412	CASP8AP2	1.45122	1.61373	2.53187	1.05952	2.15466	0.988678	1.8463	1.78822	0.86995	1.88014	2.44923	0.570892	2.08833	1.77172	0.922064	3.25708	4.53934	1.05919	2.63775	2.5863	1.11155	1.53247	0.999394
ENSG00000109332	UBE2D3	8.48703	9.73671	10.1106	7.49615	8.488	9.47631	7.00998	7.84543	10.6063	8.43443	9.55695	9.99414	9.72868	9.52693	11.1791	8.97775	9.54544	10.4605	10.1725	9.95991	11.5473	9.11187	0.998701
ENSG00000272686	AC006333.2	0.967894	1.55731	2.26037	1.36239	1.05653	1.1236	0.619774	0.558504	1.08656	1.36802	2.30034	1.67639	0.0388401	1.20393	2.75637	3.93701	3.41511	1.85338	2.28957	0.646783	1.42037	1.2626	0.997763
ENSG00000140675	SLC5A2	1.29071	1.40685	2.34626	0.886163	1.40777	0.659082	1.23068	1.9907	1.56986	1.23356	1.12083	1.24165	1.45229	2.04987	1.34292	4.00921	2.40609	0.89522	2.19297	2.54181	2.03226	1.34878	0.997481
ENSG00000111653	ING4	6.76698	7.78277	8.27233	6.29302	7.42339	8.70591	6.4257	4.97544	6.77841	8.78808	7.17946	8.34377	6.28434	6.44738	9.65356	8.9454	8.43215	9.13317	6.47725	8.0577	8.5883	7.27487	0.997458
ENSG00000262074	SNORD3B-2	0.992199	0.531894	1.75883	0.122968	0.52957	0	1.64463	1.23953	2.41649	0.0999132	0.0412445	0.0458605	0.412265	1.06492	1.52716	0	0.624989	0.523205	1.36177	1.7163	6.32668	0.762046	0.996779
ENSG00000157870	FAM213B	0.930028	1.95304	2.4371	0.859564	1.3659	0.393991	0.698636	1.48119	0.78089	1.9365	1.93296	1.71943	1.8175	1.98787	2.32401	2.09463	2.33332	1.96163	3.02877	2.46696	2.7373	1.44154	0.995568
ENSG00000201863	SNORA51	0.995126	1.09864	2.04125	0	1.391	1.95528	2.28069	0.343783	0	0.637349	0	0	2.62985	1.27371	2.05091	1.06915	1.99341	0.667508	4.00929	3.64945	0.858683	1.04688	0.994366
ENSG00000119878	CRIPT	4.02082	4.21495	5.11218	5.11627	3.55066	5.42113	5.00299	3.10794	1.92594	5.11793	4.37581	5.93899	4.58891	2.86179	2.40625	6.39156	5.79066	6.44277	5.88992	3.52106	2.63709	4.11788	0.994291
ENSG00000277568	uc_338	4.31654	3.42175	4.86312	5.61159	7.26582	5.51034	1.99414	2.73264	2.78474	2.36419	4.18262	3.02297	2.09039	4.38723	4.48307	5.099	5.54577	5.83642	5.31145	1.24322	6.14289	3.86915	0.993979
ENSG00000182568	SATB1	1.72555	1.34104	2.526	1.50868	2.26753	1.64339	1.51081	0.621556	2.80134	1.38473	1.37235	1.26817	1.23506	1.35135	1.4346	2.75198	2.70983	1.8462	2.07721	2.40971	3.36107	1.5333	0.992704
ENSG00000168116	KIAA1586	2.65319	2.91272	3.77553	2.54674	2.88907	2.51345	3.19894	1.87249	2.89845	2.11162	3.94505	2.34117	3.73548	2.71456	2.6284	4.73986	4.81138	3.07017	4.42458	3.29622	2.31099	2.78295	0.992581
ENSG00000135124	P2RX4	2.33703	6.06305	5.19216	1.99589	1.95702	2.03144	2.04553	3.616	2.37632	4.59305	5.07999	5.21921	7.27845	7.38575	6.82187	2.95399	4.1435	3.78869	8.32344	6.44608	5.49727	4.20004	0.992119
ENSG00000153914	SREK1	2.50167	2.71642	3.60065	3.07726	3.31741	2.47306	2.59057	1.86359	1.68811	2.33771	3.93482	2.86249	2.40028	2.40044	2.36279	3.74328	4.3892	3.51414	3.23689	3.70747	3.01292	2.60904	0.991606
ENSG00000207369	RNU6-665P	0.840511	0.564598	1.6939	1.63628	0.690858	0	1.32152	1.39441	0	0	0.609803	0	2.28576	0.492026	0	2.06502	1.15506	0	2.32314	3.62509	0.99511	0.702554	0.991348
ENSG00000284064	MIR6834	0.131571	0	1.05704	0	0	0	0	0.789428	0	0	0	0	0	0	0	3.27343	0	0	3.06884	0	0	0.0657857	0.991259
ENSG00000284011	MIR6502	0	0.346361	1.16386	0	0	0	0	0	0	0	0	0	0	2.07816	0	2.32586	1.6262	0	2.18049	0.850624	0	0.17318	0.990682
ENSG00000123329	ARHGAP9	5.92692	3.8982	5.90114	4.70596	8.68819	4.29115	7.18114	5.71735	4.97772	3.41069	2.93935	3.98901	4.25842	4.75284	4.0389	4.77939	6.01538	4.39846	7.43025	6.52721	6.25615	4.91256	0.98858
ENSG00000140678	ITGAX	0.0494812	0.0243969	1.02452	0.0432859	0.123804	0.0957151	0.0294335	0.0015299	0.00311814	0.00850897	0.00702507	0.0156226	0.0468133	0.0661297	0.00228173	1.77311	1.42824	0.549549	0.749367	0.832918	0.813937	0.036939	0.987581
ENSG00000257411	AC034102.2	9.34888	10.8834	11.1035	8.97027	9.77079	7.82623	9.537	9.10535	10.8837	11.4226	11.0429	9.50761	10.3558	9.82291	13.1486	10.9215	10.9476	10.4101	11.0978	12.0864	11.1574	10.1161	0.987312
ENSG00000100380	ST13	5.14883	6.18976	6.65362	4.74422	5.52608	5.12634	4.34027	5.2919	5.86415	6.39377	5.8595	5.88553	5.95982	5.897	7.14295	6.71548	6.69543	6.63686	5.49874	6.88302	7.49218	5.66929	0.984323
ENSG00000185187	SIGIRR	8.19293	8.4864	9.32361	7.13185	9.26856	5.69809	7.87953	9.27565	9.90394	9.20686	6.04969	7.44671	9.92331	9.21544	9.0764	10.0767	9.44306	7.74127	11.4195	8.92619	8.33493	8.33967	0.983942
ENSG00000141753	IGFBP4	1.0971	0.0698509	1.56598	1.23365	1.74389	0.60235	1.36141	0.28975	1.35157	0.0276895	0.034291	0.0635479	0.137104	0.147563	0.00891012	0.59764	1.02192	1.91398	1.56184	1.64439	2.65614	0.583477	0.982506
ENSG00000106546	AHR	0.273475	1.19695	1.71762	0.12524	0.288237	0.384429	0.235617	0.38386	0.223466	0.933901	1.76263	1.45237	1.04799	1.01237	0.972446	1.75906	2.47802	1.57075	1.57416	1.70286	1.22088	0.735213	0.982409
ENSG00000068831	RASGRP2	3.40879	2.88574	4.12945	3.13841	2.87779	2.23789	2.77682	5.06028	4.36152	2.99858	2.38007	1.80928	4.06616	2.69394	3.36643	3.54322	3.96511	3.26692	4.83409	4.07489	5.09246	3.14726	0.982184
ENSG00000007129	CEACAM21	1.05854	1.38119	2.19995	1.58799	0.598736	1.02982	1.02282	1.03012	1.08177	1.77215	1.00337	1.40041	1.61404	1.04935	1.44778	2.97277	1.63235	1.77175	2.38629	1.76656	2.66998	1.21986	0.980083
ENSG00000136279	DBNL	3.50855	4.13219	4.79868	3.05791	4.30022	2.82611	2.94919	3.19156	4.72632	3.28435	4.12785	4.47873	2.94998	4.06248	5.88976	5.02154	4.81079	4.92617	3.92975	4.78793	5.3159	3.82037	0.978308
ENSG00000115232	ITGA4	1.70333	0.802541	2.23074	1.0726	3.63248	1.604	2.01508	0.391286	1.50451	0.561989	1.45556	0.675123	0.561489	0.812504	0.748584	1.50669	3.41423	1.4084	1.81797	3.2043	2.03285	1.25293	0.977807
ENSG00000103194	USP10	0.739199	0.598593	1.64312	0.515143	1.10343	0.433962	0.888974	0.974746	0.518944	0.507137	0.765569	0.547232	0.493568	0.742831	0.535219	1.06906	2.17825	1.76734	2.21177	1.60274	1.02954	0.668896	0.974222
ENSG00000129534	MIS18BP1	1.52879	2.20462	2.83993	1.34143	2.23107	1.25679	1.85463	1.5104	0.978394	2.50405	3.12178	1.30835	2.72825	1.90612	1.65919	3.35883	4.325	1.59456	3.19744	2.46387	2.09989	1.8667	0.973227
ENSG00000145020	AMT	1.07951	0.763093	1.89408	1.18432	0.811875	0.530851	1.48521	0.673767	1.79101	0.50229	0.23463	0.837271	0.572682	1.09186	1.33983	0.842584	1.1369	3.62703	0.914646	2.67067	2.17263	0.9213	0.972777
ENSG00000276853	AC026124.2	3.62852	2.395	3.98452	1.06757	3.75619	2.38558	2.19864	1.07223	11.2909	0.763006	2.23796	4.81095	1.36704	1.60509	3.58596	3.77243	4.52164	2.64968	1.64201	4.82885	6.49248	3.01176	0.972756
ENSG00000134884	ARGLU1	6.8933	7.59093	8.21404	7.1001	7.73204	5.8731	7.60496	5.97792	7.07169	7.92242	8.12286	6.103	7.54875	7.48009	8.36845	8.94936	8.06153	5.71448	8.72624	8.47991	9.35269	7.24212	0.971919
ENSG00000212138	RNA5SP372	0.0819726	0.330973	1.17817	0	0	0	0.491836	0	0	0	1.98584	0	0	0	0	0.768545	4.29883	1.4395	0	0.562152	0	0.206473	0.971699
ENSG00000132589	FLOT2	2.29098	2.5372	3.38561	1.47823	3.73269	2.39818	1.89924	2.48757	1.74999	2.06356	2.77961	2.56075	1.76427	3.83695	2.21804	3.44473	3.53022	1.5521	3.383	4.66575	3.73786	2.41409	0.971519
ENSG00000253008	MIR2355	0.141613	0.60071	1.34243	0	0.849676	0	0	0	0	0	1.12498	0	1.87415	0.605136	0	2.03179	2.84118	0	0.952397	2.22922	0	0.371161	0.97127
ENSG00000012822	CALCOCO1	2.27092	2.68441	3.44883	1.6814	3.20101	1.07519	2.46346	2.76228	2.44218	1.9591	2.75872	1.77898	2.23857	3.01989	4.35118	3.75519	4.06851	2.44064	2.5725	4.30669	3.54941	2.47766	0.971162
ENSG00000206976	SNORA7	4.39398	4.09915	5.21737	6.53183	5.75547	4.18304	7.22496	1.40023	1.26838	2.88436	6.9059	6.35486	2.97538	2.68998	2.78444	9.67693	3.60851	5.43751	7.86249	4.71879	0	4.24657	0.970805
ENSG00000264049	MIR4737	1.01962	0.824933	1.89154	0	0	0	4.53885	1.57886	0	0	1.20831	0	1.00649	1.94988	0.784915	1.09114	1.52582	0	0	4.7887	3.94358	0.922275	0.969266
ENSG00000125844	RRBP1	0.279676	0.287449	1.25263	0.168969	0.433432	0.12656	0.557632	0.304414	0.0870509	0.27527	0.317601	0.116834	0.503756	0.326846	0.184384	1.6152	1.85879	0.533166	1.34882	1.30015	0.859659	0.283562	0.969067
ENSG00000139531	SUOX	0.315649	0.526241	1.39	0.30017	0.276041	0.230617	0.86079	0.0518109	0.174465	0.503934	0.379274	0.605745	0.715134	0.650991	0.302369	1.44782	1.65886	0.7698	1.36609	1.76957	1.32786	0.420945	0.969056
ENSG00000275426	AC253576.2	0.45933	0.286539	1.34089	0	0	0.684043	0.292557	0.95548	0.823898	0	0.56249	0.625443	0.421683	0	0.109618	0	3.19633	0	3.00005	1.11461	0.734322	0.372934	0.967952
ENSG00000252620	RNU6ATAC24P	2.45262	3.97998	4.18391	0.5764	5.29317	0.979617	5.65611	2.2104	0	2.92709	6.04156	1.88096	7.2467	3.89976	1.8838	6.87421	6.40845	2.45247	1.22753	8.14079	0	3.2163	0.967613
ENSG00000239151	RNU7-195P	0.86648	0.784617	1.7927	1.56883	0.397429	0	0.456138	1.37513	1.40135	0	1.0524	0	2.62985	0	1.02545	0	3.98682	0	4.00929	1.0427	1.71737	0.825549	0.967147
ENSG00000196776	CD47	5.22247	4.56342	5.85784	4.06939	5.1209	5.7648	6.24118	4.97316	5.16537	3.60593	3.61187	4.28896	6.85982	3.89601	5.1179	4.83042	4.66109	5.22695	9.01535	5.25816	6.15507	4.89294	0.964899
ENSG00000232504	ST3GAL5-AS1	0.346242	0.349331	1.31264	0.411714	0.68084	0.0388737	0.432272	0.513755	0	0.108411	0.632926	0.213261	0.335495	0.61901	0.186885	1.06516	1.08987	1.26517	1.60749	1.59623	1.25193	0.347787	0.964855
ENSG00000241666	AL031733.2	8.66959	11.5869	11.0927	8.62695	8.82268	6.47172	16.4784	7.716	3.90185	12.8196	9.16261	7.68515	19.8486	10.4013	9.60436	12.5321	9.12849	7.27076	13.2977	12.3204	12.0069	10.1283	0.964452
ENSG00000178028	DMAP1	7.08121	8.02071	8.51521	5.09823	7.93736	5.96554	5.64672	9.21655	8.62286	8.11419	8.59061	8.16667	7.42267	7.0152	8.8149	9.9059	7.09706	8.32635	7.73897	7.87184	10.1512	7.55096	0.964255
ENSG00000065911	MTHFD2	1.27003	1.70773	2.45286	1.39626	1.51702	1.06356	1.15331	1.04532	1.44471	1.42365	1.45234	1.64351	1.52292	1.87549	2.32848	2.22538	2.81599	2.90944	2.76428	1.94582	2.05625	1.48888	0.963979
ENSG00000241837	ATP5O	26.3729	28.236	28.2682	28.57	19.218	30.9367	22.9441	28.9213	27.647	30.1919	24.7001	32.3116	28.7109	24.8946	28.6071	29.2492	22.1178	32.1359	26.9648	26.2243	32.917	27.3045	0.963718
ENSG00000252126	RNU6-313P	0	0	0.963387	0	0	0	0	0	0	0	0	0	0	0	0	0.789131	4.41398	0	0	0.577209	0	0	0.963387
ENSG00000204370	SDHD	8.27724	7.9497	9.07679	9.84116	6.43201	12.6217	5.75293	7.79843	7.21723	7.19122	7.84965	9.42222	7.94137	7.87461	7.41914	8.838	7.89712	11.494	7.98898	9.67738	8.56529	8.11347	0.963317
ENSG00000206732	RNU6-936P	1.4231	0.625101	1.98729	0.545425	3.224	0	2.37874	2.39042	0	1.96963	0.304901	0	0	1.47608	0	0	3.46518	0	0	8.45855	0	1.0241	0.963189
ENSG00000274092	AC106739.1	1.39002	2.80192	3.05903	0.789023	1.30957	1.51053	1.06794	2.2656	1.39743	2.39489	3.33089	2.28308	3.1926	3.38707	2.22301	2.34863	4.14853	1.73645	3.3607	2.44123	4.31864	2.09597	0.96306
ENSG00000207719	MIR623	0.867843	1.24949	2.02169	0	0	2.02421	1.44288	1.73996	0	0	0.332902	5.5524	0	1.61164	0	5.86211	0	1.6892	0	1.31934	3.25949	1.05867	0.963025
ENSG00000264292	MIR2467	0	0.162616	1.04355	0	0	0	0	0	0	0.975695	0	0	0	0	0	0	0	0	3.06884	3.19247	0	0.081308	0.962243
ENSG00000120992	LYPLA1	1.5082	2.1498	2.78942	1.55346	1.61301	1.75457	1.33396	1.76105	1.03314	1.96877	2.28865	2.2834	1.90589	2.18435	2.26775	2.89283	3.07807	2.5106	2.58175	2.82632	2.84698	1.829	0.960424
ENSG00000272931	AC099568.2	0.623139	0.55678	1.55003	0.979673	0.992715	0.507427	0.447606	0.0613369	0.750076	0.379047	0.234708	0.782928	0.117303	0.454505	1.37219	1.58962	1.42264	2.50099	1.07299	1.48829	1.22563	0.58996	0.960066
ENSG00000100298	APOBEC3H	1.18857	0.525109	1.814	1.76514	1.1089	1.06278	0.929737	0.395522	1.86932	0.712098	0.462386	0.530036	0.571773	0.307696	0.566667	3.28013	1.87807	1.36662	1.75548	1.00126	1.60244	0.856838	0.957161
ENSG00000275888	AC132872.3	2.29812	2.69616	3.45422	1.70396	3.41731	1.79656	1.99546	2.07441	2.801	3.01255	3.21482	1.58872	2.18194	3.3945	2.78444	2.25795	4.20993	3.22223	4.13285	3.14586	3.75648	2.49714	0.957077
ENSG00000213246	SUPT4H1	6.69419	5.5977	7.10225	5.61078	6.75835	6.21801	6.54606	6.57013	8.46181	4.90349	5.89951	5.20383	5.38423	5.29859	6.89653	8.33156	7.25723	5.58148	7.33475	6.7268	7.3817	6.14594	0.95631
ENSG00000211594	IGKJ4	0	0	0.955252	0	0	0	0	0	0	0	0	0	0	0	0	0	0	2.23705	0	3.49446	0	0	0.955252
ENSG00000124780	KCNK17	0.00181833	0.0370146	0.974391	0	0	0	0.01091	0	0	0.118566	0	0	0.0629013	0.0406199	0	2.82429	0	0.0266093	1.48637	0.714934	0.794143	0.0194165	0.954975
ENSG00000115216	NRBP1	7.69375	8.61868	9.11046	6.77176	10.5663	6.39459	6.17599	8.98099	7.27284	6.84902	9.19662	9.09023	7.78068	10.1837	8.61183	8.36795	10.5228	9.31817	7.92511	11.5088	7.01996	8.15622	0.95424
ENSG00000169896	ITGAM	0.271148	0.757837	1.46732	0.442155	0.380579	0.338921	0.1959	0.0473637	0.221968	0.428927	0.586231	0.671246	0.781672	1.13883	0.940116	1.89124	1.60713	1.26933	1.09678	1.43655	1.50288	0.514492	0.952826
ENSG00000206638	RNU6-672P	0.191905	0.251517	1.17425	0	1.15143	0	0	0	0	0	0	1.01707	0	0.492026	0	0.826006	0	0	0	4.22927	1.99022	0.221711	0.952539
ENSG00000111913	RIPOR2	1.50178	1.42273	2.41332	1.39418	2.00141	1.3487	1.62103	1.29069	1.35468	1.18058	2.0723	1.18347	1.22423	1.6312	1.24462	2.63713	3.30063	1.65795	2.02217	2.77585	2.08621	1.46226	0.951065
ENSG00000284425	MIR8072	11.014	11.0846	11.9993	7.7814	20.6365	2.75517	11.3122	15.4531	8.14535	9.54962	17.9434	5.8948	18.3432	9.21319	5.56309	11.0478	16.9938	7.24246	8.28586	17.7781	10.6477	11.0493	0.950031
ENSG00000186787	SPIN2B	4.18264	3.98596	5.03339	5.20102	2.64829	3.45776	2.71856	5.34998	5.72024	3.91288	3.37569	4.80689	3.07489	4.07679	4.66862	4.33653	5.61029	5.05577	4.78456	4.83345	5.57972	4.0843	0.949088
ENSG00000178381	ZFAND2A	7.16914	7.34915	8.20625	5.20984	5.44197	7.5898	7.84721	7.48671	9.43932	6.282	6.13891	7.81958	5.96733	7.59195	10.2951	7.46101	7.39643	7.57313	7.0662	7.00862	12.7321	7.25915	0.947103
ENSG00000006625	GGCT	3.32478	4.12493	4.6681	2.4648	2.81641	5.67115	3.18087	3.48591	2.32951	3.48197	3.52268	5.41665	3.87602	3.86017	4.5921	4.66954	4.83906	7.02507	3.95956	4.25271	3.26266	3.72485	0.943247
ENSG00000067560	RHOA	13.1938	16.638	15.8567	12.0162	13.5484	13.8615	10.1802	17.8146	11.7417	15.8594	17.7437	17.1807	13.915	17.5721	17.5574	14.8278	16.8448	16.5668	13.1948	17.8851	15.821	14.9159	0.940824
ENSG00000241939	RN7SL517P	0.401052	0.0178276	1.15023	0	1.77735	0	0	0.628954	0	0	0.106965	0	0	0	0	0	0	0	1.90167	3.6033	1.39642	0.20944	0.940792
ENSG00000173933	RBM4	6.02064	6.43613	7.16793	6.18622	7.2194	5.88456	6.07005	5.1627	5.60089	6.66995	6.78155	7.40998	6.04483	6.11518	5.59531	7.31536	7.8208	8.23699	6.59834	6.56011	6.47601	6.22838	0.939549
ENSG00000199226	RNU6-50P	0.831584	1.28676	1.9982	1.51095	0.239229	0	0.549137	2.69019	0	5.1153	0	0	1.58302	1.02227	0	0	2.39983	0	4.82671	0.627645	4.13502	1.05917	0.939028
ENSG00000173418	NAA20	7.46839	8.96421	9.15519	7.82374	5.94265	9.56148	6.71107	8.32737	6.44406	8.58164	8.39478	9.2992	9.65094	8.86784	8.99089	9.08674	7.8982	9.2079	9.99413	10.1114	8.63273	8.2163	0.938882
ENSG00000279344	AC007342.6	24.6764	11.1192	18.8347	25.423	25.0301	17.7249	15.4485	36.1542	28.2774	10.5314	10.137	10.4744	10.12	12.3397	13.1127	19.0803	19.6298	14.8375	15.2685	20.2615	23.9306	17.8978	0.936922
ENSG00000115540	MOB4	3.72145	4.25156	4.92341	3.74999	3.61379	4.94253	2.93938	4.2865	2.79651	3.82903	4.48694	4.13761	4.39816	4.68076	3.97687	5.32095	5.7697	4.96682	5.18722	3.95898	4.33681	3.98651	0.936906
ENSG00000181218	HIST3H2A	7.01841	7.93661	8.41438	8.54215	10.2141	6.37845	8.49996	4.78685	3.68892	7.06425	3.90035	9.5249	8.28917	6.76467	12.0763	5.57946	5.93792	8.13838	7.40635	11.0515	12.3727	7.47751	0.936871
ENSG00000149600	COMMD7	2.86781	3.37299	4.05658	2.4381	2.76548	3.19839	2.96519	3.51811	2.32159	2.97896	2.45155	3.70511	3.36901	3.8223	3.91101	3.35498	3.04887	4.05369	3.69089	4.80626	5.3848	3.1204	0.936181
ENSG00000112679	DUSP22	0.331872	0.594779	1.39892	0.19445	0.289205	0.415172	0.337135	0.386136	0.369132	0.610892	0.629263	0.383857	0.543266	0.643475	0.757922	1.72989	1.22503	1.11006	1.24442	1.32811	1.75601	0.463325	0.935594
ENSG00000086065	CHMP5	5.70392	6.09563	6.83502	6.57126	4.376	7.28131	5.62617	5.87325	4.49556	6.21089	6.66494	7.90464	5.89945	4.5202	5.37369	7.96889	6.04621	8.37291	6.84905	5.46783	6.30524	5.89978	0.935242
ENSG00000283320	MIR103B2	9.16543	6.92898	8.98062	0.627532	4.76915	12.0872	8.66662	12.3762	16.4659	5.5237	1.0524	4.09564	13.1492	3.39657	14.3564	8.55316	3.98682	8.0101	16.0371	10.427	6.86947	8.04721	0.933409
ENSG00000189306	RRP7A	4.01896	4.6755	5.27957	2.48435	4.47965	2.20078	4.4714	4.7332	5.7444	3.225	4.34218	3.55933	5.12279	5.82407	5.97964	3.99901	4.29774	3.6357	5.59411	6.13937	8.01147	4.34723	0.932333
ENSG00000272100	AL513218.1	2.15712	2.29504	3.15731	6.36841	1.89058	1.74753	0.57863	1.63539	0.72218	2.42551	2.92035	2.69052	2.71056	1.88505	1.13823	4.97294	2.21264	3.38705	1.27149	1.65339	5.44638	2.22608	0.931234
ENSG00000273175	BX323046.1	0.762251	1.13552	1.87988	0.872681	0	0.823977	1.00436	1.87249	0	0.344685	0.487842	0	1.98099	0.196811	3.80281	0	4.62024	0	2.32314	3.14175	1.19413	0.948887	0.93099
ENSG00000177688	SUMO4	1.01895	2.95521	2.9178	0.20074	2.88938	0.682332	0.981595	1.35965	0	1.85346	7.37569	0.340297	3.97684	3.1114	1.07355	2.23859	2.89849	3.33879	3.10914	4.12385	1.79792	1.98708	0.930718
ENSG00000140740	UQCRC2	6.44778	7.65785	7.98298	6.10632	7.0446	8.12803	4.96444	6.85207	5.59121	7.95726	7.99062	8.22495	6.43503	7.0969	8.24233	8.73107	7.85777	9.53972	7.72431	7.30284	6.74216	7.05281	0.930164
ENSG00000273816	AC005695.3	3.93891	2.61381	4.20644	1.09007	0.849676	5.70036	4.38836	5.14489	6.46011	1.02196	1.40623	2.34541	4.21683	3.40389	3.28853	0.761919	3.72905	5.70834	2.50004	4.7371	7.80217	3.27636	0.930081
ENSG00000284464	MIR1306	0.956948	1.69848	2.25674	0	1.73934	0	1.99627	2.00608	0	0.309927	6.14107	0	0	0	3.73989	2.07959	2.90804	5.84266	1.94961	0.760558	0	1.32771	0.929028
ENSG00000138029	HADHB	3.48441	3.47999	4.41073	3.63208	3.54197	3.82773	3.03678	3.31532	3.55257	3.35793	3.54255	3.86463	3.55582	3.67979	2.87922	4.18752	4.28529	4.38363	4.29718	3.9418	5.36897	3.4822	0.928532
ENSG00000233355	CHRM3-AS2	2.38106	5.94178	5.08947	1.34454	2.71379	4.17553	1.76669	0.5367	3.74914	5.08979	7.38612	9.38064	3.51265	3.92251	6.35899	4.75769	5.81795	6.49394	4.86108	3.20075	5.40541	4.16142	0.928044
ENSG00000211864	TRAJ25	3.20119	0.292482	2.67412	0	2.46406	0	14.6116	2.13146	0	0	0	0	0	1.75489	0	2.20957	10.2993	0	1.38098	2.15492	0	1.74684	0.92729
ENSG00000259054	LINC02332	0.373848	0.815798	1.52209	0.155214	0.229367	0	0.451285	0.425157	0.982064	0.87579	1.47504	0.530628	0.216823	1.12015	0.676363	0.528886	1.3148	0.440271	0.881474	4.12643	1.84069	0.594823	0.927269
ENSG00000131171	SH3BGRL	4.67691	4.58567	5.55646	4.55966	3.29188	6.30223	3.51791	4.73905	5.65075	5.25403	4.03597	5.03627	4.05496	3.93032	5.20248	6.66998	4.89863	6.39514	4.3966	5.25585	5.72255	4.63129	0.925167
ENSG00000259792	AC104758.2	1.38271	1.98461	2.60725	0.691451	1.17647	2.23337	1.17023	1.5152	1.50952	1.27177	1.60959	2.17462	2.29222	2.5695	1.98998	3.42278	2.4915	3.16154	2.59345	1.71479	2.25945	1.68366	0.923592
ENSG00000214160	ALG3	9.56104	10.781	11.0946	9.10675	9.11784	10.2908	11.1632	10.3514	7.33621	9.37007	8.61973	12.222	11.3717	12.1375	10.9648	10.9747	9.36144	11.9452	10.8032	12.1125	11.3704	10.171	0.923552
ENSG00000109787	KLF3	2.94294	1.24665	3.01825	1.73644	2.88623	3.41505	2.62796	1.26799	5.72395	0.78573	1.13509	1.49446	1.31867	1.65026	1.09567	2.59293	1.84145	3.09097	3.08749	2.81244	4.6842	2.09479	0.923454
ENSG00000079459	FDFT1	6.33942	9.0885	8.63572	4.89974	5.51945	9.40476	4.48032	9.32223	4.41004	9.83532	8.5632	11.119	10.3973	8.15034	6.46582	7.32531	7.10686	14.1595	8.19549	8.11327	6.91391	7.71396	0.921755
ENSG00000087111	PIGS	1.76757	2.03383	2.82196	2.12105	2.76257	1.16942	1.49586	1.73491	1.32158	1.75958	1.65151	2.75452	1.54761	2.67078	1.81897	2.66964	2.86085	2.17559	1.71184	4.20261	3.3112	1.9007	0.92126
ENSG00000110002	VWA5A	0.307245	0.336711	1.24275	0.221828	0.583273	0.181862	0.220232	0.636275	0	0.210848	0.318582	0.215233	0.478672	0.476685	0.320248	1.13346	1.15724	0.792924	0.857776	2.14959	1.36551	0.321978	0.920771
ENSG00000205810	KLRC3	1.47424	0.026274	1.67064	0.246574	0.868549	6.5161	0.0409665	0.0746164	1.09863	0	0	0.157644	0	0	0	0.298734	0.507256	2.44796	0.300067	0.608704	5.8611	0.750256	0.920381
ENSG00000252947	SCARNA1	1.03981	0.384102	1.63129	0.23438	0	0.132779	0.851824	4.36563	0.654245	0	1.1792	0	0.491116	0.634299	0	2.1297	5.21169	0	0.499148	1.94721	0	0.711956	0.919336
ENSG00000225663	MCRIP1	4.54907	4.98261	5.68297	5.37629	5.35058	4.26042	4.07589	3.27841	4.95282	6.10082	4.2249	5.19834	3.17399	4.89324	6.30436	5.83187	4.85691	5.2876	5.69454	4.99242	7.43449	4.76584	0.917134
ENSG00000106268	NUDT1	2.12223	1.92761	2.94155	2.01401	1.87462	1.82258	1.37204	2.85866	2.79148	1.46404	1.81673	2.72728	1.87257	1.53369	2.15133	3.93637	1.60634	3.83946	2.43238	3.11467	2.72008	2.02492	0.916631
ENSG00000270103	AL360012.1	5.90324	2.1642	4.95031	13.8105	4.13812	0.673019	6.90822	3.09142	6.79816	4.02195	2.49042	1.38457	0	1.20565	3.88264	3.03605	8.49102	4.42288	3.79505	3.45444	6.5024	4.03372	0.916583
ENSG00000130313	PGLS	3.11257	3.75916	4.35218	2.25749	2.5865	2.50304	4.7954	2.78016	3.75282	3.8943	1.86763	3.81533	5.51098	2.77404	4.69267	3.98454	2.41809	2.69905	7.71117	3.88822	5.41202	3.43586	0.916318
ENSG00000261845	AC124283.1	1.78562	2.61505	3.11637	2.35404	2.52618	1.24099	0.760485	1.97025	1.8618	1.04047	2.05616	3.68853	1.91824	4.68955	2.29736	1.11407	3.42733	4.24288	6.4755	1.73842	1.70005	2.20034	0.916037
ENSG00000114738	MAPKAPK3	1.18544	1.27414	2.14558	0.880552	1.37037	1.13422	0.88634	1.34394	1.4972	0.928148	1.18311	1.66504	1.07253	1.26119	1.53484	2.16757	2.23445	1.75279	1.70858	1.90975	3.10033	1.22979	0.915788
ENSG00000111790	FGFR1OP2	4.84194	4.38463	5.52757	4.13528	5.0261	5.04485	4.75611	5.14391	4.94538	4.34559	5.02962	4.44527	4.67787	3.9297	3.87973	6.17034	6.53197	5.20027	5.01525	5.30572	4.94189	4.61328	0.91429
ENSG00000013374	NUB1	3.11606	3.35113	4.1476	2.80017	2.75096	3.8204	3.55671	3.05587	2.71224	3.24217	3.32982	3.65905	3.2942	3.42088	3.16066	4.17131	3.98845	4.62154	4.28373	3.81366	4.00689	3.23359	0.914002
ENSG00000105849	TWISTNB	3.51217	5.09041	5.21513	2.52127	4.47386	3.1899	3.12153	3.50706	4.25938	5.2645	6.01203	4.2862	3.22488	5.65646	6.09839	5.0042	5.81404	4.39186	4.60934	4.64953	6.82182	4.30129	0.913842
ENSG00000247315	ZCCHC3	1.10083	1.30605	2.11629	1.16582	1.20485	0.94632	1.5599	1.07399	0.654089	0.856133	1.52714	1.7305	0.923662	1.03598	1.7629	2.46386	2.39518	1.80152	1.43286	1.71545	2.8889	1.20344	0.912854
ENSG00000201563	Y_RNA	0.308871	0.365979	1.24995	1.30937	0	0	0.543857	0	0	0	2.19588	0	0	0	0	2.12458	4.75352	0	0	0.62161	0	0.337425	0.912527
ENSG00000233968	AL157895.1	0.00405651	0.0264141	0.925763	0	0.0243391	0	0	0	0	0.0318039	0.00358058	0.0159252	0.00894752	0.0982271	0	0.926362	0.807078	1.48527	0.441052	1.13522	0.759588	0.0152353	0.910527
ENSG00000198730	CTR9	2.88527	2.96099	3.83341	2.44344	5.62697	1.38118	3.11846	2.51636	2.22519	3.0588	5.1188	2.13943	2.83497	2.91821	1.69574	4.52255	6.33494	2.3199	3.17811	3.97907	2.6659	2.92313	0.910282
ENSG00000168101	NUDT16L1	23.7719	21.6694	23.6293	22.2197	25.7441	16.994	20.6033	29.9644	27.1061	17.3193	12.3358	19.9968	25.2932	21.4622	33.609	16.7707	14.2649	23.9218	30.9094	21.3999	34.5091	22.7207	0.908648
ENSG00000267744	AC022916.3	2.40481	0	2.11014	1.36332	4.3835	0.920866	3.35403	0.68942	3.71774	0	0	0	0	0	0	3.45431	1.33252	5.13136	2.56839	0.174252	0	1.20241	0.907733
ENSG00000273212	AC000068.2	48.1379	58.6521	54.3027	47.2382	34.0683	46.6223	44.88	56.9469	59.0715	57.6127	50.2133	57.8045	65.2203	59.9716	61.0903	48.4183	43.5257	54.161	64.3055	54.5287	60.8769	53.395	0.907701
ENSG00000204272	NBDY	1.40457	1.29653	2.25713	1.3153	1.01835	1.96429	1.3106	1.01767	1.80123	1.36093	1.07235	1.38404	1.2612	1.34481	1.35587	2.29632	1.82878	2.43373	2.19277	2.05822	2.73299	1.35055	0.906581
ENSG00000184990	SIVA1	7.56385	6.75406	8.06444	7.48319	6.73515	6.94529	8.03685	6.98209	9.20054	7.78249	5.77471	6.92053	6.51355	6.74372	6.78938	7.11023	5.51526	7.91956	7.29285	7.31089	13.2378	7.15896	0.905479
ENSG00000213920	MDP1	13.4077	12.9457	14.0803	14.4853	9.32971	17.6827	11.2248	12.4252	15.2983	16.3075	13.7438	13.3951	12.607	11.5211	10.0998	11.0582	12.6835	19.1607	14.1333	12.1782	15.268	13.1767	0.903616
ENSG00000116815	CD58	2.14327	3.02912	3.48925	1.93141	1.53151	3.69833	2.09858	2.28894	1.31083	3.4822	3.03698	3.04368	2.98659	3.4278	2.19747	3.45679	3.65273	4.14404	3.578	3.36595	2.738	2.58619	0.903059
ENSG00000205413	SAMD9	6.15903	5.71215	6.83786	4.50317	10.8993	3.29948	9.78384	5.79181	2.67654	5.29266	10.0283	3.4706	5.24535	6.87699	3.35905	7.181	12.245	3.9304	7.01865	7.36194	3.29019	5.93559	0.902271
ENSG00000108679	LGALS3BP	1.99146	1.67995	2.73668	1.72126	2.88566	2.65828	0.666212	0.7832	3.23415	0.617618	1.66947	4.13785	0.38594	0.961315	2.3075	2.21156	2.86969	2.31371	1.85853	1.98198	5.18462	1.8357	0.900975
ENSG00000207118	SNORD14D	3.29543	2.3022	3.69894	1.11802	1.98258	0	2.27545	4.40991	9.98664	2.11961	0.749987	0.833923	5.62244	3.02568	1.46157	6.09536	1.42059	3.80556	5.71438	1.48615	3.67161	2.79882	0.900126
ENSG00000146112	PPP1R18	6.21812	5.14513	6.58153	7.21878	7.39839	6.31724	5.73623	6.07003	4.56806	4.8031	5.1175	5.45695	5.39157	5.10135	5.00028	6.83589	6.13285	6.32993	7.38793	6.11249	6.69007	5.68162	0.899904
ENSG00000238886	SNORD121A	0.894699	0.321017	1.50763	4.03304	0.300495	0	1.03465	0	0	0	0	0	0	1.9261	0	0	1.50721	1.0094	1.01047	5.51869	0	0.607858	0.899771
ENSG00000139675	HNRNPA1L2	3.90421	3.16615	4.43477	3.379	5.00014	2.01308	2.98679	4.67915	5.36711	1.90732	3.93314	2.42159	2.40975	3.53194	4.79317	3.65448	6.73165	3.46368	3.21968	5.86143	3.67771	3.53518	0.89959
ENSG00000085063	CD59	1.22904	1.29179	2.15851	0.922112	1.1654	1.40266	0.990948	1.58136	1.31173	1.41636	1.37726	1.51715	0.830519	1.07265	1.5368	2.47083	1.7219	1.80347	2.12653	2.16536	2.66296	1.26041	0.898094
ENSG00000277368	AL138966.2	4.5307	3.4601	4.89329	4.10871	3.82354	4.32277	5.48545	5.55832	3.88543	3.9175	6.11708	2.11087	2.81122	3.0635	2.74044	5.52392	3.46269	3.38933	4.82151	3.90114	8.26113	3.9954	0.897883
ENSG00000274978	RNU11	5.77108	2.11575	4.83948	13.5013	4.04547	0.657952	6.75356	3.02221	6.64596	3.93191	2.43466	1.35357	0	1.17866	3.79571	2.96807	8.30092	4.32386	3.71009	3.37711	6.35682	3.94341	0.896062
ENSG00000228452	AC098484.1	1.78659	1.85543	2.71621	2.42672	1.08338	2.25372	1.15667	2.26658	1.53246	0.673409	1.23426	1.74331	2.16734	2.58389	2.73035	2.93705	2.90655	2.36972	2.79584	1.58644	3.70164	1.82101	0.895201
ENSG00000124562	SNRPC	11.3319	10.9267	12.023	11.5684	8.69315	12.7388	10.5243	11.6099	12.8571	11.6553	10.3393	11.3526	11.1178	9.15834	11.9367	11.6997	10.2786	13.4644	11.8557	12.1059	12.7338	11.1293	0.893696
ENSG00000197928	ZNF677	0.799207	1.58943	2.08766	0.612968	0.985978	1.2919	0.527417	0.564588	0.812393	1.39831	1.63139	1.6913	2.0467	1.34867	1.42023	2.30262	2.23526	2.35362	1.3415	2.09993	2.19303	1.19432	0.89334
ENSG00000260669	AL096870.2	29.5726	33.7194	32.5393	31.6894	27.1894	34.202	26.5058	29.7133	28.1358	34.5476	31.1532	41.2806	31.6357	31.9102	31.7891	27.9837	29.3096	37.4962	33.8385	30.6622	35.9455	31.646	0.893274
ENSG00000171700	RGS19	8.60733	10.8869	10.6402	8.16944	9.63836	7.5403	8.39111	12.0661	5.83862	11.2797	11.7358	8.53075	12.2384	11.1898	10.3473	9.55488	11.8182	9.32511	12.5724	9.63824	10.9323	9.74714	0.893047
ENSG00000213585	VDAC1	2.98423	4.27868	4.52444	2.71608	2.72153	3.65996	2.57189	3.53542	2.70049	3.68047	3.45307	4.95775	4.56232	4.29492	4.72353	3.73283	3.42287	5.3571	4.5197	4.96644	5.14771	3.63145	0.89299
ENSG00000207653	MIR558	0.224899	0.749309	1.37928	0	1.04854	0	0.300857	0	0	0	1.38827	0	0.867291	2.24029	0	0	1.3148	3.52217	0	3.43869	0	0.487104	0.892174
ENSG00000188486	H2AFX	2.34737	1.48349	2.80687	2.19364	1.12974	1.2837	4.60829	0.858393	4.01043	1.35473	0.88939	1.95538	1.26278	1.27213	2.16654	1.72494	1.83779	1.58978	4.62037	3.04412	4.02421	1.91543	0.891438
ENSG00000201183	RNVU1-3	7.40334	8.69441	8.93858	11.2371	6.27494	8.62489	10.8906	1.45627	5.93616	6.05416	2.229	13.9695	9.11463	10.137	10.6622	2.7448	6.14119	11.3103	20.586	12.8492	0	8.04887	0.889709
ENSG00000103061	SLC7A6OS	2.20437	2.07025	3.02586	2.20915	2.94263	2.53471	2.0865	1.63301	1.82021	1.67961	2.06278	2.3101	1.43973	2.68371	2.24558	3.19018	3.12671	4.27878	2.55682	2.33713	2.66554	2.13731	0.888551
ENSG00000252759	Y_RNA	0.687186	1.18379	1.82371	0	1.54004	0	1.47294	1.11013	0	0	1.69919	1.51149	1.69844	2.19362	0	0	1.28741	0	5.17866	3.36705	1.10913	0.935488	0.888222
ENSG00000213171	LINGO4	0.322137	0.130866	1.11464	0.505243	0.0794723	0.0261907	0.172823	1.03479	0.114301	0.375637	0.155064	0.0123156	0.0415169	0.125116	0.0755469	1.44029	0.839189	2.34642	0.253175	0.72428	1.08447	0.226502	0.888135
ENSG00000000457	SCYL3	0.814743	0.718496	1.65301	0.924365	1.29449	0.916477	0.607591	0.584471	0.561065	0.515225	0.900448	0.708658	0.595409	0.856276	0.734958	1.61967	2.56392	1.41484	1.21586	1.28608	1.81767	0.76662	0.886387
ENSG00000059728	MXD1	1.1426	1.3105	2.11112	1.34753	0.844438	1.52387	1.18414	0.760595	1.19504	1.14612	1.05533	1.30329	1.38163	1.27261	1.70401	1.66774	1.97711	1.92397	2.31048	1.81838	2.96906	1.22655	0.884573
ENSG00000281842	MIR1291	5.05993	4.13625	5.4825	7.60252	0.849676	7.60047	1.62532	2.69494	9.98664	1.81681	4.87492	4.16962	3.74829	3.63081	6.57705	1.52384	4.26178	1.90278	10.4764	3.71537	11.0148	4.59809	0.884406
ENSG00000242574	HLA-DMB	4.06166	0.634136	3.2316	6.61637	4.00859	3.88684	4.86415	1.03893	3.95509	0.224916	0.688749	0.715152	0.43028	0.956175	0.789546	3.82095	3.76031	1.9016	2.23803	2.75971	4.90897	2.3479	0.883698
ENSG00000139146	FAM60A	1.28044	1.49246	2.26945	1.34532	1.67169	1.28762	1.22919	0.964487	1.18431	1.60018	1.51417	1.33473	1.14197	1.57572	1.78799	2.30204	2.67261	2.30102	1.88627	2.21867	2.23607	1.38645	0.882999
ENSG00000273148	AL035563.1	13.6015	17.9996	16.6831	18.3285	15.5785	12.503	14.4067	12.4231	8.36941	24.4266	10.0057	11.644	14.0378	21.0724	26.8111	19.6406	8.91401	14.5212	17.2286	19.8689	19.9255	15.8006	0.882552
ENSG00000250081	AC025176.1	0.675889	0.463676	1.4497	0.192927	0.855294	1.16582	0.0934894	0.598922	1.14888	1.08859	1.07849	0.179879	0	0.435098	0	1.02261	1.02142	3.28348	1.78043	0.534276	1.05597	0.569782	0.879914
ENSG00000128245	YWHAH	4.25507	2.96342	4.48863	2.39339	2.40725	3.10253	9.22028	4.60088	3.80608	1.79995	1.39007	1.59256	6.42625	2.27123	4.30046	2.36037	3.3853	3.3252	7.30679	3.95961	6.59454	3.60924	0.879389
ENSG00000271734	Z98200.1	0.966324	0.210931	1.4679	0	1.73008	1.92276	0.481371	0	1.66373	0	0	0.69464	0.346916	0.224029	0	2.91475	1.3148	0.704434	1.05777	0.550191	2.26546	0.588628	0.879273
ENSG00000206602	SNORD58A	13.5431	7.14279	11.2211	19.4535	3.03269	9.49475	12.1824	17.3796	19.7159	2.83702	9.53637	4.4647	8.77965	6.47961	10.7594	10.198	3.80282	7.6404	12.7475	14.9186	18.0191	10.343	0.878115
ENSG00000267543	AC015802.3	0.156787	0.421655	1.16712	0	0	0.503228	0.0968512	0.340644	0	0.481165	0.484153	0	1.02372	0.540892	0	2.06832	0.282172	1.70077	0.945874	1.03318	0.97239	0.289221	0.877896
ENSG00000211839	TRAJ50	2.34643	2.91602	3.50907	3.24225	0	4.40828	1.41403	2.84194	2.17209	6.58594	7.06863	1.20919	0	2.63234	0	1.47304	2.05986	4.13855	5.52391	4.30983	3.54922	2.63122	0.877844
ENSG00000070761	CFAP20	4.07262	4.86309	5.34564	3.74403	3.56646	4.85486	4.32685	4.00681	3.93669	4.04548	4.67062	6.17896	4.87723	5.52256	3.88371	4.99217	5.14218	6.43885	4.50778	5.20016	5.79269	4.46785	0.877783
ENSG00000242876	RN7SL812P	0.235514	0.107168	1.04811	0	1.41308	0	0	0	0	0	0.3508	0	0.292205	0	0	4.43497	0	0	0	1.85369	0	0.171341	0.87677
ENSG00000128294	TPST2	1.18623	0.422919	1.68066	1.18046	1.43389	1.07619	1.52802	0.667087	1.23173	0.532621	0.289423	0.325697	0.350166	0.462821	0.576784	2.38415	1.53962	1.10974	2.07881	1.3503	1.62134	0.804575	0.876085
ENSG00000136908	DPM2	25.4601	21.7759	24.4941	32.3114	22.5375	27.9	27.0027	22.3595	20.6497	23.1695	27.1035	30.0726	13.098	15.2996	21.9125	22.8657	18.5789	29.5296	22.0238	28.7152	25.2513	23.618	0.876058
ENSG00000274341	AC005899.6	2.63174	1.82309	3.10282	3.537	2.57191	2.44904	3.52317	1.07649	2.63284	0.886996	2.85601	3.78635	1.09798	1.24083	1.07034	3.71981	4.16133	3.06559	3.90579	3.04735	0.717015	2.22741	0.875401
ENSG00000284453	MIR1-2	1.21053	0.745491	1.85187	0	2.31912	3.11172	1.33085	0.501519	0	0.309927	1.91908	0	0	0	2.24393	2.07959	2.90804	2.92133	1.94961	0	1.25267	0.978013	0.87386
ENSG00000183527	PSMG1	3.31914	4.23625	4.65079	2.70503	3.22826	4.29277	3.34397	3.61383	2.73096	5.06979	4.2096	4.5729	4.34419	3.3502	3.87083	4.87014	5.1162	3.89114	4.6068	5.38788	4.03259	3.77769	0.873097
ENSG00000155926	SLA	2.05788	0.967953	2.38545	1.90485	2.50043	1.39032	2.09084	2.99678	1.46409	1.19981	1.13124	0.442433	1.18728	1.14054	0.706413	2.39374	2.86755	2.36093	2.35968	2.65974	1.67105	1.51292	0.872528
ENSG00000146007	ZMAT2	5.92372	5.50796	6.58707	5.21306	6.57227	5.00527	7.91799	6.03162	4.80213	6.53241	6.79251	3.22521	6.32058	5.08891	5.08816	5.8686	8.28374	6.56206	6.81767	5.81237	6.17797	5.71584	0.871226
ENSG00000210174	MT-TR	30.6885	16.9685	24.6996	27.5342	68.6146	19.6677	13.0526	28.5287	26.7335	16.6168	28.6091	11.7198	12.5424	18.6289	13.6938	19.7161	39.9296	15.2808	45.8909	15.9132	11.4667	23.8285	0.871055
ENSG00000022277	RTFDC1	3.13245	4.24046	4.55672	2.58883	3.01752	3.74615	2.89394	3.32929	3.21896	3.90353	4.10427	4.74404	3.64792	4.49824	4.54478	4.31271	4.46839	4.10722	4.58724	4.78009	5.08467	3.68646	0.870264
ENSG00000170881	RNF139	5.4003	5.18061	6.15905	3.0427	4.17564	5.5852	5.08651	5.57249	8.93926	3.77653	3.97376	4.54237	5.76004	5.11805	7.91289	4.53752	4.5396	5.73499	6.72829	6.96173	8.4522	5.29045	0.8686
ENSG00000112110	MRPL18	11.2584	12.0426	12.5189	12.7006	10.8647	13.2759	12.9845	10.4089	7.31587	12.6542	12.9401	12.3905	14.4902	10.3523	9.428	12.4965	13.0111	14.6829	14.1412	9.85639	10.9254	11.6505	0.86844
ENSG00000157916	RER1	9.15065	10.1103	10.4971	9.61006	9.8292	9.71143	7.50976	9.0466	9.19684	10.8362	8.58927	11.6231	9.10078	9.06203	11.4506	11.3824	8.72464	10.245	11.1589	10.6217	10.8502	9.63049	0.866647
ENSG00000134248	LAMTOR5	33.514	34.3451	34.796	36.492	22.7854	44.198	33.4221	33.0099	31.1764	35.7219	32.1663	39.6572	34.32	32.0647	32.1405	35.8139	29.0423	39.8399	35.525	31.7636	36.7913	33.9295	0.866447
ENSG00000199550	Y_RNA	0.502067	0.369316	1.30103	0	1.30835	0.195056	0	1.509	0	0	0	1.28409	0	0.931802	0	4.30181	0	0.732487	2.19979	0.572101	0	0.435692	0.865339
ENSG00000261242	AL136038.3	0.592233	0.399655	1.36073	0.230744	0.517093	0	1.59981	1.20575	0	0.384581	0.684637	0	0	0.864637	0.464074	2.41923	1.69149	0.151042	1.51202	1.71056	0.680052	0.495944	0.864789
ENSG00000259004	LINC02285	0.0410259	0.0418985	0.905732	0.246155	0	0	0	0	0	0	0	0	0	0.156745	0.0946456	0.904549	0.689941	0.770106	0.863431	0.938314	1.26805	0.0414622	0.86427
ENSG00000278518	AL161645.1	0.256909	1.03632	1.50913	0.294515	0.176706	0	0.112671	0.611414	0.34615	1.04955	1.7677	0.520288	0.909446	0.755094	1.21584	1.19722	1.77263	1.51692	2.64091	0.824191	1.10295	0.646614	0.86252
ENSG00000179021	C3orf38	2.16017	2.83285	3.35859	2.29196	2.49949	2.30664	2.04802	1.93534	1.87958	2.42251	3.21828	3.08936	2.00947	2.85874	3.39874	2.81389	3.56057	3.09078	2.33036	2.97241	5.38356	2.49651	0.862083
ENSG00000268083	AC008982.1	4.62106	5.13617	5.74068	4.94904	4.26338	5.06094	4.10359	4.75419	4.59518	5.22049	4.675	5.60877	4.56309	5.02403	5.72562	6.17098	5.12153	5.51855	5.12666	5.89024	6.61611	4.87861	0.862068
ENSG00000126522	ASL	0.828423	1.25623	1.90415	1.05805	1.0627	0.496399	1.08116	0.687644	0.584574	0.873627	1.42724	1.50527	1.06032	1.5147	1.15623	1.94321	1.48914	1.71498	1.81943	1.95824	2.4999	1.04233	0.861824
ENSG00000225855	RUSC1-AS1	11.3283	12.857	12.9543	13.1525	8.97492	11.8313	9.97978	12.0066	12.0246	13.8706	11.9899	14.8793	10.5669	12.8486	12.9868	12.2532	10.1219	14.8363	12.5976	12.6749	15.2422	12.0927	0.861685
ENSG00000168961	LGALS9	0.325799	0.573431	1.31116	0.454765	0.274297	0.45169	0.496552	0.0301982	0.247291	0.767799	0.389585	0.607562	0.631148	0.500815	0.543678	1.38189	1.37581	1.48262	1.73155	0.89302	1.00211	0.449615	0.86155
ENSG00000185338	SOCS1	3.56114	2.23321	3.75837	1.28229	1.7769	3.06717	9.62335	3.19418	2.42296	1.94424	0.698439	2.08457	6.29238	1.30505	1.07456	3.23655	1.11406	3.87042	11.2034	1.56611	1.55966	2.89717	0.861195
ENSG00000103642	LACTB	0.343172	0.769326	1.41673	0.369638	0.508329	0.316555	0.270774	0.401844	0.191889	0.672181	0.637611	0.524567	1.13464	0.636584	1.01037	1.33259	1.20773	0.739391	2.05695	1.08799	2.07572	0.556249	0.86048
ENSG00000205208	C4orf46	1.5274	2.95023	3.09914	1.01506	2.54491	2.53731	1.58213	1.37205	0.112947	2.43268	2.76111	2.92053	3.25984	2.36	3.96722	3.49442	3.87816	4.48213	2.12458	2.51542	2.10013	2.23882	0.860325
ENSG00000207864	MIR27B	0.27922	0	0.999703	0	1.01611	0	0	0.659213	0	0	0	0	0	0	0	0	0	0	0	5.99822	0	0.13961	0.860093
ENSG00000173465	SSSCA1	10.9727	8.70483	10.6984	11.1859	10.3879	9.76271	12.9287	9.81089	11.7601	9.07372	7.54086	8.89079	9.35232	7.07353	10.2977	9.48485	8.83048	9.84864	11.4629	10.3789	14.1848	9.83876	0.859667
ENSG00000274967	Y_RNA	0.226264	0.189221	1.06738	0.694768	0.220005	0	0.252505	0.190309	0	0	0	0	0	0	1.13532	0.394565	2.20699	0	0	0	3.80274	0.207743	0.85964
ENSG00000136167	LCP1	12.3176	11.3803	12.7083	11.2013	14.3987	8.63658	10.8865	13.9545	14.8283	9.62882	11.4211	9.1394	9.61872	15.8145	12.6591	10.3789	14.2684	12.3879	8.97879	17.6669	12.5688	11.849	0.859327
ENSG00000277986	U4	10.6613	7.35491	9.8654	2.05606	11.4188	8.06392	4.82839	19.2351	18.3657	0.642531	7.4267	6.48833	5.96527	13.2687	10.3379	6.8263	12.0577	2.0188	8.08376	21.5492	8.65664	9.00812	0.857279
ENSG00000147162	OGT	5.62948	4.41728	5.87998	7.74051	7.50239	4.26104	4.19568	4.32066	5.75657	2.92203	3.7002	5.17594	4.07103	5.63911	4.99537	6.30435	6.1572	5.964	4.23244	6.02913	6.59278	5.02338	0.856604
ENSG00000100902	PSMA6	7.97279	8.12079	8.90295	8.6287	6.335	8.67623	7.73292	8.48337	7.98054	7.99716	7.6354	8.32657	8.32225	7.8345	8.60884	8.8369	7.38477	9.47603	8.58415	9.22276	9.9131	8.04679	0.85616
ENSG00000177462	OR2T8	0	0.256397	0.984024	0	0	0	0	0	0	0.280551	0.0694876	0.0772645	0.347286	0.560669	0.203125	0.564745	0.526481	1.93926	0.176483	1.79003	0.90715	0.128199	0.855825
ENSG00000134897	BIVM	0.560506	0.903019	1.58664	0.344318	0.548639	0.659887	0.456621	0.653178	0.700395	0.616943	1.06273	0.977608	0.68886	0.990063	1.08191	1.19197	1.45737	1.76697	1.68888	1.47746	1.93722	0.731762	0.854882
ENSG00000252294	RNU6-589P	0.0996008	0	0.903442	0	0	0	0	0.597605	0	0	0	0	0	0	0	0	0	0	5.42065	0	0	0.0498004	0.853642
ENSG00000224000	Z97198.1	0	0	0.8533	0	0	0	0	0	0	0	0	0	0	0	0	1.63255	1.10209	0	0.316657	0.576474	1.49203	0	0.8533
ENSG00000183688	RFLNB	1.66013	1.06687	2.21659	2.00996	1.66971	1.26806	3.14966	0.865167	0.998245	1.3521	0.793449	0.687546	1.99643	0.750584	0.82112	2.84627	1.1816	0.971816	4.04425	1.64817	2.60745	1.3635	0.853093
ENSG00000169019	COMMD8	9.47191	8.33729	9.75758	9.22401	6.53384	12.6051	7.72879	10.1213	10.6185	8.49996	7.58814	8.98752	8.22571	9.1859	7.5365	10.4905	8.68315	9.8052	10.5593	8.73371	10.2736	8.9046	0.852979
ENSG00000259185	AC090971.1	5.54124	7.95725	7.60167	1.94273	8.54607	3.48022	6.41178	6.24192	6.62474	6.3993	13.3404	5.09132	5.8311	12.3624	4.71903	4.47281	15.6783	8.26593	4.13734	8.0264	5.02926	6.74925	0.852423
ENSG00000144655	CSRNP1	1.01909	0.980793	1.85175	0.125526	0.480868	0.882835	0.678751	1.61687	2.32969	0.460208	0.474939	0.970548	0.622282	1.08542	2.27136	1.29709	0.885019	1.35477	1.19319	2.06538	4.31504	0.999941	0.851806
ENSG00000072954	TMEM38A	0.0196761	0.111972	0.916716	0.000673062	0.0699073	0.0244031	0.00684925	0.0162239	0	0.0738278	0.0914292	0.0815804	0.141033	0.083789	0.200173	0.791998	0.671344	0.246283	1.18111	1.17651	1.43305	0.0658241	0.850892
ENSG00000111361	EIF2B1	8.58007	10.3463	10.3135	7.593	9.65264	8.69052	6.19331	10.9851	8.36584	8.33434	9.41057	12.8286	9.45769	11.6161	10.4306	8.27202	10.6284	10.2341	9.25268	12.4882	11.0055	9.46319	0.850298
ENSG00000252690	SCARNA15	3.597	4.64086	4.96811	4.77679	2.79735	4.1025	2.45861	4.01157	3.43517	6.1885	4.14123	4.16856	3.69456	5.1247	4.52765	5.97732	4.68647	5.53082	4.7512	3.76674	5.09611	4.11893	0.84918
ENSG00000090520	DNAJB11	4.60294	4.09251	5.19341	3.66167	5.3867	3.5881	4.64681	4.49624	5.83814	3.08571	4.80553	3.40319	4.16533	4.72728	4.36802	3.84074	4.93748	6.28048	4.47665	5.35156	6.27355	4.34773	0.845684
ENSG00000230393	AC092667.1	0.0458076	0.0275664	0.881839	0	0.0857562	0	0.0984242	0.0906652	0	0	0.0504632	0	0.0945769	0.0203584	0	0.632281	0.955851	0.288066	1.18552	1.19995	1.02936	0.036687	0.845152
ENSG00000225062	CATIP-AS1	0.154546	0.670417	1.2576	0.265804	0.315635	0	0	0.345838	0	1.25982	0.362184	0.433697	0.487342	0.719342	0.760115	2.45298	1.05544	0.494788	1.06138	0.662485	1.81856	0.412482	0.845123
ENSG00000272825	AL844908.1	1.32647	0.707716	1.86183	0.80559	1.20935	1.11559	1.47475	0.588439	2.76509	0.363641	0.350262	0	0.875272	1.29195	1.36518	1.69445	3.03292	2.03119	0.889586	2.37966	1.14316	1.01709	0.844735
ENSG00000003756	RBM5	4.61927	5.0182	5.66308	3.85336	7.56958	4.09296	3.82596	4.52423	3.84953	3.92349	6.17301	5.799	4.79449	5.4965	3.9227	6.41283	7.15759	4.82927	4.33086	5.75331	5.49461	4.81873	0.844345
ENSG00000089335	ZNF302	7.0698	6.51383	7.63594	7.78673	9.03311	5.57137	6.05712	5.38278	8.5877	7.63335	5.81794	6.26614	5.0168	6.50948	7.8393	9.3993	7.18211	8.41034	7.84219	6.29573	6.68595	6.79182	0.844118
ENSG00000256646	AC010132.3	14.4647	16.7377	16.445	16.5816	9.81987	20.8961	14.9553	13.7006	10.8349	17.0932	16.4262	18.8348	15.8231	15.0846	17.1646	15.1067	14.4465	19.7621	16.9646	15.3785	17.0115	15.6012	0.843776
ENSG00000102978	POLR2C	6.36688	6.35596	7.20498	6.22981	5.54823	6.7654	5.31582	7.03398	7.30802	7.57958	5.85436	6.47187	6.14151	6.71761	5.37085	5.1428	5.56059	8.71228	6.57772	7.83239	9.40412	6.36142	0.843561
ENSG00000252274	SCARNA24	0.189329	0.044131	0.959277	1.13597	0	0	0	0	0	0	0	0.264786	0	0	0	0.322564	1.80426	0	3.62884	0	0	0.11673	0.842547
ENSG00000269939	PCF11-AS1	2.20311	1.98573	2.93695	2.30978	1.59286	2.77698	2.42511	1.40597	2.70795	1.8246	3.24953	1.65107	2.5275	1.31964	1.34202	4.08099	4.07624	2.23853	2.67815	2.08953	2.45824	2.09442	0.842526
ENSG00000115520	COQ10B	4.89018	5.44015	6.00552	3.60698	4.44152	6.06576	3.52118	5.64272	6.06293	4.98083	5.28884	5.52439	4.3657	5.56152	6.91964	4.97319	5.74306	6.55028	4.69832	5.57387	8.4944	5.16517	0.840352
ENSG00000260545	AC026771.1	3.36003	4.02005	4.53034	3.08861	2.7944	4.1601	3.92881	3.03877	3.14949	3.23295	3.79231	5.02482	3.96235	4.6058	3.50208	4.31353	4.50516	4.92804	4.12783	4.47741	4.83005	3.69004	0.840296
ENSG00000276116	FUT8-AS1	0.836658	1.16553	1.84049	0.434858	0.453607	1.15931	0.148747	0.966933	1.85649	0.900642	1.11537	1.28789	0.589598	1.17685	1.92281	1.48176	2.35645	1.79582	0.926099	1.40261	3.08019	1.00109	0.839395
ENSG00000201071	Y_RNA	0.193937	0.326518	1.0995	0	0	0	0	0	1.16362	0	1.16516	0.32389	0	0.470061	0	0	0	2.21708	0	0.577209	3.80274	0.260228	0.839277
ENSG00000199804	RNA5SP383	1.80812	1.94028	2.71262	4.86338	0	0.551034	2.59238	2.84194	0	2.19531	0.543741	1.81378	3.39689	2.63234	1.05964	6.6287	1.02993	0.689758	2.76195	1.61619	3.54922	1.8742	0.838422
ENSG00000072210	ALDH3A2	0.726003	0.814847	1.60817	0.493221	1.14409	0.510955	1.05969	0.608409	0.539651	0.78147	1.03754	0.588527	0.976765	0.734407	0.77037	1.92136	1.68631	1.19677	1.68456	1.53374	1.62626	0.770425	0.837743
ENSG00000253293	HOXA10	0.164347	0.093886	0.966512	0.347995	0.300651	0.00911648	0.321669	0.00440793	0.00224599	0.166164	0.165298	0	0.0252896	0.0816567	0.124908	0.424961	1.36742	0.753164	0.762529	0.982647	1.50836	0.129117	0.837395
ENSG00000114978	MOB1A	6.07021	5.75122	6.74779	7.07735	6.63318	5.7404	4.7422	7.04316	5.18499	4.69914	7.13702	5.43633	6.46737	6.19879	4.56868	6.05953	8.39378	6.06399	6.97217	6.72681	6.27046	5.91072	0.837072
ENSG00000196757	ZNF700	1.27016	1.17387	2.05899	2.02284	0.625936	1.83492	1.05395	0.773613	1.30971	0.979719	1.13334	1.57205	0.973635	1.32098	1.06351	2.30016	1.90392	2.28614	1.94366	1.40582	2.51425	1.22202	0.836974
ENSG00000199043	MIR335	0.100286	0	0.886648	0	0	0	0.601714	0	0	0	0	0	0	0	0	0	3.94441	0	0	1.37548	0	0.0501428	0.836505
ENSG00000147065	MSN	1.73511	1.8603	2.63389	1.24445	2.61466	1.17603	1.79734	1.98356	1.59461	1.31981	2.56971	1.39877	1.47596	2.56831	1.82924	2.31842	3.64283	1.87206	2.10661	3.29016	2.57325	1.7977	0.836184
ENSG00000169062	UPF3A	1.57196	1.56359	2.40381	2.04778	1.44993	1.57075	1.45289	1.07567	1.83473	1.81213	1.63836	1.73041	1.3961	1.16225	1.64232	2.4417	2.43266	2.02197	2.37286	1.55523	3.59843	1.56777	0.836035
ENSG00000092094	OSGEP	6.66104	7.71085	8.02194	6.15263	7.48712	6.14472	5.43169	9.10189	5.64819	7.40171	8.65608	9.28273	6.77893	8.53732	5.60833	8.57398	7.76089	8.5484	6.6325	9.4276	7.18825	7.18594	0.835992
ENSG00000140612	SEC11A	3.02084	3.67137	4.18165	2.55688	2.53619	3.70712	2.79994	3.58895	2.93593	3.76571	3.63039	3.78296	3.80678	3.2718	3.77057	3.67644	3.78798	4.67022	4.12019	4.12722	4.70782	3.3461	0.835544
ENSG00000165030	NFIL3	0.469781	0.16038	1.14917	0.430608	0.18458	0.0758611	0.85502	0.755172	0.517445	0.17956	0.0484369	0.151781	0.00550178	0.238044	0.338958	0.838019	0.500438	1.15068	1.00092	0.401374	3.00359	0.315081	0.834092
ENSG00000199293	SNORA21	4.69801	2.32292	4.3429	0.5895	2.6134	6.84619	1.28548	5.00569	11.8478	4.5902	0.988619	1.37408	1.23523	4.78607	0.963305	2.0087	3.7452	1.88116	7.5326	6.85655	4.03321	3.51046	0.832438
ENSG00000199024	MIR103A2	7.91932	6.03127	7.80753	0.498808	4.10677	9.89036	7.61399	11.2038	14.2022	4.39063	1.67305	3.25551	10.452	3.3748	13.0417	6.79867	3.16901	7.42817	14.8721	9.11695	5.46034	6.97529	0.832239
ENSG00000115661	STK16	2.18735	1.84158	2.84379	1.84456	1.68543	1.27743	1.70853	3.13847	3.46966	2.60039	1.46319	1.03263	1.61949	2.01617	2.31761	3.51141	3.44224	1.37302	2.03625	2.68758	4.01223	2.01446	0.829325
ENSG00000246100	LINC00900	0	0	0.828436	0	0	0	0	0	0	0	0	0	0	0	0	1.15673	1.06544	0.570834	1.38963	0.587704	0.20027	0	0.828436
ENSG00000212304	SNORD12	1.63695	0.978432	2.13571	0	1.64271	0	2.1996	2.84194	3.13747	2.34167	0.724988	0.806126	0	0.584965	1.41285	1.96406	2.74648	0	0.920651	7.18305	0	1.30769	0.828014
ENSG00000211899	IGHM	0.147695	0.0473642	0.924967	0.00431246	0.863049	0	0.0188077	0	0	0.157677	0	0	0.126508	0	0	1.12658	0.438365	0.366974	0.202049	1.83438	1.58145	0.0975295	0.827437
ENSG00000178307	TMEM11	3.47084	3.6274	4.37529	3.13701	3.3555	4.71326	3.26584	3.05617	3.29728	3.27759	4.26591	4.38361	3.07864	3.44504	3.31361	3.59238	4.33942	4.79113	4.09874	4.24895	5.18111	3.54912	0.826166
ENSG00000260589	STAM-AS1	0.565104	1.13866	1.67724	0.56224	0.0569725	1.12118	0.817357	0.657096	0.175776	1.64458	0.980619	1.48178	1.1624	0.852087	0.710507	2.06056	1.38118	1.65861	1.69229	1.79369	1.47713	0.851883	0.82536
ENSG00000162702	ZNF281	4.07661	4.34363	5.03531	1.94269	3.95829	4.4367	3.70294	5.23179	5.18722	3.51628	6.55422	3.02711	4.3973	3.91996	4.64691	4.41309	6.52134	5.62914	3.98343	5.06618	4.59866	4.21012	0.825189
ENSG00000272379	AL008729.2	0.607571	0.698234	1.47738	2.42655	0	0.0931982	0.179369	0.946312	0	1.00251	0.275894	1.61055	0.517074	0.111304	0.672074	2.7094	0.522586	2.0999	0.52553	3.00686	0	0.652903	0.824477
ENSG00000238406	RNU7-171P	2.22403	1.04846	2.45993	1.25506	1.98715	4.62158	4.10524	1.37513	0	0.849799	1.5786	0	1.31492	2.54743	0	2.85105	0	0	5.34571	3.1281	3.43473	1.63624	0.823691
ENSG00000158615	PPP1R15B	2.82863	3.51557	3.99561	2.44181	3.54731	3.87855	1.65208	2.88843	2.56361	2.88355	4.58799	4.84251	2.37641	3.40748	2.99547	3.58052	5.04365	5.15041	3.44053	3.12277	3.63579	3.1721	0.823511
ENSG00000264763	MIR4295	0.139039	0.702978	1.24251	0	0	0	0.332712	0.501519	0	0.92978	0.383817	0.426773	0	2.4775	0	2.59949	2.90804	1.94755	0	0	0	0.421008	0.821505
ENSG00000121680	PEX16	4.93616	4.09784	5.33712	4.11451	4.59451	4.35332	4.34847	6.04192	6.16424	4.35318	3.26458	3.71722	3.61978	4.54269	5.08959	4.82316	6.37961	4.10958	5.83562	5.43678	5.43795	4.517	0.820115
ENSG00000272602	ZNF595	0.849184	1.09761	1.79332	1.30555	0.618714	0.721313	1.07286	0.598055	0.778613	1.16834	1.12276	1.44263	1.03403	1.09885	0.719025	1.80804	1.35881	2.05701	1.58709	1.80281	2.14618	0.973395	0.819928
ENSG00000272386	AC015802.5	1.02643	0.215229	1.44034	0.243778	1.97619	2.43063	1.13406	0.37394	0	0	0	1.00008	0	0.131947	0.159344	0.22151	0.309753	3.11169	1.45366	1.94428	1.60115	0.62083	0.819512
ENSG00000258813	AL442663.3	7.32906	7.28553	8.12531	6.9803	12.94	3.60704	10.3373	6.90472	3.20497	7.66814	14.8571	3.01689	7.76432	6.35575	4.05092	10.3439	12.3509	3.77493	8.83603	7.80452	5.64162	7.30729	0.818021
ENSG00000138071	ACTR2	4.07914	3.68017	4.69613	2.78425	5.88585	2.1063	5.72749	5.03796	2.93301	3.04067	6.91397	1.59276	4.29169	4.33025	1.91169	3.71199	8.01479	2.1577	5.46664	5.75869	3.06695	3.87966	0.81647
ENSG00000118816	CCNI	7.00815	9.5624	9.10165	5.89782	7.47042	9.46355	6.10059	6.03129	7.08521	10.2113	9.05857	10.4182	8.91047	9.11391	9.6619	9.37503	8.95404	9.11548	8.65982	8.00474	10.5008	8.28527	0.816377
ENSG00000174720	LARP7	5.99257	5.87029	6.74553	6.59735	3.84976	7.84361	5.56727	4.67951	7.41791	4.01752	4.10237	8.00284	6.08604	5.11692	7.89603	5.34263	5.56578	9.4451	6.16951	5.4027	8.54746	5.93143	0.814101
ENSG00000272402	AL031775.2	1.11204	0.672598	1.70552	0	1.21682	0.272116	2.02503	0.315771	2.84249	1.10579	1.0472	0.268709	0	1.29992	0.313966	3.27343	2.44131	2.2481	0.204589	1.27699	0.788716	0.892318	0.813205
ENSG00000277194	SNORD22	26.5961	21.362	24.7915	24.7029	20.7294	26.7645	19.3026	18.9463	49.1307	18.6079	15.2765	15.5467	23.2929	22.1451	33.3028	19.2899	13.7324	21.6781	24.3315	21.5492	48.168	23.979	0.812476
ENSG00000260244	AC104083.1	0.354716	3.84959	2.91451	0.267811	0.103651	1.29804	0.0757032	0.383092	0	5.22846	4.00476	2.62184	1.99527	5.69753	3.54968	4.0558	4.67899	3.86159	1.48924	2.54634	0.855071	2.10215	0.812353
ENSG00000272160	RNU4-5P	17.1224	14.1921	16.4691	17.5802	25.1882	17.7964	15.5019	10.5783	16.0896	15.0257	12.0831	18.5409	12.6817	15.989	10.8318	17.0218	26.5493	20.2329	6.13767	13.8872	14.9856	15.6572	0.811849
ENSG00000162607	USP1	4.53735	5.15041	5.65552	3.3518	6.43821	4.8196	5.99968	4.71977	1.89505	4.97046	7.37563	4.014	5.29378	5.31289	3.93571	6.24059	7.66669	5.57749	5.90931	5.06491	3.47416	4.84388	0.811643
ENSG00000276718	AC005840.5	1.86178	1.74005	2.60973	1.23411	3.16749	2.24461	1.32196	3.20252	0	3.43041	2.39645	1.81681	0.680512	1.05469	1.0614	2.28703	4.12659	4.00728	2.62824	1.18718	1.42206	1.80092	0.808814
ENSG00000111605	CPSF6	2.30549	3.02983	3.47638	2.30892	3.09582	2.75596	1.98651	1.67654	2.00917	2.33162	3.13203	3.44714	2.87734	2.97841	3.41243	2.92519	3.76219	4.00282	2.97436	3.22476	3.96895	2.66766	0.808723
ENSG00000100288	CHKB	3.86309	3.97839	4.72842	3.26371	3.40482	4.5773	3.21167	3.10622	5.61481	3.58047	2.58595	5.42354	3.27087	3.0011	6.00839	3.94849	3.11354	4.99414	4.87057	4.81115	6.63262	3.92074	0.807679
ENSG00000272842	AL391834.1	3.96742	2.66464	4.12238	3.50858	5.45613	5.70714	3.03006	3.38749	2.71512	2.06987	2.85464	3.88668	1.45581	1.97426	3.74657	2.76196	3.75188	5.17319	3.25516	1.61619	8.17589	3.31603	0.806349
ENSG00000230149	AL021707.3	1.76898	1.19712	2.28935	1.51117	1.79267	1.52598	2.38271	1.80581	1.59555	1.30451	1.03363	1.0812	1.32017	1.38382	1.05939	2.2609	2.34943	2.36988	1.75012	1.95717	3.04862	1.48305	0.806302
ENSG00000135821	GLUL	3.8606	8.20973	6.84072	4.42487	3.86864	2.81419	2.75724	2.89795	6.40068	6.18777	7.9612	8.79347	5.69738	8.10028	12.5183	4.2664	8.35475	6.41489	5.40399	7.63238	8.9719	6.03516	0.805555
ENSG00000238441	RNU7-130P	0.104589	0.407371	1.06099	0.627532	0	0	0	0	0	0.4249	0	1.17018	0	0.849142	0	0	3.98682	0	1.33643	1.0427	0	0.25598	0.805012
ENSG00000252115	Y_RNA	0.200459	1.54309	1.67619	0	0.560014	0	0.64274	0	0	1.19744	2.22439	1.64889	0	4.18781	0	4.01739	0	0.940579	0	1.46926	3.62989	0.871775	0.804412
ENSG00000005469	CROT	0.356045	0.26072	1.11035	0.281476	0.472641	0.223204	0.379408	0.313131	0.466409	0.201053	0.274307	0.241324	0.275693	0.250027	0.321915	1.39478	1.2173	0.819833	0.874291	1.12415	1.23172	0.308382	0.801964
ENSG00000207370	Y_RNA	3.29992	3.46068	4.18045	5.3368	4.36117	0	3.25351	3.77249	3.07553	1.63192	8.08393	0.321024	2.88585	5.59081	2.25055	2.34644	7.65611	1.46497	1.46652	7.43732	4.71136	3.3803	0.800155
ENSG00000272979	AC093388.1	0.948965	0.609098	1.57841	0.63337	2.46406	1.64029	0.460381	0.495687	0	0.0612646	0.98632	2.36214	0	0.244869	0	1.7471	3.16164	0.577472	1.34886	0.902058	1.73334	0.779031	0.799381
ENSG00000267648	AC060766.5	0.880297	1.58255	2.03051	0.647706	0	1.64488	0.909133	2.08007	0	1.39129	1.1986	2.3323	2.33999	0.846217	1.38689	1.21767	3.97309	3.32604	0.570782	1.26178	1.8337	1.23142	0.799087
ENSG00000242170	RN7SL329P	0.77625	0.49506	1.43402	0.650619	1.48338	0.368585	1.51334	0.641575	0	0	1.52757	0	1.09064	0.352153	0	1.33017	2.06675	3.04509	0	2.16212	0	0.635655	0.798367
ENSG00000131966	ACTR10	4.38814	5.24129	5.61253	4.63017	3.5086	5.52073	2.8784	5.16784	4.62312	4.59351	4.82159	5.73971	5.08315	5.60419	5.60558	4.74886	5.09562	6.48071	5.77915	5.74349	5.82737	4.81472	0.797817
ENSG00000207297	SNORD7	0.523975	0.168167	1.14366	0	0	0	1.16621	1.97764	0	0	1.009	0	0	0	0	0	3.82242	1.70662	0	1.33294	0	0.346071	0.797591
ENSG00000273899	NOL12	5.54341	6.87041	7.00321	5.68808	5.05502	6.37195	5.83768	5.64007	4.66763	7.44168	5.58479	7.84754	6.96756	5.86847	7.51241	7.0483	5.95659	8.00648	7.9588	6.17672	6.87238	6.20691	0.796305
ENSG00000273361	AC021016.3	0.4012	0.497669	1.24373	0.448613	0.20663	0.231042	0.533595	0.759638	0.227683	0.938877	0.27358	0.228149	0.170913	0.441483	0.933013	0.741154	1.55461	1.38819	0.868539	0.677646	2.23222	0.449435	0.794292
ENSG00000101365	IDH3B	26.2221	24.2929	26.0511	24.8905	26.3454	27.9254	24.4645	28.2011	25.5058	18.8906	21.0421	27.1024	22.6172	27.1594	28.9458	23.594	22.0449	30.7354	20.1563	30.3649	29.4113	25.2575	0.793632
ENSG00000267729	AC010761.6	0.309925	0.44553	1.17129	0.4036	0.0511216	0.182916	0.0586733	0.442211	0.721027	0.437241	0.541484	0.150521	0.338279	0.546129	0.659524	0.183367	0.512828	0	1.20334	0.268247	4.85993	0.377727	0.793558
ENSG00000212309	SNORD70	2.02354	1.13329	2.37119	0	5.79779	0.518621	0	2.75835	3.06649	1.54963	1.91908	0.853545	0	2.4775	0	2.07959	0	0	6.82365	5.32391	0	1.57842	0.792774
ENSG00000149541	B3GAT3	3.72346	3.63545	4.4722	3.95008	4.22615	2.16249	2.63486	2.98032	6.38684	3.18576	3.22925	3.70138	3.41269	3.05321	5.23041	5.15137	4.41911	3.87387	4.3838	4.28477	4.72026	3.67945	0.792746
ENSG00000139597	N4BP2L1	2.54854	2.37955	3.25673	2.5765	2.67493	2.96239	2.91836	1.87272	2.28633	2.32605	2.12616	2.85456	2.35217	2.32998	2.28834	3.84906	3.07758	3.12915	2.99731	2.98294	3.50433	2.46404	0.792685
ENSG00000224138	AC000123.1	0.429577	0.657102	1.33476	0.40412	0.547177	0.315779	0.546973	0.763415	0	0.358547	1.00491	1.27329	0.116798	0.414839	0.774233	1.29788	0.973858	1.83804	0.771606	1.29665	1.83055	0.54334	0.791424
ENSG00000275580	AC022306.2	1.56633	1.78728	2.46789	1.32296	1.90422	3.50891	2.09809	0.36238	0.201431	2.23942	1.21018	2.35483	1.76407	0.895077	2.26012	4.16642	2.29227	4.47756	2.04905	0.999188	0.822849	1.67681	0.791082
ENSG00000146457	WTAP	4.56605	3.67892	4.91297	4.03818	3.31828	4.78191	5.61378	4.46819	5.17599	2.63652	3.01459	3.57032	5.81964	3.42072	3.61176	4.07334	3.45421	4.03419	7.38947	4.57486	5.95175	4.12249	0.79048
ENSG00000129055	ANAPC13	12.354	13.5119	13.7222	10.2503	8.2582	15.2047	13.3415	13.5655	13.5036	16.6903	10.4126	13.0795	13.969	11.9479	14.972	16.12	9.31291	16.0104	13.4619	12.268	15.1603	12.9329	0.789313
ENSG00000212451	RNU11-4P	0.141886	0.247806	0.984121	0	0.370535	0	0	0.48078	0	0	0	1.091	0	0.395841	0	1.32906	0.929259	1.24468	0	0	2.40173	0.194846	0.789275
ENSG00000223374	AC005104.1	3.96147	5.62861	5.58339	2.72239	4.55118	3.77139	3.31675	4.90295	4.50417	5.28368	4.25134	4.93267	5.91232	6.9798	6.41185	6.15924	6.30212	4.64268	4.64759	5.89702	5.8517	4.79504	0.788349
ENSG00000277066	DLEU2_2	1.20491	0.919976	1.8496	0	3.28541	0	0.628456	3.3156	0	0	4.34993	0	0	1.16993	0	2.94609	0	0.919678	3.6826	0	3.54922	1.06244	0.787155
ENSG00000106605	BLVRA	0.992706	1.2958	1.93071	1.11293	0.506858	0.918108	0.829883	2.17469	0.413771	1.47843	1.24094	1.40964	1.33354	1.16517	1.14711	1.00074	1.77528	1.66008	2.73624	2.07507	2.33683	1.14426	0.786452
ENSG00000201620	RNA5SP51	0	0	0.786234	0	0	0	0	0	0	0	0	0	0	0	0	0.371356	0	0	0	4.34605	0	0	0.786234
ENSG00000120659	TNFSF11	0.0300252	0.123608	0.863041	0	0.0331966	0.0720466	0.0518416	0.0230667	0	0.104728	0.0425116	0.288424	0.0144044	0.0767412	0.214839	0.445056	0.56776	0.88661	1.16571	0.713895	1.39921	0.0768166	0.786224
ENSG00000277681	MIR6739	0.519171	0.351069	1.22111	0	0	0	2.26244	0.852582	0	0.702501	0	0	0	1.40392	0	0	1.64789	0	0	0	5.67876	0.43512	0.785987
ENSG00000164008	C1orf50	3.40996	3.50586	4.24309	3.6732	2.95548	3.93308	3.82566	3.70786	2.36448	3.9396	2.88191	3.83763	3.24986	3.88689	3.23927	3.95059	3.61489	4.11951	4.6418	4.46029	4.67146	3.45791	0.78518
ENSG00000119335	SET	7.86051	7.0572	8.24378	14.9908	5.56725	5.66109	10.1315	4.755	6.05749	6.31544	7.23032	5.92062	9.96372	6.25985	6.65324	8.35334	7.46673	6.83752	11.327	7.9458	7.53222	7.45886	0.784922
ENSG00000127533	F2RL3	0.00377376	0.0070252	0.789544	0	0	0	0.0226425	0	0	0	0	0	0	0.0421512	0	0.306639	0.791619	0.15463	1.85752	1.08695	0.539914	0.00539948	0.784145
ENSG00000236618	PITPNA-AS1	9.93725	10.3805	10.9424	10.4608	9.17154	11.5122	12.2727	6.87331	9.33293	13.1945	12.395	9.45781	9.92847	9.34639	7.9609	13.644	12.6135	14.6233	9.09597	6.81959	8.85784	10.1589	0.783494
ENSG00000198898	CAPZA2	2.50863	3.6462	3.86034	2.44685	1.89367	4.10222	2.02051	2.61218	1.97637	3.69283	3.7081	4.55358	3.2976	3.48053	3.14453	4.04483	3.96566	4.2094	4.02646	3.37159	3.54411	3.07741	0.782928
ENSG00000109180	OCIAD1	3.38108	3.99177	4.46903	3.30228	3.10151	3.75287	3.23293	2.8429	4.05402	4.02421	4.22459	3.89185	3.81083	3.51655	4.48257	4.85897	4.35581	5.01106	4.21422	4.20392	4.17021	3.68643	0.782606
ENSG00000213316	LTC4S	0.978284	1.18703	1.86496	0.2552	0.360189	0.958321	1.72778	1.0865	1.48171	0.997272	0.207877	0.462284	3.20846	0.887971	1.3583	1.52384	0.694855	1.39606	2.85719	2.08384	2.63398	1.08266	0.782306
ENSG00000199879	RNU1-120P	7.1139	5.1493	6.9133	14.0016	4.08061	3.0886	0.540393	2.98675	17.9855	5.53723	3.74038	5.31427	6.23123	8.04792	2.02478	3.09621	0.787207	3.69043	7.91642	7.00004	18.9895	6.1316	0.781695
ENSG00000278852	NPPA-AS1_2	0.218297	0.4687	1.1245	0	0.165373	0	0	1.14441	0	0.707215	1.75165	0	0	0.353334	0	0	0	3.88857	0	0	2.85844	0.343498	0.781003
ENSG00000250988	SNHG21	2.90936	3.86142	4.16573	4.09686	2.01042	2.93974	2.17117	3.46847	2.76948	5.02447	3.23641	3.81705	3.08036	4.33506	3.67515	5.00919	3.55351	4.75967	4.2159	3.24064	4.21547	3.38539	0.780345
ENSG00000136869	TLR4	0.000375871	0.0631065	0.812076	0	0	0	0.00225523	0	0	0	0.049431	0.121497	0	0.0251899	0.182521	0.859863	1.45866	0.132011	0.766475	1.27336	0.382094	0.0317412	0.780335
ENSG00000198736	MSRB1	3.05454	2.04491	3.32979	3.0528	2.89889	3.38999	3.36028	3.74057	1.88472	1.88427	2.24425	2.10551	1.54543	2.84994	1.64009	3.79992	5.07215	3.13808	3.33572	2.55204	2.08084	2.54973	0.780065
ENSG00000141562	NARF	2.63774	2.83767	3.51757	2.90738	2.41319	2.12934	2.92612	2.62233	2.82806	2.77539	2.8281	2.71748	2.68325	2.58532	3.4365	3.65871	3.57124	3.09515	3.31608	3.28851	4.17575	2.7377	0.77987
ENSG00000128309	MPST	0.935427	1.0259	1.75905	0.649214	0.609485	0.93029	1.61833	0.700862	1.10438	0.682642	0.502752	0.950687	1.5204	1.03867	1.46028	1.0497	0.958356	1.03179	3.43211	1.78307	2.29926	0.980666	0.778382
ENSG00000135047	CTSL	0.250888	0.454767	1.13079	0	0	0.285131	0.00481371	1.21538	0	0.224202	0	1.19787	0.4163	0.403252	0.486982	0.827412	0.652142	1.28207	0.239761	2.07972	1.70363	0.352828	0.777961
ENSG00000212402	SNORA74B	0.129147	0.597734	1.14124	0	0	0	0.562797	0.212085	0	0.655318	1.62311	0.90238	0.405599	0	0	0	1.84465	1.64718	1.2367	0	2.11894	0.36344	0.777804
ENSG00000279364	AC114546.3	2.67819	3.634	3.93318	1.9633	2.13154	3.53374	2.23439	4.96602	1.24012	3.49427	3.59358	4.85349	3.33812	3.18796	3.33657	6.39678	4.3478	3.96193	3.20157	2.49791	3.19307	3.15609	0.777087
ENSG00000279530	AC092881.1	1.59214	2.00121	2.57365	2.24929	3.72359	1.16941	0.951998	1.45061	0.00794766	0.491596	5.06138	1.32732	2.77419	1.32917	1.02358	2.16672	4.38653	2.02915	1.60684	3.38258	1.87006	1.79667	0.776972
ENSG00000143554	SLC27A3	1.13236	0.774038	1.7296	1.1597	1.87224	0.881047	1.19379	0.807926	0.879466	0.876008	0.629555	0.53126	0.688274	1.09756	0.821565	2.10906	1.49059	0.855661	1.9701	1.91581	2.03634	0.9532	0.776395
ENSG00000280400	AC127459.3	0.42808	1.16676	1.57314	0	0.475891	1.04058	0	1.05201	0	0	1.75024	0.778448	2.09936	2.3725	0	0	3.44783	1.59858	2.31151	2.08093	0	0.797419	0.775722
ENSG00000166750	SLFN5	4.46229	7.11008	6.56182	3.43962	9.05474	3.36523	4.94309	3.78052	2.19054	5.7884	15.1413	4.7945	6.8559	5.87162	4.20878	6.66189	14.8697	4.74676	5.37147	5.36688	2.35417	5.78618	0.775632
ENSG00000116560	SFPQ	5.9618	6.223	6.86703	6.03985	6.93187	6.10603	5.90365	5.18916	5.60022	4.84119	7.22869	6.25972	5.95969	5.82314	7.22557	6.15005	7.68624	6.22349	7.59862	5.96325	7.58054	6.0924	0.774634
ENSG00000169188	APEX2	2.6002	2.67795	3.41364	2.53984	3.03866	1.48192	2.61646	2.46682	3.45748	2.25562	3.0296	3.90231	1.77086	2.98298	2.12634	3.4384	4.00561	3.12972	3.90438	2.50387	3.49987	2.63907	0.774567
ENSG00000274943	AC079684.1	0.836261	1.67358	2.02927	0.66774	0.845787	2.26971	0.453006	0.731621	0.0497047	2.8936	0.746555	1.41118	0.55967	1.08426	3.34622	0	0.848454	3.40933	1.89608	2.36695	3.65481	1.25492	0.77435
ENSG00000279074	AC007998.5	0.11962	0.0943545	0.875581	0	0	0	0.357982	0.359739	0	0	0	0	0.343989	0.222138	0	0.186461	4.17186	0	0.349614	0.545548	0	0.106987	0.768594
ENSG00000245149	RNF139-AS1	0.819019	0.904047	1.62989	0.421503	0.619479	0.849428	1.18576	0.925417	0.912524	0.69062	1.11158	0.509995	0.424751	1.28874	1.39859	0.767464	1.32872	1.5333	1.54863	2.19733	2.40392	0.861533	0.768361
ENSG00000103064	SLC7A6	1.57889	1.34755	2.23084	1.51997	2.22643	1.87164	1.38795	1.19405	1.27328	1.01398	1.54517	1.37293	0.974598	1.77098	1.40762	2.21028	2.49118	2.89082	1.8989	1.83331	2.06058	1.46322	0.767626
ENSG00000237011	AL357793.2	0.218425	0.035465	0.894166	0	0.406358	0.0684842	0.642125	0.193583	0	0.0566668	0.0233923	0	0.019485	0.113246	0	0.285173	1.8905	0.158262	1.22783	1.4215	0.381728	0.126945	0.767221
ENSG00000128463	EMC4	51.8134	53.1991	53.2728	59.9257	37.7348	60.4407	48.271	54.7368	49.7712	59.0207	45.4958	56.4179	50.9257	47.3189	60.0159	55.2092	41.7163	68.0397	53.0115	49.2063	52.4539	52.5063	0.766563
ENSG00000272086	AC025181.2	0.806357	1.23972	1.78933	1.14004	1.32113	0.219864	0.811038	0.425228	0.920838	1.54384	2.35937	1.13079	0.203305	0.853377	1.34767	3.802	2.00335	1.96091	0.82652	1.61216	0.531056	1.02304	0.766291
ENSG00000167705	RILP	0.706324	1.08912	1.66363	1.3058	0.820727	0.448337	0.424244	1.06762	0.171205	0.843965	0.481113	0.728649	1.38881	2.23545	0.856761	1.00001	0.314242	1.28376	2.23316	2.41627	2.73434	0.897724	0.765904
ENSG00000082153	BZW1	17.9289	16.7232	18.0918	17.6307	14.9933	15.4507	16.6491	19.7807	23.0687	16.3616	19.2805	13.8452	15.1171	17.0469	18.6881	16.5734	20.1422	21.2946	13.7314	18.8016	18.0079	17.3261	0.765792
ENSG00000115325	DOK1	0.887327	0.786063	1.60114	0.862167	1.38096	0.369553	0.517266	0.867177	1.32684	0.942063	0.960105	0.642235	0.458813	0.796276	0.916885	1.44558	2.08667	1.0481	1.39895	1.24307	2.38446	0.836695	0.764444
ENSG00000278107	AC027575.4	0.593213	0.911863	1.5169	0.829928	1.00917	0.940332	0.337822	0.145492	0.296532	2.24776	1.4475	0.495231	0.973852	0.089841	0.21699	2.33777	1.89816	1.41247	1.27257	0	2.18041	0.752538	0.76436
ENSG00000119943	PYROXD2	0.461571	0.307856	1.14725	0.577699	0.427821	0.358991	0.541105	0.378836	0.484977	0.119972	0.25691	0.260423	0.293924	0.362967	0.552941	1.07054	1.14133	1.13084	0.982668	1.33916	1.21899	0.384714	0.76254
ENSG00000280022	AC126544.2	0.134404	0.541721	1.09989	0.0779179	0.065796	0	0.264304	0.398403	0	0.668267	0.522688	0.435889	0.217691	1.40579	0	1.00301	2.64014	0.994578	0.331877	0.776805	0.852951	0.338062	0.761831
ENSG00000000938	FGR	1.91565	0.00378274	1.72133	3.0428	2.48699	1.09096	3.30512	0.106509	1.46154	0.0226965	0	0	0	0	0	2.5052	0.543049	0.438564	1.03511	2.81548	2.99056	0.959718	0.761609
ENSG00000273237	AC004520.1	1.09335	1.50016	2.05774	2.31294	2.05774	0.499168	0.520378	0.724062	0.445794	1.24914	2.77065	0.539129	2.94253	1.22954	0.269971	1.97031	1.48695	0.702938	2.28697	1.83008	4.06917	1.29675	0.760982
ENSG00000279172	AC020904.3	2.8536	1.63882	3.00676	0.528149	6.02078	1.19682	2.36738	3.5685	3.43997	1.37083	0.959542	1.7235	0.922232	1.54844	3.30837	2.49951	3.35543	1.31085	3.56179	3.21775	4.09526	2.24621	0.760556
ENSG00000256206	AC018523.2	11.2488	12.7085	12.739	10.4635	10.0522	13.8744	11.2666	11.1339	10.7018	12.1702	12.0294	14.8137	12.2064	11.3571	13.6745	12.9736	11.0414	13.8232	12.6493	11.6921	14.2546	11.9786	0.760407
ENSG00000235865	GSN-AS1	0.116482	0.030691	0.833982	0.106192	0.191413	0.138829	0.190002	0.0268502	0.0456035	0	0.00684956	0	0.0171164	0	0.16018	0.937083	1.03793	0.399692	0.817626	0.827943	0.983619	0.0735863	0.760396
ENSG00000222585	RNA5SP494	0.110153	0.272077	0.951082	0	0	0	0	0.660917	0	0	0	0	0	1.63246	0	0	1.91615	0	1.28463	2.50572	0	0.191115	0.759967
ENSG00000111725	PRKAB1	3.34132	3.82408	4.34231	2.68996	4.24348	3.4258	1.61597	2.806	5.26668	2.40697	4.17032	4.62137	3.04883	3.43316	5.26382	4.20005	5.12961	4.80713	3.71365	3.79183	4.4116	3.5827	0.759615
ENSG00000136243	NUPL2	3.26686	3.52665	4.15624	3.83797	2.95405	3.60061	4.50336	2.68085	2.02434	3.08408	4.57269	3.94806	4.33017	3.05426	2.17064	3.57262	5.04416	4.40496	4.75082	3.9459	3.219	3.39676	0.759486
ENSG00000261000	AC244034.2	0.591779	0.642247	1.37621	1.71986	1.16184	0.0433033	0.500049	0.125626	0	1.60443	1.08962	0	0.160168	0	0.999264	1.7364	0.485625	0.487845	1.13951	1.27009	3.13782	0.617013	0.759201
ENSG00000243051	RN7SL269P	0.586493	0.539871	1.32238	0	0.888677	1.5176	1.11268	0	0	0	0.320896	0.35681	1.87107	0.69045	0	1.15912	1.62087	0.814141	2.44501	0.847835	1.04731	0.563182	0.759199
ENSG00000169575	VPREB1	0	0	0.758799	0	0	0	0	0	0	0	0	0	0	0	0	0.735646	0.146958	2.65733	0	0	1.01286	0	0.758799
ENSG00000106400	ZNHIT1	11.161	13.011	12.8445	14.1689	8.48048	12.1239	10.8084	11.5314	9.85318	14.123	10.7731	14.8039	13.6105	12.6795	12.0762	12.3232	10.004	16.1913	14.049	12.3388	12.1608	12.086	0.758487
ENSG00000170759	KIF5B	2.75477	3.22744	3.74927	1.89317	2.86977	3.43435	2.95078	3.00243	2.37812	3.36866	3.03528	3.248	2.99131	2.76101	3.9604	4.43572	3.10138	2.79441	4.85913	3.17362	4.13136	2.99111	0.758163
ENSG00000164930	FZD6	0.24404	0.611834	1.18586	0.189258	0.227557	0.533848	0.0394223	0.474152	0	0.509524	0.750379	0.448784	0.580058	0.590163	0.792096	1.404	1.5326	1.44466	0.825361	1.00255	0.906014	0.427937	0.757927
ENSG00000143621	ILF2	28.6089	37.1706	33.647	28.2045	25.0583	33.2798	26.0025	26.7508	32.3574	33.2391	37.1688	38.6964	29.3495	35.7516	48.8181	27.5235	28.5991	36.7514	29.8921	34.1841	44.9315	32.8897	0.757215
ENSG00000258430	AL583722.2	8.55802	7.72265	8.89742	8.59917	10.7586	9.93414	11.827	5.33441	4.89486	6.33621	8.94256	9.82548	8.47934	7.58616	5.16616	11.3471	8.83753	10.0437	6.1942	6.23361	10.7284	8.14034	0.757089
ENSG00000244710	RN7SL47P	0.068675	0.208271	0.895516	0	0.41205	0	0	0	0	0	0	0	0.54532	0.704305	0	1.18238	2.89345	0	0	1.29727	0	0.138473	0.757043
ENSG00000272173	U47924.2	38.2059	41.9121	40.8149	37.7721	32.8392	42.1137	47.9764	36.0813	32.4527	50.07	34.0817	42.757	49.8664	37.7214	36.9762	43.2245	29.8557	47.9876	34.9713	27.9923	60.8577	40.059	0.755853
ENSG00000223799	IL10RB-AS1	2.71446	2.34631	3.28579	2.5824	1.99147	2.35366	4.63052	2.44564	2.28306	1.53341	2.5411	2.11152	2.73117	3.48333	1.67731	3.77514	4.70973	1.90637	2.49825	3.30276	3.52247	2.53038	0.755401
ENSG00000066583	ISOC1	2.29525	2.22875	3.01606	2.06362	2.69822	2.45933	2.6303	1.94261	1.9774	1.97735	2.65186	2.19972	1.95377	2.48241	2.1074	2.8654	3.3209	3.17722	2.54877	2.55531	3.62876	2.262	0.754062
ENSG00000170385	SLC30A1	0.44354	0.907946	1.42972	0.0623597	0.731491	0.377852	0.413862	0.424806	0.650871	0.194595	0.71842	1.36002	0.852181	1.48952	0.83294	1.22565	1.32635	1.88037	1.39734	0.774868	1.97371	0.675743	0.753973
ENSG00000254208	AC011773.1	0.153245	0.0755747	0.868001	0	0.0391742	0	0.0899222	0.203319	0.587053	0.251292	0	0	0	0	0.202156	0.210769	0.982444	1.05273	0.658653	0.102778	2.20063	0.11441	0.753592
ENSG00000181991	MRPS11	5.77918	5.58705	6.43471	6.55265	4.95365	6.41998	6.02296	5.73466	4.9912	6.35011	4.83452	6.40495	5.53865	5.54489	4.84914	6.16708	5.48326	6.69202	6.81106	6.71662	6.73822	5.68311	0.751596
ENSG00000063322	MED29	2.9171	3.00789	3.71367	3.6573	3.76142	2.60199	2.93257	2.42029	2.12905	3.15504	3.30263	3.19428	3.09159	2.59991	2.70386	3.41317	3.20398	3.96343	4.22503	3.55267	3.92373	2.9625	0.751173
ENSG00000005812	FBXL3	1.70598	3.24785	3.22796	0.953052	1.54832	1.79973	0.972711	3.13515	1.82692	2.60788	2.72609	3.40759	3.85736	3.10269	3.78551	3.2047	3.15427	3.00002	3.53247	3.3372	3.13909	2.47692	0.751041
ENSG00000173209	AHSA2	7.5498	6.84293	7.9473	9.10163	9.49627	7.05081	6.67729	5.56442	7.40838	5.92955	7.26986	8.04927	5.5943	7.32458	6.89002	9.41462	8.90224	6.61039	5.229	7.32477	10.2028	7.19636	0.75094
ENSG00000198743	SLC5A3	0.995801	1.1905	1.84084	0.639663	1.43579	1.38749	1.05361	0.77127	0.686981	0.837218	1.17254	1.55564	1.14958	1.31565	1.11237	2.08839	2.08298	2.1444	1.70061	1.64125	1.38742	1.09315	0.747694
ENSG00000109861	CTSC	6.01821	4.61381	6.06119	6.30976	7.13639	6.68084	7.32353	3.19217	5.4666	4.10213	4.97014	4.55539	4.0877	5.72377	4.24372	7.10425	6.6807	6.18217	5.3113	6.02943	5.05931	5.31601	0.74518
ENSG00000163882	POLR2H	7.70487	7.55388	8.37423	7.35834	7.77653	8.68646	8.07839	6.93444	7.39504	7.19581	6.83885	9.68722	6.71971	7.0257	7.856	6.48833	8.01305	8.50692	8.31115	9.09707	9.82886	7.62937	0.744858
ENSG00000201965	Y_RNA	0	0.322754	0.906185	0	0	0	0	0	0	0.51153	0.633484	0	0.791508	0	0	0	3.59975	0.803602	0	0	1.03375	0.161377	0.744808
ENSG00000207022	SNORA51	0.405822	0	0.944995	0	0	1.06652	1.36841	0	0	0	0	0	0	0	0	0	0.996706	4.00505	0.668214	0	0	0.202911	0.742084
ENSG00000278104	ZNRD1-AS1_1	11.0921	13.9268	13.2508	2.28865	27.9019	6.15862	15.3879	10.3438	4.47196	10.0726	21.1099	3.73426	15.5857	20.9039	12.1546	18.1964	21.8103	1.21722	8.52956	26.6195	3.13167	12.5095	0.741287
ENSG00000259038	AL121820.2	0	0.0254293	0.753886	0	0	0	0	0	0	0.102905	0	0	0	0	0.0496704	1.38098	0.579335	0.387989	0.582599	1.01012	0.582295	0.0127147	0.741171
ENSG00000198818	SFT2D1	3.52306	2.74111	3.87306	4.44306	3.54457	4.61959	4.27968	2.28304	1.96841	3.39667	3.29326	3.70785	2.24637	1.90886	1.89366	5.27459	4.67576	4.93788	3.38842	2.38639	2.5753	3.13209	0.74097
ENSG00000026297	RNASET2	7.09967	6.08266	7.33174	4.02377	3.86856	5.75712	4.77709	17.0444	7.12709	6.69251	3.57139	5.68347	8.35629	4.13941	8.0529	8.38882	4.9458	9.05793	8.77125	5.29312	7.53351	6.59117	0.740572
ENSG00000253051	SNORA31	2.76254	2.28035	3.26113	2.03246	3.49382	2.79629	3.79888	4.45379	0	1.57276	2.67813	1.35357	5.47558	1.17866	1.42339	1.64893	9.22325	2.47078	4.94678	0.482444	0.794602	2.52144	0.739686
ENSG00000158062	UBXN11	43.4267	42.9719	43.9385	42.4073	26.7896	46.6591	39.0228	65.505	40.1764	52.2821	33.7449	39.4276	49.4994	46.5201	36.3571	40.4542	35.0692	50.2803	45.1364	46.5707	46.12	43.1993	0.739189
ENSG00000271228	AL121655.1	0.0736875	0.0284885	0.790222	0.442125	0	0	0	0	0	0	0	0	0	0.170931	0	0.86087	3.61144	0	0.269021	0	0	0.051088	0.739134
ENSG00000135899	SP110	2.86586	2.50339	3.42253	3.35627	3.75278	2.14767	3.5609	2.31904	2.05847	2.80131	2.71605	2.19999	2.67859	2.43427	2.1901	4.66286	3.83864	2.61045	3.35762	2.99358	3.07202	2.68462	0.737909
ENSG00000136238	RAC1	1.37083	1.43567	2.13982	0.916702	1.38115	1.49063	2.19869	1.25261	0.985204	1.09919	1.53181	1.44216	1.90978	1.32086	1.3102	2.07491	2.10636	1.50339	3.09718	1.88093	2.17617	1.40325	0.736577
ENSG00000229299	AL121845.1	0.447433	0.536385	1.22788	0.0153177	0.562659	0.520662	0.578972	1.00699	0	0.352633	1.23305	0.257072	0.577738	0.49745	0.300369	2.67932	1.45974	0.391044	0.456701	1.37439	1.00608	0.491909	0.73597
ENSG00000280153	AC133065.6	0.486406	0.247596	1.10291	1.82428	0.569905	0.0926887	0.285422	0	0.146146	0.288031	0.480175	0.0305094	0.137133	0.442782	0.106944	1.18934	0.935512	1.28786	1.14985	1.11461	0.940291	0.367001	0.735908
ENSG00000276384	AC016876.3	1.97501	1.4407	2.44315	1.14164	2.31367	1.08655	2.65545	2.00137	2.65138	0.618399	1.99116	0.681233	2.10511	1.60659	1.64169	2.38592	2.61109	1.74868	2.33404	2.57983	2.99934	1.70785	0.735297
ENSG00000279767	AL513523.10	3.02401	2.66025	3.57731	2.04894	6.09887	2.16674	3.3096	1.58394	2.93595	2.11182	2.71075	4.03299	2.7191	1.44786	2.93896	5.55947	2.74808	3.584	0.484837	4.53932	4.54816	2.84213	0.735185
ENSG00000100532	CGRRF1	3.0093	3.25164	3.86558	3.01583	1.66147	4.32489	2.74292	3.23642	3.07427	2.90426	2.81806	3.7139	2.89089	3.37855	3.80417	3.55053	3.13399	4.28755	4.0449	3.98211	4.19438	3.13047	0.735108
ENSG00000101782	RIOK3	2.09415	2.37903	2.97042	1.65333	2.97312	1.33693	1.58393	2.17682	2.84074	2.61714	2.61432	2.08971	2.30233	2.30187	2.34882	2.738	4.24399	2.57273	2.67602	3.11745	2.4743	2.23659	0.733827
ENSG00000118564	FBXL5	2.91783	3.61172	3.99736	2.2492	2.91921	3.82676	2.53986	2.80589	3.16602	3.30915	4.02408	3.90403	2.64103	3.91672	3.8753	3.47099	4.59817	4.56018	3.17509	3.9036	4.27613	3.26477	0.732588
ENSG00000157303	SUSD3	1.63097	2.56032	2.82766	0.866365	1.35076	1.82657	1.07558	2.89609	1.77046	2.15722	2.22627	2.8896	2.74926	2.7845	2.55505	3.00556	2.66798	2.93834	3.15133	2.75933	2.44344	2.09564	0.732018
ENSG00000249180	AC020900.1	4.94307	5.90541	6.15401	2.19753	6.43393	3.44226	6.42422	7.47325	3.6872	5.07362	7.57209	4.38891	7.59896	6.20712	4.59176	4.47369	7.7054	3.7298	6.64915	7.66192	6.70409	5.42424	0.729769
ENSG00000189430	NCR1	1.71647	0	1.58733	2.14181	2.16046	0.955251	4.64785	0.00426675	0.389155	0	0	0	0	0	0	1.50386	2.18954	0.729041	1.32693	2.1547	1.6199	0.858233	0.729096
ENSG00000127125	PPCS	8.9998	8.26033	9.35905	9.56848	7.80783	9.68115	7.95897	9.65074	9.33162	9.56791	7.4283	8.19873	7.51096	8.82274	8.03333	11.0216	7.90831	9.26015	7.59061	10.4221	9.95156	8.63006	0.728986
ENSG00000172171	TEFM	3.00502	3.05299	3.75705	5.06591	2.51472	3.72043	3.16647	2.4382	1.12441	3.67452	3.01995	3.59888	3.59279	2.28682	2.14497	3.5409	4.7039	4.86067	3.07498	2.97167	3.39019	3.029	0.728048
ENSG00000272799	AC006238.1	0.188344	0.228243	0.934546	0	0	0.123828	1.00624	0	0	0	0.366567	0.407592	0	0	0.595301	0.0827553	0	0.775009	0.775829	2.17913	1.79455	0.208294	0.726252
ENSG00000124831	LRRFIP1	1.14254	1.58833	2.09127	0.769017	1.11547	0.961802	1.32341	1.95409	0.731435	1.68673	1.57629	1.10597	2.03959	1.84101	1.2804	1.9433	2.25458	1.57975	2.64817	2.3225	1.79934	1.36543	0.725838
ENSG00000159496	RGL4	3.93736	1.04235	3.2151	5.79147	3.16014	3.52151	3.22738	2.92083	5.00284	1.5342	0.744621	1.08423	0.575942	1.16347	1.15167	3.77834	2.83205	2.00162	3.29453	3.99911	3.38496	2.48986	0.725242
ENSG00000225973	PIGBOS1	17.8707	15.7375	17.5275	18.7257	16.2942	19.8239	23.0333	15.2693	14.078	18.8588	18.4399	15.7353	15.1675	14.2663	11.9571	20.3084	19.3073	19.9604	20.2329	12.9752	12.381	16.8041	0.723425
ENSG00000177042	TMEM80	2.55865	2.98839	3.4966	3.03929	2.26875	1.9904	2.04129	3.86064	2.15151	2.88379	3.76501	3.068	2.8446	2.49498	2.87396	4.9664	3.50139	3.74155	2.14029	3.41384	3.21615	2.77352	0.723085
ENSG00000276103	U4	0.525183	1.80965	1.89014	0	1.68483	0.376776	0.725142	0.364351	0	2.2516	1.11537	0	2.78719	0.899946	3.80382	0	6.33803	0.707444	2.83277	0.552542	0.910057	1.16742	0.722722
ENSG00000271967	AL583856.2	0.421228	0.228225	1.04729	1.50469	0.31765	0	0.312492	0.392533	0	0.630698	0.120164	0	0.150139	0	0.468347	2.36013	0.455217	2.43892	0	0.833393	0.19609	0.324726	0.722565
ENSG00000107372	ZFAND5	5.8277	7.87539	7.57384	4.53131	4.15345	7.66844	5.97718	4.18081	8.45498	7.24449	6.74174	7.02347	10.826	6.67472	8.74194	8.78003	6.08516	5.98713	7.97929	6.45023	10.1612	6.85154	0.722298
ENSG00000130177	CDC16	1.02011	0.955686	1.70959	1.18355	1.13444	1.05089	0.94251	0.793726	1.01552	1.224	0.881206	0.933808	0.786446	0.99625	0.912412	1.88155	1.90106	1.29723	1.8614	1.45058	1.86574	0.987897	0.721696
ENSG00000124357	NAGK	3.15322	4.99482	4.79567	3.50646	3.16653	3.33999	2.30093	3.60619	2.99924	5.01251	5.14201	5.49226	4.72427	5.38317	4.21469	4.42428	4.78795	4.72686	5.75005	5.06326	4.02163	4.07402	0.72165
ENSG00000116754	SRSF11	6.08837	6.5765	7.05396	6.60469	7.22661	5.4295	6.36045	6.00503	4.90396	6.73846	8.48135	5.73108	6.39178	6.36261	5.75372	8.56381	8.55756	5.89886	6.4106	6.64202	6.25091	6.33244	0.721524
ENSG00000186767	SPIN4	0.991142	1.07499	1.75435	0.963934	0.760106	0.637096	0.515191	0.279569	2.79096	1.74047	0.895449	0.775385	1.02971	1.40664	0.602271	3.75685	1.38091	0.703664	1.83146	2.02563	0.827606	1.03306	0.72129
ENSG00000113068	PFDN1	2.51411	2.52657	3.24152	2.3897	1.90395	3.58078	2.31131	2.68693	2.212	2.51087	1.85637	3.17333	2.32998	2.40016	2.88867	3.07223	2.36191	3.76212	3.22687	3.18546	3.84052	2.52034	0.721179
ENSG00000276934	AC009704.2	0.425957	0.447147	1.15737	0.724975	1.47946	0	0.351311	0	0	0	0.87809	0.0751049	0	0.544998	1.18469	0.457467	1.5353	0.685474	2.57325	1.4723	0.220449	0.436552	0.720821
ENSG00000267454	ZNF582-AS1	1.46301	1.47888	2.19162	1.09662	1.74186	1.55013	1.20463	1.66514	1.51972	1.04095	1.28322	1.15067	1.53682	2.54789	1.31374	2.70739	1.50093	1.95038	1.53192	1.73424	3.72485	1.47095	0.72067
ENSG00000204305	AGER	2.06959	1.98801	2.74933	2.26581	1.20377	2.14045	2.35039	1.74605	2.71107	1.77352	2.58508	2.02072	1.55425	1.74078	2.25374	3.46211	2.24578	2.5889	3.03593	1.57912	3.58411	2.0288	0.720523
ENSG00000261270	AC012181.3	0.285828	0.23728	0.981413	0.164396	0.0462734	0.103481	0.185881	0.460314	0.754624	0.0494719	0.490132	0.374678	0.153099	0.296602	0.0596978	0.746896	1.74073	0.621754	0.622412	1.45684	0.699847	0.261554	0.719859
ENSG00000273165	AL121652.1	0.431049	1.05634	1.4631	0.825037	0.495012	0	0.50501	0.761234	0	0.76444	1.82056	0	1.63779	2.11527	0	2.46603	1.37937	1.47805	2.58933	0.865814	0	0.743696	0.719404
ENSG00000247556	OIP5-AS1	3.08039	3.52014	4.01963	3.22991	4.13516	2.73506	3.62129	2.40646	2.35448	2.48009	4.37518	3.08261	3.75521	3.83994	3.58781	3.41029	4.73764	3.94117	3.98718	4.27836	3.76316	3.30027	0.719367
ENSG00000090339	ICAM1	0.670679	0.473588	1.29131	1.1341	0.997741	0.588012	0.672024	0.410597	0.2216	0.258747	0.266685	0.496518	0.377121	0.503749	0.938705	0.88209	1.51934	1.01753	1.60666	1.0692	1.65305	0.572133	0.719178
ENSG00000273192	AL671710.1	3.22792	3.55738	4.11181	2.24432	5.95822	1.92358	2.31156	3.67492	3.25491	3.98129	3.20828	2.51721	2.46415	4.57214	4.60123	3.74375	5.36668	4.01698	2.25753	4.07315	5.21278	3.39265	0.719163
ENSG00000186074	CD300LF	0	0	0.718771	0	0	0	0	0	0	0	0	0	0	0	0	0.748043	0.648809	0.563098	0.621395	0.259726	1.47156	0	0.718771
ENSG00000204619	PPP1R11	22.4054	23.4459	23.6439	19.2764	26.3128	21.9927	20.2996	26.7711	19.7795	22.325	26.1535	21.7354	21.1628	25.2705	24.0282	23.3818	25.4343	23.016	19.1318	28.6054	22.294	22.9256	0.718253
ENSG00000277423	AC069234.5	0.158952	0.0653534	0.829915	0	0	0.953713	0	0	0	0	0.392121	0	0	0	0	0	1.78257	2.78556	0	0.155403	0.255954	0.112153	0.717762
ENSG00000273269	STPG4	1.08935	1.23653	1.87999	1.18916	0.880252	1.50802	1.07218	1.03786	0.848636	1.42832	1.2885	1.42188	1.25048	0.970841	1.05915	2.12302	1.9449	1.72622	2.04953	1.56808	1.86816	1.16294	0.717045
ENSG00000198189	HSD17B11	2.49579	2.84892	3.38919	2.44017	2.26852	3.52931	2.9356	1.72689	2.07427	3.15489	2.47824	3.743	2.49441	2.73917	2.48384	3.72154	3.40922	3.7323	3.40498	3.10863	2.9585	2.67236	0.716837
ENSG00000283927	MIR133A1	0.294428	0.484817	1.10555	0.442125	0.840021	0	0	0.484422	0	0	0.741465	0	0	0	2.16744	0	4.21335	0	0	0	2.41993	0.389622	0.715923
ENSG00000283509	U6	0.106573	0.570646	1.05398	0	0	0	0	0.639437	0	2.37094	0	0	0	1.05294	0	0	0	2.48313	0	0.646475	3.1943	0.338609	0.715375
ENSG00000172638	EFEMP2	0.0812597	0.224616	0.868207	0.0870403	0.158483	0.0339003	0.0751301	0.0327825	0.100222	0.254156	0.145971	0.0963699	0.21658	0.154584	0.480036	0.722929	0.812192	0.578656	0.671952	0.741204	1.68231	0.152938	0.715269
ENSG00000159231	CBR3	0.498927	1.12302	1.52622	0.166911	0.295983	0.813195	0.431912	0.996691	0.288867	0.949325	0.431074	0.740764	2.49018	1.10669	1.02009	1.53561	0.795312	1.2144	2.79394	1.13709	1.68097	0.810973	0.715247
ENSG00000151470	C4orf33	0.812745	0.936807	1.58953	0.366984	1.04271	1.09621	1.00517	0.920244	0.445147	0.731897	1.19034	0.919178	0.968209	1.01799	0.793228	1.54226	1.75394	1.66436	1.02312	1.54939	2.00409	0.874776	0.71475
ENSG00000235919	ASH1L-AS1	7.31959	7.78076	8.26457	6.14375	8.88253	7.33168	5.85525	7.25793	8.4464	6.42329	8.34898	6.90057	9.16785	7.52493	8.31895	8.476	7.66358	5.08892	6.70532	10.4632	11.1904	7.55017	0.714392
ENSG00000138449	SLC40A1	0.822255	2.54068	2.39494	0.272752	1.33408	1.30936	0.727144	0.940673	0.349522	2.58551	3.25963	1.38812	2.51118	2.89126	2.6084	1.31545	2.84186	3.99572	1.81946	3.22122	1.17593	1.68147	0.713469
ENSG00000277728	AC097641.3	4.11338	3.82874	4.68352	3.4379	3.23939	1.75761	3.83981	7.34985	5.05574	2.15746	2.10934	2.65813	4.39253	5.90007	5.75492	3.23816	2.66361	4.63803	6.96441	3.48316	7.11375	3.97106	0.712455
ENSG00000119953	SMNDC1	2.79302	2.90909	3.5635	2.53599	2.44985	4.15349	2.01436	2.99891	2.60554	2.24872	3.23216	3.68827	2.71713	2.87259	2.69566	2.92392	3.15453	5.19137	2.98296	3.12282	4.00542	2.85105	0.712449
ENSG00000263126	AC040162.3	1.80779	1.90148	2.56682	0.477998	2.61732	1.69245	2.19324	1.94215	1.92358	1.77333	1.20244	1.96838	1.60672	2.46592	2.39211	3.77781	1.86637	2.24564	2.01473	2.49853	2.99781	1.85464	0.712179
ENSG00000170248	PDCD6IP	1.48224	1.79605	2.35129	1.37703	1.95451	1.24268	1.25359	1.88365	1.18199	1.3324	1.96462	1.51547	1.8703	2.27318	1.82031	2.37876	2.66561	1.84088	1.87418	2.68625	2.66207	1.63914	0.712146
ENSG00000171148	TADA3	2.43951	3.35543	3.60921	1.93618	3.2056	1.81499	2.48573	3.17968	2.01487	3.05461	3.34133	2.51271	2.89479	4.30718	4.02198	2.92324	4.38848	3.01455	3.55954	3.90775	3.86172	2.89747	0.711742
ENSG00000260719	AC009133.3	1.07184	0.898788	1.69688	1.03862	1.95317	0.656982	1.25053	0.635318	0.896442	1.06134	0.951056	0.831738	1.06813	0.793237	0.687219	1.12903	2.34795	0.515116	2.19834	2.45631	1.53455	0.985316	0.711567
ENSG00000207016	SNORA36C	0.50701	0.441845	1.18548	0.147375	0.373342	0	1.71397	0.80737	0	0	1.23577	0	0.617616	0.797679	0	0	1.8726	1.25411	1.88315	0.489753	1.61328	0.474427	0.711054
ENSG00000150433	TMEM218	2.63335	3.33002	3.69106	2.70475	2.25698	3.26877	2.4696	2.74222	2.35778	3.94317	3.00971	4.40723	3.38015	2.54949	2.69034	4.06808	3.1915	4.079	4.08331	3.65312	3.07138	2.98168	0.709381
ENSG00000271020	AC112220.2	0.207	0.28053	0.952538	0.693465	0	0.12406	0.424473	0	0	0	1.53023	0	0.152956	0	0	2.73605	0.463758	0.776463	0.932742	0.606449	0.199769	0.243765	0.708773
ENSG00000119707	RBM25	3.33376	3.53313	4.1412	3.1684	5.08109	2.13602	3.81117	2.96228	2.84357	3.13728	5.5473	2.68702	3.56423	3.59407	2.66888	5.50577	5.46942	2.92075	3.5162	4.24544	3.1896	3.43344	0.707753
ENSG00000129625	REEP5	6.72906	5.9377	7.04077	6.7382	6.50965	5.94522	6.20982	7.40037	7.57111	5.70294	5.11972	4.4935	7.55188	6.76547	5.99269	7.59929	7.40837	6.08935	6.97354	8.12837	6.0457	6.33338	0.707388
ENSG00000211900	IGHJ6	0	0	0.70653	0	0	0	0	0	0	0	0	0	0	0	0	0	0	0	0	4.23918	0	0	0.70653
ENSG00000162736	NCSTN	3.30342	3.28617	3.99908	3.52076	4.0667	2.05922	3.02265	3.43893	3.71227	2.82573	3.74075	2.66035	2.42793	4.36457	3.69768	3.35077	4.68167	4.18051	3.48216	4.76167	3.53768	3.29479	0.704285
ENSG00000128989	ARPP19	3.81461	4.21579	4.71939	3.48373	3.94763	4.89776	3.18975	4.13524	3.23356	4.21242	5.10958	3.5769	3.71949	3.9579	4.71846	4.00913	5.76858	4.91791	4.47688	4.4072	4.73665	4.0152	0.70419
ENSG00000231925	TAPBP	13.6164	12.5797	13.8021	18.1111	17.8021	9.19366	12.6622	10.0698	13.8598	11.3665	14.2785	11.9413	11.0021	12.5938	14.2958	14.0297	17.2174	11.1871	11.1031	13.8191	15.4563	13.098	0.704056
ENSG00000233429	HOTAIRM1	2.20447	2.81298	3.21145	1.86996	1.7871	2.24279	3.02459	0.516828	3.78553	2.66346	2.59216	3.88752	1.53555	2.42775	3.77147	3.49206	2.62221	1.89949	2.99575	2.91116	5.34804	2.50873	0.702726
ENSG00000207642	MIR571	0	0.169919	0.787557	0	0	0	0	0	0	0	1.01951	0	0	0	0	0	3.86223	0	0.86311	0	0	0.0849595	0.702598
ENSG00000081692	JMJD4	4.07058	3.21604	4.34557	3.03096	5.11884	3.51371	2.29102	3.51752	6.9514	3.03743	2.76068	3.42608	1.96171	3.67377	4.43657	4.41293	3.34567	5.0124	3.07376	4.1223	6.10635	3.64331	0.702258
ENSG00000201728	RNA5SP479	1.28496	0.408365	1.54843	0	3.79086	2.82582	0	1.09305	0	0	0	1.55024	0	0.899946	0	6.42096	1.05634	0	0.708193	1.10508	0	0.84666	0.701769
ENSG00000201384	SNORA32	0	0.118153	0.760556	0	0	0	0	0	0	0	0	0	0.708916	0	0	0	2.14942	0	0	0.562152	1.85177	0.0590763	0.70148
ENSG00000130775	THEMIS2	4.86746	2.45356	4.36124	8.76322	6.63622	0.511177	6.47075	2.91167	3.91171	3.63035	2.5282	0.702788	3.06087	2.88863	1.91054	5.64929	5.20827	1.22316	5.37822	5.06465	3.64383	3.66051	0.700727
ENSG00000143155	TIPRL	2.91669	3.91579	4.11569	2.98239	2.88583	3.86594	2.59358	2.58824	2.58418	3.95009	4.31906	4.4613	3.17914	3.35884	4.22629	4.05847	4.41969	4.90228	4.55004	3.73685	3.02684	3.41624	0.699453
ENSG00000185787	MORF4L1	5.09184	4.83428	5.6617	5.62895	3.6823	5.89341	3.58318	4.93766	6.82554	4.61761	3.81903	4.85734	4.14291	4.95251	6.61627	5.166	4.00893	7.08842	4.91213	5.86531	6.92942	4.96306	0.698642
ENSG00000273882	MIR8066	1.04948	1.91034	2.17799	0	0	3.39098	1.81286	1.09305	0	1.35096	5.85567	0	2.09039	1.34992	0.815105	1.13311	7.92253	3.1835	0	0.828814	0	1.47991	0.698081
ENSG00000132329	RAMP1	0.02012	0.0010212	0.708376	0	0.0365752	0.00496968	0	0	0.0791752	0	0	0	0.00612719	0	0	0.0265703	0.52017	0.912904	0.529328	1.17095	1.09034	0.0105706	0.697805
ENSG00000153551	CMTM7	0.893792	0.893376	1.5912	0.595757	0.789927	0.976701	0.782227	1.31576	0.902376	0.778233	0.758168	0.812459	0.974054	0.989032	1.04831	1.40314	1.46043	1.23436	2.00263	1.5349	1.91175	0.893584	0.697619
ENSG00000223188	Y_RNA	0.280792	0.16802	0.9217	1.45447	0.230286	0	0	0	0	0.246204	0	0	0.761919	0	0	2.06502	3.46518	0	0	0	0	0.224406	0.697293
ENSG00000144659	SLC25A38	4.61909	4.32255	5.1679	3.76596	6.17951	3.54922	3.19883	4.83855	6.1825	4.39627	4.07689	3.83117	3.93538	4.68799	5.00762	5.35193	5.20701	4.06053	5.66827	4.94873	5.77091	4.47082	0.697076
ENSG00000022267	FHL1	0.432758	0.483144	1.15497	0.130577	0.413103	0.377367	0.423828	0.565021	0.686653	0.198827	0.213937	0.596946	0.620348	0.486098	0.782706	0.435366	0.712976	0.921697	1.59802	1.41077	1.85097	0.457951	0.697015
ENSG00000148180	GSN	0.0935965	0.0154223	0.750873	0.111696	0.153499	0.0102231	0.175948	0.0409076	0.0693055	0.00505598	0.0156535	0.0026108	0.0176024	0.0256814	0.0259295	0.774276	0.692824	0.413689	0.611583	0.880405	1.13246	0.0545094	0.696363
ENSG00000171566	PLRG1	4.85089	6.27482	6.25876	4.94596	5.43275	4.85253	4.49226	4.82651	4.55535	5.89534	7.46789	6.16193	5.23601	6.2951	6.59268	7.89601	6.36781	7.01113	3.80194	5.92008	6.5556	5.56286	0.695902
ENSG00000213281	NRAS	2.24461	2.70376	3.1698	1.1679	3.21244	2.73699	1.85032	1.71189	2.7881	2.5165	3.25299	2.04062	1.98138	2.88528	3.54576	4.03291	3.67015	2.86428	2.20716	2.9967	3.2476	2.47418	0.695618
ENSG00000244754	N4BP2L2	5.31999	5.33991	6.02545	5.7051	5.42922	6.35432	4.90897	4.46775	5.0546	4.93255	5.95899	5.87224	5.05298	5.31171	4.91098	6.98053	6.88599	5.94181	5.34341	5.46354	5.5374	5.32995	0.695497
ENSG00000160781	PAQR6	0.149067	0.347869	0.94369	0.218989	0.297927	0.00459483	0.0707456	0.302145	0	0.164752	0.285642	0.0378108	0.424877	0.856046	0.31809	1.4279	1.03057	0.500387	0.241822	1.30723	1.15422	0.248468	0.695222
ENSG00000260274	AC068338.2	3.62835	3.06249	4.04039	2.65275	3.17054	2.91316	1.95788	3.84556	7.23019	3.68444	2.34987	4.76911	2.05239	2.5403	2.97884	4.0792	4.66709	3.8202	3.12893	4.97288	3.57404	3.34542	0.694971
ENSG00000283733	MIR146A	0	0.0610701	0.725362	0	0	0	0	0	0	0	0	0.366421	0	0	0	2.67826	0	0	1.67391	0	0	0.0305351	0.694827
ENSG00000004700	RECQL	4.80807	4.73827	5.46698	3.392	4.27538	6.72363	3.42726	6.48891	4.54125	4.06507	4.78028	5.33964	4.82796	5.44002	3.97667	4.74707	5.61762	5.81891	5.01568	5.82358	5.77904	4.77317	0.693811
ENSG00000181061	HIGD1A	7.35139	8.44757	8.59305	7.80486	5.54943	9.88343	6.7284	8.21655	5.92565	9.184	7.92635	9.23834	7.6634	7.72764	8.94569	8.58754	7.91	9.2695	8.37022	7.93316	9.48787	7.89948	0.693571
ENSG00000284107	MIR19B2	0	0	0.69049	0	0	0	0	0	0	0	0	0	0	0	0	4.14294	0	0	0	0	0	0	0.69049
ENSG00000270022	Z93241.1	3.86722	4.19443	4.72123	4.16024	5.93749	4.04977	5.19612	1.73341	2.1263	2.38046	4.17632	4.31593	4.54283	7.45301	2.29801	3.99319	4.83943	2.24379	4.61712	2.53138	10.1025	4.03082	0.690403
ENSG00000272760	AC093726.1	2.49464	2.44076	3.15808	2.96954	3.35194	3.47901	2.37874	1.61575	1.17289	1.75078	4.6074	1.54445	2.2011	2.29612	2.24471	4.40537	4.36356	1.46117	4.56023	1.94681	2.21135	2.4677	0.690381
ENSG00000259049	AL139317.3	2.38509	3.01383	3.38868	1.81017	4.42822	1.13552	1.01647	4.33271	1.58743	2.65121	4.37772	2.73806	2.0186	3.91067	2.38672	1.65894	5.62677	6.44582	2.31633	2.71086	1.57334	2.69946	0.689218
ENSG00000168066	SF1	6.64089	5.6668	6.84125	7.31033	7.449	4.71261	6.597	7.69254	6.08389	5.20336	5.58119	4.93447	5.16827	7.08343	6.03008	6.51916	7.05938	5.72002	6.10586	7.39883	8.24423	6.15385	0.6874
ENSG00000269621	AL589765.7	6.49738	6.74476	7.30808	6.4667	5.7895	7.48328	6.263	5.63219	7.34964	6.1053	5.75462	6.48165	6.77046	7.02198	8.33454	6.55136	6.92746	6.8171	7.37405	6.92176	9.25673	6.62107	0.687004
ENSG00000274944	AL139260.3	1.72674	1.71216	2.40614	1.50814	1.41651	2.06159	2.03219	1.95252	1.38952	1.72065	1.68106	1.70178	1.92418	1.72239	1.52287	2.3029	2.78707	2.32592	2.37195	2.1981	2.45089	1.71945	0.686687
ENSG00000136051	WASHC4	1.00042	1.32325	1.84811	1.24505	1.40163	0.807327	0.828134	1.11382	0.606532	1.24109	1.96715	0.99887	0.993166	1.41644	1.32277	2.09335	2.67334	1.42346	1.25204	1.96	1.68644	1.16183	0.686274
ENSG00000160714	UBE2Q1	1.80223	1.87045	2.52236	1.81097	1.29898	2.51582	2.48118	1.49071	1.21572	1.4417	2.032	1.94359	2.15279	1.77303	1.87961	2.42266	2.61325	1.98771	2.85391	2.2514	3.00523	1.83634	0.686018
ENSG00000163041	H3F3A	4.67694	5.24252	5.64559	4.79486	4.28194	4.96371	5.14293	4.58795	4.29027	5.79506	4.18773	6.37889	4.83482	5.01003	5.2486	5.61153	4.87012	6.52318	5.9587	4.37521	6.53482	4.95973	0.685862
ENSG00000276704	AL442067.2	0.310005	0.542639	1.112	0	0.746685	0	0.467447	0.645896	0	0.580579	0.80887	0	0	0.290065	1.57632	0	0.340472	3.87633	0.684782	0.890461	0.879973	0.426322	0.685681
ENSG00000273904	Hammerhead_HH10	1.1739	1.03965	1.79155	1.55628	0.39425	2.99763	1.58371	0.511549	0	0	2.08796	1.16082	1.30441	1.6847	0	1.41412	3.95493	2.64867	0.662869	2.06872	0	1.10678	0.684776
ENSG00000227671	AL390728.4	0.788073	0.745618	1.45143	0.665861	1.61995	0.332625	1.2211	0.724488	0.164412	0.855301	1.12755	0.248676	1.00519	0.937347	0.29964	1.87654	2.29461	0.717144	1.57386	1.71421	0.532232	0.766845	0.684589
ENSG00000151689	INPP1	0.477901	0.408231	1.12634	0.44915	0.632707	0.451834	0.48846	0.435423	0.409829	0.359709	0.367945	0.564797	0.225528	0.390239	0.541167	0.852606	0.973092	0.954056	1.73675	0.9538	1.28772	0.443066	0.683272
ENSG00000152332	UHMK1	2.79475	2.09447	3.12769	2.10282	3.70458	2.52279	2.42113	3.00177	3.0154	1.99334	2.63281	1.80824	2.02687	2.25195	1.8536	3.84332	4.17583	2.61	3.11433	2.50372	2.51895	2.44461	0.683084
ENSG00000177981	ASB8	2.40875	2.55123	3.16307	2.29187	3.0563	2.79193	1.78266	2.35936	2.1704	2.49677	2.82851	2.22694	2.75849	2.59249	2.4042	3.44927	3.24637	2.83283	3.1432	3.21052	3.09625	2.47999	0.68308
ENSG00000158882	TOMM40L	0.885482	0.726689	1.48916	0.878363	1.22024	0.802589	0.453101	0.625334	1.33327	0.87703	1.10649	1.01898	0.322302	0.492948	0.542385	0.993064	1.31152	1.1539	2.10336	1.60072	1.7724	0.806085	0.683075
ENSG00000279691	AC113410.3	3.11328	2.43195	3.45522	2.8749	1.69935	1.19436	1.39313	1.99496	9.52298	2.59545	1.92854	3.21656	0.401603	3.63081	2.81874	4.13613	4.26178	2.44643	0.40817	3.1846	6.29419	2.77261	0.682603
ENSG00000274501	AL121845.4	0.861923	1.26139	1.74405	1.46219	1.12735	0.144061	0	2.43794	0	0.602635	0.959542	0.59274	2.13138	1.20434	2.07772	5.48781	0.403894	0	1.3539	1.47886	1.73982	1.06166	0.682389
ENSG00000198355	PIM3	1.66003	1.95901	2.49147	0.676075	0.814908	1.08724	0.776764	2.8734	3.73177	0.856468	0.96008	1.59621	1.57658	1.49028	5.27442	1.08992	1.28164	1.53108	2.39194	2.02929	6.62495	1.80952	0.681953
ENSG00000233825	AL391839.2	16.4172	18.4468	18.1135	13.1404	13.8219	9.64513	21.5945	17.4961	22.8054	21.6243	20.7436	13.4769	18.1965	17.7809	18.8587	14.6007	17.967	11.5466	22.1443	14.904	27.5182	17.432	0.681447
ENSG00000200579	Y_RNA	2.06833	1.60118	2.51447	2.28865	0	0	0.55452	0.835865	8.73097	0	0.639695	2.48951	1.59854	0.516145	4.36321	0	7.27009	2.43444	2.43702	1.9014	1.04389	1.83476	0.679714
ENSG00000110906	KCTD10	0.564177	0.651778	1.28755	0.488206	0.809441	0.679041	0.412133	0.630827	0.365412	0.662037	0.783736	0.622823	0.708327	0.464708	0.669035	1.19775	1.41607	0.888193	1.44556	1.57988	1.19786	0.607977	0.679574
ENSG00000269892	AC125494.2	0.168856	0.59707	1.06213	0	0.300038	0	0.129135	0.583961	0	1.72417	0	1.38035	0.124087	0.160264	0.193541	2.28692	0	3.27556	0	0	0.810325	0.382963	0.679172
ENSG00000284000	MIR4458	2.31136	1.84511	2.75599	5.44698	0	0	0.377074	3.41033	4.6338	2.45875	0	5.80411	0	2.80783	0	1.76765	1.64789	1.10361	0	7.75769	4.25907	2.07824	0.677746
ENSG00000164086	DUSP7	1.80465	1.11415	2.13659	4.03242	1.69501	1.29095	1.40439	1.48018	0.924962	1.25644	1.64148	0.817533	1.44208	1.06922	0.458176	2.39138	2.3805	2.08229	2.24734	1.30447	2.41358	1.4594	0.677191
ENSG00000277209	RPPH1	9.31803	7.62685	9.14813	5.95873	6.58563	5.62618	21.996	12.5455	3.19617	16.1385	7.05393	4.79318	9.79283	5.69155	2.2911	10.0857	3.34031	11.6824	22.643	3.30032	3.837	8.47244	0.675684
ENSG00000117133	RPF1	6.68085	6.98157	7.50646	6.19338	4.51142	9.30443	5.50289	6.79393	7.77908	7.11191	5.75487	8.23308	6.52396	7.0851	7.1805	7.29686	5.62871	9.38833	7.35497	6.48149	8.88838	6.83121	0.675245
ENSG00000207217	SNORA80D	0.0743476	0.143488	0.784034	0.2882	0	0	0	0.157886	0	0	0	0	0	0.389976	0.470949	0	1.83099	0	0	2.87322	0	0.108918	0.675117
ENSG00000134602	STK26	1.41802	1.44333	2.10561	1.56059	1.84855	1.341	1.40278	1.12523	1.22997	1.2237	1.83377	1.09008	1.10652	1.54605	1.85983	2.00744	2.48689	1.99704	1.87017	1.82239	2.44974	1.43067	0.674938
ENSG00000260317	AC009812.4	0.408943	0.807306	1.27859	0.323327	0.600657	0.573931	0.955741	0	0	0.71515	0.126521	1.5274	0.49683	0.991685	0.986254	0.0734482	2.6704	1.60498	1.05582	1.1461	1.12081	0.608124	0.670467
ENSG00000253797	UTP14C	2.76363	2.88496	3.49455	3.30557	3.73342	2.7459	2.70744	2.61947	1.47	3.51546	4.13755	3.10643	2.19597	2.36349	1.99083	4.10667	4.74392	2.58253	3.31062	3.64231	2.58125	2.8243	0.670256
ENSG00000283045	AC103703.1	0.521965	0.77349	1.31711	0.322758	1.11496	0.0997347	1.10904	0.321487	0.163808	0.516545	1.27939	0.656573	1.10668	0.79407	0.287684	2.06626	1.30489	1.12359	0.499901	1.46261	1.44539	0.647727	0.669379
ENSG00000248643	RBM14-RBM4	5.13651	5.35789	5.916	5.17235	6.24519	5.11522	5.19765	4.14021	4.94842	5.71117	5.55656	6.29512	5.02636	4.91822	4.6399	5.76306	6.38995	7.24981	5.78044	5.00387	5.30885	5.2472	0.668799
ENSG00000221507	RNU6ATAC40P	0.557643	0.183115	1.0391	0	0	1.1262	0	0	2.21966	0	0.714404	0	0	0.384283	0	0.645129	0	0	1.81442	3.77503	0	0.370379	0.668718
ENSG00000270277	AC009948.3	0.278376	0.304573	0.960016	0	0.301498	0	0.0157289	0	1.35303	0.0586068	0	1.27106	0	0.497773	0	0.196624	0.962336	1.74933	0.138251	2.12136	0.592195	0.291475	0.668541
ENSG00000183395	PMCH	0.62352	0.804375	1.38208	0.336614	0.497431	1.25542	0.591302	1.06035	0	0.5698	0.940863	1.04616	0.529004	0.227744	1.51267	0.414194	0.712856	3.34187	0.119479	1.63133	2.07273	0.713947	0.66813
ENSG00000168385	SEPT2	4.8294	6.29558	6.23045	3.64104	5.62402	4.02008	4.7265	5.7371	5.22769	5.36241	6.29224	5.60051	6.41472	7.72094	6.38264	5.71009	7.29269	5.29864	6.08966	7.14098	5.85064	5.56249	0.667958
ENSG00000206597	SNORA57	8.1255	7.07008	8.26569	10.9671	6.94567	6.95265	8.73091	7.86779	7.28891	6.18814	5.69285	8.52113	5.4715	14.84	1.7068	5.93172	9.95368	8.88816	3.89269	5.20651	15.7214	7.59779	0.667903
ENSG00000257698	AC084033.3	3.23382	2.97585	3.77132	2.87115	3.45117	4.47182	3.83929	1.81137	2.95812	3.2533	4.41497	3.86326	1.77153	2.25403	2.29801	3.45126	4.52034	4.50539	2.69183	3.90833	3.55075	3.10483	0.666484
ENSG00000199938	Y_RNA	0.202761	0.307665	0.921525	0.550571	0.464917	0	0	0.201081	0	0	0.307778	0	1.53821	0	0	0.416899	3.49787	0	0	0.609882	1.0045	0.255213	0.666312
ENSG00000125962	ARMCX5	4.02377	6.46204	5.90774	2.99285	4.09196	2.85231	3.12718	4.77784	6.30047	4.92363	7.48297	7.81177	4.85036	6.07463	7.62887	5.29375	7.25407	7.21262	4.7637	5.20598	5.7163	5.2429	0.664835
ENSG00000125611	CHCHD5	5.75722	5.14271	6.11471	6.9532	5.78829	6.18874	4.03205	5.86616	5.7149	5.87452	4.91699	5.41686	4.14426	4.9866	5.51701	6.51989	6.23357	6.87019	5.24859	4.77539	7.04066	5.44996	0.664748
ENSG00000275055	AC011468.5	3.48083	4.70368	4.75695	1.45641	1.08709	2.71097	7.78849	2.96352	4.8785	5.10675	2.57332	5.18917	7.19341	4.50454	3.65489	8.21202	6.27871	6.0861	1.21851	2.33353	4.41281	4.09225	0.664692
ENSG00000271856	LINC01215	0.342174	0.741347	1.2055	0.179477	0.747502	0.489425	0.331672	0.30497	0	1.2935	1.23203	0.482163	0.701156	0.485717	0.253517	1.08837	1.61374	0.556552	1.53538	1.10694	1.332	0.541761	0.663737
ENSG00000166797	FAM96A	4.58022	3.91605	4.91136	4.25058	4.075	5.77842	3.80193	4.4407	5.13469	3.87668	3.9724	4.14144	3.91671	3.53023	4.05881	4.84334	4.76858	5.3535	4.74526	4.45845	5.29903	4.24813	0.663226
ENSG00000105568	PPP2R1A	3.43332	4.04875	4.40338	3.35431	4.35414	2.53089	2.44103	3.60505	4.31449	3.64391	4.51265	3.80438	3.36257	4.57752	4.39147	3.79198	4.53122	4.83276	3.78261	4.90401	4.57773	3.74103	0.662351
ENSG00000100461	RBM23	3.73446	5.13042	5.09474	2.89193	4.56789	4.46784	3.40621	3.92915	3.14372	4.36646	6.14589	6.13694	4.40279	5.63371	4.09676	6.11694	6.11321	4.22155	4.05059	5.29542	4.77073	4.43244	0.662301
ENSG00000256007	ARAP1-AS1	0.605842	0.432222	1.1809	0.599152	0.871759	0.600624	0.715594	0.397787	0.450136	0.431321	0.403416	0.610548	0.270693	0.542502	0.334852	1.45213	1.10375	1.30781	1.14791	0.73278	1.34102	0.519032	0.661868
ENSG00000238364	RNU7-140P	0.0592071	0	0.690488	0	0	0	0	0.355243	0	0	0	0	0	0	0	0	0	0	4.14293	0	0	0.0296036	0.660885
ENSG00000181929	PRKAG1	3.49017	4.08363	4.44763	3.97829	3.75928	3.64144	3.47909	3.39668	2.68624	4.22615	3.57011	4.01896	3.65621	4.63506	4.39532	4.79932	4.61533	3.2768	4.69029	5.03841	4.26561	3.7869	0.660725
ENSG00000271670	AC010998.2	0.445219	0.636334	1.20037	0.330654	0.593329	0.874162	0.480689	0.392478	0	0.783597	0.831785	0.231219	1.03927	0.932132	0	1.0328	3.15106	0.468957	0.938907	1.00725	0.603268	0.540777	0.659598
ENSG00000278099	U1	1.04994	0.441586	1.40488	0	1.49337	0	0.856986	0	3.94926	0	1.18634	0.439705	0	0.638143	0.385322	2.41044	0	0	2.00869	0.783606	3.22657	0.745761	0.659123
ENSG00000279331	RBM12B-AS1	0.374113	1.05178	1.37084	0	0.830158	0.50631	0.346469	0.195846	0.365896	0.726168	2.0484	0.0555523	1.74786	0.564361	1.16836	1.89488	1.89267	1.14079	1.142	0.198001	1.95669	0.712948	0.657893
ENSG00000163191	S100A11	27.7482	44.8651	36.9641	27.9715	18.926	37.5957	19.6763	50.1478	12.172	53.4743	48.5681	43.7018	52.5558	48.2203	22.6705	33.1019	41.8792	42.729	40.6923	40.4372	22.9448	36.3067	0.657392
ENSG00000145569	FAM105A	1.76721	1.40141	2.24111	1.31298	1.70459	1.86436	2.23297	1.1923	2.29608	1.18905	0.839343	0.748807	2.42371	1.51447	1.6931	1.90419	1.92269	1.76834	2.50573	2.14175	3.20395	1.58431	0.656796
ENSG00000242258	LINC00996	0.0354259	0.00112599	0.673883	0	0.0867447	0.0076073	0.109319	0.00588516	0.00299868	0	0.00675594	0	0	0	0	1.34828	0.929901	0.262819	0.131549	0.687217	0.683532	0.0182759	0.655607
ENSG00000172113	NME6	5.14681	5.33598	5.89467	7.74491	4.96206	5.76551	4.4862	4.0974	3.82476	6.83462	6.07011	5.25054	4.69482	3.95695	5.20885	8.07009	4.27038	5.60193	6.31622	5.2811	5.82828	5.24139	0.653272
ENSG00000021355	SERPINB1	17.9136	20.223	19.7212	14.1151	18.1462	20.6654	14.1593	21.4005	18.9954	21.9382	18.9677	24.5212	18.2094	19.5514	18.1502	21.0748	19.3403	22.0466	18.1989	20.146	17.5205	19.0683	0.652854
ENSG00000266964	FXYD1	0.353062	1.41028	1.53314	0.397933	0.108826	0.415005	0.210362	0.971096	0.0151471	1.81259	1.11478	1.57684	1.00438	1.57867	1.37442	1.962	1.37898	1.13517	1.57936	1.26229	1.88104	0.881671	0.651471
ENSG00000111328	CDK2AP1	0.296575	0.696623	1.14789	0.210558	0.314404	0.457741	0.557448	0.0806517	0.158645	0.544772	0.614364	0.85869	0.595442	0.592995	0.973478	0.976067	0.706921	1.12168	1.15932	0.796431	2.12691	0.496599	0.651289
ENSG00000106004	HOXA5	0.25734	0.161724	0.859788	0.014867	0.621429	0	0.907744	0	0	0.0402656	0.199462	0.1802	0	0.0402345	0.51018	0.185749	0.755622	1.04373	0.443263	0.370543	2.35982	0.209532	0.650256
ENSG00000171604	CXXC5	1.00765	0.38168	1.34437	0.757211	1.65622	0.505486	2.12815	0.208578	0.790252	0.32332	0.360274	0.0981656	0.730929	0.457623	0.319768	1.04125	1.43577	1.58827	1.73717	0.98604	1.2777	0.694665	0.6497
ENSG00000081320	STK17B	6.15262	8.89692	8.17445	5.56811	5.20438	6.43562	5.83025	7.27727	6.60005	6.87216	10.7201	8.52357	9.75919	7.7147	9.79185	7.68599	10.4974	6.27847	8.87674	8.31091	7.39718	7.52477	0.649683
ENSG00000153048	CARHSP1	1.23983	0.992926	1.76455	1.92586	1.0288	1.40579	1.13502	1.065	0.878515	1.01139	0.948019	0.850969	1.08051	1.09742	0.969239	2.2328	1.64573	1.91592	1.92311	1.43205	1.43771	1.11638	0.648176
ENSG00000260810	AL135818.2	0.705671	0.541969	1.27148	1.57284	1.88737	0	0.441257	0.332568	0	0.63524	0.694137	0.720368	0.231278	0.970792	0	1.37902	1.75307	1.40887	1.41036	1.37548	0.302062	0.62382	0.647656
ENSG00000270082	AC010531.7	0.746859	0.827461	1.43475	1.7892	0.16482	0.995179	0.141876	1.39008	0	0.308372	0.927451	0.72794	1.09064	0.528229	1.38213	1.40407	0.826699	1.66096	0.831357	0.324318	3.56109	0.78716	0.647589
ENSG00000243175	RPSAP36	0.519787	0.377219	1.09605	1.24959	1.58278	0	0.269125	0	0.0172252	0.605844	0.646797	0	0	0.960251	0.0504188	2.48817	1.27414	0.525113	0	0.769002	1.51989	0.448503	0.64755
ENSG00000278311	GGNBP2	4.01034	4.21836	4.76186	3.31126	4.27529	3.1973	4.15833	5.55987	3.56001	3.8882	3.71153	4.41817	4.34998	4.56434	4.37797	4.6333	5.08539	4.51953	4.92423	5.05119	4.35749	4.11435	0.647502
ENSG00000198522	GPN1	5.97971	5.14095	6.20716	5.56961	4.94888	7.58022	4.75354	6.3086	6.71741	4.58202	4.10505	6.09273	4.6682	5.28912	6.10855	5.59658	5.86026	7.3299	6.2477	6.21685	5.99166	5.56033	0.64683
ENSG00000221491	SNORA2C	4.67722	3.26575	4.61768	7.09982	0.539575	6.43544	1.03214	2.33371	10.6227	1.34603	3.57202	4.50136	2.3803	2.68998	5.10482	0.967693	2.70638	1.20834	7.86249	3.30315	11.658	3.97149	0.646196
ENSG00000230532	AC091133.1	5.35925	5.03584	5.84342	4.5941	4.90956	6.0977	4.06366	6.33416	6.15631	4.58908	3.89527	5.74535	4.75948	5.50263	5.72323	5.57593	3.98006	4.98808	6.27291	7.02478	7.21876	5.19755	0.645876
ENSG00000137337	MDC1	0.52622	0.490464	1.15273	0.593836	0.83121	0.613107	0.434772	0.392509	0.291887	0.225808	0.481708	0.455377	0.356163	0.678356	0.745372	1.34898	1.61298	0.979538	0.66899	1.30489	1.001	0.508342	0.644388
ENSG00000167208	SNX20	3.59964	3.48814	4.18816	3.13758	3.49951	2.82875	3.30447	5.97357	2.85399	3.13416	4.17178	3.34467	3.35221	3.80495	3.12105	3.72811	5.99321	3.8323	3.02175	4.28149	4.27208	3.54389	0.644265
ENSG00000273932	MIR6877	0	0	0.643706	0	0	0	0	0	0	0	0	0	0	0	0	0	3.86223	0	0	0	0	0	0.643706
ENSG00000253054	RNU7-77P	0.354085	0	0.819235	0	0	0	1.41403	0.710485	0	0	0	0	0	0	0	0	0	1.37952	1.38098	2.15492	0	0.177043	0.642192
ENSG00000164758	MED30	3.37556	2.66746	3.66316	3.02101	2.75269	4.22112	3.45731	1.95592	4.84527	2.96586	2.69673	4.00424	2.16011	1.61845	2.55939	4.41235	3.08505	3.98825	3.44997	2.59913	4.44425	3.02151	0.641655
ENSG00000272908	AC006033.2	1.68422	0.799226	1.88222	1.25735	3.72987	1.48011	2.45298	0.644089	0.540896	0.456999	1.13191	0.690192	1.32302	0.250419	0.942821	1.94125	1.00284	4.88659	0.18547	1.51941	1.75773	1.24172	0.640495
ENSG00000213190	MLLT11	2.37721	4.68048	4.16885	2.45252	2.45718	4.0245	2.20399	1.99452	1.13054	4.241	5.06074	5.37718	4.44062	4.67155	4.29182	2.59634	3.37172	10.0728	3.29428	2.62442	3.05352	3.52885	0.64
ENSG00000155115	GTF3C6	11.4773	12.8603	12.8086	11.0517	9.04184	13.9911	11.6535	12.5201	10.6056	12.9136	10.7338	15.0919	12.5027	11.8767	14.0429	11.3048	11.0068	16.1799	12.5029	11.4108	14.4464	12.1688	0.639822
ENSG00000160050	CCDC28B	2.37495	1.52439	2.58876	2.34904	2.32022	2.42358	3.40362	2.20731	1.54591	1.16393	1.59144	1.2909	1.62985	1.95768	1.51256	1.85529	1.4578	5.19594	2.63385	2.19713	2.19254	1.94967	0.639091
ENSG00000136436	CALCOCO2	4.61504	4.34877	5.12094	5.13012	5.14447	3.70799	5.02898	5.09306	3.58562	4.44808	4.32789	4.08439	5.06795	3.7898	4.37452	4.80154	5.76308	3.59408	5.12518	5.47598	5.96581	4.48191	0.639039
ENSG00000213625	LEPROT	2.07398	3.58787	3.46992	1.33718	2.4655	2.31548	2.16767	2.58329	1.57474	3.15182	5.19165	3.91902	2.73319	4.16504	2.3665	4.01765	4.76061	2.44754	3.34744	3.31181	2.93448	2.83092	0.638999
ENSG00000270008	AL137247.1	1.31512	1.38915	1.99063	1.20096	1.21306	1.38683	1.4667	1.27938	1.3438	1.06804	0.661335	1.39907	1.25556	1.40678	2.54413	1.73927	1.44789	1.43817	1.67964	1.81255	3.82627	1.35214	0.638493
ENSG00000125871	MGME1	0.855149	0.869976	1.50006	1.03355	1.11831	0.908053	0.720702	0.580608	0.769671	1.13868	1.00767	0.859118	0.89197	0.689789	0.632633	1.90017	1.33552	1.40126	1.42139	0.928525	2.01352	0.862563	0.637501
ENSG00000276926	MIR6797	0.754	0	1.01368	0	0	0.30613	0	0.296036	3.92184	0	0	0	0	0	0	0	0	0	4.60325	0	1.47884	0.377	0.636683
ENSG00000243560	RN7SL364P	1.23866	1.16387	1.83789	0.643682	2.53653	0.891379	1.87151	1.48888	0	1.93704	0.719657	0.800199	2.3978	0.193554	0.934973	0.974809	2.72628	3.04305	0.913881	0.237674	3.13167	1.20127	0.636627
ENSG00000261604	AC114947.2	0.785656	1.49386	1.77624	0.540542	0.760747	1.38822	0.681038	0.941026	0.402364	2.38306	1.66194	1.48955	1.18299	0.812702	1.43291	1.26885	1.52629	1.53327	1.48373	2.77431	2.07102	1.13976	0.636487
ENSG00000277543	AC026471.5	0.0374843	0	0.655186	0.0833127	0	0.141593	0	0	0	0	0	0	0	0	0	3.31198	0.26465	0.35448	0	0	0	0.0187422	0.636443
ENSG00000105671	DDX49	2.89177	3.74096	3.95231	2.18225	3.57549	2.06661	2.95464	3.49255	3.07909	3.98435	3.4813	3.7373	3.03934	3.93132	4.27213	2.98423	3.87646	4.04662	3.98616	4.99342	3.82693	3.31636	0.635941
ENSG00000167862	MRPL58	4.8199	5.13124	5.61143	4.37659	4.21288	5.77457	5.80949	5.62881	3.11708	5.20008	4.37043	5.59841	6.01572	4.96321	4.63961	5.38505	5.42295	6.57968	5.97909	5.56787	4.73395	4.97557	0.635858
ENSG00000269929	AL158152.1	1.12706	1.1152	1.75697	0.0135564	1.95751	0	1.61603	1.76755	1.4077	1.39521	2.59177	0.353909	0.227248	1.72432	0.398748	2.40204	2.41154	1.26896	1.44353	2.79313	0.222599	1.12113	0.635838
ENSG00000247596	TWF2	6.61643	6.88815	7.38799	5.52135	7.95134	5.78402	5.8972	8.12279	6.42186	7.57096	5.93923	6.44727	6.774	7.54781	7.04965	7.53464	8.053	7.56914	8.24618	6.70692	6.21806	6.75229	0.6357
ENSG00000169255	B3GALNT1	0.137648	0.161344	0.784984	0.247896	0.175333	0	0.198603	0	0.204057	0.167849	0.130486	0.232818	0.0644559	0.171392	0.201066	0.906352	0.666757	0.384946	0.624272	0.944066	1.18351	0.149496	0.635488
ENSG00000272844	AC074044.1	6.8042	10.0075	9.04098	5.77827	9.7238	7.98104	6.36012	4.10011	6.88188	12.1472	9.82886	13.2891	8.53306	7.07418	9.17252	10.0009	12.062	9.48296	7.03185	8.13808	7.53018	8.40585	0.635137
ENSG00000214063	TSPAN4	0.0300191	0.143396	0.721506	0.0168054	0.0557503	0.0598433	0.0442083	0.00350727	0	0.235164	0.161049	0.141766	0.114026	0.0671377	0.141232	0.625358	0.721954	0.490313	1.22367	0.382954	0.884787	0.0867075	0.634799
ENSG00000072756	TRNT1	4.30193	6.83651	6.20332	4.65718	3.33045	7.17421	3.12379	3.84327	3.6827	5.82193	5.6702	10.4843	6.65429	5.65485	6.73349	6.60915	5.85879	7.75071	5.4838	5.26589	6.25158	5.56922	0.634098
ENSG00000184047	DIABLO	3.77616	4.51399	4.77684	4.10841	4.03961	3.10995	4.00592	4.69665	2.6964	4.98163	4.63437	4.69304	4.68895	4.53802	3.54794	5.2479	4.96903	4.25246	5.10752	4.76569	4.31843	4.14507	0.631768
ENSG00000170340	B3GNT2	1.16919	0.954935	1.6934	0.492812	1.09776	1.81374	1.06327	0.534745	2.01279	0.47866	0.79113	0.775733	1.56675	0.491167	1.62616	1.60743	1.53307	1.18868	2.35961	0.919372	2.55226	1.06206	0.631344
ENSG00000226925	AC007271.1	0.00817652	0.00550946	0.637948	0	0.0363584	0	0.00596133	0.00673943	0	0	0.027508	0	0	0.00554878	0	0.400554	0.66433	0.296608	0.943163	0.872141	0.650891	0.00684299	0.631105
ENSG00000244620	AC246787.2	0.013495	0.252363	0.763723	0	0	0	0.0174195	0	0.0635507	0.430003	0.336593	0.0279301	0.288741	0.235103	0.195806	1.82373	0.494823	0.140203	0.395537	0.547522	1.18052	0.132929	0.630794
ENSG00000283676	MIR5087	0	0.214634	0.738037	0	0	0	0	0	0	0	1.28781	0	0	0	0	0	1.6262	0	0	0	2.80202	0.107317	0.63072
ENSG00000232671	AL391069.2	0.262858	0.100275	0.8116	0	0.129279	0.161899	0.771557	0.514412	0	0.234965	0.0513501	0.0380647	0	0.110486	0.166784	1.02016	0.518747	0.911957	0.34778	0.339179	1.73178	0.181567	0.630034
ENSG00000070081	NUCB2	1.2192	0.433557	1.45612	1.05524	0.85499	1.24721	1.53365	0.966371	1.65776	0.355902	0.440063	0.422298	0.541502	0.355626	0.485952	1.29531	1.30283	1.33592	1.35486	1.28181	2.16599	0.826381	0.629739
ENSG00000164463	CREBRF	1.7995	1.76382	2.41092	2.11698	1.63651	2.02705	1.5676	1.52304	1.92582	1.12131	1.73954	2.1105	1.52271	1.79207	2.2968	2.43036	2.30692	2.08991	1.88431	2.23487	3.51914	1.78166	0.629255
ENSG00000278406	PCGEM1	0	0	0.628964	0	0	0	0	0	0	0	0	0	0	0	0	0	3.77379	0	0	0	0	0	0.628964
ENSG00000275939	uc_338	1.20705	0.817848	1.64112	2.46099	0.445312	0.531118	2.38511	1.02721	0.392547	0	0.786131	0.218528	0.982233	2.5372	0.383001	2.1297	2.23358	0	1.49744	0.778885	3.20713	1.01245	0.628677
ENSG00000278773	ZNRD1-AS1_3	8.59496	9.09584	9.4731	7.10801	24.8775	2.54324	12.5087	3.27916	1.25313	2.53306	24.1546	2.44163	11.7585	10.6306	3.05664	6.79867	21.3908	3.97937	8.76389	11.8106	4.09526	8.8454	0.627702
ENSG00000066027	PPP2R5A	0.621239	0.495065	1.18505	0.503879	0.473268	0.95296	0.553554	0.602908	0.640868	0.470431	0.546683	0.592182	0.490261	0.507659	0.363175	1.30559	1.1869	1.12563	0.881486	1.04687	1.5638	0.558152	0.626894
ENSG00000176410	DNAJC30	3.35731	3.36446	3.98595	2.27806	4.75955	2.69641	3.42553	4.56312	2.42121	3.7528	2.58632	3.4159	3.18228	3.28381	3.96564	4.46359	2.93437	4.59654	3.13429	4.63068	4.15623	3.36088	0.625066
ENSG00000155189	AGPAT5	0.354626	0.647213	1.12598	0.23696	0.5004	0.412819	0.484479	0.314879	0.178221	0.709038	0.793516	0.475097	0.721351	0.663857	0.520421	1.33065	1.78727	0.995317	0.931776	0.957553	0.753285	0.50092	0.625055
ENSG00000272600	AC007308.1	0.944339	1.16499	1.67896	0.832753	0.809497	0.427881	0.957231	1.10339	1.53528	1.24572	0.714522	1.20979	0.811601	1.36269	1.64563	2.19967	0.738227	2.59561	1.44353	1.93074	1.166	1.05467	0.624295
ENSG00000114626	ABTB1	4.54652	4.26821	5.03063	3.80252	5.62174	2.967	4.08308	3.63517	7.1696	5.68044	5.04931	2.69365	2.73589	4.79267	4.6573	4.89724	6.03565	3.94888	4.8661	5.1161	5.31984	4.40736	0.623271
ENSG00000150782	IL18	0.0388607	0.0452514	0.664722	0	0.213732	0.00316884	0.0162633	0	0	0	0.0641013	0.156458	0.0156276	0.0353216	0	1.01017	0.657433	0.495825	0.643269	0.508084	0.673548	0.0420561	0.622666
ENSG00000239998	LILRA2	0.0125322	0	0.628703	0	0.075193	0	0	0	0	0	0	0	0	0	0	0.531782	0.640444	0.104846	0.772863	0.900776	0.821504	0.00626608	0.622436
ENSG00000129518	EAPP	9.57142	9.69033	10.2533	9.70671	6.25884	14.2639	8.03837	8.30249	10.8582	8.77055	7.11392	12.6705	9.09074	8.48264	12.0136	9.73276	6.91152	12.1461	9.44845	9.92151	13.3594	9.63087	0.622416
ENSG00000140307	GTF2A2	8.59988	8.45754	9.15058	9.14954	6.9659	10.7853	6.90318	8.63415	9.16115	8.16008	8.51953	8.89946	8.57522	7.58622	9.00473	10.1835	8.41919	10.1722	8.91113	7.95814	9.25932	8.52871	0.621868
ENSG00000278816	AL121890.5	0.124094	0.828381	1.09774	0	0.162109	0	0.372112	0.210341	0	1.12654	0.858538	0.119328	0.268175	2.5977	0	0	0	0.544546	0	1.48859	4.55328	0.476238	0.621499
ENSG00000266780	MIR4444-2	0.286389	0.265623	0.896061	0	0.665962	0	0.764339	0.288035	0	0.711994	0.881742	0	0	0	0	0.59718	3.34031	0	0	0	1.43887	0.276006	0.620055
ENSG00000201348	RNU105B	0.504517	0.179595	0.961861	0	0	2.75517	0.271928	0	0	0.379958	0	0.697609	0	0	0	0	0.59419	1.59175	3.58523	0	0	0.342056	0.619805
ENSG00000142166	IFNAR1	1.61138	2.36189	2.60628	1.40846	1.81048	1.31802	1.46334	2.20338	1.4646	2.19767	2.97608	2.24096	2.0159	2.66016	2.08058	2.66627	3.15038	2.10752	2.01374	2.71481	2.98493	1.98664	0.61964
ENSG00000125354	SEPT6	2.60193	2.52172	3.18064	2.2591	3.58532	1.88345	2.55063	2.12193	3.21113	2.15644	2.88778	2.33921	2.09465	2.67753	2.97474	3.42105	3.58612	2.77264	2.2132	3.32117	3.76968	2.56183	0.618819
ENSG00000146278	PNRC1	39.9347	29.9609	35.5665	17.592	36.4022	24.7953	78.1915	31.5658	51.0615	24.934	27.8972	18.9522	44.2381	22.3242	41.4195	25.9737	31.6686	19.6511	62.1158	28.0432	45.9468	34.9478	0.61872
ENSG00000177409	SAMD9L	6.27906	5.48944	6.50235	7.27263	5.70709	6.15209	9.12574	4.90066	4.51615	5.69883	5.83553	5.51018	6.87724	5.76916	3.24573	7.27233	6.86282	6.88741	8.20216	5.56289	4.22651	5.88425	0.618102
ENSG00000264058	AC073508.2	3.40928	3.85472	4.24977	3.28373	4.10168	3.47253	2.6238	3.43953	3.5344	3.74445	3.65067	4.42055	3.49923	3.59235	4.22105	4.64103	4.0432	4.54563	3.75252	4.31517	4.20106	3.632	0.617771
ENSG00000157191	NECAP2	3.85034	5.11327	5.09925	3.29287	3.78363	3.6446	3.39973	5.02249	3.95873	4.41981	4.79272	6.41511	3.71773	5.36858	5.96567	4.4813	5.24756	4.56356	4.47446	6.30918	5.51943	4.48181	0.617441
ENSG00000238728	MIR1972-1	0.869111	0.949971	1.52688	0	4.48011	0	0.73456	0	0	0	0.847388	0	2.11754	2.7349	0	0	1.60508	0	0	7.5562	0	0.909541	0.617339
ENSG00000011007	ELOA	2.44796	2.47124	3.07628	2.10536	2.844	2.02984	1.42412	2.96972	3.31473	1.74882	3.00618	2.31028	2.03975	3.05215	2.67025	2.48715	3.54333	2.71014	1.86273	3.60767	4.24668	2.4596	0.616684
ENSG00000196741	LINC01560	0.843219	0.945119	1.51084	0.372613	0.629289	0.773999	0.699678	0.867552	1.71618	0.883032	1.09356	0.984336	0.910897	0.37815	1.42074	2.15137	1.47955	1.18905	0.396769	2.06377	1.78453	0.894169	0.61667
ENSG00000099795	NDUFB7	27.1788	20.5371	24.4742	30.1895	18.2592	25.9341	31.144	29.2741	28.2717	22.4131	15.7589	21.5836	22.3122	20.3022	20.8528	21.8262	17.3255	28.7382	25.1275	23.9039	29.9238	23.858	0.616231
ENSG00000268812	AC004264.2	0.0344674	0.0620669	0.664496	0.0735019	0.062067	0	0.0712356	0	0	0.0663571	0	0.137062	0.102677	0.0663058	0	0.222626	0.46697	0.416982	1.77405	0.56994	0.536407	0.0482672	0.616229
ENSG00000279089	AC005839.1	1.568	2.15203	2.47622	2.11912	1.34208	2.53136	1.58434	1.82431	0.00676033	2.34495	2.00032	2.5516	1.49704	2.06458	2.45369	1.10031	2.46183	3.1944	1.28943	2.6358	4.17556	1.86001	0.616208
ENSG00000276919	MEG3_2	0	0	0.61569	0	0	0	0	0	0	0	0	0	0	0	0	0	0	0	0	3.69414	0	0	0.61569
ENSG00000207320	Y_RNA	0.229873	0.478617	0.968374	0	0.436117	0	0	0.943122	0	0	0.866136	0	1.44293	0	0.562639	1.17322	2.18746	0	0.733262	1.7163	0	0.354245	0.61413
ENSG00000145725	PPIP5K2	1.22979	1.33666	1.89707	1.39312	1.58241	1.03961	1.32473	1.19604	0.842806	1.35257	2.09548	0.915789	1.00751	1.46148	1.18715	2.21407	3.07475	1.28376	1.59545	1.833	1.38137	1.28322	0.613842
ENSG00000252391	RNU6-638P	1.51034	0.806149	1.77206	3.36695	2.13236	0	1.08771	1.63958	0.835421	0.253306	2.50957	0	1.56779	0.506219	0	0.424917	4.75352	0	3.18687	1.24322	1.02381	1.15824	0.613813
ENSG00000260219	AC106782.2	0.193106	0.473451	0.947053	0.268889	0	0.158952	0.237937	0.16652	0.326336	0.443285	0.313697	0.545007	0.391949	0.917523	0.229248	2.81507	1.18838	0.44768	0.298769	0.932415	0	0.333279	0.613774
ENSG00000278447	MIR6781	4.00075	0.907566	3.0679	1.82377	4.62011	4.47715	2.6513	4.66256	5.76963	0	0.509757	0	0	4.93564	0	2.07147	1.93112	5.17319	3.884	2.02023	3.3274	2.45416	0.61374
ENSG00000130402	ACTN4	0.800277	0.850571	1.43913	0.699246	0.615318	0.812223	1.13446	0.901999	0.638417	0.69206	0.696916	0.840605	1.09756	1.16728	0.609005	1.29307	1.41799	1.27211	1.62489	1.50191	1.52481	0.825424	0.613705
ENSG00000242252	BGLAP	2.07212	2.23364	2.76606	0.872547	2.1017	2.51207	1.20608	3.83976	1.90058	1.99515	2.78267	1.68042	2.81742	1.74199	2.38418	1.98211	2.36278	4.26027	1.46221	2.61442	3.91459	2.15288	0.613182
ENSG00000260136	AC008915.2	0.478755	0.663088	1.18409	0.312925	0.467506	0.459101	0.711534	0.303301	0.618167	0.793193	0.90829	0.927652	0.453946	0.423433	0.472018	1.25766	1.35087	0.699858	1.65751	1.10657	1.03205	0.570922	0.613164
ENSG00000182636	NDN	0.139563	1.17059	1.26821	0.0503716	0.319013	0.467994	0	0	0	0.941336	0.79407	1.22109	1.0977	0.763392	2.20597	0.549245	0.192012	1.84317	2.53167	1.00436	1.4888	0.655078	0.613131
ENSG00000266243	MIR4279	0	0	0.611935	0	0	0	0	0	0	0	0	0	0	0	0	0	0	0	0	0	3.67161	0	0.611935
ENSG00000275745	Y_RNA	0	0	0.610955	0	0	0	0	0	0	0	0	0	0	0	0	0	0	0	0	1.74723	1.9185	0	0.610955
ENSG00000099797	TECR	4.14427	3.50553	4.4354	4.49735	3.54269	3.1726	3.01973	6.51215	4.1211	3.20084	3.57831	3.56703	3.50638	3.96768	3.21297	4.00466	3.81674	4.26415	5.00412	4.99109	4.53162	3.8249	0.610494
ENSG00000131462	TUBG1	2.21498	2.05996	2.74734	2.91155	3.08949	1.88337	1.65339	3.02138	0.730674	1.17526	2.50596	1.78801	2.77177	1.8657	2.25308	2.85387	2.77909	3.72239	2.75748	2.30261	2.06862	2.13747	0.609873
ENSG00000252206	RNU7-40P	0.516654	0.725076	1.23037	0.607922	0.770019	1.72198	0	0	0	1.23486	2.54878	0.566807	0	0	0	1.38098	0	0	0	1.01012	4.9911	0.620865	0.6095
ENSG00000169139	UBE2V2	3.48522	3.53489	4.11949	3.21329	1.95124	5.02565	2.95065	3.39691	4.37358	3.25853	3.1165	3.66049	3.66154	3.62485	3.88747	4.51417	3.7291	4.81406	4.10548	3.51888	4.03526	3.51006	0.609433
ENSG00000258044	AC073569.1	1.29693	1.33391	1.92435	2.47837	0.860056	1.2694	0.970653	1.09115	1.11195	0.689628	1.53728	2.19469	0.94852	1.74571	0.887653	2.57076	1.58174	2.16678	1.20504	1.72995	2.29182	1.31542	0.608928
ENSG00000105698	USF2	1.40422	1.55948	2.08976	1.10507	1.40654	1.1728	1.58041	1.38179	1.7787	1.69082	1.40197	1.46187	1.57126	1.46619	1.76476	2.14355	2.07429	1.96165	2.00957	1.63944	2.71003	1.48185	0.607907
ENSG00000260418	AL023284.4	0	0.595137	0.905142	0	0	0	0	0	0	0.633941	0	0.678956	0.217982	0	2.03994	0	1.98275	1.32788	1.55083	0	0.569394	0.297568	0.607574
ENSG00000273356	LINC02019	1.24851	1.60422	2.03361	1.95479	1.06457	2.33253	0.535408	1.60377	0	0.626624	2.62896	1.79617	1.89962	0.945598	1.72834	1.07261	1.85987	3.29477	1.44801	2.51058	2.01582	1.42637	0.607245
ENSG00000175215	CTDSP2	1.31673	1.21264	1.87156	0.814765	1.31047	1.15579	1.72132	1.17173	1.7263	0.867548	0.907688	1.84808	1.24661	0.997448	1.40847	2.01896	1.43813	1.97258	1.3288	2.04457	2.42633	1.26469	0.606876
ENSG00000211904	IGHJ2	0	0	0.606844	0	0	0	0	0	0	0	0	0	0	0	0	0	0	0	1.59343	0	2.04763	0	0.606844
ENSG00000240399	AC004801.2	0.560424	0.238299	1.00515	1.64818	0.632621	0	0.943895	0.0820843	0.0557662	0.405809	0	0.419103	0.523269	0	0.0816151	1.02111	0.951924	0	1.38275	1.99171	0.683419	0.399362	0.605789
ENSG00000258875	AL135818.1	2.11396	0.633295	1.97935	2.82346	1.97323	1.31274	2.8481	1.60767	2.11856	0.610313	0.545294	0.337698	0.845179	1.125	0.336286	1.35103	1.97422	2.14523	2.61207	2.47566	1.31786	1.37363	0.605718
ENSG00000261455	LINC01003	2.36707	2.15204	2.865	0.529347	1.6902	2.46154	4.72946	1.83663	2.95523	1.8369	1.12817	1.68628	2.91162	2.35777	2.99149	1.75362	1.61145	2.29919	4.79114	1.90571	4.82888	2.25955	0.605448
ENSG00000276675	TTC28-AS1_4	1.83053	1.62292	2.33207	0.521076	1.32003	0.590394	1.76753	0.190309	6.59386	0.470425	0	2.26723	2.18371	1.41018	3.40597	4.73479	1.1035	0	2.95924	5.19488	0	1.72673	0.60534
ENSG00000235663	SAPCD1-AS1	0.865543	0.827074	1.45103	0.395458	0.809152	0.758265	0.995015	0.3333	1.90207	0.473735	0.433632	0.56725	0.701156	2.14045	0.64622	0.414618	1.35284	2.00618	1.23089	1.87018	1.8315	0.846308	0.604725
ENSG00000174718	KIAA1551	13.7129	11.5449	13.2334	10.3305	30.6477	4.68881	13.5317	15.1864	7.8925	9.12795	21.123	4.38688	12.7273	15.2332	6.67101	14.1122	28.1962	4.34978	11.1475	15.4059	6.18889	12.6289	0.604506
ENSG00000112697	TMEM30A	2.62367	2.38835	3.1105	2.22308	2.62054	1.64459	1.77652	3.54722	3.93004	1.74118	2.13492	1.96519	2.00729	3.21187	3.26968	2.13062	3.20115	2.39957	2.85202	3.5607	4.51891	2.50601	0.604485
ENSG00000231507	LINC01353	0.490743	0.613195	1.15638	0	0.657083	0.627845	0.702729	0.219605	0.737196	0.638637	0.632716	0.153897	0.543502	0.67005	1.04037	0.0535652	0.674135	2.6587	1.155	0.783606	1.61328	0.551969	0.604413
ENSG00000251783	RNU6-1170P	0.0774862	0.753683	1.0197	0	0.464917	0	0	0	0	0	0.923333	0	0	0	3.59876	0.833799	2.33191	2.34258	0	0.609882	0	0.415584	0.604111
ENSG00000160752	FDPS	11.0796	13.0046	12.6456	12.6801	8.52157	11.4358	9.94173	11.8688	12.0295	13.8228	11.6139	15.458	10.5267	12.9773	13.6288	11.9349	9.88193	14.7361	12.6106	12.0953	14.615	12.0421	0.603541
ENSG00000213600	U73169.1	1.33289	1.09225	1.81569	1.48419	0	0	1.00176	2.72966	2.7817	0	0.622264	1.48266	1.77712	2.15178	0.519712	0.120412	1.01028	0.451068	5.64432	1.05691	2.61115	1.21257	0.603119
ENSG00000257594	GALNT4	1.90877	2.89626	3.00505	1.83401	2.80681	1.53502	2.69239	0.975124	1.60926	0.829495	4.06672	2.56664	1.73651	2.80835	5.36982	2.29183	4.41807	1.74771	4.00557	1.82004	3.7471	2.40251	0.602541
ENSG00000100348	TXN2	8.0704	6.88791	8.08064	8.58315	7.59019	8.35059	7.35539	8.39789	8.14517	5.67986	6.16155	7.66881	6.0077	8.41928	7.39024	7.29989	5.86843	10.3167	7.5979	8.65271	8.7482	7.47915	0.601489
ENSG00000283149	AC068631.2	2.32787	2.20667	2.86836	2.00084	2.58817	2.04381	2.44827	2.27972	2.6064	1.6843	2.25644	1.91354	2.25545	2.63077	2.49953	2.2258	2.6176	3.59374	2.45137	2.7769	3.54476	2.26727	0.60109
ENSG00000122694	GLIPR2	4.16683	7.68125	6.52512	2.98929	4.40467	4.2983	4.23723	6.19787	2.87359	7.89409	8.36047	7.84661	6.74762	8.54371	6.695	6.20628	5.97688	7.18026	6.289	7.8513	5.64702	5.92404	0.601085
ENSG00000163956	LRPAP1	3.40837	3.85674	4.23349	3.15681	2.67166	3.2089	3.26829	3.56545	4.57912	3.73264	3.06259	3.71014	4.02271	4.29273	4.31964	4.15855	3.31824	4.6595	3.86699	4.0096	5.38809	3.63256	0.600938
ENSG00000157778	PSMG3	10.4586	8.64102	10.1502	8.45666	9.87367	9.08997	11.3553	10.0137	13.9626	8.89353	6.68286	11.3287	7.49607	7.77672	9.66817	9.00416	5.91733	12.0914	12.3071	9.53181	12.0496	9.54983	0.600397
ENSG00000273768	U1	1.08765	1.12046	1.70303	1.42343	0.300495	0.268797	0.172442	0.519867	3.8409	2.40949	0.795718	0.221193	1.49132	0.642034	1.16302	0.269459	0.753607	0.504701	0.505235	0.394192	7.79098	1.10406	0.598971
ENSG00000179163	FUCA1	0.755993	0.686047	1.31943	0.769158	0.530636	0.828759	0.66018	0.900576	0.846647	0.675103	0.837461	0.932749	0.607455	0.838975	0.224542	1.28665	1.49579	1.57927	0.924299	1.40611	1.22445	0.72102	0.598407
ENSG00000208013	MIR652	0.125717	0.364151	0.843127	0	0.754304	0	0	0	0	0	0	1.11048	0	1.07442	0	0	2.52228	0	2.53649	0	0	0.244934	0.598193
ENSG00000166685	COG1	3.26298	3.60328	4.02962	2.88323	3.12741	2.95856	2.8163	3.69608	4.09628	2.87897	2.58513	3.21948	3.56892	4.47345	4.89371	3.71601	3.55765	5.10932	3.58031	3.52637	4.68803	3.43313	0.596491
ENSG00000184207	PGP	1.27103	0.941077	1.70241	0.775095	1.03436	1.18401	2.46486	0.993315	1.17452	0.824707	0.452634	1.00658	1.3341	1.12373	0.904705	1.21051	1.36298	1.41338	2.03388	1.65586	2.53787	1.10605	0.596359
ENSG00000099725	PRKY	0.669732	0.793876	1.32814	0.714653	0.675471	0.808493	0.616995	0.752113	0.450665	0.599718	0.765443	0.71218	0.951079	1.0605	0.674333	1.87278	1.21665	1.03101	1.32094	1.22292	1.30452	0.731804	0.596332
ENSG00000200269	RNU6-838P	0	0.0812451	0.636921	0	0	0	0	0	0	0	0	0	0	0.487471	0	0	2.28873	1.5328	0	0	0	0.0406225	0.596299
ENSG00000131051	RBM39	12.5107	11.1338	12.4184	14.1411	13.0451	12.0161	12.1852	10.278	13.3986	10.3495	11.2799	13.1772	9.64986	11.304	11.0423	13.4885	12.0104	13.1796	9.84611	12.3011	13.6845	11.8222	0.596117
ENSG00000243398	RN7SL141P	0.385493	0.21775	0.897445	0.365667	1.11161	0.248587	0.106318	0.48078	0	0.693257	0.613241	0	0	0	0	0	0.46463	2.17818	0.311498	2.43036	0	0.301621	0.595823
ENSG00000198055	GRK6	1.03085	1.00335	1.61289	0.884027	1.0285	0.715132	0.750149	1.87277	0.93454	0.825524	0.962346	0.821498	1.10691	1.21478	1.08905	1.65086	1.46636	1.20305	1.76579	1.71642	1.87484	1.0171	0.595784
ENSG00000157500	APPL1	0.961936	1.16698	1.66005	0.737185	1.14011	0.8179	1.17372	0.971301	0.9314	1.13251	1.57872	0.673446	1.59906	1.13393	0.884188	1.96258	1.61881	1.18368	1.86437	1.74299	1.58788	1.06446	0.595596
ENSG00000176714	CCDC121	0.461857	1.74205	1.6968	0	0.708399	0.476888	0.385568	1.20029	0	2.27209	2.01123	2.06429	1.95719	1.09226	1.05524	1.91225	2.05131	1.27566	1.35069	3.18064	0.410254	1.10195	0.594848
ENSG00000121022	COPS5	4.92219	5.27588	5.69379	4.57268	4.23197	7.00906	5.25175	4.60642	3.86126	5.38395	5.55189	5.81854	4.98505	4.79583	5.11999	5.96238	5.45922	6.80184	5.84621	5.43957	4.65353	5.09903	0.594758
ENSG00000134901	KDELC1	0.217279	0.414333	0.908544	0.18229	0.419963	0.0658532	0.226598	0.364723	0.0442472	0.372072	0.462994	0.275879	0.442862	0.500479	0.431712	0.480112	1.10777	1.03977	0.798935	1.12816	0.896524	0.315806	0.592738
ENSG00000167642	SPINT2	0.422402	1.08654	1.34663	0.14496	0.224697	0.377035	0.253233	1.12671	0.407771	0.960371	0.326379	0.662341	1.52378	1.63424	1.41212	0.943318	0.536801	1.14496	1.65274	1.94555	1.85644	0.75447	0.592163
ENSG00000260267	AC026471.1	0.557887	0.675649	1.20821	0.237865	1.58788	0.670128	0.364488	0.436716	0.0502467	0.348232	0.592976	0.53946	0.646599	1.54844	0.378191	0.890836	2.3689	0.519712	0.903613	1.58094	0.985244	0.616768	0.59144
ENSG00000161638	ITGA5	0.788608	0.664394	1.3176	0.81351	1.44993	0.565607	0.975796	0.537268	0.389541	0.617228	0.756294	0.803461	0.650181	0.730964	0.428233	1.50652	1.45041	1.32023	0.996357	1.42652	1.20556	0.726501	0.5911
ENSG00000097033	SH3GLB1	2.85663	3.26397	3.65116	2.442	3.09032	3.52187	3.02744	2.75332	2.30482	2.77783	3.04141	3.69702	3.31971	3.19394	3.5539	3.07004	3.65546	4.10486	3.93823	3.07118	4.06718	3.0603	0.590863
ENSG00000278769	AC090510.3	1.94299	0.591489	1.85784	1.89559	2.28098	0.510093	1.03339	0.778851	5.15905	0.449224	1.15239	0.706956	0.1986	0.577127	0.464639	1.66861	1.50538	1.41144	1.61478	1.57485	3.37198	1.26724	0.590599
ENSG00000010270	STARD3NL	1.49825	1.12649	1.9029	1.74729	1.5085	1.77298	2.1077	0.900941	0.952077	1.00654	0.977178	1.24008	1.13001	1.17841	1.22671	1.86033	1.944	2.39397	1.41863	1.7379	2.06254	1.31237	0.590528
ENSG00000228800	AL590068.1	0.838994	0.197138	1.10837	0	1.36892	1.95923	1.70581	0	0	0	0.932127	0	0	0.250699	0	0.56116	1.17706	1.31383	1.18369	1.23138	1.18307	0.518066	0.5903
ENSG00000068120	COASY	7.55642	7.47788	8.10686	7.62209	7.68258	6.13915	8.77631	8.14747	6.97093	5.10339	6.72697	7.8116	4.72782	9.22496	11.2725	6.05323	9.4023	7.5872	5.92462	9.27182	10.402	7.51715	0.589714
ENSG00000223224	SNORD71	0.96106	0.765128	1.45241	1.58342	0	1.53777	0.657687	1.73491	0.252569	0.306323	0.379354	0	0.947969	0	2.95712	0	4.31133	0	1.92694	0	2.4762	0.863094	0.589319
ENSG00000238516	Y_RNA	0.390527	0.299462	0.933685	0.385218	0.975865	0	0.560011	0.422071	0	0	0.646028	0	0	0.521256	0.629487	0	2.44736	0	0.820382	1.28015	1.05422	0.344995	0.588691
ENSG00000182885	ADGRG3	0.234346	0.00479076	0.70813	0.0743551	0.134877	0.0197615	0.898113	0.0442545	0.234716	0.0111879	0	0.00513529	0	0.0124214	0	0.175164	0.950614	0.253875	0.555206	0.997533	1.31639	0.119568	0.588562
ENSG00000284499	MIR363	0	0.175625	0.675145	0	0	0	0	0	0	1.05375	0	0	0	0	0	2.94609	0	0	1.10478	0	0	0.0878126	0.587332
ENSG00000258181	AC008083.3	0.313889	0.0342899	0.761303	0.357419	0.423936	0.145132	0.56465	0.239947	0.15225	0.0111911	0.0207887	0.00385256	0.0692654	0.100642	0	1.45959	0.420022	0.228552	0.695181	0.611048	1.15342	0.174089	0.587213
ENSG00000256100	AP000721.1	4.73382	3.78991	4.84902	4.89916	3.94551	4.95518	5.19998	4.27627	5.12682	4.82083	3.08253	4.43701	3.27242	3.37504	3.75161	5.08006	3.61042	5.16753	5.53517	4.24798	5.45299	4.26186	0.587162
ENSG00000215301	DDX3X	7.89999	9.7232	9.39873	6.94139	8.42808	6.42298	7.3325	8.44981	9.82519	8.07283	11.379	9.9812	7.61951	10.1133	11.1734	8.59974	11.976	8.28109	7.49121	10.4931	9.55126	8.8116	0.587139
ENSG00000272144	AC025171.4	0.757745	1.14048	1.5358	1.33778	0.917845	0.10526	1.51262	0.610732	0.0622377	1.10709	1.74496	0.762239	1.01225	1.60907	0.607241	1.94155	1.8887	2.37166	0.553973	1.54364	0.915273	0.94911	0.586688
ENSG00000264966	MIR5094	0.965703	1.90252	2.02078	0.45773	1.73934	2.33379	0	0.752279	0.511081	0.92978	1.91908	0	0	5.57437	2.99191	2.59949	1.45402	4.86888	1.94961	0	1.25267	1.43411	0.586665
ENSG00000135655	USP15	1.57121	1.59934	2.17171	1.72091	1.75722	1.51952	1.35089	1.54051	1.53822	1.22417	1.82068	1.5737	1.36642	1.84489	1.76617	2.16352	2.38224	1.86308	2.03594	2.09258	2.49291	1.58528	0.586435
ENSG00000277806	AC006213.4	0.00571003	0.0623275	0.619877	0	0	0	0	0	0.0342602	0.373965	0	0	0	0	0	0.139405	0.779757	0	1.96038	0	0.839722	0.0340188	0.585858
ENSG00000279410	AC099494.1	0.354771	0.704381	1.11447	0	0.323745	0.0965316	0.619282	1.08907	0	0.019229	0.381015	1.03266	1.30917	1.34499	0.139222	0.54836	0.721702	0.543751	1.2701	2.3594	1.24352	0.529576	0.584895
ENSG00000206957	Y_RNA	1.22036	0.545903	1.46772	1.19103	2.01148	0	2.59719	1.52247	0	0	0	0	1.66378	1.61164	0	0	0	0	4.22748	1.31934	3.25949	0.883132	0.584585
ENSG00000141349	G6PC3	2.03165	2.13176	2.66608	2.37881	1.26058	2.23557	2.07693	1.91489	2.3231	1.50268	2.21567	1.75235	3.00815	2.15843	2.15327	2.66251	2.42336	2.27214	1.62468	3.1229	3.89086	2.0817	0.584373
ENSG00000200241	Y_RNA	0.238745	0.424923	0.915973	0.52577	0	0.397142	0.509559	0	0	0	1.17566	0.326808	0	0.474296	0.572776	0.39812	1.11344	2.23705	0	1.74723	0	0.331834	0.584139
ENSG00000169299	PGM2	1.16368	1.65681	1.99409	0.998261	1.2848	1.34051	1.10069	1.23114	1.02667	1.58839	1.67952	1.88448	1.3653	1.45303	1.97013	2.32977	2.37277	2.09293	1.83724	1.75397	1.57787	1.41024	0.583847
ENSG00000204472	AIF1	2.17176	4.86974	4.10358	1.64053	1.50149	1.76283	0.600077	1.3568	6.16884	6.24912	2.485	3.09863	0.931464	3.5518	12.9024	0.192345	1.41209	15.6715	0.360647	2.81382	4.17101	3.52075	0.582826
ENSG00000115649	CNPPD1	5.8531	6.20084	6.60899	5.39749	8.47145	3.35412	3.76618	7.78445	6.34489	6.57958	5.92073	4.97111	5.05431	8.09625	6.58305	6.34761	8.8763	3.07892	5.83079	7.25592	8.26438	6.02697	0.582018
ENSG00000268713	AC005261.4	3.6315	3.35283	4.0734	4.43849	2.17051	4.3287	4.77808	2.26227	3.81097	4.22261	1.97867	2.04296	2.88429	3.80121	5.18724	1.91443	6.06803	4.3029	3.41006	6.20802	2.53699	3.49217	0.581238
ENSG00000276259	AC009118.3	10.8889	9.29579	10.6729	10.2281	14.536	13.9368	7.48317	10.9136	8.23555	8.08721	9.19314	8.14436	13.9144	7.4779	8.95775	11.0858	8.49426	9.19678	10.9149	10.4413	13.9042	10.0923	0.580544
ENSG00000174004	NRROS	0.232337	0.48828	0.940731	0.168221	0.481352	0.257753	0.163457	0.0439298	0.27931	0.529968	0.570076	0.536358	0.372579	0.353825	0.566874	1.09493	1.09643	0.752834	0.653394	0.825509	1.22129	0.360309	0.580423
ENSG00000200879	SNORD14E	1.23303	1.30985	1.85147	0.686594	0	1.29655	4.65797	0.501519	0.255541	0	0.383817	2.98741	0	0	4.48787	1.0398	2.90804	3.89511	0	0.760558	2.50533	1.27144	0.580032
ENSG00000131100	ATP6V1E1	4.54507	4.38371	5.04405	4.84654	3.37807	5.97616	3.43687	4.87208	4.76069	4.81517	3.70775	5.2896	4.59154	3.79749	4.1007	5.39336	3.97563	6.33819	4.5695	4.46398	5.52368	4.46439	0.579666
ENSG00000200620	SNORA7	0.0295451	0	0.594435	0	0.177271	0	0	0	0	0	0	0	0	0	0	0	1.77829	0	1.78831	0	0	0.0147725	0.579662
ENSG00000196502	SULT1A1	0.959344	1.79756	1.95779	0.550989	0.628382	2.96117	0.560087	0.523901	0.531533	0.603205	0.621334	6.19225	1.42879	0.925533	1.01421	1.14854	0.710835	6.28305	1.8478	0.80327	0.953264	1.37845	0.579343
ENSG00000266341	AC004477.2	2.09271	2.65418	2.95264	3.52468	3.43423	3.30237	1.47808	0.816934	0	1.56043	2.72818	2.65432	4.26091	0.733754	3.98748	3.84942	3.87569	4.32601	2.02094	0.675757	2.96799	2.37345	0.579189
ENSG00000064995	TAF11	4.75962	3.84749	4.88257	4.60493	4.59502	4.80712	4.03146	4.20214	6.31702	4.00573	3.87241	4.89679	2.87774	3.57888	3.85341	5.06109	4.48247	5.99592	4.10597	4.01225	5.63773	4.30355	0.579018
ENSG00000159445	THEM4	4.00489	5.31452	5.23821	3.25165	4.59414	3.38424	2.4342	6.40408	3.96104	5.88181	5.2037	3.96454	4.94441	6.96435	4.92829	5.80434	4.88907	4.77318	4.69132	6.60662	4.66469	4.6597	0.578503
ENSG00000269921	AC068620.2	2.30778	1.44887	2.45668	2.83161	0	3.20829	2.03149	2.90104	2.87423	0	0.493375	3.15441	1.84935	1.3933	1.80278	3.3415	1.63543	2.50347	1.56632	1.46648	4.22686	1.87832	0.578356
ENSG00000165028	NIPSNAP3B	0.189085	0.255	0.800032	0.320301	0.0944794	0.260168	0.214746	0.0929437	0.151872	0.378292	0.289428	0.42273	0.134844	0.189989	0.114719	0.408656	1.25441	0.902323	0.716393	0.597822	0.920594	0.222043	0.57799
ENSG00000034533	ASTE1	3.71309	3.78217	4.32516	3.77349	4.3092	3.1378	4.60495	4.10044	2.35264	3.12492	5.70306	3.20227	3.36754	4.03212	3.26314	3.8914	5.39227	5.28172	3.37449	4.59455	3.41653	3.74763	0.57753
ENSG00000166479	TMX3	2.0506	2.29907	2.75224	1.71903	2.78792	1.87249	1.75415	2.01052	2.15951	1.87903	2.95738	2.53688	1.51252	2.40897	2.49967	2.38103	3.69191	3.18067	2.12866	2.44694	2.68424	2.17484	0.577404
ENSG00000275854	AC084824.4	3.55726	3.74756	4.2298	3.43297	4.31463	4.31179	3.01762	4.84024	1.42627	1.83794	4.46299	4.6151	2.67662	5.76162	3.13107	7.25439	4.05772	5.20857	2.26699	5.57153	1.01961	3.65241	0.577398
ENSG00000256683	ZNF350	2.03225	1.99921	2.59156	2.26903	1.71064	1.79942	1.96459	2.46338	1.98647	1.96344	1.66499	2.08818	1.40498	2.1373	2.7364	3.02473	2.66243	1.96321	1.50893	2.63023	3.75984	2.01573	0.575828
ENSG00000275405	U1	2.06839	1.38119	2.30025	1.18619	2.8547	2.41918	1.72442	0.649834	3.57601	1.4457	1.39251	1.32716	3.47974	0.642034	0	1.07784	0	3.53291	1.51571	1.18258	6.49248	1.72479	0.575463
ENSG00000252096	SNORA31	0.736373	0.719092	1.30311	1.0087	0	0	2.30434	1.1052	0	0	0.483325	2.41838	0	0	1.41285	0	4.57746	2.45247	0	0	0.788716	0.727733	0.575376
ENSG00000283853	MIR4738	0	0.121797	0.634932	0	0	0	0	0	0	0	0	0	0	0	0.730783	0	0	0	3.80959	0	0	0.0608986	0.574033
ENSG00000207368	Y_RNA	0.110994	0.0489856	0.653686	0	0.665962	0	0	0	0	0	0.293914	0	0	0	0	1.59248	0	0	0	2.32964	0	0.0799897	0.573697
ENSG00000126247	CAPNS1	3.21781	3.63625	4.00045	2.7667	2.83005	3.61528	3.89615	3.47827	2.72041	3.3165	2.41528	3.47309	4.08421	5.03073	3.49771	4.04236	2.91235	5.18327	3.65134	3.24467	4.96872	3.42703	0.57342
ENSG00000196950	SLC39A10	0.372954	0.469619	0.994675	0.56631	0.448091	0.291385	0.514634	0.224841	0.192462	0.476457	0.678205	0.301239	0.538374	0.48732	0.33612	1.39903	1.33659	0.523057	1.06976	1.00493	0.634676	0.421286	0.573389
ENSG00000105402	NAPA	4.75606	4.8631	5.38259	4.55823	5.36034	4.36132	4.17487	4.409	5.67259	5.48845	4.35284	5.28286	3.86894	4.84433	5.34117	5.72003	5.49365	5.11247	4.85673	4.43567	6.67697	4.80958	0.573007
ENSG00000208883	SNORD96B	0.302114	0.0688279	0.758397	0.738741	0	0	1.07394	0	0	0	0.412968	0	0	0	0	1.11877	1.56445	0	1.04884	0.818322	0	0.185471	0.572926
ENSG00000276470	NPPA-AS1_1	0.237385	0.0628602	0.723045	0	1.42431	0	0	0	0	0	0.377161	0	0	0	0	0	0	3.34912	0	0.373685	0.615472	0.150123	0.572923
ENSG00000233847	AC022445.1	1.76722	2.03423	2.47355	1.43754	1.91544	1.98838	1.19419	2.03532	2.03243	1.58012	1.92553	2.34991	1.83862	2.22309	2.28808	1.63279	2.3722	4.64693	1.70965	2.94698	1.53277	1.90072	0.572834
ENSG00000254635	WAC-AS1	1.70932	2.6635	2.75861	0.788395	1.19882	1.58343	3.05448	1.36226	2.26852	2.85574	1.60342	1.92306	4.5965	2.27448	2.72784	3.00389	1.86147	1.89458	3.8999	2.5367	3.35509	2.18641	0.572194
ENSG00000241553	ARPC4	3.60399	3.79342	4.27076	4.14945	3.76597	3.08944	3.47937	3.90552	3.23418	4.32548	3.93884	3.56993	3.67164	3.89874	3.35588	4.5404	4.17868	4.32548	4.01455	3.99378	4.57168	3.6987	0.572057
ENSG00000178980	SELENOW	31.6514	34.4789	33.637	33.3239	23.7058	34.5057	32.3365	30.0077	36.0287	42.3396	29.1406	38.0791	33.9833	28.5317	34.799	33.5103	29.8115	41.9608	32.1678	31.7581	32.6134	33.0651	0.571856
ENSG00000121350	PYROXD1	2.51272	2.54925	3.10282	1.89804	1.8943	3.67728	1.55788	3.10043	2.94839	2.05813	2.38006	2.68309	2.55448	2.78275	2.83699	3.05968	2.83645	3.19145	2.57409	3.41322	3.54205	2.53098	0.571839
ENSG00000262730	AC104581.3	4.48692	4.78901	5.20875	5.92063	3.17198	4.83858	4.45425	4.63814	3.89792	5.42372	4.52654	5.21095	4.6566	4.24137	4.67486	5.32142	3.97748	5.45103	5.89829	5.18061	5.42369	4.63796	0.57079
ENSG00000100209	HSCB	1.06778	0.829254	1.51927	1.69095	1.24595	1.19566	1.17798	0.703374	0.392758	1.02075	0.914369	0.695762	0.989781	0.652773	0.70209	1.78363	1.55637	1.60892	1.525	1.39022	1.25145	0.948516	0.57075
ENSG00000200204	RNU1-22P	0.698746	1.32917	1.58428	0	0.155953	0	2.14789	1.88863	0	0	0.825935	0.688778	4.12786	2.33245	0	0	1.56445	0	2.62211	5.31909	0	1.01396	0.570316
ENSG00000278621	AC037198.3	0.228492	0.26842	0.818346	0.295871	0.281072	0	0.752714	0	0.0412946	0	0.372142	0.896547	0	0.100089	0.241742	0.252042	1.40979	0.786796	1.89031	0.368712	0.202427	0.248456	0.56989
ENSG00000212205	Y_RNA	0	0.111682	0.624913	0	0	0	0	0	0	0.299361	0.370732	0	0	0	0	0	2.8089	0.940579	0	0	0	0.0558411	0.569072
ENSG00000266036	AC016888.1	8.92732	7.75375	8.90914	5.63834	10.8208	4.30042	9.45642	12.5828	10.7651	6.59421	4.23667	6.00801	9.61528	7.46435	12.604	4.2417	4.88473	4.56954	14.8667	11.5992	13.2929	8.34053	0.568603
ENSG00000222983	RNA5SP127	0	0.102162	0.619506	0	0	0	0	0	0	0	0	0	0.612972	0	0	0	3.71704	0	0	0	0	0.051081	0.568425
ENSG00000207779	MIR15B	0.0961923	0.825399	1.02902	0	0	0	0.577154	0	0	1.34407	0.332902	0	1.66378	1.61164	0	3.15652	0	0.844602	0	0	2.17299	0.460795	0.568224
ENSG00000244158	Z84488.1	0.514992	0.342582	0.99653	0.4083	0.266926	0.440231	1.235	0.165956	0.573539	0.31213	0.121486	0.0859613	0.938342	0.231689	0.365886	0.628313	0.543903	0.25218	2.10372	0.612772	1.83829	0.428787	0.567743
ENSG00000107018	RLN1	0.904839	0.902138	1.47112	1.06687	1.07504	0.714491	1.66627	0.308529	0.597824	1.40178	1.23713	0.917061	0.614972	0.386399	0.855486	1.64873	2.06616	1.19811	1.99334	0.856694	1.06368	0.903488	0.56763
ENSG00000272843	AC211476.2	1.17572	1.83202	2.07129	0.961685	1.32252	1.68112	0.319554	1.17411	1.59532	2.45578	2.90302	1.63958	0.806041	2.37952	0.808197	2.37185	2.26934	0.935265	2.45767	2.7393	1.6543	1.50387	0.567417
ENSG00000274307	AC023449.2	0.222729	0.485158	0.921354	0	0.626282	0.00918391	0.141403	0.559507	0	0	0	0.680169	1.25685	0.28517	0.688763	0.865414	1.28741	0.206927	1.20835	1.42763	0.532384	0.353944	0.56741
ENSG00000274342	TTC28-AS1_3	0.026041	0.0600818	0.610377	0	0	0	0.156246	0	0	0	0.360491	0	0	0	0	3.66226	0	0	0	0	0	0.0430614	0.567316
ENSG00000273680	AC009318.2	0.895201	1.85463	1.94126	1.37459	0.908409	0.169289	1.21637	1.70255	0	2.95406	4.15949	1.56024	0.375693	0.808707	1.26961	0	3.79697	1.65288	2.4183	1.48957	2.28982	1.37492	0.56634
ENSG00000134717	BTF3L4	3.51725	4.3446	4.49719	3.62954	2.7809	4.24426	2.92191	3.78513	3.74176	4.17181	4.35345	4.98539	4.30817	4.02704	4.22176	5.14322	4.33385	5.0033	4.23491	4.14325	4.12462	3.93093	0.566265
ENSG00000273080	AC009309.1	2.47078	4.04182	3.82246	1.48016	0.535665	5.12702	2.02882	5.65299	0	2.57711	0.496459	7.88601	4.78518	6.29473	2.21141	2.01743	2.14942	4.8583	3.78267	6.88636	3.2406	3.2563	0.566166
ENSG00000185009	AP3M1	2.57728	2.76242	3.23594	3.23983	2.80165	2.29435	2.45638	2.92021	1.75127	2.34032	3.53258	2.86235	2.26511	2.70163	2.87256	2.86012	4.59321	3.83644	2.11927	3.23143	2.77519	2.66985	0.56609
ENSG00000158411	MITD1	6.45362	5.92586	6.75543	7.847	5.09204	9.02336	6.07329	5.37641	5.30964	6.33501	5.97583	7.28396	5.82205	5.23197	4.90632	7.76365	6.20727	7.06201	7.25941	6.00307	6.23718	6.18974	0.565693
ENSG00000266872	AC015688.8	1.63634	1.05652	1.91207	0.835177	1.08367	1.0386	1.3622	1.49537	4.00302	1.15857	1.12734	0.53179	1.70734	0.882041	0.932036	2.12859	1.6824	0.780041	1.99555	2.0985	2.78735	1.34643	0.565641
ENSG00000277264	MIR6833	0.120445	0.0991138	0.675363	0	0	0.722668	0	0	0	0	0	0.594683	0	0	0	0	4.05218	0	0	0	0	0.109779	0.565584
ENSG00000091409	ITGA6	0.553023	0.38481	1.03414	0.530893	0.931878	0.335945	0.714457	0.316765	0.488198	0.339773	0.372005	0.276678	0.331559	0.598979	0.389867	0.968045	1.00841	0.975269	1.19151	0.873116	1.18849	0.468917	0.565223
ENSG00000264796	MIR5009	0	0.326244	0.727878	0	0	0	0	0	0	0	1.95747	0	0	0	0	0	1.23591	0.82771	1.65717	0.646475	0	0.163122	0.564756
ENSG00000277452	RN7SL473P	1.09991	0.66774	1.44803	2.40729	1.15374	1.47434	0.851254	0.712862	0	0.176213	0.545559	0.606616	0.27266	0.704305	1.70109	0	1.24005	0	4.4339	1.94591	1.06833	0.883827	0.564205
ENSG00000128311	TST	0.191416	0.139183	0.729078	0.129342	0.227248	0.208004	0.184999	0.0914298	0.307471	0.155379	0.0734706	0.128375	0.13114	0.3331	0.0136361	0.81985	0.569912	0.381679	0.924106	0.617011	1.06191	0.1653	0.563779
ENSG00000122687	MRM2	4.88805	5.27308	5.64431	5.55675	4.25211	4.92667	3.97163	5.83154	4.78962	5.63707	6.05157	5.23557	4.36889	5.16689	5.17849	5.86223	5.97173	5.67181	4.75231	5.95522	5.65257	5.08057	0.563743
ENSG00000273369	AC096586.2	1.1284	1.87815	2.06636	0	2.1791	0.699726	1.47495	2.41662	0	0.298682	1.55354	0.987093	3.32756	2.50699	2.59503	1.00207	2.80253	2.43996	3.00621	0.732964	2.41444	1.50327	0.563087
ENSG00000247287	AL359220.1	0.417528	0.117914	0.830804	0.373211	1.0324	0.160025	0.395733	0.0803997	0.463404	0.103644	0.104536	0.0161846	0.135572	0.226346	0.121199	1.16505	1.51388	0.33236	0.520912	0.791869	0.660756	0.267721	0.563083
ENSG00000226944	AL031847.1	0.130142	0.890331	1.07229	0	0	0.445044	0.0601074	0.0679529	0.207745	1.03583	0.693399	1.19505	0.259911	0.671373	1.48642	1.31494	0.394022	0.791646	1.1447	0.412205	2.37621	0.510237	0.56205
ENSG00000149231	CCDC82	2.56227	2.52292	3.10452	2.54825	2.32048	3.45911	2.22865	3.15918	1.65794	2.94316	2.77292	2.93193	2.02744	2.47541	1.98666	3.75605	2.61453	3.87401	2.65602	2.83784	2.88867	2.54259	0.561928
ENSG00000162852	CNST	0.49601	0.638131	1.12837	0.351775	0.788135	0.407634	0.3281	0.651075	0.449343	0.505773	0.848023	0.698586	0.428614	0.640683	0.707109	1.11105	1.26809	0.919759	0.970216	1.12091	1.3802	0.567071	0.561299
ENSG00000143622	RIT1	2.00573	2.23132	2.67962	2.3936	2.11122	2.57422	2.18807	1.90463	0.86264	2.19903	2.7137	2.4118	2.67414	1.46747	1.92179	3.03882	2.78142	2.41063	3.24195	2.42006	2.18482	2.11853	0.561092
ENSG00000280106	AC008555.8	1.45943	3.19508	2.88822	0.161514	1.23885	2.29767	2.53064	0.88483	1.6431	0.692618	2.81401	8.26577	1.16572	3.73967	2.49269	3.68941	1.5962	3.20699	2.36957	2.8328	3.63435	2.32726	0.560965
ENSG00000275056	AC020663.3	1.55738	0.627346	1.65322	3.28088	2.01009	0.686899	0.881337	1.23081	1.25428	0.289757	0.239226	0.0664998	1.04615	0.723833	1.3986	1.5392	1.01954	0.834538	2.05058	0.474042	4.00142	1.09237	0.560855
ENSG00000267748	AC011479.1	0.516085	1.82662	1.73085	0.139483	0.209508	0.713268	0.287112	1.3254	0.421739	2.00253	0.877713	1.42709	2.44162	2.56887	1.6419	1.23657	0.650894	1.72264	2.27125	2.64579	1.85794	1.17135	0.559496
ENSG00000213983	AP1G2	16.4319	16.4601	17.005	14.3694	20.8747	9.30267	11.0981	19.9464	23.0003	12.6082	15.0197	17.2721	13.0732	19.9112	20.8763	13.5234	16.9274	12.7669	13.2188	24.5259	21.0675	16.446	0.558963
ENSG00000201076	RNU4-51P	2.14797	1.93734	2.6016	0.416861	1.58404	1.57438	1.61603	3.19718	4.49934	1.31719	0.932127	0	1.74697	2.63234	4.99543	2.52522	0	4.72977	1.18369	1.84707	5.32384	2.04266	0.558941
ENSG00000004838	ZMYND10	0.128777	0.184334	0.715397	0.260825	0.205946	0.18806	0.0541678	0.0334026	0.0302573	0.00458711	0.0908917	0.132647	0.255521	0.201677	0.420681	1.00033	0.946896	0.17295	0.649249	0.855512	0.667449	0.156555	0.558842
ENSG00000222338	RNU6-174P	0	0	0.558259	0	0	0	0	0	0	0	0	0	0	0	0	0	0	0	2.34505	0	1.0045	0	0.558259
ENSG00000241550	RN7SL41P	0	0	0.55738	0	0	0	0	0	0	0	0	0	0	0	0	0	0	3.34428	0	0	0	0	0.55738
ENSG00000148730	EIF4EBP2	2.09953	2.44158	2.8278	1.51038	2.28109	1.82314	2.95406	2.97384	1.05468	2.23444	2.13593	1.78535	3.4507	2.58022	2.46287	2.03091	2.74818	2.59854	3.69172	2.97634	2.92108	2.27056	0.557238
ENSG00000269032	AC016629.2	1.97281	1.95323	2.5191	0.977563	1.36204	2.87978	3.69495	1.2853	1.63726	2.64762	1.9673	0.36458	1.22902	4.23291	1.27795	0.444134	1.86319	0.831869	4.58012	0.974585	6.42071	1.96302	0.556078
ENSG00000170468	RIOX1	2.44269	2.58635	3.07042	1.36951	2.08973	1.89652	3.29493	2.54476	3.46069	0.997788	2.02811	3.06155	3.79266	2.47087	3.16713	1.54642	2.39144	1.80604	2.35374	2.74133	7.58356	2.51452	0.555901
ENSG00000263816	MIR548AW	0	0.163021	0.637374	0	0	0	0	0	0	0	0	0	0	0	0.978125	0	0	0	3.82424	0	0	0.0815105	0.555863
ENSG00000131730	CKMT2	0.0168284	0.00760542	0.567938	0.00939981	0.0424158	0.0173067	0.0247678	0.00708061	0	0.000795572	0.0374393	0.00547756	0	0	0.00192004	0.549839	0.809934	0.137481	0.595547	0.462702	0.852122	0.0122169	0.555721
ENSG00000267356	AC006557.3	1.94126	1.5623	2.30737	1.98795	3.05759	0.579189	3.22027	1.02683	1.77573	0.846077	2.61948	1.1121	2.14227	1.07599	1.57785	3.09662	1.08255	3.50417	4.7175	1.13251	0.310881	1.75178	0.555594
ENSG00000207698	MIR32	0.352009	0.140401	0.801656	0	2.11205	0	0	0	0	0.37634	0.466063	0	0	0	0	1.26261	0	3.54733	0	0	0	0.246205	0.555452
ENSG00000178015	GPR150	0.680728	0.872103	1.33118	0.150729	0.632422	0.30954	0.821711	0.939286	1.23068	0.918524	0.884731	0.73781	1.22387	0.79034	0.677346	1.51941	0.778058	1.56323	1.00313	1.62793	1.49531	0.776415	0.554763
ENSG00000142867	BCL10	1.68526	2.04128	2.41774	1.11055	1.9248	1.68314	1.28062	2.31958	1.79288	1.9145	3.30066	1.55902	1.45863	2.09752	1.91737	2.14375	3.00914	1.76336	2.26957	2.1881	3.13253	1.86327	0.554472
ENSG00000252577	SCARNA20	0.280425	0.158037	0.773613	0	0	1.68255	0	0	0	0.201098	0.747125	0	0	0	0	0	0	1.26368	1.89752	1.48048	0	0.219231	0.554383
ENSG00000178719	GRINA	0.492615	0.530171	1.0654	0.330211	0.388908	0.466033	0.7327	0.526834	0.511005	0.392254	0.262317	0.712982	0.801172	0.595765	0.416533	0.868561	0.809712	0.419031	1.43115	0.86633	1.99763	0.511393	0.554009
ENSG00000151725	CENPU	0.265293	0.274704	0.823361	0.301284	0.266884	0.199687	0.259789	0.280483	0.283632	0.326664	0.271623	0.253368	0.156795	0.343731	0.296042	0.713485	0.606761	1.07873	0.431948	0.821263	1.28798	0.269998	0.553363
ENSG00000206585	RNVU1-7	0.425084	0.443231	0.986968	0.118619	1.20198	0.537595	0.172442	0.519867	0	0.160633	0.19893	0.663579	0.994211	0.642034	0	0.269459	1.50721	0.504701	0	0.394192	3.24624	0.434158	0.55281
ENSG00000113712	CSNK1A1	2.53628	2.77451	3.20771	3.55273	2.3729	2.32534	2.5924	2.33269	2.0416	2.66118	2.9796	2.69458	2.86649	2.47819	2.96704	2.75172	3.08167	2.97304	3.45919	3.01258	3.96803	2.6554	0.55231
ENSG00000182179	UBA7	5.39371	4.69921	5.59875	6.2367	9.08657	3.73745	4.53006	4.37509	4.39638	3.85511	5.0915	4.37051	4.1882	6.25256	4.43738	5.79442	5.43011	5.54963	4.67383	5.6511	6.49337	5.04646	0.552285
ENSG00000155329	ZCCHC10	2.36657	2.51207	2.99153	2.70392	2.32597	2.95646	2.19313	2.27466	1.7453	2.68418	2.04095	2.90744	2.83495	2.30174	2.30315	3.54784	2.84986	3.69982	2.84774	2.44447	2.55947	2.43932	0.552213
ENSG00000205643	CDPF1	3.4024	3.61219	4.05906	3.62	3.99408	3.25878	2.91329	3.5732	3.05507	3.94228	2.91071	4.9499	2.67717	3.97081	3.22228	4.49269	3.18754	3.46275	3.70248	4.03259	5.47631	3.5073	0.551763
ENSG00000203485	INF2	0.148303	0.560737	0.905628	0.0313099	0.190809	0.10107	0.100481	0.39095	0.0751955	0.591195	0.3844	0.305143	0.834316	0.57555	0.673816	0.721984	0.874486	0.575601	0.910866	0.88932	1.46151	0.35452	0.551108
ENSG00000210156	MT-TK	48.0406	28.1807	38.6603	28.9023	96.8024	36.8406	57.3691	29.2314	39.0977	24.8384	36.3529	15.5467	57.0677	22.5629	12.7156	18.9391	67.0925	23.6489	95.8792	20.3178	6.08438	38.1107	0.549661
ENSG00000172803	SNX32	18.3712	18.0283	18.7492	21.2687	15.8358	18.3744	16.0543	20.5557	18.1381	22.4754	15.3765	18.5528	16.3464	17.1482	18.2702	19.9313	16.7616	20.3867	16.8275	18.6581	19.93	18.1997	0.54949
ENSG00000100596	SPTLC2	0.22115	0.271538	0.795543	0.119766	0.29517	0.240755	0.279801	0.193564	0.197843	0.178832	0.273007	0.301268	0.240653	0.325547	0.309922	0.619525	0.823371	0.591024	0.872888	0.737064	1.12939	0.246344	0.549199
ENSG00000171940	ZNF217	0.713867	0.538017	1.17504	0.722417	1.42174	0.356012	0.842284	0.702973	0.237778	0.269322	1.22219	0.381867	0.586089	0.593525	0.17511	1.02631	2.5155	0.562201	0.951531	1.39577	0.598952	0.625942	0.549103
ENSG00000184867	ARMCX2	0.262875	0.633897	0.997401	0.430331	0.128253	0.0956035	0.294397	0.628666	0	0.605604	1.12498	0.904728	0.495057	0.411036	0.261979	0.891302	0.830912	1.61557	1.43758	1.09358	0.115459	0.448386	0.549014
ENSG00000179950	PUF60	12.4492	12.5344	13.0404	13.4502	12.9875	9.87589	9.20227	14.8284	14.351	12.3201	11.1588	13.0867	9.84384	14.7042	14.0929	12.4407	11.6404	11.7824	12.3773	15.3727	14.6291	12.4918	0.548603
ENSG00000134900	TPP2	1.04614	1.02718	1.58495	0.86016	1.94853	0.4578	0.999549	0.816292	1.1945	0.949514	1.48107	0.434664	1.19699	1.08459	1.01626	1.58587	2.34501	0.969832	1.35241	1.65601	1.60057	1.03666	0.54829
ENSG00000242330	RN7SL683P	0.224851	0.41535	0.868005	1.0087	0.182523	0	0	0.157886	0	0	0.96665	0.403063	0.301946	0.584965	0.235475	0.654686	1.37324	0	0.306884	2.87322	0	0.320101	0.547904
ENSG00000079950	STX7	0.471004	0.67058	1.11854	0.306832	0.420484	0.731963	0.351974	0.733468	0.281303	0.564577	0.821764	0.684762	0.57755	0.791282	0.583546	1.37696	1.36198	1.04982	0.956174	1.0523	0.914031	0.570792	0.547752
ENSG00000272707	AC046143.2	0.109075	0.705097	0.954169	0.121584	0	0	0	0.532864	0	1.31719	1.63122	0.226723	0	0.658085	0.397363	2.48576	2.31734	0	0.517866	0.404047	0	0.407086	0.547083
ENSG00000243871	RN7SL487P	0	0	0.545999	0	0	0	0	0	0	0	0	0	0	0	0	0.899242	1.43711	0	0	0.939643	0	0	0.545999
ENSG00000140450	ARRDC4	0.0558572	0.57639	0.861752	0	0.0468773	0.0821876	0.0989959	0.105429	0.00165291	0.30271	0.499012	1.03519	0.409457	0.757191	0.454786	0.477526	0.404416	0.422012	1.24215	1.57917	1.04524	0.316124	0.545629
ENSG00000083520	DIS3	1.86969	2.10073	2.53047	1.53402	2.70464	1.64603	1.46373	2.02406	1.84564	1.617	2.1791	1.86663	1.96676	2.23232	2.74256	2.66376	2.35389	2.7795	2.74645	1.98513	2.65409	1.98521	0.545262
ENSG00000127952	STYXL1	0.780693	0.922497	1.39653	1.40064	0.574202	0.625829	1.02083	0.55775	0.504904	1.09929	0.896009	1.22658	0.84102	0.84574	0.626343	1.73628	0.987928	1.44661	1.42088	1.15739	1.63011	0.851595	0.54494
ENSG00000272699	AC007620.3	0.00948375	0.364219	0.730233	0	0	0	0.0569025	0	0	0.583061	0.0656427	0.94886	0.164035	0.423717	0	2.66748	0	0	0	0	1.71391	0.186852	0.543381
ENSG00000200742	Y_RNA	0.0466676	0.356054	0.744265	0	0	0	0.280005	0	0	0	1.61507	0	0	0.521256	0	2.18769	1.22368	0	0	0	1.05422	0.201361	0.542904
ENSG00000181467	RAP2B	4.12344	4.35561	4.78202	7.47997	4.0571	3.29921	3.79625	3.35887	2.74926	4.10724	5.1685	3.21446	5.63287	4.35624	3.65435	4.24927	5.29826	4.51965	6.07226	4.53639	4.01631	4.23953	0.542494
ENSG00000120280	CXorf21	0.0911564	0.109901	0.643003	0.0378413	0.266861	0.10545	0.136786	0	0	0.00276997	0.310448	0.041957	0.0214303	0.119017	0.163784	1.11518	0.870683	0.517835	0.657781	0.489419	0.20712	0.100529	0.542474
ENSG00000252914	RNU6-789P	0.109918	0.133211	0.663555	0	0.241575	0	0	0.417933	0	0	0	0	0.799268	0	0	0	0	0	0.812339	3.16899	0	0.121565	0.541991
[truncated: 42,977 more rows]
