# Supplementary material for: The NKL-code for innate lymphoid cells reveals deregulated expression of NKL homeobox genes HHEX and HLX in anaplastic large cell lymphoma (ALCL)
Source: Oncotarget. 2020 Aug 25;11(34):3208–26. doi: 10.18632/oncotarget.27683 (PMC7456612; doi:10.18632/oncotarget.27683)
Supplement: Supplementary file 3 [file oncotarget-11-3208-s003.xlsx]

## Sheet: Sheet1
gene	ILC3 NKp44- tonsil1	ILC3 NKp44- tonsil2	ILC3 NKp44- tonsil3	ILC3 PBC1	ILC3 PBC2
A1BG	239.233	243.762	223.186	141.706	178.389
A1BG-AS1	59.8082	27.9875	30.0618	34.2457	32.9067
A1CF	0	0	0	0	0
A2M	99.6803	52.3637	102.028	699.084	826.997
A2M-AS1	28.2427	0	5.46577	131.078	32.9067
A2ML1	0	0	26.4179	8.2662	6.06176
A2MP1	0	0	24.596	44.8736	103.05
A3GALT2	0	0	10.9315	0	6.06176
A4GALT	204.345	219.386	370.762	0	471.951
A4GNT	0	0	0	0	0
AA06	0	0	0	0	0
AAAS	897.122	330.433	641.318	1781.96	1837.58
AACS	880.509	1008.45	806.202	860.866	1096.31
AACSP1	0	0	0	0	0
AADAC	0	0	0	0	0
AADACL2	0	0	0	0	0
AADACL2	0	0	0	0	0
AADACL2-AS1	0	0	0	0	0
AADACL2-AS1	0	0	0	0	0
AADACL3	0	0	0	0	0
AADACL4	0	0	0	0	0
AADACP1	0	0	0	0	0
AADAT	51.5015	0	26.4179	23.6177	0
AAED1	3375.84	4095.21	4233.24	494.791	654.67
AAGAB	1684.6	2666.04	2127.1	2104.34	2402.19
AAK1	2621.59	1511.33	1760.89	2207.08	2743.38
AAMDC	103.003	128.201	118.425	227.911	257.192
AAMP	2850.86	4289.31	4512.91	3156.51	3415.37
AANAT	63.1308	27.9875	24.596	9.44708	26.8449
AAR2	2040.12	3177.94	3407.91	2332.25	2295.67
AARD	1.66134	0	0	0	0
AARS	2691.37	3418.99	2264.65	1851.63	1479.07
AARS2	1033.35	1106.86	475.522	1042.72	723.081
AARSD1	0	4.51411	0	0	0
AASDH	965.237	668.089	249.604	536.122	693.638
AASDHPPT	1129.71	1012.97	1460.27	1746.53	1202.83
AASS	212.651	105.63	30.9727	14.1706	23.3811
AATF	2684.72	2541.45	2736.53	3008.9	3581.63
AATF	2684.72	2541.45	2736.53	3008.9	3581.63
AATK	106.326	0	2.73289	99.1944	21.6491
AATK-AS1	0	0	0	0	0
ABAT	264.153	286.195	583.016	116.908	195.708
ABCA1	1212.78	919.074	319.748	575.091	535.167
ABCA10	43.1948	0.902823	23.685	53.1398	39.8344
ABCA11P	66.4535	103.825	77.4318	125.174	116.905
ABCA12	9.96803	0	0	0	0
ABCA13	28.2427	0	0.910962	1.18089	0
ABCA17P	0	0	0	0	0
ABCA2	1782.62	838.723	642.229	1443.04	1885.21
ABCA3	473.481	3.61129	206.788	289.317	272.779
ABCA4	0	0	0	0	0
ABCA5	1315.78	1025.61	1469.38	1133.65	1439.23
ABCA6	0	18.9593	23.685	20.0751	43.2983
ABCA7	5565.48	3003.69	1024.83	5243.13	8571.33
ABCA8	0	0	0	0	0
ABCA9	53.1628	91.1851	75.6099	689.637	344.654
ABCB1	4650.08	4045.55	2890.48	2172.83	3085.44
ABCB10	1711.18	1532.09	1324.54	1588.29	1901.66
ABCB11	0	0	0	0	0
ABCB11	0	0	0	0	0
ABCB4	38.2108	5.41694	84.7195	119.269	6.06176
ABCB5	53.1628	393.631	84.7195	833.705	582.795
ABCB6	0	228.414	76.5208	173.59	255.46
ABCB7	433.609	498.358	540.201	771.118	589.723
ABCB8	712.714	1161.03	1069.47	964.783	858.172
ABCB9	83.0669	78.5456	7.2877	61.406	17.3193
ABCC1	9320.1	16878.3	12107.6	3033.69	3676.02
ABCC1	9320.1	16878.3	12107.6	3033.69	3676.02
ABCC10	1071.56	634.685	514.694	1616.63	2051.47
ABCC11	0	0	0	5.90443	0.865966
ABCC12	0	0	0	0	0
ABCC13	0	0	0	0	0
ABCC2	8.30669	24.3762	40.0823	86.2046	185.317
ABCC3	0	0	0	0	0
ABCC4	760.893	558.847	573.906	445.194	653.804
ABCC5	613.034	505.581	318.837	1035.64	1126.62
ABCC5-AS1	1.66134	0	0	0	0
ABCC6	46.5175	59.5863	41.9043	3.54266	0
ABCC6	46.5175	59.5863	41.9043	3.54266	0
ABCC6P1	3.32268	0	0.910962	0	0
ABCC6P2	0	0	0	0	0
ABCC6P2	0	0	0	0	0
ABCC8	0	0	0	0	0
ABCC9	0	0	0	9.44708	0
ABCD1	299.041	91.1851	49.192	211.379	311.748
ABCD2	16.6134	83.9625	0	269.242	80.5348
ABCD3	451.884	871.224	826.243	981.316	1137.01
ABCD4	1628.11	1979.89	2407.67	2307.45	2151.06
ABCE1	2983.76	4403.97	3264.89	2212.98	2457.61
ABCF1	7170.33	5697.72	6011.44	2550.71	2587.51
ABCF1	7170.33	5697.72	6011.44	2550.71	2587.51
ABCF1	7170.33	5697.72	6011.44	2550.71	2587.51
ABCF1	7170.33	5697.72	6011.44	2550.71	2587.51
ABCF1	7170.33	5697.72	6011.44	2550.71	2587.51
ABCF1	7170.33	5697.72	6011.44	2550.71	2587.51
ABCF1	7170.33	5697.72	6011.44	2550.71	2587.51
ABCF2	3116.67	2940.49	3937.18	3415.12	2692.29
ABCF3	3036.93	5368.19	4288.81	2443.25	2269.7
ABCG1	2086.64	5850.29	2204.53	444.013	447.704
ABCG2	755.909	1634.11	1765.45	16.5324	122.967
ABCG4	0	0	0	0	0
ABCG5	0	0	0	0	0
ABCG8	0	0	0	0	0
ABHD1	78.0829	0	44.6372	36.6075	50.226
ABHD10	614.695	353.907	335.234	1139.55	1035.69
ABHD11	412.012	504.678	282.398	775.842	769.843
ABHD12	1349.01	1516.74	1917.58	1564.67	1832.38
ABHD12B	0	0	0	0	0
ABHD13	1624.79	2154.14	1520.4	2329.89	1853.17
ABHD14A	230.926	70.4202	33.7056	393.235	368.901
ABHD14A-ACY1	0	0	0	0	0
ABHD14B	551.564	182.37	150.309	1184.43	804.482
ABHD15	4261.33	3073.21	1374.64	3191.93	3305.39
ABHD16A	2560.12	2731.04	2993.42	2672.34	1889.54
ABHD16A	2560.12	2731.04	2993.42	2672.34	1889.54
ABHD16A	2560.12	2731.04	2993.42	2672.34	1889.54
ABHD16A	2560.12	2731.04	2993.42	2672.34	1889.54
ABHD16A	2560.12	2731.04	2993.42	2672.34	1889.54
ABHD16A	2560.12	2731.04	2993.42	2672.34	1889.54
ABHD16A	2560.12	2731.04	2993.42	2672.34	1889.54
ABHD16B	104.664	11.7367	55.5687	55.5016	103.916
ABHD17A	3224.66	1928.43	1660.68	4340.94	3867.4
ABHD17B	2839.23	4477.1	2870.44	1472.56	1688.63
ABHD17C	56.4855	164.314	228.652	144.068	58.0197
ABHD2	2593.35	4548.42	3956.31	1289.53	2402.19
ABHD3	3095.07	4171.95	2096.12	2587.32	2810.06
ABHD4	674.503	1313.61	1673.44	1465.48	1422.78
ABHD5	742.618	1411.11	1175.14	389.692	417.395
ABHD6	71.4375	64.1004	97.473	73.2149	94.3902
ABHD8	299.041	303.349	298.796	281.051	303.954
ABI1	5691.74	7809.42	7003.48	6479.52	4812.17
ABI2	1903.89	1039.15	1538.62	1093.5	957.758
ABI3	21.5974	44.2383	37.3495	28.3413	0
ABI3BP	1.66134	4.51411	35.5275	10.628	0
ABL1	1915.52	2492.69	1258.95	511.323	774.173
ABL2	206.006	742.12	497.385	335.371	588.857
ABLIM1	9074.23	14988.7	13191.6	7341.57	8068.2
ABLIM2	34.8881	0	0.910962	0	0
ABLIM3	0	0	43.7262	0	0
ABO	136.23	27.0847	0	3.54266	0
ABO	136.23	27.0847	0	3.54266	0
ABR	1353.99	787.262	894.565	1342.67	2037.62
ABR	1353.99	787.262	894.565	1342.67	2037.62
ABR	1353.99	787.262	894.565	1342.67	2037.62
ABRA	8.30669	0	11.8425	27.1604	45.0302
ABRACL	1540.06	1322.64	1877.49	1863.44	1952.75
ABT1	2393.99	1907.66	2666.39	2417.27	3194.55
ABTB1	3274.5	1932.04	1937.62	4969.17	3481.18
ABTB2	207.667	1220.62	691.42	99.1944	25.113
AC093375.1	16.6134	0	1.82192	4.72354	25.979
ACAA1	3088.43	2020.52	1963.12	3811.9	4110.74
ACAA2	996.803	1847.18	2328.42	2475.14	2347.63
ACACA	709.391	566.07	336.145	299.945	531.703
ACACA	709.391	566.07	336.145	299.945	531.703
ACACB	430.286	268.138	20.0412	103.918	189.646
ACAD10	664.535	129.104	159.418	1192.69	1846.24
ACAD11	169.456	149.869	110.226	188.942	138.554
ACAD8	1267.6	1932.94	1541.35	2187	1658.32
ACAD9	1221.08	761.08	1638.82	1163.17	1430.58
ACADL	0	0	0	0	0
ACADM	1121.4	906.434	1055.81	2236.6	2475.8
ACADS	749.263	557.042	655.893	1434.78	1214.95
ACADSB	890.477	310.571	384.426	870.313	944.768
ACADVL	18040.5	29479	47400.1	12346.2	14595.9
ACAN	53.1628	105.63	101.117	35.4266	84.8646
ACAP1	14058.2	4849.97	5268.1	17666	16126
ACAP2	3611.75	2525.2	2593.51	4185.06	4124.59
ACAP3	1284.21	812.541	1784.58	1463.12	1178.58
ACAT1	337.252	512.803	337.967	648.306	697.102
ACAT2	1990.28	1454.45	1322.72	909.282	916.192
ACBD3	2606.64	3634.77	3905.3	1933.11	1541.42
ACBD4	353.865	134.521	203.145	687.275	711.824
ACBD5	888.816	1405.7	1021.19	1203.32	1310.21
ACBD6	986.835	956.992	1234.35	1291.89	1152.6
ACBD7	54.8241	30.696	23.685	2.36177	0
ACCS	473.481	259.11	215.898	1042.72	478.013
ACCSL	0	0	0	0	0
ACD	6470.91	6602.34	6634.54	2894.35	2093.04
ACE	194.376	95.6992	20.9521	122.812	96.9881
ACE2	0	0	0	0	0
ACER1	83.0669	0	20.9521	22.4368	50.226
ACER2	124.6	6.31976	2.73289	51.959	0
ACER3	616.356	581.418	780.695	328.286	277.109
ACHE	310.67	473.079	170.35	16.5324	21.6491
ACIN1	1461.98	1145.68	1040.32	1156.09	1086.79
ACKR1	0	0	0	0	0
ACKR2	0	0	0	0	2.5979
ACKR3	141.214	0	10.9315	794.736	397.478
ACKR4	0	26.1819	10.0206	0	0
ACLY	2144.79	2785.21	2709.2	5091.98	5633.97
ACMSD	4.98401	0	0	4.72354	1.73193
ACN9	235.91	100.213	64.6783	803.002	661.598
ACO1	365.494	857.682	692.331	546.75	532.569
ACO2	2398.97	3115.64	3522.69	3180.12	2687.96
ACOT1	23.2587	24.3762	196.768	12.9897	31.1748
ACOT11	194.376	103.825	187.658	160.6	197.44
ACOT12	0	0	21.8631	0	0
ACOT13	412.012	490.233	414.488	573.91	544.692
ACOT2	1357.31	810.735	1738.12	1252.92	1521.5
ACOT4	14.952	193.204	67.4112	269.242	187.915
ACOT6	0	0	0	0	0
ACOT7	1202.81	2028.64	1769.09	675.467	529.105
ACOT8	378.785	239.248	210.432	647.125	671.989
ACOT9	940.317	1397.57	1661.6	1210.41	1169.92
ACOX1	812.394	1008.45	1551.37	671.924	877.223
ACOX2	11.6294	0	0	0	0.865966
ACOX3	583.129	439.675	573.906	695.542	612.238
ACOXL	0	0	29.1508	9.44708	30.3088
ACP1	3033.6	1984.4	2261.01	4816.83	3610.21
ACP2	905.429	2397.9	2007.76	636.497	571.537
ACP5	29.9041	76.74	45.5481	1.18089	0
ACP6	152.843	27.0847	174.905	188.942	285.769
ACPP	0	0	0	0	0
ACPT	16.6134	18.9593	37.3495	10.628	29.4428
ACR	0	0	0	0	0
ACR	0	0	0	0	0
ACRBP	43.1948	22.5706	27.3289	27.1604	27.7109
ACRC	327.283	460.44	305.172	108.641	113.441
ACRV1	0	0	1.82192	0	0
ACSBG1	234.249	185.982	0	178.314	206.1
ACSBG2	4.98401	0	4.55481	4.72354	8.65966
ACSF2	217.635	51.4609	76.5208	197.208	258.058
ACSF3	961.914	545.305	607.612	1009.66	1185.51
ACSL1	1998.59	2528.81	2900.5	631.774	487.539
ACSL3	3241.27	4070.83	2775.7	1974.44	1565.67
ACSL4	363.833	569.681	770.674	648.306	735.205
ACSL5	1511.82	1155.61	931.915	2882.54	2696.62
ACSL6	79.7442	0	44.6372	15.3515	24.247
ACSM1	0	0	0	11.8089	0
ACSM2A	0	0	0	0	0
ACSM2B	0	0	0	0	0
ACSM3	0	0	22.7741	60.2252	48.4941
ACSM4	0	0	0	0	0
ACSM5	0	0	0	0	0
ACSS1	3003.7	4012.15	2946.05	4755.43	4406.9
ACSS2	159.488	0	78.3428	138.164	40.7004
ACSS3	1.66134	0	0	0	0
ACTA1	9.96803	3.61129	2.73289	3.54266	1.73193
ACTA2	81.4055	80.3512	45.5481	44.8736	45.0302
ACTB	213128	144293	110080	301440	299716
ACTBL2	0	0	0	0	0
ACTC1	0	0	0	0	0
ACTG1	38446.7	34029.2	25869.5	36645.2	29686.2
ACTG1P4	39.8721	0.902823	0.910962	27.1604	2.5979
ACTG2	0	0	0	0	0
ACTL10	96.3576	2.70847	220.453	292.86	210.43
ACTL6A	611.372	1072.55	1187.89	1565.85	1453.96
ACTL6B	0	0	1.82192	0	0
ACTL7A	0	0	0	0	0
ACTL7B	18.2747	0	0	0	0
ACTL8	0	0	0	0	0
ACTL9	64.7922	0	55.5687	46.0545	92.6583
ACTN1	478.465	83.0597	399.913	159.42	3.46386
ACTN1-AS1	0	0	0	0	0
ACTN2	1.66134	0	0	0	0
ACTN3	0	5.41694	0	0	0
ACTN4	1491.88	1252.22	1887.51	936.442	738.669
ACTN4	1491.88	1252.22	1887.51	936.442	738.669
ACTR10	1701.21	2408.73	3170.15	3036.06	2366.68
ACTR1A	3352.58	4970.94	5087.73	2822.32	3696.81
ACTR1B	451.884	1020.19	959.243	700.265	931.779
ACTR2	6605.48	9229.56	10663.7	10152.1	10831.5
ACTR3	11526.4	12236	13626.2	12682.7	13322.9
ACTR3B	466.836	265.43	303.35	255.071	153.276
ACTR3BP2	0	0	0	0	0
ACTR3BP2	0	0	0	0	0
ACTR3BP5	0	0	0	0	0
ACTR3C	157.827	56.8778	65.5893	141.706	211.296
ACTR5	978.528	571.487	768.852	1284.8	1389.87
ACTR6	867.218	1277.49	1537.7	984.859	994.994
ACTR8	1423.77	1606.12	1715.34	1332.04	1421.92
ACTRT1	0	0	0	0	0
ACTRT2	0	0	0	0	0
ACTRT3	4.98401	0	0	0	0
ACVR1	239.233	205.844	161.24	403.863	188.78
ACVR1B	156.166	144.452	154.864	36.6075	84.8646
ACVR1C	51.5015	1.80565	33.7056	4.72354	15.5874
ACVR2A	898.784	886.572	1302.68	1237.57	1413.26
ACVR2B	13.2907	33.4045	55.5687	29.5221	52.8239
ACVR2B-AS1	0	0	0	12.9897	0
ACVRL1	0	0	0	0	0.865966
ACY1	6.64535	0	2.73289	12.9897	16.4533
ACY3	14.952	34.3073	0	0	0
ACYP1	187.731	78.5456	59.2126	649.487	661.598
ACYP2	88.0509	56.8778	94.7401	69.6722	68.4113
ADA	1405.49	2465.61	1963.12	1487.92	1253.05
ADAD1	0	0	0.910962	0	0
ADAD2	0	24.3762	14.5754	0	29.4428
ADAL	154.504	175.148	112.048	368.436	332.531
ADAM10	6532.38	7740.8	9781	10413	8780.03
ADAM11	31.5654	0.902823	0	0	0
ADAM12	576.484	167.022	635.852	24.7986	317.809
ADAM15	486.772	686.145	620.365	751.043	300.49
ADAM17	3362.55	3205.02	1901.18	747.501	703.164
ADAM18	0	0	0	0	0
ADAM18	0	0	0	0	0
ADAM19	274.121	410.784	840.818	449.917	500.528
ADAM1A	79.7442	30.696	44.6372	2.36177	227.749
ADAM2	0	0	0	0	0
ADAM2	0	0	0	0	0
ADAM20	43.1948	0	0	0	0
ADAM20P1	19.9361	59.5863	31.8837	2.36177	10.3916
ADAM21	0	0	0	0	0
ADAM21P1	0	0	0	0	0
ADAM22	141.214	83.9625	61.0345	175.952	108.246
ADAM23	13.2907	0	47.37	0	0
ADAM28	1898.91	739.412	1157.83	1084.05	1367.36
ADAM29	0	0	0	0	0
ADAM30	0	0	1.82192	0	0
ADAM32	0	3.61129	1.82192	0	0
ADAM32	0	3.61129	1.82192	0	0
ADAM33	0	49.6553	0	0	0
ADAM3A	0	0	0	0	0
ADAM5	0	0	0	0	0
ADAM6	0	0	0	0	0
ADAM6	0	0	0	0	0
ADAM7	0	0	0	0	0
ADAM8	7984.39	31548.2	41061.6	11454.6	11391.8
ADAM9	880.509	1192.63	858.127	399.139	312.614
ADAM9	880.509	1192.63	858.127	399.139	312.614
ADAMDEC1	0	0	0	0	0
ADAMTS1	0	0	0	0	0
ADAMTS10	3021.97	1403.89	544.756	2594.41	2235.92
ADAMTS12	0	0	0	0	0
ADAMTS12	0	0	0	0	0
ADAMTS13	109.648	0	0	44.8736	25.113
ADAMTS13	109.648	0	0	44.8736	25.113
ADAMTS14	0	48.7524	0	0	0
ADAMTS15	0	0	0	0	0
ADAMTS16	26.5814	0	0	5.90443	51.9579
ADAMTS17	76.4215	63.1976	32.7946	1.18089	1.73193
ADAMTS18	0	0	23.685	0	0
ADAMTS19	13.2907	0	0	0	0
ADAMTS2	0	0	0	0	0
ADAMTS2	0	0	0	0	0
ADAMTS20	0	0	0	0	0
ADAMTS3	0	0	0	36.6075	0
ADAMTS4	0	0.902823	0.910962	0	0
ADAMTS5	0	0	0	0	0
ADAMTS6	19.9361	11.7367	58.3016	0	0
ADAMTS7	0	0	0	5.90443	1.73193
ADAMTS7P1	18.2747	22.5706	4.55481	41.331	26.8449
ADAMTS7P1	18.2747	22.5706	4.55481	41.331	26.8449
ADAMTS8	6.64535	2.70847	0	5.90443	5.19579
ADAMTS9	0	0	0	0	1.73193
ADAMTS9-AS2	0	0	0	0	0
ADAMTSL1	0	0	0	0	0
ADAMTSL2	33.2268	0	86.5414	0	0
ADAMTSL3	0	0	0	0	5.19579
ADAMTSL4	99.6803	92.9908	92.0072	20.0751	6.06176
ADAMTSL4-AS1	732.65	855.876	814.4	282.232	311.748
ADAMTSL5	0	0	0	0	0
ADAP1	968.56	1155.61	1181.52	1303.7	1700.76
ADAP2	19.9361	0	0	0	0
ADAR	11355.2	13529.7	14852.3	10475.6	11733
ADARB1	561.532	144.452	155.775	218.464	325.603
ADARB2	101.342	20.7649	0	55.5016	0
ADARB2-AS1	16.6134	0	0	0	0
ADAT1	878.848	165.217	392.625	734.511	1344.84
ADAT2	214.313	312.377	274.2	210.198	103.05
ADAT3	280.766	259.11	252.337	166.505	161.936
ADC	16.6134	162.508	45.5481	153.515	96.1222
ADCK1	192.715	74.9343	1.82192	121.631	125.565
ADCK2	892.138	1030.12	829.887	1373.37	902.336
ADCK3	3686.51	2933.27	2137.12	4977.43	4328.1
ADCK4	1109.77	1223.33	1506.73	1160.81	849.512
ADCK5	318.977	245.568	151.22	445.194	487.539
ADCY1	8.30669	0	0	9.44708	22.5151
ADCY10	1.66134	26.1819	15.4864	3.54266	0
ADCY10P1	28.2427	10.8339	64.6783	75.5767	107.38
ADCY2	0	0	0	0	0
ADCY3	1157.95	1323.54	1023.01	769.937	619.165
ADCY4	89.7122	282.584	61.0345	47.2354	39.8344
ADCY5	0	0	0	0	17.3193
ADCY6	272.459	199.524	32.7946	36.6075	182.719
ADCY7	5794.75	5019.7	4168.56	7726.53	6677.46
ADCY8	0	0	0	0	0
ADCY9	365.494	229.317	337.967	290.498	374.097
ADCYAP1	0	0	0	0	0
ADCYAP1R1	0	0	0	0	0
ADD1	8461.19	6729.64	7734.98	10137.9	9032.89
ADD2	0	0	0	0	0
ADD3	9697.23	4552.94	3724.93	22408.5	20212.5
ADD3-AS1	0	0	0	3.54266	45.0302
ADGB	0	0	0	0	7.79369
ADH1A	0	0	0	0	0
ADH1B	0	0	0	0	0
ADH1C	0	0	0	0	0
ADH4	0	0	0	0	11.2576
ADH5	681.148	854.973	1189.72	2693.6	2907.05
ADH6	6.64535	27.0847	0	0	2.5979
ADH7	0	0	0	0	0
ADHFE1	711.052	237.442	392.625	1034.46	1401.13
ADI1	2187.98	996.717	1570.5	2387.75	1985.66
ADI1	2187.98	996.717	1570.5	2387.75	1985.66
ADIG	0	0	0	0	0
ADIPOQ	0	0	0	4.72354	0
ADIPOQ-AS1	0	0	0	0	0
ADIPOR1	6894.55	10429.4	7881.65	5042.38	4483.97
ADIPOR2	222.619	251.888	213.165	178.314	155.008
ADIRF	13.2907	0	29.1508	0	9.52562
ADK	2206.26	2137.88	4021.9	2648.73	2391.8
ADM	739.295	102.019	177.638	10.628	0
ADM2	69.7762	0	0	7.08531	12.9895
ADM5	73.0989	135.423	89.2743	55.5016	33.7727
ADNP	2520.25	2908.9	1888.43	1655.6	1207.16
ADNP2	1667.98	1480.63	1493.07	227.911	665.928
ADO	169.456	84.8654	265.09	79.1193	63.2155
ADORA1	0	0	0	0	0
ADORA2A	11.6294	5.41694	3.64385	1.18089	1.73193
ADORA2A-AS1	44.8561	37.9186	15.4864	16.5324	19.9172
ADORA2B	0	6.31976	42.8152	5.90443	0
ADORA3	0	0	32.7946	0	0
ADPGK	3914.11	5259.85	3591.01	3534.39	2857.69
ADPGK-AS1	204.345	10.8339	78.3428	20.0751	16.4533
ADPRH	548.241	336.753	280.576	172.409	310.882
ADPRHL1	0	29.7932	15.4864	8.2662	10.3916
ADPRHL2	707.73	1785.78	1322.72	957.698	962.954
ADPRM	302.363	246.471	260.535	632.955	611.372
ADRA1A	0	0	0	0	0
ADRA1B	4.98401	0	0	0	0
ADRA1D	0	0	0	0	0
ADRA2A	96.3576	0	0	0	0
ADRA2B	43.1948	31.5988	101.117	0	0
ADRA2C	0	0	0	0	0
ADRB1	1.66134	0	0	0	27.7109
ADRB2	365.494	389.117	288.775	148.792	335.129
ADRB3	0	0	0	0	0
ADRBK1	22351.6	22131.8	14930.7	22446.3	23353.4
ADRBK2	519.999	461.343	282.398	281.051	158.472
ADRM1	5940.94	5618.27	6841.33	4522.79	3287.21
ADSL	1350.67	1383.12	1606.03	2946.31	2274.03
ADSS	935.333	2152.33	2081.55	1241.11	788.029
ADSSL1	6.64535	9.93105	17.3083	0	18.1853
ADTRP	19.9361	0	0	0	0
AEBP1	58.1468	73.1287	141.199	152.334	65.8134
AEBP2	1423.77	1066.23	1381.93	967.145	965.552
AEN	1372.26	2373.52	1943.08	1342.67	1272.1
AES	8097.36	2941.4	4426.37	16613.9	15677.4
AFAP1	4.98401	42.4327	0.910962	0	0
AFAP1-AS1	0	0	0	0	0
AFAP1L1	1109.77	202.232	482.81	1914.22	1246.99
AFAP1L2	0	65.0033	0	73.2149	0
AFF1	2875.78	6712.49	8297.05	3260.42	2974.59
AFF2	71.4375	127.298	74.6989	46.0545	85.7306
AFF3	4407.53	2861.05	2628.13	1620.17	2571.92
AFF4	5387.72	4161.11	3508.12	2248.41	2156.25
AFG3L1P	755.909	807.124	1045.78	1137.19	1295.48
AFG3L2	3369.19	3896.58	4250.55	2523.55	2299.14
AFM	0	0	0	0	0
AFMID	58.1468	45.1411	16.3973	22.4368	9.52562
AFP	0	0	0	0	0
AFTPH	3812.77	5276.1	4584.87	1406.43	1740.59
AGA	473.481	235.637	271.467	1063.98	895.408
AGAP1	0	0	0	0	0
AGAP11	19.9361	5.41694	10.0206	5.90443	9.52562
AGAP2	966.898	594.96	396.269	345.999	524.775
AGAP2-AS1	1.66134	0	0	0	1.73193
AGAP3	1907.22	2461.1	1185.16	2982.92	2897.52
AGAP4	136.23	137.229	58.3016	48.4163	83.1327
AGAP5	74.7602	37.9186	50.1029	55.5016	54.5558
AGAP6	601.404	592.252	363.474	348.361	613.104
AGAP7	3.32268	8.12541	7.2877	25.9795	2.5979
AGAP9	270.798	103.825	83.8085	88.5664	150.678
AGBL1	0	0	0	0	0
AGBL1-AS1	0	0	0	0	0
AGBL2	141.214	0	28.2398	240.901	235.543
AGBL3	126.262	77.6428	111.137	103.918	119.503
AGBL4	0	0	0	16.5324	0
AGBL4-IT1	0	0	0	0	0
AGBL5	775.845	1082.48	910.962	975.411	814.874
AGBL5-AS1	0	0	0	15.3515	6.06176
AGER	244.217	173.342	72.877	149.972	89.1945
AGER	244.217	173.342	72.877	149.972	89.1945
AGER	244.217	173.342	72.877	149.972	89.1945
AGER	244.217	173.342	72.877	149.972	89.1945
AGER	244.217	173.342	72.877	149.972	89.1945
AGER	244.217	173.342	72.877	149.972	89.1945
AGER	244.217	173.342	72.877	149.972	89.1945
AGFG1	4164.97	6400.11	6769.36	1975.62	1616.76
AGFG2	362.172	67.7117	73.788	308.211	445.972
AGGF1	1059.93	914.56	1026.65	1260	1785.62
AGK	833.991	368.352	407.2	884.483	803.616
AGK	833.991	368.352	407.2	884.483	803.616
AGL	505.047	821.569	362.563	701.446	706.628
AGMAT	18.2747	7.22258	2.73289	2.36177	10.3916
AGMO	0	0	0	0	0
AGO1	902.106	257.305	624.009	503.057	598.382
AGO2	5939.28	10941.3	11320.5	1431.23	1263.44
AGO3	1599.87	1964.54	1882.05	1099.4	1185.51
AGO4	1202.81	1460.77	1219.78	1245.83	2047.14
AGPAT1	254.185	92.0879	134.822	460.545	370.633
AGPAT1	254.185	92.0879	134.822	460.545	370.633
AGPAT1	254.185	92.0879	134.822	460.545	370.633
AGPAT1	254.185	92.0879	134.822	460.545	370.633
AGPAT1	254.185	92.0879	134.822	460.545	370.633
AGPAT1	254.185	92.0879	134.822	460.545	370.633
AGPAT1	254.185	92.0879	134.822	460.545	370.633
AGPAT2	875.525	947.061	881.812	1502.09	1712.88
AGPAT3	619.679	425.23	1002.06	910.463	511.786
AGPAT4	779.167	2331.99	2649.99	183.037	245.934
AGPAT4-IT1	435.27	539.888	511.05	28.3413	31.1748
AGPAT5	3738.01	7038.41	2850.4	2798.7	2316.46
AGPAT6	6170.21	13863.7	12029.3	3474.17	3078.51
AGPAT9	245.878	178.759	251.426	0	0
AGPS	1408.81	1865.23	1471.2	1086.41	1346.58
AGR2	0	0	0	0	0
AGR3	0	0	26.4179	20.0751	0
AGRN	44.8561	98.4077	118.425	20.0751	0.865966
AGRP	0	0.902823	2.73289	0	0
AGT	0	0	0	0	0
AGTPBP1	1603.19	2424.08	1946.73	2791.61	3427.49
AGTR1	0	0	0	0	0
AGTR2	0	0	0	0	0
AGTRAP	48.1788	0	11.8425	0	0
AGXT	0	0	0	0	0
AGXT2	0	0	0	0	2.5979
AHCTF1	3159.86	3376.56	2566.18	1620.17	2039.35
AHCTF1P1	383.769	421.618	272.378	171.228	189.646
AHCY	187.731	244.665	286.953	524.313	412.2
AHCYL1	2719.61	1766.82	2799.39	2627.47	2564.99
AHCYL2	985.173	622.045	590.304	683.733	1023.57
AHDC1	433.609	371.06	276.933	223.187	299.624
AHI1	8034.23	9911.19	8901.01	2053.56	1990.85
AHNAK	41109.8	92913.1	120281	22578.5	19351.7
AHNAK2	1.66134	0	0	0	0
AHR	20801.6	24258	33635.5	4604.27	6253.14
AHRR	4.98401	0	245.049	0	99.586
AHSA1	13091.3	6357.68	3456.19	3125.8	2014.24
AHSA2	2214.56	1551.95	1323.63	3049.05	2281.82
AHSG	0	0	0	0	0
AHSP	0	0	0	0	20.7832
AICDA	1.66134	0	0	0	0
AIDA	235.91	457.731	399.913	462.907	473.683
AIF1	71.4375	0	3.64385	0	19.9172
AIF1	71.4375	0	3.64385	0	19.9172
AIF1	71.4375	0	3.64385	0	19.9172
AIF1	71.4375	0	3.64385	0	19.9172
AIF1	71.4375	0	3.64385	0	19.9172
AIF1	71.4375	0	3.64385	0	19.9172
AIF1L	0	0	0	0	0
AIFM1	533.289	795.387	1003.88	1126.56	939.573
AIFM2	106.326	14.4452	105.672	79.1193	101.318
AIFM3	0	41.5299	0	21.2559	0
AIG1	868.88	578.71	340.7	599.89	715.288
AIM1	5145.16	10499.8	9417.53	2427.9	3036.94
AIM1L	34.8881	36.1129	54.6577	10.628	84.8646
AIM2	6.64535	2.70847	52.8358	0	0
AIMP1	1300.83	1458.06	1695.3	1995.7	1543.15
AIMP2	172.779	353.907	235.939	292.86	232.079
AIP	1124.73	1210.69	1308.14	1837.46	1599.44
AIPL1	0	0	0.910962	0	0
AIRE	0	0	0	0	0
AIRN	0	0	4.55481	10.628	0
AJAP1	0	0	0	0	0
AJUBA	368.817	112.853	254.159	564.463	680.649
AK1	1131.37	853.168	951.045	1043.9	963.82
AK2	4975.71	3968.81	4109.35	4559.4	4516.88
AK3	913.736	1335.28	1051.25	1559.95	1519.77
AK4	11.6294	37.9186	2.73289	5.90443	0
AK5	19.9361	10.8339	1.82192	140.525	49.36
AK6	623.002	806.221	828.065	575.091	624.361
AK6	623.002	806.221	828.065	575.091	624.361
AK7	3.32268	0	5.46577	0	0
AK8	26.5814	6.31976	6.37674	271.604	260.656
AK9	676.164	371.963	450.926	1711.1	1795.15
AKAP1	671.18	476.691	959.243	739.234	645.144
AKAP10	1626.45	2098.16	2524.28	3292.31	3075.91
AKAP11	1053.29	2372.62	1494.89	1016.74	1455.69
AKAP12	16.6134	0	9.10962	0	0
AKAP13	20464.4	39478.6	43452.9	8544.89	10291.1
AKAP14	0	0	0	0	0
AKAP17A	1342.36	1067.14	1242.55	371.979	413.932
AKAP2	1.66134	0.902823	0.910962	1.18089	0.865966
AKAP3	0	1.80565	0	0	0
AKAP4	0	0	0	0	0
AKAP5	169.456	862.196	396.269	178.314	126.431
AKAP6	0	0	26.4179	82.662	57.1537
AKAP7	441.916	59.5863	147.576	752.224	534.301
AKAP8	4753.09	4156.6	3396.98	2579.05	2435.1
AKAP8L	8261.83	9141.99	8036.51	6830.24	6964.1
AKAP9	10135.8	10632.5	8487.44	7580.1	7848.25
AKIP1	154.504	64.1004	105.672	148.792	227.749
AKIRIN1	14133	10862.8	8508.39	6244.52	5709.31
AKIRIN2	3618.39	4339.87	4211.38	1855.17	1839.31
AKNA	1664.66	2106.29	1639.73	1675.68	1812.47
AKNAD1	0	0	7.2877	0	0
AKR1A1	1653.03	1420.14	1215.22	1876.43	1351.77
AKR1B1	2084.98	1751.48	1480.31	2922.69	2403.92
AKR1B10	0	0	0	0	0
AKR1B15	0	0	0	0	0
AKR1C1	0	9.93105	15.4864	0	0
AKR1C2	8.30669	0	1.82192	1.18089	18.1853
AKR1C3	199.361	167.022	196.768	487.706	514.384
AKR1C4	0	0	0	0	0
AKR1C6P	26.5814	0	0	11.8089	16.4533
AKR1CL1	0	0	0	0	0
AKR1D1	0	0	0	0	0
AKR1E2	0	11.7367	0.910962	4.72354	13.8554
AKR7A2	970.221	770.108	672.29	2005.14	1667.85
AKR7A2P1	8.30669	18.9593	0	0	0.865966
AKR7A2P1	8.30669	18.9593	0	0	0.865966
AKR7A3	8.30669	0	0	0	0
AKR7L	1.66134	0	28.2398	10.628	8.65966
AKT1	8060.81	3848.73	4775.26	9161.31	9606.16
AKT1S1	480.127	326.822	302.44	252.71	236.409
AKT2	466.836	524.54	595.769	421.576	414.798
AKT3	785.813	905.531	920.983	505.419	440.776
AKT3	785.813	905.531	920.983	505.419	440.776
AKTIP	765.877	436.966	475.522	1439.5	1269.51
ALAD	619.679	287.098	136.644	1302.52	794.09
ALAS1	3070.15	3714.21	2917.81	1896.5	2061.86
ALAS2	0	0	0	0	1.73193
ALB	0	0	0	0	0
ALCAM	362.172	833.306	510.139	495.972	375.829
ALDH16A1	2653.16	1669.32	1851.08	2917.97	3241.31
ALDH18A1	1485.24	902.823	1365.53	1792.58	1912.92
ALDH1A1	21.5974	0	0	0	0
ALDH1A2	0	25.279	40.0823	0	0
ALDH1A3	74.7602	0	0	0	0
ALDH1B1	119.616	136.326	115.692	493.61	316.943
ALDH1L1	0	0	0	0	0
ALDH1L1-AS1	0	0	0	0	0
ALDH1L1-AS2	0	0	0	0	0
ALDH1L2	3.32268	0	16.3973	5.90443	0
ALDH2	159.488	0	58.3016	73.2149	127.297
ALDH3A1	43.1948	0	0	0	0
ALDH3A2	1252.65	451.411	407.2	2014.59	1749.25
ALDH3B1	845.621	87.5738	105.672	1957.91	3405.84
ALDH3B2	1.66134	0	0	1.18089	2.5979
ALDH4A1	74.7602	62.2948	68.3222	12.9897	0
ALDH5A1	367.156	0	0	83.8429	103.05
ALDH6A1	76.4215	283.486	94.7401	444.013	670.257
ALDH7A1	39.8721	0	55.5687	0	1.73193
ALDH8A1	74.7602	44.2383	73.788	20.0751	78.8029
ALDH9A1	1739.42	1940.17	1665.24	1667.41	2448.08
ALDOA	14893.9	19230.1	24302.7	14715	14196.6
ALDOB	4.98401	0	0	0	0
ALDOC	5209.95	2987.44	2848.58	943.528	1492.06
ALG1	328.945	348.49	205.878	752.224	706.628
ALG10	13.2907	120.075	98.3839	50.7781	28.5769
ALG10B	19.9361	42.4327	76.5208	116.908	134.225
ALG11	330.606	437.869	518.338	444.013	496.198
ALG12	1965.36	1401.18	917.339	3226.18	2812.66
ALG13	2581.72	1590.77	1671.62	1278.9	1406.33
ALG14	156.166	18.9593	39.1714	180.675	122.101
ALG1L	0	0	0	0	23.3811
ALG1L2	26.5814	5.41694	10.0206	33.0648	9.52562
ALG1L9P	8.30669	24.3762	29.1508	10.628	3.46386
ALG1L9P	8.30669	24.3762	29.1508	10.628	3.46386
ALG2	1109.77	2353.66	2818.52	1348.57	1206.29
ALG3	945.301	576.001	776.14	1647.34	1951.89
ALG5	963.576	1458.96	1488.51	1349.75	1262.58
ALG6	677.826	181.467	265.09	1368.65	1295.48
ALG8	611.372	91.1851	201.323	1144.28	923.119
ALG9	549.903	784.553	822.599	355.447	741.267
alignment_not_unique	4.78164e+06	4.35355e+06	5.24606e+06	2.29203e+06	2.44627e+06
ALK	16.6134	14.4452	2.73289	1.18089	0
ALKBH1	838.975	1005.74	632.208	407.406	480.611
ALKBH2	46.5175	210.358	150.309	370.798	274.511
ALKBH3	355.526	229.317	264.179	622.327	510.054
ALKBH3-AS1	11.6294	0	0	0	5.19579
ALKBH4	179.424	288.903	260.535	657.753	592.32
ALKBH5	9657.36	7279.46	8128.52	6129.98	6008.07
ALKBH6	745.941	389.117	534.735	1420.61	1537.09
ALKBH7	438.593	483.913	323.392	517.228	376.695
ALKBH8	197.699	241.054	349.81	573.91	553.352
ALLC	0	0	0	0	0
ALMS1	609.711	242.859	388.981	657.753	704.896
ALMS1-IT1	16.6134	8.12541	24.596	10.628	23.3811
ALMS1P	8.30669	0	0	12.9897	0
ALOX12	69.7762	74.0315	91.0962	118.089	202.636
ALOX12B	0	0	0	2.36177	0
ALOX12P2	61.4695	142.646	26.4179	12.9897	234.677
ALOX15	0	0	0	0	0
ALOX15B	0	64.1004	37.3495	41.331	0
ALOX15P1	0	0	0	0	0
ALOX5	46.5175	106.533	185.836	53.1398	64.0815
ALOX5	46.5175	106.533	185.836	53.1398	64.0815
ALOX5AP	616.356	533.568	829.887	562.102	425.189
ALOXE3	0	27.9875	0	0	0
ALPI	0	0	0	0	0
ALPK1	147.859	74.9343	204.056	161.781	178.389
ALPK2	0	55.975	0	0	0
ALPK3	28.2427	2.70847	0	0	0
ALPL	0	0	0	0	0
ALPP	0	0	0	0	0
ALPPL2	0	0	0	0	0
ALS2	920.381	937.13	279.665	464.088	802.75
ALS2CL	475.143	107.436	396.269	1597.74	1493.79
ALS2CR11	0	0	9.10962	1.18089	2.5979
ALS2CR12	53.1628	4.51411	41.9043	87.3855	6.92772
ALX1	0	0	0	0	0
ALX3	0	32.5016	0	0	0.865966
ALX4	0	0	0	0	0
ALYREF	1839.1	1561.88	1698.94	1236.39	1378.62
AMACR	9.96803	6.31976	17.3083	11.8089	3.46386
ambiguous	915410	925726	1.00082e+06	825806	805709
AMBN	0	0	0	0	0
AMBP	0	0	0	0	0
AMBRA1	561.532	994.008	498.296	380.245	403.54
AMD1	6489.18	6662.83	5893.02	2328.71	3643.98
AMDHD1	23.2587	33.4045	22.7741	18.8942	158.472
AMDHD2	784.151	849.556	394.447	1022.65	1110.17
AMELX	0	0	0	5.90443	0
AMELY	0	0	0	0	0
AMER1	0	0	65.5893	8.2662	3.46386
AMER2	0	19.8621	34.6166	23.6177	0
AMER3	0	0	0	0	0
AMFR	4118.46	4570.99	7153.79	1380.46	1812.47
AMH	0	0	10.9315	4.72354	3.46386
AMHR2	8.30669	0	0	0	0
AMICA1	3930.72	1577.23	2537.94	1094.68	1543.15
AMIGO1	0	0	0	46.0545	0
AMIGO2	918.72	1300.97	1480.31	6458.26	6105.06
AMIGO3	171.118	104.727	219.542	105.099	140.286
AMMECR1	755.909	459.537	739.701	1685.12	1957.95
AMMECR1L	1036.67	1164.64	1427.48	671.924	1052.15
AMN	0	27.9875	17.3083	4.72354	32.9067
AMN1	81.4055	307.863	291.508	225.549	327.335
AMOT	4.98401	0	0	21.2559	0
AMOTL1	1099.81	833.306	378.049	932.9	737.803
AMOTL2	0	0	0	0	0
AMPD1	0	0	0	0	0
AMPD2	9497.87	9460.68	5361.01	1975.62	1732.8
AMPD3	991.819	1430.97	1142.35	2522.37	2418.64
AMPH	46.5175	0	0	31.8839	65.8134
AMT	940.317	78.5456	30.9727	766.395	543.826
AMTN	0	0	0	0	0
AMY1A	0	0	0	0	0
AMY1B	0	0	0	0	0
AMY1C	0	0	0	0	0
AMY2A	3.32268	0	0	1.18089	0
AMY2B	436.932	329.53	263.268	394.416	480.611
AMZ1	24.9201	0	74.6989	0	0
AMZ2	3694.81	3023.55	3027.13	3528.49	3130.47
AMZ2P1	2917.31	3116.54	2541.59	1874.07	2230.73
ANAPC1	1106.45	947.964	538.379	501.876	1075.53
ANAPC10	573.161	721.356	593.037	708.531	812.276
ANAPC11	1192.84	1338.89	1490.33	1709.92	1756.18
ANAPC13	671.18	382.797	953.778	2168.11	1414.12
ANAPC15	252.523	154.383	190.391	347.18	327.335
ANAPC16	4972.38	4394.04	3171.97	7751.33	8213.68
ANAPC1P1	19.9361	4.51411	0.910962	0	1.73193
ANAPC2	642.938	410.784	465.502	406.225	503.992
ANAPC4	1892.26	1538.41	1461.18	2836.49	2056.67
ANAPC5	9336.72	6986.04	5051.29	13379.4	10356.1
ANAPC7	744.279	655.449	542.934	1497.36	1867.89
ANG	1.66134	6.31976	0	0	0
ANGEL1	958.592	1342.5	846.284	1347.39	1314.54
ANGEL2	1305.81	1397.57	921.894	1019.1	1181.18
ANGPT1	327.283	34.3073	6.37674	23.6177	137.689
ANGPT2	26.5814	79.4484	81.0757	59.0443	61.4836
ANGPT4	0	0	0	0	10.3916
ANGPTL1	3.32268	27.0847	2.73289	29.5221	23.3811
ANGPTL2	0	0	0	0	4.32983
ANGPTL3	0	0	0	0	0
ANGPTL4	61.4695	15.348	187.658	0	0
ANGPTL5	1.66134	0	1.82192	21.2559	8.65966
ANGPTL6	4.98401	17.1536	2.73289	2.36177	2.5979
ANGPTL7	0	0	17.3083	0	5.19579
ANHX	0	0	0	0	0
ANK1	11.6294	0	10.0206	0	0
ANK2	4.98401	88.4767	109.315	0	0
ANK3	1917.18	988.591	2223.66	1256.46	1802.94
ANKAR	373.801	106.533	310.638	291.679	427.787
ANKDD1A	111.31	281.681	173.994	205.474	383.623
ANKDD1B	73.0989	0	0.910962	68.4914	24.247
ANKEF1	222.619	72.2258	195.857	260.976	137.689
ANKFN1	0	0	0	0	0
ANKFY1	1591.56	1604.32	1535.88	1909.49	2699.21
ANKH	564.855	563.362	964.709	1307.24	1253.92
ANKHD1	320.638	250.985	230.473	131.078	158.472
ANKHD1-EIF4EBP3	18.2747	21.6678	13.6644	8.2662	12.1235
ANKIB1	815.717	485.719	623.098	634.136	639.083
ANKK1	0	0	0	0	0
ANKLE1	0	11.7367	12.7535	22.4368	4.32983
ANKLE2	5686.76	8510.91	9455.79	6799.54	6494.74
ANKMY1	435.27	392.728	143.932	766.395	852.11
ANKMY2	1116.42	1115.89	935.558	1434.78	1168.19
ANKRA2	1744.4	1383.12	1655.22	1633.16	1679.11
ANKRD1	0	0	0	0	0
ANKRD10	7073.98	6821.73	3447.99	6440.55	6502.54
ANKRD11	4052	4594.47	4572.12	5677.7	5398.43
ANKRD12	15553.4	18048.3	16530.3	11317.6	11478.4
ANKRD13A	2435.52	3802.69	2899.59	3458.81	3279.41
ANKRD13B	0	0	1.82192	50.7781	0
ANKRD13C	2614.95	4038.33	4460.07	1980.35	2229.86
ANKRD13D	1775.97	1130.33	1121.39	3230.9	2672.37
ANKRD16	162.811	106.533	137.555	225.549	292.696
ANKRD17	3171.49	4139.44	4144.88	2432.62	3006.63
ANKRD18A	0	0	0	0	0
ANKRD18B	0	0	0	9.44708	0
ANKRD18DP	0	0	0	1.18089	0
ANKRD18DP	0	0	0	1.18089	0
ANKRD19P	111.31	146.257	49.192	142.887	60.6176
ANKRD2	0	0	0	0	0
ANKRD20A1	0	0	0	0	0
ANKRD20A11P	117.955	0	54.6577	77.9384	70.1432
ANKRD20A12P	1.66134	0	0	5.90443	0
ANKRD20A19P	0	0.902823	0	0	0
ANKRD20A2	0	0	0	0	0
ANKRD20A3	0	0	0	0	0
ANKRD20A4	0	0	0.910962	40.1501	0.865966
ANKRD20A5P	48.1788	0	44.6372	87.3855	64.0815
ANKRD20A8P	0	0	0	3.54266	0
ANKRD20A9P	23.2587	3.61129	2.73289	15.3515	7.79369
ANKRD20A9P	23.2587	3.61129	2.73289	15.3515	7.79369
ANKRD22	0	0	0	0	0
ANKRD23	78.0829	33.4045	79.2537	168.867	210.43
ANKRD24	53.1628	0	0	15.3515	0
ANKRD26	995.141	1396.67	1252.57	865.589	752.524
ANKRD26P1	0	0	0	0	0
ANKRD26P3	0	0	0	5.90443	3.46386
ANKRD27	4385.93	3140.02	4744.29	7633.24	7341.66
ANKRD28	7987.71	20460.7	27766.1	2124.41	3156.44
ANKRD29	0	0	0	0	0
ANKRD30A	0	0	0	0	0
ANKRD30B	0	0	0	0	0
ANKRD30BL	1.66134	0.902823	0	0	0.865966
ANKRD30BP2	0	0	0	0	0
ANKRD30BP3	0	0.902823	0	0	0
ANKRD30BP3	0	0.902823	0	0	0
ANKRD31	34.8881	0	0	3.54266	0
ANKRD32	338.913	474.885	491.92	622.327	728.277
ANKRD33	0	0	0	0	0
ANKRD33B	66.4535	358.421	212.254	44.8736	22.5151
ANKRD34A	14.952	0	0	14.1706	12.9895
ANKRD34B	0	0	0	0	0
ANKRD34C	0	0	0	0	0
ANKRD35	36.5494	14.4452	0	8.2662	0
ANKRD36	2839.23	1895.03	1771.82	2535.36	3289.8
ANKRD36B	2229.51	1160.13	878.168	3184.85	1612.43
ANKRD36BP1	31.5654	40.627	68.3222	30.703	37.2365
ANKRD36BP2	4.98401	1.80565	2.73289	2.36177	2.5979
ANKRD37	1000.13	701.493	343.433	151.153	203.502
ANKRD39	295.718	168.828	46.4591	449.917	450.302
ANKRD40	456.868	537.18	461.858	231.454	232.945
ANKRD42	1043.32	869.419	924.627	253.89	407.004
ANKRD44	5337.88	3811.72	4933.77	6070.93	7739.13
ANKRD44-IT1	197.699	343.073	305.172	162.962	199.172
ANKRD45	0	0	0	0	0
ANKRD46	284.089	462.245	548.399	637.678	492.734
ANKRD49	1357.31	1265.76	767.03	1336.76	1378.62
ANKRD50	330.606	163.411	170.35	237.358	394.014
ANKRD52	892.138	1212.49	805.291	784.108	735.205
ANKRD53	0	0	33.7056	0	32.0407
ANKRD54	2869.13	3725.05	3664.8	908.101	1044.35
ANKRD55	0	0	0	0	0
ANKRD6	830.669	232.026	196.768	552.654	1046.95
ANKRD61	38.2108	9.93105	50.1029	47.2354	9.52562
ANKRD62	0	0	0.910962	0	0
ANKRD62P1-PARP4P3	63.1308	0	0	3.54266	4.32983
ANKRD63	0	0	0	0	0
ANKRD65	0	0	0	0	0
ANKRD66	0	0	0	0	0
ANKRD7	21.5974	0	0	0	0
ANKRD9	440.254	277.167	321.57	138.164	148.08
ANKS1A	843.959	911.851	1096.8	425.119	787.163
ANKS1B	0	0	0	0	0
ANKS3	603.066	212.163	409.022	784.108	575.001
ANKS4B	1.66134	0	0	0	0
ANKS4B	1.66134	0	0	0	0
ANKS6	363.833	165.217	61.9454	402.682	282.305
ANKUB1	0	0	0	0	0
ANKZF1	2413.92	2143.3	1931.24	4583.02	4470.11
ANLN	3.32268	0	38.2604	7.08531	10.3916
ANO1	0	0	1.82192	0	0
ANO1-AS2	0	0	0	0	0
ANO10	872.202	433.355	202.234	1271.81	1536.22
ANO2	0	0	0	0	0
ANO3	0	0	0	0	4.32983
ANO4	0	0	0	0	0
ANO4	0	0	0	0	0
ANO5	14.952	0	0	10.628	19.0512
ANO6	1217.76	861.293	565.708	1361.56	1765.7
ANO7	21.5974	47.8496	103.85	89.7473	130.761
ANO8	6.64535	0	1.82192	4.72354	3.46386
ANO9	2136.48	2082.81	774.318	2863.65	2687.09
ANP32A	1347.34	994.008	966.531	1506.81	1786.49
ANP32A-IT1	101.342	157.994	75.6099	16.5324	129.895
ANP32AP1	13.2907	8.12541	3.64385	7.08531	6.06176
ANP32B	1274.25	1212.49	914.606	1643.79	1523.23
ANP32C	1.66134	4.51411	0.910962	2.36177	2.5979
ANP32D	0	0	0	0	0
ANP32E	4537.11	4185.49	4550.26	2447.98	2833.44
ANPEP	0	17.1536	166.706	0	0
ANTXR1	6.64535	0	0	0	0
ANTXR2	2025.17	9039.97	16716.2	1144.28	895.408
ANTXRL	0	0	0	0	0
ANTXRLP1	0	0	0	0	0
ANXA1	218610	235153	262619	38420.1	33926.8
ANXA10	0	0	0	5.90443	0
ANXA11	4008.81	6057.94	5985.02	5231.32	6312.89
ANXA13	0	0	0	0	0
ANXA2	1445.36	8017.07	12932	2811.69	2997.11
ANXA2P1	0	20.7649	24.596	0	1.73193
ANXA2P2	89.7122	390.922	650.427	148.792	127.297
ANXA2P3	0	0.902823	1.82192	1.18089	0.865966
ANXA2R	561.532	222.997	340.7	756.948	780.235
ANXA3	0	0	0	0	0
ANXA4	186.07	31.5988	49.192	111.003	196.574
ANXA5	2084.98	6178.02	11627.5	3973.68	4338.49
ANXA6	2570.09	2285.04	1932.15	6858.58	5354.27
ANXA7	7236.79	11138.1	12150.4	9162.49	9805.33
ANXA8	0	0	0	21.2559	2.5979
ANXA8L1	0	0	0	21.2559	14.7214
ANXA9	16.6134	94.7964	79.2537	38.9692	5.19579
AOAH	368.817	70.4202	62.8564	113.365	467.621
AOAH-IT1	3.32268	0	0	0	1.73193
AOC1	0	0	26.4179	162.962	161.07
AOC2	8.30669	10.8339	27.3289	8.2662	65.8134
AOC3	3.32268	63.1976	0	0	0
AOC4P	0	0.902823	0	0	0
AOX1	0	0	0	0	0
AOX2P	0	0	0	0	0
AP1AR	1285.88	1396.67	926.449	1487.92	1228.81
AP1B1	2447.15	2019.62	3041.7	1603.64	1828.92
AP1B1P1	0	0	0	0	0
AP1G1	2696.35	3195.09	2394.01	909.282	983.737
AP1G2	5422.61	3670.88	5841.09	8169.37	8043.09
AP1M1	2636.54	6373.93	6582.61	6453.54	5168.08
AP1M2	0	0	0.910962	0	0
AP1S1	11.6294	30.696	10.9315	59.0443	41.5663
AP1S2	1164.6	926.296	1570.5	1354.48	1433.17
AP1S3	222.619	179.662	147.576	27.1604	36.3706
AP2A1	824.023	515.512	785.25	987.22	933.511
AP2A2	684.471	641.004	507.406	675.467	866.832
AP2A2	684.471	641.004	507.406	675.467	866.832
AP2A2	684.471	641.004	507.406	675.467	866.832
AP2B1	1830.79	3677.2	4512.91	1901.23	2022.03
AP2M1	7328.16	8405.28	11191.2	13661.7	9902.32
AP2S1	260.83	266.333	393.536	592.805	409.602
AP3B1	2624.91	1888.71	2385.81	2600.31	2745.11
AP3B2	4.98401	2.70847	0.910962	0	0
AP3D1	4327.78	3801.79	4027.36	4166.16	3666.5
AP3M1	1594.88	1938.36	1940.35	2437.35	2484.46
AP3M2	789.135	1246.8	737.88	605.794	534.301
AP3S1	1166.26	1300.07	1705.32	2182.28	1761.37
AP3S2	3.32268	12.6395	20.0412	36.6075	18.1853
AP4B1	1475.27	1395.76	926.449	1376.91	1415.85
AP4B1-AS1	244.217	180.565	232.295	74.3958	45.0302
AP4E1	596.42	609.406	626.742	627.05	581.929
AP4M1	559.871	1101.44	1514.02	342.457	339.459
AP4S1	245.878	387.311	280.576	379.064	287.501
AP5B1	990.157	1207.98	1266.24	1360.38	1143.94
AP5M1	1453.67	1651.26	1704.41	2336.97	2216.01
AP5S1	428.625	188.69	232.295	867.951	910.996
AP5Z1	3849.32	3425.31	3202.03	3364.34	3611.08
APAF1	804.087	520.026	775.229	686.094	974.211
APBA1	0	0	0	0	0
APBA1	0	0	0	0	0
APBA2	51.5015	0	8.19866	72.034	0
APBA2	51.5015	0	8.19866	72.034	0
APBA3	1839.1	1900.44	3433.42	2087.81	1680.84
APBB1	1779.29	1979.89	1705.32	2259.03	2339.84
APBB1IP	1493.54	1732.52	1453.9	3878.03	4141.05
APBB2	169.456	50.5581	15.4864	28.3413	0
APBB3	2083.32	1161.93	1457.54	1229.3	1217.55
APC	1171.24	2228.17	2410.41	1552.86	1634.08
APC2	8.30669	0	23.685	11.8089	66.6794
APCDD1	0	0	0	0	0
APCDD1L	36.5494	38.8214	28.2398	20.0751	25.113
APCDD1L-AS1	0	1.80565	0	0	0
APCS	0	0	0	0	0
APEH	2006.9	1445.42	1583.25	4077.6	4207.73
APELA	0	0	0	0	0
APEX1	2445.49	1633.21	1365.53	2097.25	2113.82
APEX2	671.18	1253.12	1108.64	761.671	526.507
APH1A	242.555	280.778	399.002	348.361	471.085
APH1B	516.676	602.183	566.619	196.027	510.054
API5	4907.59	7646.91	8036.51	6416.93	5825.35
APIP	260.83	305.154	349.81	508.962	627.825
APITD1	6.64535	24.3762	22.7741	8.2662	8.65966
APITD1-CORT	0	0	0	0	0
APLF	122.939	246.471	226.83	413.31	165.399
APLN	51.5015	28.8903	0	0	0
APLNR	0	0	0	0	28.5769
APLP1	111.31	9.93105	38.2604	0	0
APLP2	5965.86	8361.95	9748.21	4616.08	5141.24
APMAP	6449.31	7767.89	6070.65	4010.29	4980.17
APOA1	4.98401	19.8621	33.7056	5.90443	0
APOA1BP	1696.23	901.017	879.99	2161.02	1828.05
APOA2	11.6294	0	0	3.54266	0
APOA4	0	0	0	0	0
APOA5	0	0	0	0	0
APOB	0	0	0	0	0
APOBEC1	0	0	0	0	0
APOBEC2	74.7602	88.4767	26.4179	89.7473	278.841
APOBEC3A	0	0	0	0	0
APOBEC3A	0	0	0	0	0
APOBEC3A_B	0	0	0	0	0
APOBEC3B	151.182	279.875	256.891	1.18089	0.865966
APOBEC3B-AS1	0	0	0	0	0
APOBEC3B-AS1	0	0	0	0	0
APOBEC3C	2001.91	3279.05	3401.53	6392.13	5691.99
APOBEC3D	139.552	166.119	71.966	230.273	230.347
APOBEC3F	814.055	1470.7	2274.67	2375.94	2334.64
APOBEC3G	4646.76	10015	12603.2	6561	6283.45
APOBEC3H	161.15	280.778	152.131	252.71	101.318
APOBEC4	0	0	2.73289	0	0
APOBR	343.897	170.634	305.172	786.47	569.805
APOC1	0	0	2.73289	0	0
APOC1P1	0	0	0	0	0
APOC2	0	0	0	0	0
APOC3	0	0	0	0	0
APOC4	0	0	0	0	0
APOC4-APOC2	0	0	0	0	0
APOD	0	0	3.64385	0	0
APOE	71.4375	23.4734	13.6644	9.44708	0
APOF	1.66134	0	19.1302	0	3.46386
APOH	0	0	0	0	0
APOL1	294.057	501.067	470.057	1604.82	1666.98
APOL2	247.539	125.492	123.891	923.452	846.914
APOL3	1812.52	1523.06	1295.39	3130.53	2657.65
APOL4	210.99	0	123.891	3718.61	1529.3
APOL5	3.32268	0	0	0	0
APOL5	3.32268	0	0	0	0
APOL6	1882.3	1635.92	3035.33	2501.12	2667.17
APOLD1	79.7442	34.3073	57.3906	113.365	64.9474
APOM	56.4855	22.5706	30.0618	23.6177	55.4218
APOM	56.4855	22.5706	30.0618	23.6177	55.4218
APOM	56.4855	22.5706	30.0618	23.6177	55.4218
APOM	56.4855	22.5706	30.0618	23.6177	55.4218
APOM	56.4855	22.5706	30.0618	23.6177	55.4218
APOM	56.4855	22.5706	30.0618	23.6177	55.4218
APOM	56.4855	22.5706	30.0618	23.6177	55.4218
APOO	209.329	281.681	400.823	303.488	329.933
APOOL	54.8241	66.8089	68.3222	136.983	163.667
APOOP5	3.32268	1.80565	1.82192	0	4.32983
APOPT1	578.145	921.782	841.729	1002.57	1115.36
APP	284.089	549.819	324.303	193.665	289.233
APPBP2	883.832	1888.71	1020.28	1080.51	648.608
APPL1	1548.37	2871.88	2905.06	2260.21	2061
APPL2	1398.85	2138.79	1777.29	1699.29	1705.95
APRT	2819.29	1491.46	1363.71	4497.99	3844.02
APTR	74.7602	93.8936	119.336	253.89	228.615
APTX	1181.21	1031.02	981.107	865.589	819.203
AQP1	0	0	0	0	41.5663
AQP10	4.98401	0	0	3.54266	0
AQP11	84.7282	26.1819	109.315	149.972	116.039
AQP12A	0	0	0	0	0
AQP12B	0	0	0	0	0
AQP2	0	0	0	0	0
AQP3	5962.54	4403.07	6055.17	1828.01	3456.07
AQP4	0	0	0	0	0
AQP4-AS1	0	0	0	0	0
AQP5	0	0	0	0	0
AQP6	0	0.902823	0	0	0
AQP7	0	0	0	0	0
AQP7P1	39.8721	39.7242	25.5069	1.18089	20.7832
AQP7P3	1.66134	1.80565	2.73289	0	0
AQP8	0	4.51411	26.4179	0	2.5979
AQP9	0	0	0	2.36177	0
AQPEP	0	0	0	0	0
AQR	2310.92	2509.85	2881.37	1630.8	1951.02
AR	0	0	0	0	0
ARAF	7760.11	4629.68	5232.57	5468.68	5483.29
ARAP1	2865.81	1931.14	2763.86	2129.14	2167.51
ARAP2	4061.97	4698.29	8248.76	6347.26	6158.75
ARAP3	111.31	3.61129	48.281	69.6722	102.184
ARC	274.121	628.365	424.508	28.3413	0
ARCN1	8419.66	10107.1	11237.6	6618.86	6942.45
AREG	721.02	860.39	1148.72	140.525	370.633
AREL1	3962.29	3670.88	1955.84	1169.08	1286.82
ARF1	25179.2	29019.4	28582.4	21430.7	21463.8
ARF3	589.775	616.628	682.311	645.944	525.641
ARF4	11828.7	10140.5	9423	4486.18	4272.67
ARF5	2590.03	3757.55	3470.77	3483.61	3138.26
ARF6	20049	20847.1	19814.3	16691.8	17190.3
ARFGAP1	1545.04	1399.38	1623.34	948.251	984.603
ARFGAP2	5578.77	8129.92	8358.99	6576.35	6730.28
ARFGAP3	3812.77	4528.56	7355.11	2648.73	2584.91
ARFGEF1	3837.69	2728.33	3279.46	1805.57	3439.62
ARFGEF2	1947.09	3223.08	2598.98	1046.26	1188.97
ARFIP1	634.631	649.13	879.079	1421.79	1188.97
ARFIP2	1300.83	1702.72	2065.15	1265.91	1655.73
ARFRP1	1201.15	1052.69	1098.62	1747.71	2122.48
ARG1	11.6294	28.8903	39.1714	14.1706	40.7004
ARG2	1900.57	1347.01	600.324	230.273	197.44
ARGFX	0	0	0	0	0
ARGFXP2	0	0	3.64385	7.08531	0
ARGLU1	10562.8	9430.89	7754.11	11191.3	11185.7
ARHGAP1	1621.47	1387.64	2305.65	3863.86	3267.29
ARHGAP10	2116.54	1782.17	2643.61	1172.62	1054.75
ARHGAP11A	131.246	89.3795	0	50.7781	0
ARHGAP11A	131.246	89.3795	0	50.7781	0
ARHGAP11A	131.246	89.3795	0	50.7781	0
ARHGAP11B	66.4535	0	0	43.6928	106.514
ARHGAP11B	66.4535	0	0	43.6928	106.514
ARHGAP11B	66.4535	0	0	43.6928	106.514
ARHGAP12	762.554	2032.25	1135.97	1152.54	1648.8
ARHGAP15	11175.8	4301.95	3740.41	17465.3	16580.6
ARHGAP17	2397.31	2626.31	2956.07	1910.67	1443.56
ARHGAP18	461.852	259.11	433.618	611.699	439.911
ARHGAP19	119.616	52.3637	101.117	41.331	213.894
ARHGAP19-SLIT1	0	0	0	0	0
ARHGAP20	0	30.696	70.1441	0	2.5979
ARHGAP21	425.302	925.394	817.133	468.812	387.953
ARHGAP22	0	0	0	0	0.865966
ARHGAP23	56.4855	10.8339	123.891	79.1193	19.0512
ARHGAP23	56.4855	10.8339	123.891	79.1193	19.0512
ARHGAP24	8.30669	9.02823	0	10.628	13.8554
ARHGAP25	2475.39	1990.72	1874.76	8816.49	7595.38
ARHGAP26	1550.03	2949.52	1990.45	559.74	474.549
ARHGAP26-AS1	6.64535	7.22258	0	0	0
ARHGAP27	1448.69	751.149	1325.45	3366.7	3498.5
ARHGAP27	1448.69	751.149	1325.45	3366.7	3498.5
ARHGAP27	1448.69	751.149	1325.45	3366.7	3498.5
ARHGAP28	0	0	0	0	0
ARHGAP29	0	0	52.8358	0	0
ARHGAP30	7002.54	4432.86	5692.6	7182.15	8353.97
ARHGAP31	3412.39	8212.98	7104.6	645.944	1041.76
ARHGAP32	1993.61	548.014	963.798	1460.76	2495.71
ARHGAP33	29.9041	3.61129	18.2192	27.1604	61.4836
ARHGAP35	196.038	63.1976	196.768	605.794	510.92
ARHGAP36	0	0	0	1.18089	0
ARHGAP39	0	2.70847	6.37674	0	0
ARHGAP4	10939.9	5990.23	4866.36	9972.58	10499
ARHGAP40	0	0	0	0	0
ARHGAP42	3.32268	3.61129	42.8152	3.54266	6.06176
ARHGAP44	1.66134	6.31976	0.910962	11.8089	5.19579
ARHGAP5	1646.39	3809.91	4000.95	1485.55	3330.5
ARHGAP5-AS1	4.98401	36.1129	35.5275	14.1706	18.1853
ARHGAP6	48.1788	14.4452	108.405	145.249	165.399
ARHGAP8	0	0	0	0	0
ARHGAP9	16237.9	21526.9	14130.8	10514.6	9334.24
ARHGDIA	4603.57	4909.55	5699.89	3376.15	3935.81
ARHGDIB	45972.5	45707.2	35540.3	57732.3	51129.2
ARHGDIG	0	0	0	1.18089	0
ARHGEF1	20062.3	9146.5	7758.67	22101.5	21561.7
ARHGEF10	38.2108	363.838	263.268	376.702	248.532
ARHGEF10	38.2108	363.838	263.268	376.702	248.532
ARHGEF10L	107.987	0	19.1302	0	0
ARHGEF11	8.30669	0	21.8631	377.883	166.265
ARHGEF12	1305.81	461.343	654.071	74.3958	224.285
ARHGEF15	0	0	0	0	0
ARHGEF16	0	0	0	0	23.3811
ARHGEF17	14.952	0.902823	4.55481	27.1604	71.8751
ARHGEF18	1840.76	798.096	899.12	1855.17	2938.22
ARHGEF19	139.552	256.402	230.473	562.102	307.418
ARHGEF2	922.042	901.92	1043.05	828.982	871.161
ARHGEF25	0	0	0	0	0
ARHGEF26	33.2268	113.756	79.2537	16.5324	0
ARHGEF26	33.2268	113.756	79.2537	16.5324	0
ARHGEF26-AS1	0	0	0	0	0
ARHGEF26-AS1	0	0	0	0	0
ARHGEF28	0	4.51411	0	0	0
ARHGEF3	4851.11	6692.63	6847.7	4802.66	3819.77
ARHGEF3-AS1	0	0	0	0	0
ARHGEF33	0	3.61129	2.73289	0	0
ARHGEF34P	71.4375	2.70847	8.19866	0	21.6491
ARHGEF35	46.5175	28.8903	86.5414	5.90443	14.7214
ARHGEF37	0	21.6678	0	14.1706	117.771
ARHGEF38	1.66134	0.902823	10.9315	1.18089	0
ARHGEF38-IT1	0	0	0	0	0
ARHGEF39	448.561	42.4327	148.487	263.337	378.427
ARHGEF4	0	0	0	0	0
ARHGEF40	2470.41	4913.16	5095.01	669.562	979.407
ARHGEF5	249.201	16.2508	346.166	14.1706	15.5874
ARHGEF6	3259.54	1207.07	995.682	3794.19	3443.08
ARHGEF7	4676.67	8479.31	5085.9	1712.28	2371.01
ARHGEF7-AS1	0	0	0	0	0
ARHGEF9	441.916	483.01	196.768	371.979	428.653
ARHGEF9-IT1	0	0	0	0	0
ARID1A	2717.95	1687.38	1655.22	1770.15	2786.68
ARID1B	2955.52	2298.59	2362.13	2856.56	3088.9
ARID2	1912.2	1738.84	1908.47	1438.32	1924.18
ARID3A	450.222	202.232	115.692	799.46	638.217
ARID3B	1345.68	1929.33	2760.22	1972.08	1899.93
ARID3C	1.66134	0	0	0	0
ARID4A	3578.52	5001.64	4806.24	3234.45	4307.31
ARID4B	22723.8	18484.4	13931.3	10362.3	9090.91
ARID5A	13531.6	17063.4	13333.8	3357.26	3847.49
ARID5B	1236.04	872.127	2323.87	3605.24	3210.13
ARIH1	5678.45	3181.55	2973.38	1115.94	1538.82
ARIH2	5937.62	6958.06	5139.65	3487.15	4546.32
ARIH2OS	498.401	350.295	265.09	262.157	364.572
ARL1	519.999	1539.31	1660.68	873.855	939.573
ARL10	0	0	124.802	10.628	31.1748
ARL11	24.9201	0	28.2398	16.5324	77.0709
ARL13A	3.32268	0	0	7.08531	33.7727
ARL13B	1546.71	1585.36	1283.55	429.842	568.073
ARL14	0	0	0	0	0
ARL14EP	1513.48	1820.09	1820.1	3289.95	2829.11
ARL14EPL	0	0	0	0	0
ARL14EPL	0	0	0	0	0
ARL15	599.743	136.326	62.8564	406.225	544.692
ARL16	1528.43	1421.04	906.408	3162.41	3266.42
ARL17A	217.635	190.496	107.494	219.645	339.459
ARL17B	0	0	0	0	0
ARL17B	0	0	0	0	0
ARL17B	0	0	0	0	0
ARL2	89.7122	42.4327	98.3839	384.969	232.945
ARL2-SNX15	1.66134	0	0	0	0
ARL2BP	3625.04	7390.51	7059.96	4998.69	4980.17
ARL3	639.615	1297.36	1201.56	681.371	881.553
ARL4A	13925.3	11456.8	8001.89	4878.24	7515.72
ARL4C	27000.1	42384.8	34946.3	18098.3	22210.3
ARL4D	174.44	41.5299	35.5275	74.3958	12.9895
ARL5A	2199.61	1979.89	2219.1	3578.08	3263.82
ARL5B	3447.28	896.503	661.359	586.9	730.009
ARL5C	1.66134	0	0	0	0
ARL6	26.5814	48.7524	78.3428	129.897	280.573
ARL6IP1	7790.01	11704.2	9184.32	7745.43	8284.69
ARL6IP4	3708.11	2614.58	2603.53	6651.93	6988.34
ARL6IP5	8089.05	8677.93	7939.04	15682.2	14945.7
ARL6IP6	1257.63	1402.08	1560.48	1631.98	1705.95
ARL8A	387.092	602.183	670.468	590.443	697.968
ARL8B	2859.16	5303.18	4935.59	2013.41	1860.09
ARL9	0	0	43.7262	0	0
ARMC1	960.253	1839.95	1467.56	1817.38	1730.2
ARMC10	1111.43	1070.75	1401.06	1680.4	1726.74
ARMC10	1111.43	1070.75	1401.06	1680.4	1726.74
ARMC12	0	0	0	16.5324	0
ARMC2	152.843	184.176	470.968	318.839	353.314
ARMC2-AS1	13.2907	0.902823	0	0	1.73193
ARMC3	0	0.902823	1.82192	0	0.865966
ARMC4	0	0	35.5275	0	0
ARMC5	3512.07	2107.19	1752.69	2159.84	2244.58
ARMC6	483.449	498.358	650.427	1249.38	909.264
ARMC7	132.907	111.047	76.5208	174.771	164.533
ARMC8	1943.76	2080.1	2914.17	3743.41	2829.98
ARMC9	109.648	218.483	483.721	76.7576	92.6583
ARMCX1	121.278	111.95	236.85	88.5664	148.08
ARMCX2	347.22	46.9468	98.3839	167.686	115.173
ARMCX3	2902.36	3096.68	2754.75	1053.35	1393.34
ARMCX4	147.859	98.4077	293.33	500.695	481.477
ARMCX5	431.948	141.743	520.16	320.02	470.219
ARMCX5-GPRASP2	26.5814	30.696	22.7741	73.2149	33.7727
ARMCX6	787.474	928.102	745.167	1270.63	1176.85
ARMS2	0	0	0	0	0
ARNT	1873.99	2257.06	2923.28	1217.49	1799.48
ARNT2	0	0	0	0	0
ARNTL	2483.7	4147.57	3027.13	1477.29	1840.18
ARNTL2	68.1148	158.897	1373.73	100.375	36.3706
ARNTL2-AS1	0	0	0	0	0
ARPC1A	1427.09	1523.97	1704.41	2142.13	2455.88
ARPC1B	12262.3	13367.2	18119	30150.4	27553.3
ARPC2	18921	17929.2	18745.8	20715.1	20184.8
ARPC3	6032.32	5130.74	6641.83	7955.63	8094.18
ARPC4	1357.31	1047.27	1396.51	2014.59	2463.67
ARPC4-TTLL3	0	0	0	0	0
ARPC5	5399.35	7842.82	8407.27	15755.4	12056
ARPC5L	1764.34	2171.29	2252.81	1698.11	1395.94
ARPP19	5545.54	7341.76	6742.94	3131.71	3182.42
ARPP21	0	0	0	0	0
ARR3	0	0	0	9.44708	4.32983
ARRB1	787.474	518.22	223.186	614.06	670.257
ARRB2	1074.89	538.083	818.955	1400.53	1362.16
ARRDC1	2460.44	1771.34	2059.69	5628.1	5052.04
ARRDC2	15447.1	20303.6	11385.2	10094.2	10064.3
ARRDC3	11307.1	13256.1	7898.96	4377.54	3934.95
ARRDC3-AS1	66.4535	16.2508	51.9249	50.7781	34.6386
ARRDC4	822.362	501.97	375.317	682.552	562.012
ARRDC5	161.15	81.2541	111.137	207.836	231.213
ARSA	714.375	195.913	311.549	954.156	996.726
ARSB	370.478	297.029	372.584	243.262	221.687
ARSD	357.188	187.787	266.001	662.477	785.431
ARSE	0	3.61129	0	0	0
ARSF	0	0	0	0	0
ARSG	327.283	239.248	31.8837	351.904	129.029
ARSH	0	0	0	0	0
ARSI	0	0	0	0	0
ARSJ	161.15	192.301	306.994	0	0
ARSK	114.632	302.446	299.707	545.569	619.165
ART1	0	0	0	0	0
ART3	14.952	14.4452	0	7.08531	12.9895
ART4	0	0.902823	0	0	0
ART5	0	0	4.55481	0	0
ARTN	0	0	0	0	0
ARV1	59.8082	137.229	133.911	543.207	436.447
ARVCF	61.4695	218.483	63.7674	10.628	0
ARX	0	0	0	0	0
AS3MT	0	0	0	0	0
ASAH1	1960.38	1526.67	985.661	3327.74	3323.58
ASAH2	0	0	0	0	2.5979
ASAH2B	3.32268	0	0	7.08531	2.5979
ASAP1	1204.47	1913.08	2513.35	980.135	1658.32
ASAP1-IT1	19.9361	65.0033	55.5687	7.08531	0
ASAP1-IT2	11.6294	223.9	261.446	113.365	66.6794
ASAP2	3.32268	29.7932	28.2398	7.08531	0
ASAP3	0	0	0	44.8736	0
ASAP3	0	0	0	44.8736	0
ASB1	421.98	554.333	497.385	531.398	618.299
ASB10	0	0	0	0	0
ASB11	0	0	0.910962	0	0
ASB12	0	0	0	0	0
ASB13	237.571	58.6835	92.0072	1311.96	423.457
ASB14	21.5974	100.213	45.5481	111.003	65.8134
ASB15	8.30669	6.31976	3.64385	14.1706	3.46386
ASB16	64.7922	9.93105	30.9727	61.406	97.8541
ASB16-AS1	206.006	77.6428	109.315	524.313	469.353
ASB17	0	0	0	0	0
ASB18	0	0	0	0	0
ASB2	172.779	179.662	144.843	2.36177	45.0302
ASB2	172.779	179.662	144.843	2.36177	45.0302
ASB3	81.4055	146.257	113.87	77.9384	155.008
ASB4	0	0	0	0	0
ASB5	0	0	0	0	0
ASB6	2038.46	2152.33	3178.35	2096.07	2190.03
ASB7	789.135	1325.34	1701.68	932.9	1212.35
ASB8	1400.51	2062.05	1833.77	1999.24	2106.03
ASB9	0	0	0	0	0
ASB9P1	0	0	0	0	0
ASCC1	1476.93	1252.22	1490.33	1342.67	1234.87
ASCC2	3626.7	2643.47	3011.64	3340.73	3479.45
ASCC3	1849.07	1492.37	1534.97	1853.99	1818.53
ASCL1	0	0	0	0	0
ASCL2	0	7.22258	0	3.54266	13.8554
ASCL3	0	0	1.82192	0	0
ASCL4	0	0	0	0	0
ASCL5	0	0	0	0	0
ASF1A	998.464	1492.37	1176.05	1931.93	1626.28
ASF1B	151.182	108.339	71.0551	43.6928	37.2365
ASGR1	21.5974	44.2383	0	18.8942	32.9067
ASGR2	0	9.02823	0	0	0
ASH1L	8074.1	9977.1	11557.4	7120.74	6783.11
ASH1L-AS1	549.903	723.161	606.701	656.572	547.29
ASH2L	1280.89	1587.16	1468.47	2483.4	2206.48
ASIC1	0	0	0.910962	0	0
ASIC2	114.632	0	7.2877	0	0
ASIC3	6.64535	0	14.5754	0	14.7214
ASIC4	0	0	0	0	0
ASIC5	0	0	0	0	0
ASIC5	0	0	0	0	0
ASIP	1.66134	15.348	39.1714	0	0
ASL	2809.32	3371.14	2360.3	2893.17	2376.21
ASMT	0	1.80565	4.55481	0	0.865966
ASMTL	117.955	717.744	324.303	251.529	234.677
ASMTL-AS1	14.952	8.12541	0	9.44708	1.73193
ASNA1	1606.51	1767.73	2474.17	2124.41	1913.78
ASNS	2817.63	2081.91	2864.98	2093.71	1998.65
ASNSD1	1561.66	3498.44	2281.96	2724.3	2472.33
ASPA	0	0	0	0	0
ASPDH	0	0	0	0	0
ASPG	0	0	0	0	0
ASPH	548.241	229.317	288.775	993.125	721.349
ASPHD1	4.98401	4.51411	7.2877	8.2662	14.7214
ASPHD2	99.6803	194.107	291.508	114.546	204.368
ASPM	0	0	0	0	6.92772
ASPN	1.66134	0	20.0412	3.54266	0
ASPRV1	0	0	22.7741	82.662	0
ASPSCR1	1079.87	388.214	616.722	1631.98	1734.53
ASRGL1	38.2108	49.6553	56.4797	36.6075	148.946
ASS1	0	0	0	1.18089	0
ASTE1	2113.22	2611.87	1970.41	1673.31	1728.47
ASTL	107.987	426.132	128.446	0	0
ASTN1	0	0	0	0	0
ASTN2	0	0	7.2877	7.08531	0
ASUN	1162.94	650.935	945.579	986.039	944.768
ASXL1	2756.16	2433.11	3202.03	1021.47	1311.07
ASXL2	581.468	374.672	343.433	627.05	682.381
ASXL3	0	0	0	0	0
ASZ1	0	0	0	0	0
ATAD1	1545.04	2285.95	3083.61	1993.33	2069.66
ATAD1	1545.04	2285.95	3083.61	1993.33	2069.66
ATAD2	674.503	1069.85	342.522	636.497	567.207
ATAD2B	3942.35	3551.71	2977.03	2816.41	3089.77
ATAD3A	770.861	966.021	822.599	764.033	720.483
ATAD3B	1947.09	2770.76	2064.24	791.193	1464.35
ATAD3C	48.1788	22.5706	30.9727	60.2252	35.5046
ATAD5	237.571	370.157	388.981	739.234	843.45
ATAT1	206.006	297.932	260.535	145.249	150.678
ATAT1	206.006	297.932	260.535	145.249	150.678
ATAT1	206.006	297.932	260.535	145.249	150.678
ATAT1	206.006	297.932	260.535	145.249	150.678
ATAT1	206.006	297.932	260.535	145.249	150.678
ATAT1	206.006	297.932	260.535	145.249	150.678
ATAT1	206.006	297.932	260.535	145.249	150.678
ATCAY	0	0	3.64385	0	0
ATE1	1530.09	1363.26	1917.58	2274.39	2673.24
ATE1-AS1	3.32268	3.61129	5.46577	10.628	2.5979
ATF1	1226.07	401.756	665.003	1099.4	1107.57
ATF2	2840.89	2840.28	3760.45	2158.66	2396.99
ATF3	3576.86	2971.19	3396.07	35.4266	162.802
ATF4	11300.4	11752	15875.3	6442.91	6024.52
ATF5	441.916	411.687	318.837	74.3958	128.163
ATF6	2266.06	2226.36	2281.05	2127.96	2252.38
ATF6B	1324.09	1527.58	1565.94	1920.12	2193.49
ATF6B	1324.09	1527.58	1565.94	1920.12	2193.49
ATF6B	1324.09	1527.58	1565.94	1920.12	2193.49
ATF6B	1324.09	1527.58	1565.94	1920.12	2193.49
ATF7	375.462	443.286	812.578	592.805	612.238
ATF7IP	13775.8	12288.3	9504.07	10974	10876.5
ATF7IP2	669.519	777.331	941.935	1281.26	1320.6
ATG10	466.836	269.041	191.302	380.245	259.79
ATG101	1980.31	1379.51	1884.78	938.804	813.142
ATG12	1895.59	1777.66	1964.95	1733.54	1926.77
ATG13	4490.6	5742.86	6210.03	3706.8	4772.34
ATG14	888.816	1489.66	1447.52	937.623	1476.47
ATG16L1	1455.33	2674.16	1984.08	1679.22	1957.08
ATG16L1	1455.33	2674.16	1984.08	1679.22	1957.08
ATG16L2	2370.73	1368.68	2694.63	2535.36	2421.24
ATG2A	719.359	609.406	408.111	830.163	512.652
ATG2B	1752.71	1654.87	1680.73	558.559	833.059
ATG3	2051.75	2627.21	2283.78	2021.68	1970.07
ATG4A	721.02	1512.23	1015.72	779.384	825.265
ATG4B	4992.32	4921.29	6593.55	4201.59	5622.71
ATG4C	212.651	151.674	175.816	546.75	691.041
ATG4D	1069.9	1205.27	1160.57	884.483	1098.91
ATG5	2070.03	2521.58	2349.37	2547.17	2555.46
ATG7	978.528	569.681	1011.17	1167.9	1195.9
ATG9A	2571.75	2998.28	2680.96	1977.98	2778.88
ATG9B	79.7442	55.975	2.73289	80.3002	172.327
ATHL1	20107.2	18692.9	17262.7	20005.4	10503.3
ATIC	747.602	341.267	357.097	2236.6	2185.7
ATL1	53.1628	150.771	78.3428	46.0545	99.586
ATL2	1624.79	2045.8	2306.56	976.592	894.542
ATL3	1947.09	2713.89	2242.79	1981.53	1530.16
ATM	4351.04	1711.75	2000.47	5563.15	5477.23
ATMIN	2015.2	2657.01	3115.49	3739.86	2656.78
ATN1	66.4535	33.4045	96.562	112.184	109.978
ATOH1	0	0	0	0	0
ATOH7	18.2747	0	0	0	0
ATOH8	59.8082	40.627	41.9043	0	12.1235
ATOX1	538.273	591.349	703.263	641.221	438.179
ATP10A	3023.63	1978.99	4095.69	3672.55	3372.94
ATP10B	1.66134	15.348	0	0	0
ATP10D	1661.34	998.522	1131.42	511.323	1740.59
ATP11A	488.433	232.928	660.448	87.3855	114.307
ATP11A-AS1	0	7.22258	0	22.4368	0
ATP11AUN	0	0	0	0	0
ATP11B	7183.62	7715.53	6972.51	3627.68	3885.59
ATP11C	554.887	315.085	434.529	383.788	704.896
ATP12A	0	26.1819	0	0	0
ATP13A1	4326.12	4023.88	3668.45	5193.53	5124.78
ATP13A2	2174.69	1220.62	1970.41	2501.12	2806.59
ATP13A3	1694.56	2675.97	2609.91	772.299	994.994
ATP13A4	0	0	22.7741	0	46.7621
ATP13A5	0	0	0	0	0
ATP1A1	4158.33	1207.98	2078.82	843.152	1073.8
ATP1A1-AS1	41.5334	39.7242	10.9315	100.375	45.8962
ATP1A2	0	0	0	0	0
ATP1A3	6.64535	38.8214	18.2192	11.8089	0
ATP1A4	43.1948	129.104	82.8976	66.1296	19.0512
ATP1B1	579.807	665.381	277.844	220.826	288.367
ATP1B2	28.2427	55.975	10.0206	0	0
ATP1B3	3073.47	11761.1	6689.2	1490.28	1504.18
ATP1B4	0	0	0	0	0
ATP2A1	29.9041	4.51411	10.9315	3.54266	3.46386
ATP2A2	955.269	1689.18	1671.62	486.525	655.536
ATP2A3	6037.3	3016.33	2352.1	5891.44	6629.83
ATP2B1	15066.7	22372	30158.3	4920.75	6947.64
ATP2B2	0	0	14.5754	1.18089	0
ATP2B3	0	0	5.46577	0	0
ATP2B4	5003.95	6852.43	7289.52	1311.96	2041.08
ATP2C1	2807.66	5187.62	3088.16	1293.07	1431.44
ATP2C2	8.30669	14.4452	5.46577	4.72354	19.9172
ATP4A	1.66134	0	0	0	0
ATP4B	0	0	0	0	0
ATP5A1	9227.07	9917.51	7745.91	12926	10410.6
ATP5B	25509.8	35958.5	34274	23424	22482.2
ATP5C1	3606.76	3330.51	4588.52	5670.61	5233.03
ATP5D	1109.77	720.453	796.181	1771.33	1554.41
ATP5E	43.1948	57.7807	56.4797	43.6928	48.4941
ATP5EP2	23.2587	15.348	16.3973	8.2662	18.1853
ATP5F1	3601.78	3406.35	4375.35	5357.68	4596.55
ATP5G1	682.81	546.208	803.469	1492.64	1085.92
ATP5G2	1689.58	1299.16	1575.96	2828.22	2651.59
ATP5G3	2452.13	2093.65	3109.11	2212.98	2715.67
ATP5H	1108.11	709.619	1023.92	1582.39	1505.05
ATP5I	601.404	482.107	712.373	971.869	869.429
ATP5J	1938.78	1310.9	2261.92	2568.43	2192.62
ATP5J2	225.942	147.16	185.836	321.201	268.449
ATP5J2-PTCD1	0	0	0	0	0
ATP5L	2417.25	1825.51	2496.04	2809.33	2665.44
ATP5L2	39.8721	0.902823	19.1302	2.36177	39.8344
ATP5O	2505.3	2382.55	2508.79	3455.27	3198.01
ATP5S	259.169	46.9468	186.747	201.931	283.171
ATP5SL	872.202	1141.17	1176.05	858.504	1356.1
ATP6AP1	3897.5	2662.42	2735.62	4698.74	4793.12
ATP6AP1L	18.2747	0.902823	0	42.5119	0
ATP6AP2	6557.3	6579.77	6637.27	7021.55	8087.25
ATP6V0A1	0	17.1536	107.494	0	0
ATP6V0A2	1810.86	2120.73	2788.46	1687.49	2054.94
ATP6V0A4	0	29.7932	123.891	0	2.5979
ATP6V0B	4322.8	4989	5051.29	3529.67	2597.03
ATP6V0C	2636.54	2224.56	2396.74	1685.12	1757.04
ATP6V0CP3	0	0	0	0	0
ATP6V0D1	7753.46	6956.25	5385.61	3266.33	2682.76
ATP6V0D2	0	0	0	0	0
ATP6V0E1	3050.22	4110.55	4747.03	4536.96	3878.66
ATP6V0E2	1428.75	538.083	467.324	2762.09	4132.39
ATP6V0E2-AS1	71.4375	10.8339	17.3083	103.918	284.037
ATP6V1A	1619.8	996.717	862.681	843.152	536.033
ATP6V1B1	0	2.70847	0	0	0.865966
ATP6V1B2	1942.1	3365.72	3676.64	2465.69	1983.06
ATP6V1C1	1058.27	1173.67	1253.48	765.214	510.92
ATP6V1C2	6.64535	27.9875	37.3495	10.628	29.4428
ATP6V1D	2096.61	2657.91	1966.77	1256.46	896.274
ATP6V1E1	1380.57	2187.54	1776.38	2817.59	2525.16
ATP6V1E2	0	0	27.3289	48.4163	17.3193
ATP6V1F	1503.51	1683.76	2179.93	2122.05	1784.76
ATP6V1G1	5415.96	4881.56	4780.73	7421.87	6589.13
ATP6V1G2	0	0	0	16.5324	16.4533
ATP6V1G2	0	0	0	16.5324	16.4533
ATP6V1G2	0	0	0	16.5324	16.4533
ATP6V1G2	0	0	0	16.5324	16.4533
ATP6V1G2	0	0	0	16.5324	16.4533
ATP6V1G2	0	0	0	16.5324	16.4533
ATP6V1G2	0	0	0	16.5324	16.4533
ATP6V1G2-DDX39B	0	0	0	0	0
ATP6V1G3	0	0	0	0	0
ATP6V1G3	0	0	0	0	0
ATP6V1H	958.592	1588.97	1224.33	1474.93	1451.36
ATP7A	727.666	566.973	838.996	324.744	713.556
ATP7B	0	51.4609	35.5275	59.0443	105.648
ATP8A1	1355.65	1390.35	2065.15	1245.83	1261.71
ATP8A2	0	0	0	0	0
ATP8B1	64.7922	25.279	46.4591	94.4708	148.946
ATP8B2	1764.34	1014.77	1033.94	3670.19	3017.02
ATP8B3	0	0	7.2877	0	50.226
ATP8B4	4292.9	3418.99	5687.14	5050.65	4843.35
ATP8B5P	3.32268	0.902823	2.73289	3.54266	0
ATP9A	541.596	543.499	443.639	99.1944	586.259
ATP9B	2153.09	804.415	1260.77	1322.59	1924.18
ATP9B	2153.09	804.415	1260.77	1322.59	1924.18
ATP9B	2153.09	804.415	1260.77	1322.59	1924.18
ATPAF1	1118.08	670.797	332.501	1999.24	1124.89
ATPAF2	601.404	546.208	385.337	597.528	452.034
ATPIF1	2427.21	1959.13	1446.61	3332.46	2797.93
ATR	1689.58	1486.95	1008.44	1026.19	1395.94
ATRAID	2168.05	1566.4	1533.15	3190.75	3442.21
ATRIP	443.577	107.436	366.207	725.064	458.096
ATRN	425.302	254.596	491.92	518.409	1015.78
ATRNL1	18.2747	0	11.8425	0	0
ATRX	9446.37	7183.76	6449.61	9284.12	10210.6
ATXN1	166.134	163.411	249.604	68.4914	204.368
ATXN10	2129.83	1932.04	2117.08	4710.55	3932.35
ATXN1L	357.188	561.556	740.612	349.542	289.233
ATXN2	1108.11	1718.97	2091.57	2175.19	2714.8
ATXN2L	3191.43	2332.89	2875	1694.57	1769.17
ATXN3	1149.65	1011.16	1260.77	1366.28	1249.59
ATXN3L	0	0	0	0	0
ATXN7	2295.97	1913.98	1516.75	1384	1351.77
ATXN7L1	0	144.452	101.117	126.355	144.616
ATXN7L2	936.994	1360.55	1216.13	351.904	402.674
ATXN7L3	235.91	329.53	602.146	265.699	258.058
ATXN7L3B	5854.55	5558.68	3688.49	5377.75	5634.84
ATXN8OS	0	0	0	0	0
AUH	544.919	708.716	443.639	557.378	630.423
AUNIP	0	1.80565	26.4179	50.7781	27.7109
AUP1	8240.23	8714.95	9266.31	7682.84	6994.4
AURKA	307.347	110.144	29.1508	69.6722	87.4625
AURKAIP1	4469	2977.51	2945.14	3395.05	3290.67
AURKAPS1	64.7922	0	129.357	0	29.4428
AURKB	19.9361	46.9468	0	63.7678	4.32983
AURKC	63.1308	22.5706	93.8291	34.2457	20.7832
AUTS2	559.871	411.687	582.105	939.985	1427.98
AVEN	187.731	127.298	286.042	413.31	334.263
AVIL	269.137	93.8936	141.199	62.5869	65.8134
AVL9	618.018	488.427	601.235	723.883	309.15
AVP	0	0	0	0	0
AVPI1	659.551	297.029	71.0551	225.549	201.77
AVPR1A	0	0	0	0	0
AVPR1B	0	0	0	0	0
AVPR2	44.8561	0	7.2877	53.1398	40.7004
AWAT1	0	0	0	0	0
AWAT2	0	0	0	0	0
AXDND1	48.1788	20.7649	27.3289	14.1706	7.79369
AXIN1	1187.86	1421.95	1142.35	1132.47	1176.85
AXIN2	162.811	317.794	254.159	120.45	162.802
AXL	101.342	102.922	118.425	50.7781	25.979
AZGP1	0	0	0	0	0
AZGP1P1	0	0	0	0	0
AZI2	1051.63	1067.14	1369.18	1073.42	1983.06
AZIN1	13556.5	11819.8	6335.74	2713.67	3023.09
AZU1	3.32268	22.5706	0	11.8089	0
AZU1	3.32268	22.5706	0	11.8089	0
B2M	363768	341076	337979	476616	487912
B2M	363768	341076	337979	476616	487912
B3GALNT1	378.785	112.853	103.85	756.948	608.774
B3GALNT2	935.333	1167.35	1192.45	484.163	367.169
B3GALNT2	935.333	1167.35	1192.45	484.163	367.169
B3GALT1	0	2.70847	0	0	0
B3GALT2	23.2587	69.5174	9.10962	0	38.1025
B3GALT4	817.378	830.597	949.223	919.91	1087.65
B3GALT4	817.378	830.597	949.223	919.91	1087.65
B3GALT4	817.378	830.597	949.223	919.91	1087.65
B3GALT4	817.378	830.597	949.223	919.91	1087.65
B3GALT4	817.378	830.597	949.223	919.91	1087.65
B3GALT5	89.7122	227.511	105.672	18.8942	51.9579
B3GALT6	927.026	2290.46	2190.86	2367.68	2767.63
B3GALTL	1294.18	1972.67	1575.96	793.555	1232.27
B3GAT1	0	0	0	0	0
B3GAT2	0	0	0	0	0
B3GAT3	1124.73	523.637	677.756	2623.93	2319.06
B3GNT1	636.292	560.653	347.988	304.668	325.603
B3GNT2	5899.41	6979.72	6179.97	5872.54	5136.04
B3GNT3	14.952	0	0.910962	0	0
B3GNT4	0	0	0	0	0
B3GNT5	320.638	245.568	417.221	16.5324	33.7727
B3GNT6	0	0	0	0	0.865966
B3GNT7	631.308	644.616	299.707	94.4708	144.616
B3GNT8	31.5654	73.1287	64.6783	22.4368	55.4218
B3GNT9	16.6134	60.4891	20.0412	0	0
B3GNTL1	254.185	281.681	241.405	409.767	401.808
B3GNTL1	254.185	281.681	241.405	409.767	401.808
B4GALNT1	184.408	165.217	194.035	0	6.06176
B4GALNT2	0	0	0	0	0
B4GALNT3	79.7442	0	59.2126	167.686	7.79369
B4GALNT4	0	0	0	0	0
B4GALT1	767.538	1198.05	355.275	464.088	1008.85
B4GALT1-AS1	46.5175	0	15.4864	46.0545	60.6176
B4GALT2	0	18.9593	81.9866	24.7986	5.19579
B4GALT3	3021.97	4291.12	4597.63	2274.39	2181.37
B4GALT4	1531.75	1477.92	1598.74	377.883	477.147
B4GALT5	518.337	1119.5	981.107	246.805	453.766
B4GALT6	93.0349	141.743	68.3222	20.0751	103.916
B4GALT7	518.337	300.64	493.742	772.299	747.328
B9D1	1.66134	0	4.55481	5.90443	0
B9D2	589.775	520.026	543.845	191.303	366.303
BAALC	6.64535	16.2508	71.966	0	107.38
BAALC-AS1	0	0	0	41.331	22.5151
BAALCOS	0	0	0	0	0
BAAT	11.6294	0	31.8837	0	0
BAAT	11.6294	0	31.8837	0	0
BABAM1	2624.91	1638.62	1262.59	3090.38	3051.66
BACE1	4.98401	12.6395	61.0345	31.8839	135.957
BACE1-AS	1.66134	0	0	0	0
BACE2	43.1948	85.7682	36.4385	33.0648	8.65966
BACH1	2340.82	4183.68	4352.58	1676.86	1423.65
BACH1-IT2	0	31.5988	0	0	0
BACH2	2056.74	4028.4	4135.77	1304.88	1330.12
BAD	2209.58	1876.07	1980.43	1042.72	925.717
BAG1	3355.9	3185.16	4012.79	3961.87	3786
BAG2	255.846	431.549	71.966	214.921	318.675
BAG3	19078.8	17030.9	12487.5	59.0443	76.205
BAG4	458.529	829.694	592.126	468.812	559.414
BAG5	3885.87	4589.95	4071.09	3226.18	3379
BAG6	868.88	628.365	523.803	434.566	719.617
BAG6	868.88	628.365	523.803	434.566	719.617
BAG6	868.88	628.365	523.803	434.566	719.617
BAG6	868.88	628.365	523.803	434.566	719.617
BAG6	868.88	628.365	523.803	434.566	719.617
BAG6	868.88	628.365	523.803	434.566	719.617
BAG6	868.88	628.365	523.803	434.566	719.617
BAGE	0	0	0	0	0
BAGE2	0	0	0	0	0
BAGE3	0	0	0	0	0
BAGE4	0	0	0	0	0
BAGE5	0	0	0	0	0
BAHCC1	189.392	19.8621	54.6577	108.641	129.029
BAHD1	519.999	573.293	796.181	507.781	539.497
BAI1	3.32268	0	0	0	0
BAI2	0	0	0	0	0
BAI3	0	7.22258	0	0	0
BAIAP2	1410.48	1718.97	1608.76	128.717	89.1945
BAIAP2-AS1	56.4855	51.4609	0	57.8634	14.7214
BAIAP2L1	38.2108	221.192	176.727	15.3515	19.0512
BAIAP2L2	28.2427	12.6395	40.0823	12.9897	10.3916
BAIAP3	971.882	5258.04	6507	2592.04	1177.71
BAK1	1671.31	980.466	943.757	1171.44	1682.57
BAMBI	747.602	357.518	189.48	9.44708	133.359
BANCR	0	0	0	0	0
BANF1	2211.24	1505.91	1477.58	2111.42	1709.42
BANF2	0	0	0	0	0
BANK1	950.285	498.358	291.508	427.481	1180.31
BANP	1028.37	2272.41	1411.08	1176.16	1118.83
BAP1	2995.39	2371.72	2280.14	1627.26	1327.53
BARD1	181.086	351.198	252.337	507.781	632.155
BARHL1	0	0	0	0	0
BARHL2	0	0	0	0	0
BARX1	0	0	0	0	0
BARX2	0	21.6678	0	0	0
BASP1	114.632	171.536	120.247	70.8531	27.7109
BASP1P1	0	0	0	0	0
BATF	1274.25	1205.27	1544.99	710.893	581.063
BATF2	0	0	0	0	0
BATF3	58.1468	101.116	160.329	67.3105	51.9579
BAX	177.763	357.518	429.974	997.848	858.172
BAZ1A	15709.6	10207.3	9211.65	3293.49	3429.22
BAZ1B	3048.55	3028.97	3503.56	3627.68	3443.95
BAZ2A	2923.95	3578.79	3110.94	2267.3	2816.99
BAZ2B	8341.58	6941.81	6132.6	8472.85	9651.19
BBC3	232.587	332.239	128.446	642.402	618.299
BBIP1	656.228	675.312	517.427	425.119	698.834
BBOX1	0	0	0	0	2.5979
BBS1	624.663	378.283	873.613	1059.25	1107.57
BBS10	141.214	25.279	89.2743	1.18089	95.2562
BBS12	98.0189	56.8778	52.8358	3.54266	54.5558
BBS2	1277.57	1600.71	1728.1	2272.02	2413.45
BBS4	865.557	751.149	634.03	1076.97	1078.99
BBS5	8.30669	39.7242	71.966	30.703	64.0815
BBS7	161.15	400.853	353.453	492.429	303.088
BBS9	1079.87	370.157	1068.56	1167.9	1572.59
BBX	4776.35	3292.6	2446.85	4319.68	4335.02
BCAM	0	0	0	0	0
BCAN	0	0	0	0	0
BCAP29	1247.66	1160.13	1768.18	1661.51	1824.59
BCAP29	1247.66	1160.13	1768.18	1661.51	1824.59
BCAP31	7977.74	4442.79	4752.49	10848.8	10028.7
BCAR1	0	9.02823	10.9315	5.90443	0
BCAR3	191.054	223.9	323.392	69.6722	3.46386
BCAR4	11.6294	0	0	0	2.5979
BCAS1	689.455	502.872	755.188	3089.2	1854.03
BCAS2	8838.32	4931.22	4336.18	3008.9	3432.69
BCAS3	1643.06	906.434	1313.61	1888.24	1891.27
BCAS4	583.129	112.853	108.405	617.603	472.817
BCAT1	199.361	374.672	174.905	47.2354	0
BCAT2	182.747	331.336	178.549	743.958	541.228
BCCIP	2631.56	2446.65	2678.23	2273.2	2021.16
BCDIN3D	83.0669	28.8903	67.4112	175.952	50.226
BCDIN3D-AS1	9.96803	5.41694	13.6644	20.0751	12.9895
BCHE	0	0	0	0	0
BCKDHA	965.237	2017.81	1405.62	2478.68	2726.06
BCKDHB	470.159	222.997	166.706	1020.29	1095.45
BCKDK	1134.69	1123.11	1481.22	1499.72	1094.58
BCL10	618.018	872.127	704.174	813.63	994.129
BCL11A	111.31	118.27	0	0	59.7516
BCL11B	56.4855	6.31976	9.10962	0	50.226
BCL2	910.413	1317.22	2173.56	3031.33	4237.17
BCL2A1	1832.46	1653.07	3238.47	134.621	96.1222
BCL2L1	345.558	785.456	727.859	958.879	659
BCL2L10	6.64535	18.9593	2.73289	0	6.06176
BCL2L11	968.56	1318.12	857.216	414.491	468.487
BCL2L12	272.459	320.502	317.015	444.013	341.19
BCL2L13	2354.12	1988.92	1821.01	1654.42	1888.67
BCL2L14	0	0	0.910962	0	0
BCL2L14	0	0	0.910962	0	0
BCL2L15	66.4535	4.51411	50.1029	18.8942	77.0709
BCL2L2	94.6962	35.2101	40.0823	93.29	47.6281
BCL2L2-PABPN1	0	0	0	0	0
BCL3	11817.1	8166.94	7615.65	2659.35	2023.76
BCL6	976.866	882.961	543.845	112.184	216.491
BCL6B	0	0	0	0	0.865966
BCL7A	53.1628	46.9468	64.6783	64.9487	207.832
BCL7A	53.1628	46.9468	64.6783	64.9487	207.832
BCL7B	8235.25	5131.65	6156.28	2956.94	3430.96
BCL7C	320.638	263.624	266.912	538.484	419.993
BCL9	134.568	69.5174	17.3083	0	0
BCL9L	232.587	152.577	101.117	418.033	332.531
BCLAF1	25657.7	20486	18477.1	10121.4	10902.5
BCMO1	0	0	0	0	0
BCO2	666.196	534.471	257.802	90.9282	47.6281
BCOR	1486.9	1214.3	1406.53	723.883	820.935
BCORL1	71.4375	2.70847	145.754	55.5016	102.184
BCORP1	1.66134	0.902823	0.910962	0	0
BCR	4306.19	8592.17	6629.07	3448.19	3960.93
BCRP2	3.32268	3.61129	2.73289	0	2.5979
BCRP3	0	0	0	2.36177	42.4323
BCS1L	782.49	589.543	421.776	1395.81	1334.45
BCYRN1	1.66134	0	0	0	0
BDH1	387.092	213.066	132.09	266.88	342.922
BDH1	387.092	213.066	132.09	266.88	342.922
BDH2	722.682	779.136	824.421	1328.5	710.092
BDKRB1	0	0	0	0	0
BDKRB2	0	0	1.82192	0	0
BDNF	1.66134	0	0	10.628	14.7214
BDNF-AS	1.66134	12.6395	1.82192	27.1604	11.2576
BDP1	6509.12	5793.42	6095.25	4110.66	4585.29
BDP1	6509.12	5793.42	6095.25	4110.66	4585.29
BDP1	6509.12	5793.42	6095.25	4110.66	4585.29
BEAN1	0	8.12541	0	0	0
BECN1	3329.32	2907.09	2840.38	3729.24	3223.99
BECN1P1	0	0	0	0	0
BEGAIN	0	15.348	55.5687	87.3855	197.44
BEND2	0	0	0	0	0
BEND3	325.622	288.903	147.576	57.8634	101.318
BEND3P3	58.1468	103.825	85.6305	56.6825	45.0302
BEND4	230.926	201.33	62.8564	0	2.5979
BEND5	132.907	69.5174	62.8564	230.273	310.882
BEND6	21.5974	0	19.1302	3.54266	85.7306
BEND7	6.64535	0	24.596	0	0
BEST1	79.7442	33.4045	10.0206	18.8942	16.4533
BEST2	0	0	2.73289	0	0
BEST3	0	0	0	0	0
BEST4	51.5015	2.70847	18.2192	24.7986	6.06176
BET1	196.038	681.631	777.051	644.763	606.176
BET1L	3193.09	2268.79	2683.7	4251.19	3691.61
BEX1	58.1468	19.8621	12.7535	0	19.9172
BEX2	1199.49	918.171	892.743	1137.19	1669.58
BEX4	4158.33	3242.04	2905.97	4793.21	4131.52
BEX5	825.685	390.922	629.475	340.095	555.95
BFAR	1420.44	1295.55	1309.96	1215.13	1087.65
BFAR	1420.44	1295.55	1309.96	1215.13	1087.65
BFSP1	147.859	147.16	20.0412	213.74	471.951
BFSP2	0	0	10.0206	0	0
BGLAP	11.6294	2.70847	3.64385	3.54266	3.46386
BGN	0	0	0	0	0
BHLHA15	0	0	16.3973	0	0
BHLHA9	0	0	0	0	0
BHLHB9	114.632	0	81.0757	67.3105	1.73193
BHLHE22	0	0	0	0	0
BHLHE23	11.6294	13.5423	0	0	0
BHLHE40	28895.6	20520.3	18634.6	13112.6	13622.5
BHLHE40-AS1	13.2907	26.1819	0	17.7133	33.7727
BHLHE41	41.5334	0	1.82192	0	0
BHMT	1.66134	0	9.10962	28.3413	11.2576
BHMT2	0	0	0	0	0
BICC1	134.568	0	19.1302	139.344	20.7832
BICD1	204.345	71.323	126.624	399.139	302.222
BICD2	2747.85	3267.32	3033.5	2525.91	2994.51
BID	2752.84	4072.63	2939.68	1721.73	1087.65
BIK	202.683	284.389	379.871	48.4163	74.473
BIN1	1216.1	2920.63	963.798	4219.3	2895.79
BIN2	12697.6	8201.24	6860.46	26949	22549.7
BIN3	2766.13	2584.78	3219.34	2237.78	2722.6
BIN3-IT1	66.4535	40.627	56.4797	23.6177	24.247
BIRC2	10177.4	6595.12	6199.1	2739.65	3127.87
BIRC3	15523.5	16107.3	17705.5	7888.32	6531.98
BIRC5	0	6.31976	0	0	0
BIRC6	5822.99	5216.51	6099.8	4629.07	6977.08
BIRC7	0	0	0	0	0
BIRC8	0	0	0	0	0
BIVM	342.236	65.0033	47.37	1250.56	1249.59
BIVM-ERCC5	0	0	0	0	0
BLACAT1	0	0	0	0	0
BLACE	0	0	0	0	0
BLCAP	1393.86	1663.9	2275.58	2118.51	2682.76
BLID	0	0	0	0	0
BLK	16.6134	214.872	19.1302	12.9897	108.246
BLM	820.701	540.791	600.324	426.3	717.885
BLMH	215.974	473.079	599.413	360.17	82.2667
BLNK	19.9361	100.213	92.0072	9.44708	0
BLOC1S1	107.987	71.323	68.3222	81.4811	77.9369
BLOC1S1-RDH5	0	0	0	0	0
BLOC1S2	3103.38	2903.48	2742.91	1546.96	1527.56
BLOC1S3	220.958	222.094	280.576	159.42	498.796
BLOC1S4	2277.69	2583.88	2186.31	3176.58	2220.34
BLOC1S5	0	0	0	1.18089	0
BLOC1S5-TXNDC5	0	0	0	0	0
BLOC1S6	1980.31	2563.11	3100.01	1994.52	1582.99
BLVRA	990.157	743.926	1062.18	1610.73	1335.32
BLVRB	169.456	44.2383	57.3906	406.225	252.862
BLZF1	2327.53	2582.07	3304.06	1480.83	1188.1
BMF	274.121	460.44	371.673	11.8089	12.9895
BMI1	24.9201	31.5988	88.3634	35.4266	34.6386
BMP1	227.603	62.2948	0	101.556	86.5966
BMP10	0	0	0	0	0
BMP15	0	0	0	0	0
BMP2	493.417	34.3073	2281.05	82.662	49.36
BMP2K	775.845	662.672	896.387	196.027	176.657
BMP3	0	0	0	0	0
BMP4	4.98401	0	0	1.18089	0
BMP5	0	0	0	0	0
BMP6	0	112.853	22.7741	0	1.73193
BMP7	74.7602	0	122.98	0	36.3706
BMP8A	373.801	719.55	242.316	152.334	156.74
BMP8B	86.3896	66.8089	63.7674	572.729	108.246
BMPER	0	0	0	0	3.46386
BMPR1A	0	0	42.8152	0	11.2576
BMPR1B	1.66134	0	0	0	0
BMPR2	534.951	391.825	524.714	402.682	555.084
BMS1	3420.69	3619.42	3018.02	1972.08	2338.97
BMS1P17	0	0	0	0	0
BMS1P18	0	0	0	0	0
BMS1P20	1010.09	1323.54	1611.49	1640.25	1012.31
BMS1P4	426.964	422.521	399.002	436.928	406.138
BMS1P4	426.964	422.521	399.002	436.928	406.138
BMS1P5	48.1788	52.3637	89.2743	69.6722	82.2667
BMS1P6	209.329	108.339	77.4318	75.5767	83.1327
BMX	0	0	0	0	0
BNC1	0	0	0	0	0
BNC2	0	0	2.73289	0	0.865966
BNIP1	435.27	310.571	159.418	426.3	208.698
BNIP2	6014.04	7777.82	7187.49	5750.91	6996.14
BNIP3	220.958	488.427	225.919	500.695	219.955
BNIP3L	3115.01	5680.56	4741.56	2734.93	2687.09
BNIPL	54.8241	87.5738	116.603	0	13.8554
BOC	152.843	0	0	10.628	0
BOD1	328.945	462.245	305.172	265.699	215.625
BOD1L1	4012.13	3700.67	3466.21	3698.53	3688.15
BOD1L2	0	0	0	0	0
BOK	63.1308	9.93105	0	233.815	136.823
BOK-AS1	0	0	0	0	0
BOLA1	9.96803	86.671	187.658	220.826	212.162
BOLA2	0	0	0	0	0
BOLA2B	0	0	0	0	0
BOLA3	136.23	179.662	291.508	260.976	216.491
BOLA3-AS1	116.294	241.054	288.775	183.037	108.246
BOLL	0	5.41694	0	0	9.52562
BOP1	174.44	117.367	110.226	116.908	77.9369
BORA	212.651	391.825	103.85	256.252	439.911
BPESC1	0	0	0	0	0
BPGM	1202.81	1699.11	1563.21	1146.64	749.06
BPHL	49.8401	96.6021	131.179	155.877	212.162
BPI	0	0	0	0	0
BPIFA1	0	0	0	0	0
BPIFA2	0	0	0	0	0
BPIFA3	0	0	0	0	0
BPIFA4P	0	0	0	0	0
BPIFB1	0	0	0	0	0
BPIFB2	0	0	0	0	0
BPIFB3	0	0	0	0	0
BPIFB4	0	0	0	0	0
BPIFB6	0	0	0	0	0
BPIFC	0	0	0	0	0
BPNT1	141.214	251.888	282.398	478.259	327.335
BPTF	4155.01	2802.36	3437.06	4048.08	4561.04
BPY2	0	0	0	0	0
BPY2B	0	0	0	0	0
BPY2C	0	0	0	0	0
BRAF	3910.79	2742.78	2335.71	798.279	869.429
BRAP	2134.82	3064.18	3117.31	2052.38	2096.5
BRAT1	3414.05	2745.48	1516.75	3828.43	4218.12
BRCA1	111.31	1.80565	0.910962	322.382	56.2878
BRCA2	249.201	428.841	213.165	115.727	256.326
BRCC3	1146.32	913.657	743.345	1544.6	1249.59
BRD1	5945.93	6762.14	5228.92	3072.66	4500.42
BRD2	19849.7	16822.3	14398.7	5091.98	5690.26
BRD2	19849.7	16822.3	14398.7	5091.98	5690.26
BRD2	19849.7	16822.3	14398.7	5091.98	5690.26
BRD2	19849.7	16822.3	14398.7	5091.98	5690.26
BRD2	19849.7	16822.3	14398.7	5091.98	5690.26
BRD2	19849.7	16822.3	14398.7	5091.98	5690.26
BRD2	19849.7	16822.3	14398.7	5091.98	5690.26
BRD3	1520.12	970.535	1014.81	2166.92	2147.59
BRD4	4993.98	4560.16	4828.1	3040.78	2716.53
BRD7	1353.99	1535.7	2112.52	2294.46	1510.24
BRD7P3	94.6962	18.9593	73.788	17.7133	19.9172
BRD8	2683.06	3303.43	3419.75	2842.39	2751.17
BRD9	1319.1	1896.83	1522.22	1265.91	1426.25
BRDT	0	0	0	0	0
BRE	1978.65	1511.33	1714.43	2064.19	2331.18
BRE-AS1	1154.63	213.066	145.754	95.6517	115.173
BREA2	0	0	19.1302	0	19.9172
BRF1	717.698	808.027	558.42	516.047	1002.79
BRF2	566.516	505.581	564.797	606.975	441.642
BRI3	68.1148	43.3355	90.1853	43.6928	53.6899
BRI3BP	34.8881	32.5016	58.3016	89.7473	131.627
BRICD5	51.5015	0	16.3973	31.8839	31.1748
BRINP1	0	0	0	0	0
BRINP2	0	0	0	0	0
BRINP3	0	0	0	0	0
BRIP1	88.0509	25.279	0	17.7133	55.4218
BRIX1	2186.32	2000.66	1909.38	2286.19	2287.88
BRK1	1702.87	1901.35	2377.61	3098.64	3068.98
BRMS1	2923.95	5305.89	4115.73	2751.46	2231.59
BRMS1L	554.887	375.574	301.529	200.751	143.75
BROX	1096.48	1129.43	1104.09	1283.62	1441.83
BRPF1	2403.96	2773.47	3161.04	2133.86	2496.58
BRPF3	734.311	738.509	453.659	212.559	450.302
BRS3	0	0	0	0	0
BRSK1	21.5974	5.41694	15.4864	0	0
BRSK2	36.5494	0	39.1714	53.1398	12.1235
BRWD1	3714.75	4738.02	3082.7	4773.14	5763.87
BRWD1-AS1	0	0	0	1.18089	0
BRWD1-IT2	0	0	0	63.7678	38.9685
BRWD3	787.474	317.794	618.543	418.033	594.918
BSCL2	48.1788	28.8903	39.1714	51.959	31.1748
BSDC1	4110.15	5209.29	4297.92	2953.39	2552.87
BSG	10179	10964.8	12247	11344.8	10497.2
BSN	31.5654	0	0	0	6.06176
BSN-AS2	0	0	0	0	0
BSND	0	0	0	0	0
BSPH1	0	0	0	0	0
BSPRY	137.891	170.634	73.788	46.0545	16.4533
BST1	61.4695	0	0	15.3515	18.1853
BST2	3319.35	2239	1351.87	4802.66	4301.25
BSX	0	0	0	0	0
BTAF1	9233.71	7114.25	4948.35	3782.38	5253.81
BTBD1	3375.84	5150.61	3824.22	4183.88	4673.62
BTBD10	714.375	763.788	1267.15	902.197	1068.6
BTBD11	446.9	3069.6	2253.72	66.1296	262.388
BTBD16	0	0	0	0	0
BTBD17	0	0	0	0	0
BTBD18	24.9201	225.706	69.2331	7.08531	0
BTBD19	81.4055	100.213	240.494	16.5324	59.7516
BTBD2	1252.65	672.603	322.481	1287.17	1549.21
BTBD3	528.305	709.619	264.179	318.839	278.841
BTBD6	1697.89	1596.19	1851.08	2231.87	1725.87
BTBD7	2575.07	1641.33	2499.68	1091.14	1355.24
BTBD7	2575.07	1641.33	2499.68	1091.14	1355.24
BTBD8	0	18.9593	4.55481	80.3002	90.0604
BTBD8	0	18.9593	4.55481	80.3002	90.0604
BTBD9	800.765	1203.46	1551.37	520.771	592.32
BTC	0	0	0	0	0
BTD	701.084	839.625	953.778	516.047	773.307
BTF3	6597.17	6155.45	6093.43	5569.06	5245.15
BTF3L4	1869	2892.64	2506.97	2442.07	2278.36
BTF3P11	0	0	0	0	0
BTG1	43869.3	44967.8	51952.2	23590.6	27744.7
BTG2	22904.9	13111.7	7786	24473.9	28610.6
BTG3	883.832	1466.18	1754.51	327.105	271.047
BTG3	883.832	1466.18	1754.51	327.105	271.047
BTG4	0	0	0	0	0
BTK	23.2587	3.61129	13.6644	23.6177	12.1235
BTLA	0	0	0	0	0
BTN1A1	0	0	0	0	0
BTN2A1	2001.91	1615.15	2034.18	1765.42	1792.55
BTN2A2	1555.01	2230.88	649.516	361.351	237.275
BTN2A3P	11.6294	115.561	26.4179	25.9795	77.0709
BTN3A1	2211.24	279.875	826.243	2492.85	2164.05
BTN3A2	1860.7	966.021	869.058	3258.06	3126.14
BTN3A3	1103.13	853.168	469.146	2251.95	1798.61
BTNL10	0	0	0	16.5324	0
BTNL2	0	0	0	0	0
BTNL2	0	0	0	0	0
BTNL2	0	0	0	0	0
BTNL2	0	0	0	0	0
BTNL2	0	0	0	0	0
BTNL2	0	0	0	0	0
BTNL2	0	0	0	0	0
BTNL2	0	0	0	0	0
BTNL2	0	0	0	0	0
BTNL3	0	0	0	0	0
BTNL8	0	0	0	0	0
[truncated: 26,361 more rows]
