# Supplementary material for: The NKL-code for innate lymphoid cells reveals deregulated expression of NKL homeobox genes HHEX and HLX in anaplastic large cell lymphoma (ALCL)
Source: Oncotarget. 2020 Aug 25;11(34):3208–26. doi: 10.18632/oncotarget.27683 (PMC7456612; doi:10.18632/oncotarget.27683)
Supplement: Supplementary file 4 [file oncotarget-11-3208-s004.xlsx]

## Sheet: GSE90834_20161009_Pasteur_exons
Gene	ILCP (AI1)	ILCP (AI6)	CD34 (AI2)	CD34 (AI7)	ILCP	CD34
A1BG	243.111	272.275	366.099	350.47	257.693	358.284
A1BG-AS1	28.601	7.779	15.469	4.801	18.19	10.135
A1CF	0	0	0	0	0	0
A2M	0	0	0	0	0	0
A2M-AS1	7.15	31.117	30.938	24.005	19.1335	27.4715
A2ML1	0	0	0	0	0	0
A2MP1	0	0	0	0	0	0
A3GALT2	0	0	0	0	0	0
A4GALT	0	0	0	0	0	0
A4GNT	0	0	0	0	0	0
AA06	0	0	0	0	0	0
AAAS	150.157	23.338	165.002	172.834	86.7475	168.918
AACS	64.353	23.338	61.876	52.811	43.8455	57.3435
AACSP1	0	0	0	0	0	0
AADAC	0	0	0	0	0	0
AADACL2	0	0	0	0	0	0
AADACL2-AS1	0	7.779	0	0	3.8895	0
AADACL3	0	0	0	0	0	0
AADACL4	0	0	0	0	0	0
AADACP1	0	0	0	0	0	0
AADAT	0	0	41.251	76.815	0	59.033
AAED1	235.961	178.924	128.908	201.64	207.442	165.274
AAGAB	92.954	38.896	61.876	38.408	65.925	50.142
AAK1	1122.6	941.294	330.005	336.067	1031.95	333.036
AAMDC	71.503	38.896	77.345	120.024	55.1995	98.6845
AAMP	228.811	108.91	154.69	163.233	168.861	158.962
AANAT	14.301	0	0	0	7.1505	0
AAR2	35.752	46.676	72.189	48.01	41.214	60.0995
AARD	0	0	0	0	0	0
AARS	85.804	31.117	92.814	148.83	58.4605	120.822
AARS2	57.203	62.234	108.283	158.432	59.7185	133.357
AARSD1	200.209	85.572	340.318	264.053	142.891	302.185
AASDH	0	77.793	46.407	48.01	38.8965	47.2085
AASDHPPT	92.954	108.91	87.658	115.223	100.932	101.441
AASS	0	15.559	216.566	254.451	7.7795	235.508
AATBC	0	0	0	0	0	0
AATF	300.314	163.365	417.662	374.475	231.84	396.068
AATK	21.451	0	5.156	52.811	10.7255	28.9835
AATK-AS1	0	0	0	0	0	0
ABALON	0	15.559	0	0	7.7795	0
ABAT	0	7.779	56.72	28.806	3.8895	42.763
ABCA1	0	23.338	10.313	43.209	11.669	26.761
ABCA10	28.601	0	0	0	14.3005	0
ABCA11P	50.052	15.559	20.625	33.607	32.8055	27.116
ABCA12	0	0	0	0	0	0
ABCA13	0	0	5.156	14.403	0	9.7795
ABCA17P	0	0	0	4.801	0	2.4005
ABCA2	1165.5	847.942	257.816	225.645	1006.72	241.731
ABCA3	35.752	7.779	41.251	33.607	21.7655	37.429
ABCA4	0	0	0	0	0	0
ABCA5	64.353	70.014	30.938	4.801	67.1835	17.8695
ABCA6	0	7.779	0	0	3.8895	0
ABCA7	807.988	917.956	195.94	177.635	862.972	186.787
ABCA8	7.15	0	10.313	9.602	3.575	9.9575
ABCA9	250.262	132.248	0	0	191.255	0
ABCA9-AS1	0	0	0	0	0	0
ABCB1	135.856	46.676	82.501	76.815	91.266	79.658
ABCB10	107.255	101.131	36.094	67.213	104.193	51.6535
ABCB11	0	0	0	0	0	0
ABCB4	0	0	0	0	0	0
ABCB5	21.451	23.338	0	0	22.3945	0
ABCB6	21.451	0	51.563	14.403	10.7255	32.983
ABCB7	14.301	31.117	82.501	139.228	22.709	110.865
ABCB8	64.353	15.559	36.094	24.005	39.956	30.0495
ABCB9	0	0	10.313	9.602	0	9.9575
ABCC1	143.007	46.676	376.412	268.854	94.8415	322.633
ABCC10	78.654	101.131	46.407	52.811	89.8925	49.609
ABCC11	0	0	0	0	0	0
ABCC12	0	0	0	0	0	0
ABCC13	0	0	0	4.801	0	2.4005
ABCC2	7.15	0	0	4.801	3.575	2.4005
ABCC3	0	0	0	0	0	0
ABCC4	14.301	31.117	72.189	57.611	22.709	64.9
ABCC5	35.752	38.896	82.501	62.412	37.324	72.4565
ABCC5-AS1	0	0	0	0	0	0
ABCC6	0	0	20.625	4.801	0	12.713
ABCC6P1	0	0	0	0	0	0
ABCC6P2	0	0	10.313	0	0	5.1565
ABCC8	0	0	0	0	0	0
ABCC9	0	0	0	0	0	0
ABCD1	57.203	46.676	56.72	96.019	51.9395	76.3695
ABCD2	0	0	0	0	0	0
ABCD3	50.052	101.131	20.625	48.01	75.5915	34.3175
ABCD4	300.314	217.82	252.66	278.456	259.067	265.558
ABCE1	42.902	93.351	56.72	120.024	68.1265	88.372
ABCF1	393.268	248.937	185.628	177.635	321.102	181.631
ABCF2	57.203	101.131	134.065	100.82	79.167	117.442
ABCF3	100.105	272.275	139.221	144.029	186.19	141.625
ABCG1	35.752	38.896	36.094	28.806	37.324	32.45
ABCG2	0	0	5.156	14.403	0	9.7795
ABCG4	0	0	0	0	0	0
ABCG5	0	0	0	0	0	0
ABCG8	0	0	0	0	0	0
ABHD1	0	0	15.469	28.806	0	22.1375
ABHD10	7.15	7.779	51.563	57.611	7.4645	54.587
ABHD11	114.405	62.234	46.407	9.602	88.3195	28.0045
ABHD11-AS1	0	0	0	0	0	0
ABHD12	107.255	116.689	108.283	129.626	111.972	118.954
ABHD12B	0	0	0	0	0	0
ABHD13	71.503	85.572	20.625	67.213	78.5375	43.919
ABHD14A	100.105	194.482	180.471	153.631	147.293	167.051
ABHD14A-ACY1	35.752	31.117	195.94	148.83	33.4345	172.385
ABHD14B	300.314	217.82	778.605	619.323	259.067	698.964
ABHD15	135.856	132.248	82.501	52.811	134.052	67.656
ABHD16A	193.059	178.924	252.66	240.048	185.992	246.354
ABHD16B	0	0	0	0	0	0
ABHD17A	850.89	606.784	324.849	355.271	728.837	340.06
ABHD17B	107.255	163.365	273.285	177.635	135.31	225.46
ABHD17C	21.451	23.338	5.156	4.801	22.3945	4.9785
ABHD18	28.601	140.027	113.439	19.204	84.314	66.3215
ABHD2	407.569	404.523	422.819	302.46	406.046	362.639
ABHD3	185.909	140.027	46.407	24.005	162.968	35.206
ABHD4	57.203	101.131	283.598	192.038	79.167	237.818
ABHD5	85.804	70.014	25.782	38.408	77.909	32.095
ABHD6	0	0	10.313	4.801	0	7.557
ABHD8	21.451	15.559	61.876	48.01	18.505	54.943
ABI1	421.87	373.406	299.067	244.849	397.638	271.958
ABI2	178.758	318.951	366.099	360.072	248.855	363.086
ABI3	0	7.779	5.156	0	3.8895	2.578
ABI3BP	0	0	0	0	0	0
ABL1	42.902	70.014	103.127	67.213	56.458	85.17
ABL2	221.66	264.496	299.067	278.456	243.078	288.762
ABLIM1	786.537	863.501	469.226	480.096	825.019	474.661
ABLIM2	0	0	0	0	0	0
ABLIM3	0	0	0	0	0	0
ABO	0	0	128.908	120.024	0	124.466
ABR	514.824	264.496	123.752	67.213	389.66	95.4825
ABRA	0	0	0	0	0	0
ABRACL	321.765	163.365	170.159	331.266	242.565	250.713
ABT1	271.713	155.586	165.002	110.422	213.65	137.712
ABTB1	400.419	287.834	211.409	206.441	344.126	208.925
ABTB2	35.752	7.779	5.156	0	21.7655	2.578
ACAA1	507.674	264.496	288.754	340.868	386.085	314.811
ACAA2	92.954	70.014	103.127	235.247	81.484	169.187
ACACA	35.752	7.779	103.127	100.82	21.7655	101.974
ACACB	21.451	15.559	46.407	24.005	18.505	35.206
ACAD10	14.301	54.455	134.065	100.82	34.378	117.442
ACAD11	135.856	7.779	170.159	201.64	71.8175	185.899
ACAD8	121.556	38.896	56.72	62.412	80.226	59.566
ACAD9	135.856	93.351	67.032	96.019	114.603	81.5255
ACADL	0	0	0	0	0	0
ACADM	64.353	77.793	123.752	110.422	71.073	117.087
ACADS	100.105	140.027	185.628	168.033	120.066	176.83
ACADSB	71.503	31.117	51.563	62.412	51.31	56.9875
ACADVL	521.974	412.302	830.169	619.323	467.138	724.746
ACAN	0	0	0	0	0	0
ACAP1	1237.01	1089.1	788.918	696.139	1163.05	742.529
ACAP2	221.66	350.068	195.94	331.266	285.864	263.603
ACAP3	264.562	171.144	247.504	182.436	217.853	214.97
ACAT1	50.052	31.117	77.345	134.427	40.5845	105.886
ACAT2	200.209	124.469	56.72	100.82	162.339	78.77
ACBD3	157.307	108.91	77.345	148.83	133.108	113.088
ACBD4	14.301	93.351	144.377	67.213	53.826	105.795
ACBD5	143.007	38.896	61.876	72.014	90.9515	66.945
ACBD6	71.503	23.338	170.159	259.252	47.4205	214.706
ACBD7	7.15	7.779	10.313	4.801	7.4645	7.557
ACCS	157.307	116.689	556.883	398.479	136.998	477.681
ACCSL	0	0	0	0	0	0
ACD	135.856	108.91	175.315	72.014	122.383	123.665
ACE	7.15	38.896	25.782	19.204	23.023	22.493
ACE2	0	0	0	0	0	0
ACER1	0	0	0	0	0	0
ACER2	0	7.779	0	0	3.8895	0
ACER3	64.353	85.572	67.032	81.616	74.9625	74.324
ACHE	0	0	0	19.204	0	9.602
ACIN1	307.464	396.744	448.6	398.479	352.104	423.539
ACKR1	0	0	0	0	0	0
ACKR2	0	0	0	0	0	0
ACKR3	50.052	0	25.782	19.204	25.026	22.493
ACKR4	0	0	0	0	0	0
ACLY	85.804	46.676	103.127	91.218	66.24	97.1725
ACMSD	0	0	0	0	0	0
ACO1	0	15.559	25.782	38.408	7.7795	32.095
ACO2	150.157	140.027	170.159	129.626	145.092	149.892
ACOT1	28.601	15.559	41.251	9.602	22.08	25.4265
ACOT11	0	0	0	0	0	0
ACOT12	0	0	0	0	0	0
ACOT13	78.654	15.559	113.439	172.834	47.1065	143.137
ACOT2	0	31.117	10.313	19.204	15.5585	14.7585
ACOT4	0	7.779	15.469	19.204	3.8895	17.3365
ACOT6	0	0	0	0	0	0
ACOT7	157.307	7.779	41.251	72.014	82.543	56.6325
ACOT8	143.007	116.689	185.628	172.834	129.848	179.231
ACOT9	85.804	46.676	46.407	24.005	66.24	35.206
ACOX1	71.503	77.793	61.876	110.422	74.648	86.149
ACOX2	0	0	0	48.01	0	24.005
ACOX3	21.451	31.117	67.032	43.209	26.284	55.1205
ACOXL	0	0	0	0	0	0
ACP1	450.471	280.054	448.6	710.542	365.262	579.571
ACP2	28.601	7.779	30.938	62.412	18.19	46.675
ACP5	28.601	0	10.313	28.806	14.3005	19.5595
ACP6	0	15.559	97.97	120.024	7.7795	108.997
ACPP	0	0	0	0	0	0
ACPT	0	0	0	0	0	0
ACR	0	0	0	0	0	0
ACRBP	14.301	23.338	67.032	76.815	18.8195	71.9235
ACRC	14.301	15.559	5.156	0	14.93	2.578
ACRV1	0	0	0	0	0	0
ACSBG1	0	0	0	0	0	0
ACSBG2	0	0	0	0	0	0
ACSF2	28.601	38.896	113.439	100.82	33.7485	107.129
ACSF3	150.157	132.248	206.253	216.043	141.202	211.148
ACSL1	14.301	70.014	51.563	100.82	42.1575	76.1915
ACSL3	50.052	140.027	41.251	100.82	95.0395	71.0355
ACSL4	21.451	31.117	56.72	57.611	26.284	57.1655
ACSL5	85.804	85.572	108.283	86.417	85.688	97.35
ACSL6	0	0	0	4.801	0	2.4005
ACSM1	0	0	10.313	14.403	0	12.358
ACSM2A	0	0	0	0	0	0
ACSM2B	0	0	0	0	0	0
ACSM3	21.451	23.338	128.908	211.242	22.3945	170.075
ACSM4	0	0	5.156	0	0	2.578
ACSM5	0	0	0	0	0	0
ACSM6	0	0	0	0	0	0
ACSS1	193.059	155.586	340.318	292.858	174.322	316.588
ACSS2	14.301	0	185.628	81.616	7.1505	133.622
ACSS3	0	0	5.156	0	0	2.578
ACTA1	21.451	7.779	0	0	14.615	0
ACTA2	28.601	0	56.72	91.218	14.3005	73.969
ACTA2-AS1	0	0	0	0	0	0
ACTB	4154.34	2302.67	2083.16	2371.67	3228.51	2227.41
ACTBL2	0	0	0	0	0	0
ACTC1	0	0	0	9.602	0	4.801
ACTG1	5534.36	2364.9	5893.68	6198.04	3949.63	6045.86
ACTG1P17	0	7.779	15.469	24.005	3.8895	19.737
ACTG1P20	78.654	93.351	61.876	62.412	86.0025	62.144
ACTG1P4	0	0	10.313	0	0	5.1565
ACTG2	0	7.779	0	4.801	3.8895	2.4005
ACTL10	7.15	46.676	10.313	0	26.913	5.1565
ACTL6A	35.752	31.117	41.251	62.412	33.4345	51.8315
ACTL6B	0	0	0	0	0	0
ACTL7A	0	0	0	0	0	0
ACTL7B	0	0	0	0	0	0
ACTL8	0	0	0	4.801	0	2.4005
ACTL9	0	0	0	0	0	0
ACTN1	7.15	0	278.442	206.441	3.575	242.442
ACTN1-AS1	0	0	0	0	0	0
ACTN2	0	0	0	0	0	0
ACTN3	0	0	0	9.602	0	4.801
ACTN4	1608.83	1843.69	1526.27	1253.05	1726.26	1389.66
ACTR10	200.209	108.91	134.065	153.631	154.56	143.848
ACTR1A	307.464	217.82	391.881	244.849	262.642	318.365
ACTR1B	436.17	194.482	412.506	312.062	315.326	362.284
ACTR2	536.275	793.487	577.509	777.755	664.881	677.632
ACTR3	378.968	404.523	206.253	283.256	391.745	244.754
ACTR3B	0	0	15.469	28.806	0	22.1375
ACTR3BP2	0	0	0	0	0	0
ACTR3BP5	0	0	0	0	0	0
ACTR3C	0	0	5.156	33.607	0	19.3815
ACTR5	250.262	155.586	103.127	72.014	202.924	87.5705
ACTR6	14.301	23.338	41.251	52.811	18.8195	47.031
ACTR8	128.706	77.793	36.094	110.422	103.249	73.258
ACTRT1	0	0	0	0	0	0
ACTRT2	0	0	0	0	0	0
ACTRT3	0	7.779	0	0	3.8895	0
ACVR1	7.15	7.779	20.625	33.607	7.4645	27.116
ACVR1B	21.451	15.559	20.625	14.403	18.505	17.514
ACVR1C	0	0	0	0	0	0
ACVR2A	35.752	70.014	0	14.403	52.883	7.2015
ACVR2B	7.15	0	5.156	14.403	3.575	9.7795
ACVR2B-AS1	0	0	5.156	0	0	2.578
ACVRL1	0	0	0	0	0	0
ACY1	35.752	23.338	221.722	153.631	29.545	187.677
ACY3	0	0	262.973	235.247	0	249.11
ACYP1	143.007	163.365	123.752	124.825	153.186	124.288
ACYP2	50.052	31.117	46.407	72.014	40.5845	59.2105
ADA	143.007	116.689	422.819	393.678	129.848	408.249
ADAD1	0	0	0	0	0	0
ADAD2	0	0	5.156	0	0	2.578
ADAL	28.601	7.779	36.094	14.403	18.19	25.2485
ADAM10	143.007	186.703	46.407	76.815	164.855	61.611
ADAM11	0	0	36.094	24.005	0	30.0495
ADAM12	0	0	0	0	0	0
ADAM15	78.654	46.676	154.69	168.033	62.665	161.361
ADAM17	71.503	70.014	190.784	129.626	70.7585	160.205
ADAM18	0	0	0	0	0	0
ADAM19	7.15	7.779	5.156	14.403	7.4645	9.7795
ADAM1A	14.301	23.338	10.313	9.602	18.8195	9.9575
ADAM2	0	0	0	0	0	0
ADAM20	0	0	0	0	0	0
ADAM20P1	0	0	0	0	0	0
ADAM21	0	0	0	0	0	0
ADAM21P1	0	0	0	0	0	0
ADAM22	7.15	0	20.625	4.801	3.575	12.713
ADAM23	0	0	0	0	0	0
ADAM28	64.353	46.676	190.784	225.645	55.5145	208.214
ADAM29	0	0	0	0	0	0
ADAM30	0	0	0	0	0	0
ADAM32	0	0	0	4.801	0	2.4005
ADAM33	0	0	0	0	0	0
ADAM3A	0	0	0	0	0	0
ADAM5	0	0	0	0	0	0
ADAM6	0	0	0	0	0	0
ADAM7	0	0	0	0	0	0
ADAM8	807.988	396.744	330.005	220.844	602.366	275.424
ADAM9	64.353	7.779	10.313	38.408	36.066	24.3605
ADAMDEC1	0	0	0	0	0	0
ADAMTS1	0	0	5.156	19.204	0	12.18
ADAMTS10	757.935	980.19	113.439	163.233	869.062	138.336
ADAMTS12	0	0	0	0	0	0
ADAMTS13	0	0	41.251	19.204	0	30.2275
ADAMTS14	0	0	15.469	24.005	0	19.737
ADAMTS15	7.15	0	0	0	3.575	0
ADAMTS16	0	0	0	0	0	0
ADAMTS17	0	0	0	4.801	0	2.4005
ADAMTS18	0	0	0	0	0	0
ADAMTS19	0	0	5.156	0	0	2.578
ADAMTS19-AS1	0	0	0	0	0	0
ADAMTS2	0	0	0	0	0	0
ADAMTS20	0	0	0	0	0	0
ADAMTS3	0	0	0	9.602	0	4.801
ADAMTS4	0	0	0	0	0	0
ADAMTS5	0	0	0	0	0	0
ADAMTS6	0	0	5.156	0	0	2.578
ADAMTS7	92.954	31.117	10.313	0	62.0355	5.1565
ADAMTS7P1	42.902	7.779	0	0	25.3405	0
ADAMTS8	0	0	0	0	0	0
ADAMTS9	0	0	5.156	0	0	2.578
ADAMTS9-AS1	0	0	0	0	0	0
ADAMTS9-AS2	0	0	0	0	0	0
ADAMTSL1	0	0	0	0	0	0
ADAMTSL2	0	0	0	0	0	0
ADAMTSL3	0	0	0	0	0	0
ADAMTSL4	0	0	10.313	28.806	0	19.5595
ADAMTSL4-AS1	14.301	15.559	10.313	14.403	14.93	12.358
ADAMTSL5	0	0	0	0	0	0
ADAP1	128.706	140.027	5.156	14.403	134.366	9.7795
ADAP2	0	0	5.156	0	0	2.578
ADAR	793.687	536.771	443.444	451.29	665.229	447.367
ADARB1	71.503	31.117	108.283	201.64	51.31	154.962
ADARB2	0	0	0	9.602	0	4.801
ADARB2-AS1	0	0	0	0	0	0
ADAT1	107.255	62.234	154.69	139.228	84.7445	146.959
ADAT2	100.105	93.351	257.816	302.46	96.728	280.138
ADAT3	14.301	0	36.094	0	7.1505	18.047
ADCK1	0	0	46.407	48.01	0	47.2085
ADCK2	42.902	15.559	108.283	67.213	29.2305	87.748
ADCK3	157.307	132.248	598.134	408.081	144.777	503.108
ADCK4	114.405	62.234	159.846	153.631	88.3195	156.738
ADCK5	78.654	31.117	51.563	86.417	54.8855	68.99
ADCY1	21.451	0	0	4.801	10.7255	2.4005
ADCY10	0	0	0	0	0	0
ADCY10P1	14.301	0	0	24.005	7.1505	12.0025
ADCY2	7.15	0	5.156	14.403	3.575	9.7795
ADCY3	42.902	85.572	221.722	86.417	64.237	154.07
ADCY4	21.451	62.234	10.313	19.204	41.8425	14.7585
ADCY5	0	0	0	0	0	0
ADCY6	14.301	38.896	128.908	120.024	26.5985	124.466
ADCY7	807.988	630.122	149.533	91.218	719.055	120.375
ADCY8	0	0	0	0	0	0
ADCY9	14.301	0	25.782	4.801	7.1505	15.2915
ADCYAP1	0	0	5.156	4.801	0	4.9785
ADCYAP1R1	0	0	0	0	0	0
ADD1	958.145	653.46	757.98	552.11	805.803	655.045
ADD2	0	0	20.625	4.801	0	12.713
ADD3	586.327	1166.89	180.471	192.038	876.61	186.255
ADD3-AS1	0	23.338	0	0	11.669	0
ADGB	0	0	0	0	0	0
ADGRA1	0	0	0	0	0	0
ADGRA1-AS1	0	0	0	0	0	0
ADGRA2	14.301	23.338	10.313	14.403	18.8195	12.358
ADGRA3	14.301	15.559	56.72	43.209	14.93	49.9645
ADGRB1	0	15.559	0	4.801	7.7795	2.4005
ADGRB2	0	0	0	0	0	0
ADGRB3	0	0	0	0	0	0
ADGRD1	42.902	23.338	15.469	19.204	33.12	17.3365
ADGRE1	0	0	20.625	38.408	0	29.5165
ADGRE2	7.15	15.559	87.658	96.019	11.3545	91.8385
ADGRE3	0	0	0	0	0	0
ADGRE4P	0	0	5.156	0	0	2.578
ADGRE5	2252.36	1633.65	340.318	292.858	1943	316.588
ADGRF1	0	0	0	0	0	0
ADGRF2	0	0	0	0	0	0
ADGRF3	0	0	10.313	4.801	0	7.557
ADGRF4	0	0	0	0	0	0
ADGRF5	0	0	0	0	0	0
ADGRG1	0	0	577.509	336.067	0	456.788
ADGRG2	0	0	0	0	0	0
ADGRG3	14.301	15.559	5.156	9.602	14.93	7.379
ADGRG4	0	0	0	0	0	0
ADGRG5	0	7.779	56.72	86.417	3.8895	71.5685
ADGRG6	0	0	185.628	120.024	0	152.826
ADGRG7	0	0	0	0	0	0
ADGRL1	293.164	108.91	242.347	220.844	201.037	231.596
ADGRL2	7.15	7.779	0	0	7.4645	0
ADGRL3	0	0	0	0	0	0
ADGRL3-AS1	0	0	0	0	0	0
ADGRL4	0	0	0	0	0	0
ADGRV1	0	0	0	0	0	0
ADH1A	0	0	0	0	0	0
ADH1B	0	0	0	0	0	0
ADH1C	0	0	0	0	0	0
ADH4	0	0	0	0	0	0
ADH5	157.307	210.041	288.754	302.46	183.674	295.607
ADH6	0	0	0	0	0	0
ADH7	0	0	0	0	0	0
ADHFE1	64.353	46.676	77.345	81.616	55.5145	79.4805
ADI1	336.066	155.586	201.097	148.83	245.826	174.964
ADIG	0	0	0	0	0	0
ADIPOQ	0	0	0	0	0	0
ADIPOQ-AS1	0	0	0	0	0	0
ADIPOR1	214.51	70.014	134.065	120.024	142.262	127.044
ADIPOR2	85.804	38.896	113.439	76.815	62.35	95.127
ADIRF	0	0	0	0	0	0
ADK	128.706	101.131	159.846	110.422	114.918	135.134
ADM	7.15	15.559	0	0	11.3545	0
ADM2	0	0	0	0	0	0
ADM5	92.954	77.793	97.97	33.607	85.3735	65.7885
ADNP	243.111	217.82	330.005	360.072	230.465	345.038
ADNP2	135.856	93.351	232.035	96.019	114.603	164.027
ADNP-AS1	7.15	0	10.313	0	3.575	5.1565
ADO	14.301	46.676	51.563	48.01	30.4885	49.7865
ADORA1	0	0	0	0	0	0
ADORA2A	0	15.559	0	4.801	7.7795	2.4005
ADORA2A-AS1	0	0	0	0	0	0
ADORA2B	0	0	20.625	0	0	10.3125
ADORA3	0	0	0	0	0	0
ADPGK	157.307	46.676	154.69	153.631	101.992	154.161
ADPGK-AS1	0	0	0	4.801	0	2.4005
ADPRH	7.15	0	15.469	14.403	3.575	14.936
ADPRHL1	0	0	0	0	0	0
ADPRHL2	78.654	77.793	154.69	120.024	78.2235	137.357
ADPRM	64.353	23.338	175.315	360.072	43.8455	267.693
ADRA1A	0	0	0	0	0	0
ADRA1B	0	0	0	0	0	0
ADRA1D	0	0	0	0	0	0
ADRA2A	0	0	30.938	38.408	0	34.673
ADRA2B	7.15	15.559	0	0	11.3545	0
ADRA2C	0	0	0	0	0	0
ADRB1	0	0	0	0	0	0
ADRB2	0	0	0	0	0	0
ADRB3	0	0	0	0	0	0
ADRBK1	1344.26	847.942	1263.3	873.774	1096.1	1068.54
ADRBK2	100.105	38.896	252.66	168.033	69.5005	210.346
ADRM1	672.131	544.55	335.161	216.043	608.341	275.602
ADSL	293.164	233.379	464.069	552.11	263.272	508.09
ADSS	164.458	124.469	118.596	168.033	144.464	143.315
ADSSL1	0	0	25.782	4.801	0	15.2915
ADTRP	0	0	0	0	0	0
AEBP1	7.15	15.559	113.439	72.014	11.3545	92.7265
AEBP2	42.902	155.586	51.563	57.611	99.244	54.587
AEN	85.804	77.793	30.938	4.801	81.7985	17.8695
AES	6707.01	5025.42	1923.31	1915.58	5866.22	1919.45
AFAP1	0	0	0	0	0	0
AFAP1-AS1	0	0	0	0	0	0
AFAP1L1	50.052	70.014	0	0	60.033	0
AFAP1L2	0	0	5.156	9.602	0	7.379
AFF1	286.013	124.469	288.754	331.266	205.241	310.01
AFF2	0	0	15.469	24.005	0	19.737
AFF3	64.353	54.455	82.501	86.417	59.404	84.459
AFF4	300.314	280.054	257.816	144.029	290.184	200.922
AFG3L1P	214.51	132.248	46.407	43.209	173.379	44.808
AFG3L2	128.706	140.027	299.067	403.28	134.366	351.173
AFM	0	0	0	0	0	0
AFMID	0	0	87.658	115.223	0	101.441
AFP	0	0	0	0	0	0
AFTPH	157.307	210.041	159.846	240.048	183.674	199.947
AGA	85.804	62.234	82.501	67.213	74.019	74.857
AGAP1	0	7.779	5.156	0	3.8895	2.578
AGAP11	7.15	23.338	20.625	14.403	15.244	17.514
AGAP1-IT1	0	0	0	0	0	0
AGAP2	85.804	163.365	56.72	48.01	124.585	52.365
AGAP2-AS1	0	0	0	0	0	0
AGAP3	686.432	420.081	154.69	48.01	553.256	101.35
AGAP4	14.301	15.559	5.156	0	14.93	2.578
AGAP5	14.301	0	20.625	28.806	7.1505	24.7155
AGAP6	100.105	70.014	67.032	52.811	85.0595	59.9215
AGAP7P	35.752	38.896	10.313	33.607	37.324	21.96
AGAP9	64.353	23.338	56.72	19.204	43.8455	37.962
AGBL1	0	0	0	0	0	0
AGBL1-AS1	0	0	0	0	0	0
AGBL2	14.301	0	10.313	4.801	7.1505	7.557
AGBL3	0	0	5.156	0	0	2.578
AGBL4	0	0	0	0	0	0
AGBL4-IT1	0	0	0	0	0	0
AGBL5	35.752	85.572	118.596	115.223	60.662	116.91
AGBL5-AS1	0	0	0	0	0	0
AGER	300.314	178.924	82.501	139.228	239.619	110.865
AGFG1	100.105	116.689	103.127	172.834	108.397	137.981
AGFG2	0	7.779	10.313	4.801	3.8895	7.557
AGGF1	21.451	77.793	128.908	134.427	49.622	131.667
AGK	64.353	101.131	67.032	52.811	82.742	59.9215
AGL	21.451	38.896	46.407	52.811	30.1735	49.609
AGMAT	7.15	0	5.156	14.403	3.575	9.7795
AGMO	0	0	0	0	0	0
AGO1	78.654	23.338	144.377	163.233	50.996	153.805
AGO2	386.118	210.041	108.283	62.412	298.079	85.3475
AGO3	21.451	46.676	30.938	24.005	34.0635	27.4715
AGO4	128.706	108.91	123.752	96.019	118.808	109.886
AGPAT1	107.255	101.131	159.846	105.621	104.193	132.733
AGPAT2	185.909	124.469	216.566	196.839	155.189	206.702
AGPAT3	85.804	186.703	170.159	196.839	136.254	183.499
AGPAT4	143.007	46.676	170.159	273.655	94.8415	221.907
AGPAT4-IT1	42.902	15.559	36.094	57.611	29.2305	46.8525
AGPAT5	228.811	318.951	149.533	196.839	273.881	173.186
AGPS	28.601	124.469	103.127	124.825	76.535	113.976
AGR2	0	0	0	0	0	0
AGR3	0	0	0	0	0	0
AGRN	7.15	7.779	0	19.204	7.4645	9.602
AGRP	0	0	10.313	0	0	5.1565
AGT	0	0	0	0	0	0
AGTPBP1	114.405	108.91	51.563	91.218	111.657	71.3905
AGTR1	0	0	0	0	0	0
AGTR2	0	0	0	0	0	0
AGTRAP	0	0	159.846	105.621	0	132.733
AGXT	0	0	0	0	0	0
AGXT2	0	0	0	0	0	0
AHCTF1	42.902	93.351	61.876	62.412	68.1265	62.144
AHCTF1P1	0	0	10.313	14.403	0	12.358
AHCY	92.954	31.117	226.878	278.456	62.0355	252.667
AHCYL1	128.706	217.82	257.816	374.475	173.263	316.145
AHCYL2	42.902	23.338	72.189	9.602	33.12	40.8955
AHDC1	235.961	85.572	30.938	57.611	160.767	44.2745
AHI1	264.562	357.847	72.189	91.218	311.204	81.7035
AHNAK	1623.13	1011.31	417.662	422.484	1317.22	420.073
AHNAK2	0	0	0	0	0	0
AHR	793.687	832.384	556.883	441.688	813.035	499.286
AHRR	0	0	5.156	9.602	0	7.379
AHSA1	257.412	163.365	360.943	360.072	210.388	360.507
AHSA2	343.216	186.703	268.129	436.887	264.959	352.508
AHSG	0	0	0	0	0	0
AHSP	0	0	25.782	0	0	12.891
AICDA	0	7.779	0	4.801	3.8895	2.4005
AIDA	7.15	23.338	25.782	24.005	15.244	24.8935
AIF1	0	7.779	861.107	1099.42	3.8895	980.263
AIF1L	0	0	10.313	33.607	0	21.96
AIFM1	28.601	70.014	92.814	76.815	49.3075	84.8145
AIFM2	7.15	0	15.469	14.403	3.575	14.936
AIFM3	0	23.338	15.469	24.005	11.669	19.737
AIG1	64.353	38.896	36.094	57.611	51.6245	46.8525
AIM1	750.785	560.109	25.782	4.801	655.447	15.2915
AIM1L	0	0	0	0	0	0
AIM2	0	0	0	0	0	0
AIMP1	85.804	202.261	113.439	211.242	144.032	162.34
AIMP2	121.556	23.338	149.533	163.233	72.447	156.383
AIP	286.013	466.757	690.948	619.323	376.385	655.135
AIPL1	0	0	0	4.801	0	2.4005
AIRE	0	0	5.156	0	0	2.578
AIRN	0	0	0	0	0	0
AJAP1	0	0	0	0	0	0
AJUBA	21.451	23.338	0	4.801	22.3945	2.4005
AK1	815.138	715.694	87.658	100.82	765.416	94.239
AK2	228.811	202.261	273.285	312.062	215.536	292.673
AK3	85.804	132.248	170.159	273.655	109.026	221.907
AK4	0	0	5.156	4.801	0	4.9785
AK5	0	15.559	0	0	7.7795	0
AK6	64.353	31.117	56.72	129.626	47.735	93.173
AK7	0	0	5.156	4.801	0	4.9785
AK8	14.301	15.559	0	0	14.93	0
AK9	35.752	54.455	25.782	52.811	45.1035	39.2965
AKAP1	42.902	77.793	134.065	67.213	60.3475	100.639
AKAP10	114.405	93.351	123.752	110.422	103.878	117.087
AKAP11	78.654	93.351	36.094	38.408	86.0025	37.251
AKAP12	0	0	0	0	0	0
AKAP13	900.942	637.901	582.665	604.921	769.421	593.793
AKAP14	0	0	0	0	0	0
AKAP17A	185.909	101.131	30.938	28.806	143.52	29.872
AKAP2	7.15	31.117	46.407	28.806	19.1335	37.6065
AKAP3	0	0	5.156	4.801	0	4.9785
AKAP4	0	0	0	0	0	0
AKAP5	7.15	15.559	5.156	4.801	11.3545	4.9785
AKAP6	0	0	5.156	4.801	0	4.9785
AKAP7	85.804	54.455	77.345	43.209	70.1295	60.277
AKAP8	314.615	171.144	123.752	86.417	242.88	105.084
AKAP8L	650.68	1415.83	1144.7	1123.42	1033.25	1134.06
AKAP9	1129.75	1283.58	763.136	1104.22	1206.67	933.678
AKIP1	14.301	31.117	56.72	72.014	22.709	64.367
AKIRIN1	1015.35	1081.32	763.136	782.556	1048.33	772.846
AKIRIN2	271.713	54.455	92.814	148.83	163.084	120.822
AKNA	1122.6	676.798	391.881	273.655	899.7	332.768
AKNAD1	0	0	0	9.602	0	4.801
AKR1A1	228.811	132.248	510.476	422.484	180.529	466.48
AKR1B1	185.909	140.027	216.566	297.659	162.968	257.113
AKR1B10	0	0	0	0	0	0
AKR1B15	0	0	0	0	0	0
AKR1C1	0	0	41.251	52.811	0	47.031
AKR1C2	0	0	41.251	24.005	0	32.628
AKR1C3	7.15	15.559	366.099	403.28	11.3545	384.689
AKR1C4	0	0	0	0	0	0
AKR1C6P	0	0	0	9.602	0	4.801
AKR1C8P	0	0	0	0	0	0
AKR1D1	7.15	0	10.313	0	3.575	5.1565
AKR1E2	0	0	10.313	24.005	0	17.159
AKR7A2	200.209	116.689	304.223	316.863	158.449	310.543
AKR7A2P1	7.15	0	0	4.801	3.575	2.4005
AKR7A3	0	15.559	10.313	14.403	7.7795	12.358
AKR7L	0	0	0	9.602	0	4.801
AKT1	664.981	357.847	453.757	297.659	511.414	375.708
AKT1S1	193.059	108.91	293.911	369.674	150.984	331.793
AKT2	629.229	482.316	391.881	379.276	555.773	385.578
AKT3	150.157	194.482	118.596	96.019	172.32	107.308
AKTIP	35.752	54.455	25.782	4.801	45.1035	15.2915
ALAD	150.157	85.572	144.377	158.432	117.865	151.404
ALAS1	121.556	101.131	97.97	100.82	111.344	99.395
ALAS2	0	0	0	0	0	0
ALB	0	0	0	0	0	0
ALCAM	35.752	46.676	92.814	134.427	41.214	113.62
ALDH16A1	514.824	350.068	185.628	177.635	432.446	181.631
ALDH18A1	42.902	15.559	92.814	81.616	29.2305	87.215
ALDH1A1	0	0	355.787	465.693	0	410.74
ALDH1A2	0	0	0	0	0	0
ALDH1A3	0	0	0	0	0	0
ALDH1B1	0	15.559	15.469	19.204	7.7795	17.3365
ALDH1L1	0	0	0	0	0	0
ALDH1L1-AS1	0	0	0	0	0	0
ALDH1L1-AS2	0	0	0	0	0	0
ALDH1L2	0	0	0	0	0	0
ALDH2	21.451	31.117	149.533	168.033	26.284	158.783
ALDH3A1	0	0	0	0	0	0
ALDH3A2	250.262	210.041	41.251	100.82	230.151	71.0355
ALDH3B1	228.811	186.703	5.156	4.801	207.757	4.9785
ALDH3B2	0	0	0	0	0	0
ALDH4A1	0	23.338	41.251	28.806	11.669	35.0285
ALDH5A1	0	0	46.407	96.019	0	71.213
ALDH6A1	0	46.676	144.377	148.83	23.338	146.603
ALDH7A1	0	0	51.563	62.412	0	56.9875
ALDH8A1	14.301	0	5.156	9.602	7.1505	7.379
ALDH9A1	85.804	132.248	92.814	105.621	109.026	99.2175
ALDOA	629.229	637.901	876.576	1358.67	633.565	1117.62
ALDOB	0	0	0	0	0	0
ALDOC	429.02	101.131	87.658	43.209	265.075	65.4335
ALG1	14.301	31.117	20.625	14.403	22.709	17.514
ALG10	0	0	5.156	14.403	0	9.7795
ALG10B	7.15	23.338	82.501	43.209	15.244	62.855
ALG11	35.752	46.676	61.876	86.417	41.214	74.1465
ALG12	50.052	38.896	41.251	129.626	44.474	85.4385
ALG13	157.307	101.131	113.439	110.422	129.219	111.93
ALG14	35.752	0	0	4.801	17.876	2.4005
ALG1L	0	15.559	5.156	14.403	7.7795	9.7795
ALG1L2	0	0	0	0	0	0
ALG1L9P	0	0	0	0	0	0
ALG2	100.105	54.455	56.72	52.811	77.28	54.7655
ALG3	171.608	93.351	288.754	340.868	132.48	314.811
ALG5	150.157	108.91	139.221	216.043	129.534	177.632
ALG6	35.752	93.351	36.094	96.019	64.5515	66.0565
ALG8	71.503	70.014	36.094	91.218	70.7585	63.656
ALG9	92.954	23.338	67.032	72.014	58.146	69.523
ALK	0	0	0	0	0	0
ALKBH1	21.451	38.896	41.251	48.01	30.1735	44.6305
ALKBH2	42.902	70.014	123.752	110.422	56.458	117.087
ALKBH3	92.954	70.014	118.596	81.616	81.484	100.106
ALKBH3-AS1	0	0	0	0	0	0
ALKBH4	42.902	38.896	108.283	110.422	40.899	109.352
ALKBH5	243.111	147.806	165.002	86.417	195.459	125.71
ALKBH6	257.412	233.379	139.221	163.233	245.395	151.227
ALKBH7	557.726	458.978	1268.46	1118.62	508.352	1193.54
ALKBH8	7.15	31.117	15.469	0	19.1335	7.7345
ALLC	0	0	0	0	0	0
ALMS1	42.902	70.014	61.876	57.611	56.458	59.7435
ALMS1-IT1	14.301	0	10.313	14.403	7.1505	12.358
ALMS1P	0	7.779	0	0	3.8895	0
ALOX12	0	7.779	20.625	19.204	3.8895	19.9145
ALOX12-AS1	28.601	7.779	0	24.005	18.19	12.0025
ALOX12B	0	0	0	9.602	0	4.801
ALOX12P2	0	0	10.313	0	0	5.1565
ALOX15	0	0	0	0	0	0
ALOX15B	0	0	10.313	4.801	0	7.557
ALOX15P1	0	0	0	0	0	0
ALOX5	0	0	0	0	0	0
ALOX5AP	14.301	0	5.156	19.204	7.1505	12.18
ALOXE3	0	0	0	0	0	0
ALPI	0	0	0	0	0	0
ALPK1	21.451	7.779	87.658	110.422	14.615	99.04
ALPK2	0	0	0	0	0	0
ALPK3	0	0	0	0	0	0
ALPL	0	0	0	0	0	0
ALPP	21.451	7.779	0	0	14.615	0
ALPPL2	0	0	0	0	0	0
ALS2	21.451	62.234	180.471	129.626	41.8425	155.048
ALS2CL	100.105	147.806	0	4.801	123.956	2.4005
ALS2CR11	0	0	0	0	0	0
ALS2CR12	0	7.779	0	0	3.8895	0
ALX1	0	0	0	0	0	0
ALX3	0	0	0	0	0	0
ALX4	0	0	0	0	0	0
ALYREF	228.811	225.599	262.973	172.834	227.205	217.904
AMACR	7.15	0	41.251	24.005	3.575	32.628
AMBN	0	0	0	0	0	0
AMBP	0	0	0	0	0	0
AMBRA1	57.203	70.014	72.189	105.621	63.6085	88.905
AMD1	257.412	217.82	814.7	1109.02	237.616	961.861
AMDHD1	0	0	0	0	0	0
AMDHD2	78.654	77.793	15.469	4.801	78.2235	10.135
AMELX	0	0	0	0	0	0
AMELY	0	0	0	0	0	0
AMER1	14.301	23.338	36.094	19.204	18.8195	27.649
AMER2	0	0	0	0	0	0
AMER3	0	0	0	0	0	0
AMFR	50.052	31.117	72.189	67.213	40.5845	69.701
AMH	0	31.117	0	43.209	15.5585	21.6045
AMHR2	0	0	67.032	43.209	0	55.1205
AMICA1	28.601	38.896	15.469	62.412	33.7485	38.9405
AMIGO1	14.301	0	0	0	7.1505	0
AMIGO2	250.262	85.572	0	0	167.917	0
AMIGO3	14.301	0	20.625	24.005	7.1505	22.315
AMMECR1	64.353	116.689	36.094	33.607	90.521	34.8505
AMMECR1L	42.902	46.676	67.032	115.223	44.789	91.1275
AMN	14.301	0	61.876	38.408	7.1505	50.142
AMN1	21.451	31.117	30.938	28.806	26.284	29.872
AMOT	7.15	7.779	10.313	38.408	7.4645	24.3605
AMOTL1	57.203	54.455	67.032	19.204	55.829	43.118
AMOTL2	0	0	0	0	0	0
AMPD1	0	0	0	0	0	0
AMPD2	321.765	217.82	515.633	494.499	269.793	505.066
AMPD3	214.51	46.676	51.563	100.82	130.593	76.1915
AMPH	0	0	0	0	0	0
AMT	85.804	54.455	159.846	158.432	70.1295	159.139
AMTN	0	0	0	0	0	0
AMY1A	7.15	7.779	0	24.005	7.4645	12.0025
AMY1B	7.15	7.779	0	24.005	7.4645	12.0025
AMY1C	7.15	7.779	0	24.005	7.4645	12.0025
AMY2A	0	7.779	0	0	3.8895	0
AMY2B	50.052	54.455	139.221	96.019	52.2535	117.62
AMZ1	0	0	15.469	0	0	7.7345
AMZ2	286.013	233.379	108.283	96.019	259.696	102.151
AMZ2P1	228.811	178.924	41.251	86.417	203.868	63.834
ANAPC1	28.601	31.117	67.032	110.422	29.859	88.727
ANAPC10	14.301	46.676	25.782	24.005	30.4885	24.8935
ANAPC11	579.177	824.604	675.479	878.575	701.89	777.027
ANAPC13	35.752	54.455	97.97	124.825	45.1035	111.398
ANAPC15	128.706	108.91	216.566	268.854	118.808	242.71
ANAPC16	1701.78	1128	644.541	849.769	1414.89	747.155
ANAPC1P1	7.15	0	0	0	3.575	0
ANAPC2	71.503	46.676	61.876	62.412	59.0895	62.144
ANAPC4	78.654	210.041	170.159	211.242	144.347	190.7
ANAPC5	722.184	350.068	902.357	705.741	536.126	804.049
ANAPC7	157.307	101.131	237.191	206.441	129.219	221.816
ANG	0	0	10.313	28.806	0	19.5595
ANGEL1	0	23.338	25.782	14.403	11.669	20.0925
ANGEL2	114.405	93.351	82.501	86.417	103.878	84.459
ANGPT1	7.15	0	144.377	244.849	3.575	194.613
ANGPT2	0	0	5.156	0	0	2.578
ANGPT4	0	0	0	0	0	0
ANGPTL1	0	0	0	0	0	0
ANGPTL2	0	0	0	0	0	0
ANGPTL3	0	0	0	0	0	0
ANGPTL4	0	0	0	0	0	0
ANGPTL5	0	0	0	0	0	0
ANGPTL6	0	0	61.876	62.412	0	62.144
ANGPTL7	0	0	0	0	0	0
ANGPTL8	0	0	5.156	9.602	0	7.379
ANHX	0	0	0	0	0	0
ANK1	0	0	242.347	129.626	0	185.987
ANK2	0	0	0	0	0	0
ANK3	14.301	46.676	15.469	14.403	30.4885	14.936
ANKAR	35.752	31.117	15.469	43.209	33.4345	29.339
ANKDD1A	0	7.779	5.156	9.602	3.8895	7.379
ANKDD1B	0	0	0	0	0	0
ANKEF1	14.301	15.559	0	4.801	14.93	2.4005
ANKFN1	0	0	0	0	0	0
ANKFY1	193.059	155.586	87.658	115.223	174.322	101.441
ANKH	100.105	85.572	25.782	48.01	92.8385	36.896
ANKHD1	464.772	840.163	273.285	273.655	652.467	273.47
ANKHD1-EIF4EBP3	321.765	770.149	427.975	408.081	545.957	418.028
ANKIB1	143.007	357.847	211.409	216.043	250.427	213.726
ANKK1	0	0	0	0	0	0
ANKLE1	0	15.559	30.938	19.204	7.7795	25.071
ANKLE2	357.517	311.171	299.067	278.456	334.344	288.762
ANKMY1	42.902	62.234	56.72	43.209	52.568	49.9645
ANKMY2	85.804	70.014	67.032	86.417	77.909	76.7245
ANKRA2	278.863	93.351	67.032	124.825	186.107	95.9285
ANKRD1	0	0	0	0	0	0
ANKRD10	286.013	342.289	237.191	230.446	314.151	233.819
ANKRD11	929.543	863.501	675.479	513.702	896.522	594.591
ANKRD12	1115.45	2115.97	541.414	681.736	1615.71	611.575
ANKRD13A	135.856	108.91	87.658	182.436	122.383	135.047
ANKRD13B	0	7.779	41.251	43.209	3.8895	42.23
ANKRD13C	50.052	116.689	20.625	38.408	83.3705	29.5165
ANKRD13D	722.184	599.005	433.131	412.882	660.594	423.006
ANKRD16	7.15	7.779	61.876	76.815	7.4645	69.3455
ANKRD17	157.307	202.261	170.159	144.029	179.784	157.094
ANKRD18A	0	0	0	0	0	0
ANKRD18B	0	0	0	0	0	0
ANKRD18DP	0	0	0	0	0	0
ANKRD19P	0	0	0	0	0	0
ANKRD2	0	0	0	0	0	0
ANKRD20A1	0	0	0	0	0	0
ANKRD20A11P	0	0	5.156	0	0	2.578
ANKRD20A12P	0	0	0	0	0	0
ANKRD20A19P	0	0	0	0	0	0
ANKRD20A2	0	0	0	9.602	0	4.801
ANKRD20A3	0	0	0	9.602	0	4.801
ANKRD20A4	0	0	0	0	0	0
ANKRD20A5P	0	0	36.094	33.607	0	34.8505
ANKRD20A8P	0	0	10.313	0	0	5.1565
ANKRD20A9P	7.15	0	5.156	52.811	3.575	28.9835
ANKRD22	0	0	0	0	0	0
ANKRD23	35.752	23.338	30.938	4.801	29.545	17.8695
ANKRD24	0	0	5.156	4.801	0	4.9785
ANKRD26	107.255	93.351	61.876	81.616	100.303	71.746
ANKRD26P1	0	0	0	0	0	0
ANKRD26P3	0	0	10.313	0	0	5.1565
ANKRD27	257.412	124.469	190.784	148.83	190.94	169.807
ANKRD28	128.706	202.261	562.04	710.542	165.483	636.291
ANKRD29	0	0	0	0	0	0
ANKRD30A	0	0	0	0	0	0
ANKRD30B	0	0	0	0	0	0
ANKRD30BL	0	7.779	5.156	0	3.8895	2.578
ANKRD30BP2	0	0	5.156	0	0	2.578
ANKRD30BP3	0	0	0	0	0	0
ANKRD31	0	0	0	0	0	0
ANKRD33	0	0	0	0	0	0
ANKRD33B	0	0	46.407	33.607	0	40.007
ANKRD34A	7.15	0	0	0	3.575	0
ANKRD34B	0	0	0	0	0	0
ANKRD34C	0	0	0	0	0	0
ANKRD34C-AS1	0	0	0	0	0	0
ANKRD35	0	0	5.156	0	0	2.578
ANKRD36	21.451	70.014	77.345	91.218	45.7325	84.2815
ANKRD36B	50.052	101.131	87.658	120.024	75.5915	103.841
ANKRD36BP1	0	0	0	0	0	0
ANKRD36BP2	0	0	5.156	14.403	0	9.7795
ANKRD36C	107.255	194.482	262.973	355.271	150.868	309.122
ANKRD37	7.15	0	0	9.602	3.575	4.801
ANKRD39	321.765	85.572	46.407	76.815	203.668	61.611
ANKRD40	64.353	15.559	46.407	43.209	39.956	44.808
ANKRD42	35.752	54.455	36.094	57.611	45.1035	46.8525
ANKRD44	457.621	521.212	51.563	76.815	489.416	64.189
ANKRD44-IT1	28.601	178.924	113.439	120.024	103.763	116.731
ANKRD45	0	7.779	5.156	4.801	3.8895	4.9785
ANKRD46	0	0	0	33.607	0	16.8035
ANKRD49	57.203	46.676	36.094	81.616	51.9395	58.855
ANKRD50	0	15.559	36.094	62.412	7.7795	49.253
ANKRD52	121.556	178.924	195.94	196.839	150.24	196.389
ANKRD53	0	0	0	0	0	0
ANKRD54	128.706	101.131	195.94	235.247	114.918	215.594
ANKRD55	0	0	0	0	0	0
ANKRD6	50.052	46.676	36.094	48.01	48.364	42.052
ANKRD60	0	0	0	0	0	0
ANKRD61	0	0	0	0	0	0
ANKRD62	0	0	10.313	0	0	5.1565
ANKRD62P1-PARP4P3	14.301	15.559	10.313	4.801	14.93	7.557
ANKRD63	0	0	5.156	0	0	2.578
ANKRD65	0	0	5.156	4.801	0	4.9785
ANKRD66	0	0	0	0	0	0
ANKRD7	0	0	0	4.801	0	2.4005
ANKRD9	14.301	0	20.625	9.602	7.1505	15.1135
ANKS1A	42.902	15.559	51.563	76.815	29.2305	64.189
ANKS1B	0	0	0	0	0	0
ANKS3	135.856	62.234	226.878	129.626	99.045	178.252
ANKS4B	0	0	0	0	0	0
ANKS6	50.052	0	92.814	33.607	25.026	63.2105
ANKUB1	0	0	0	0	0	0
ANKZF1	286.013	256.716	268.129	187.237	271.365	227.683
ANLN	0	0	5.156	0	0	2.578
ANO1	0	0	0	0	0	0
ANO10	157.307	85.572	128.908	76.815	121.439	102.861
ANO1-AS2	0	0	0	0	0	0
ANO2	0	0	0	0	0	0
ANO3	0	0	0	0	0	0
ANO4	0	0	0	0	0	0
ANO5	0	0	0	0	0	0
ANO6	85.804	85.572	67.032	52.811	85.688	59.9215
ANO7	0	0	0	0	0	0
ANO8	42.902	7.779	46.407	24.005	25.3405	35.206
ANO9	436.17	326.73	97.97	28.806	381.45	63.388
ANOS1	0	0	0	0	0	0
ANP32A	829.439	443.419	670.323	763.352	636.429	716.837
ANP32A-IT1	71.503	108.91	97.97	38.408	90.2065	68.189
ANP32AP1	21.451	7.779	5.156	14.403	14.615	9.7795
ANP32B	1894.84	1135.78	2557.54	2870.97	1515.31	2714.26
ANP32C	35.752	23.338	20.625	9.602	29.545	15.1135
ANP32D	0	0	0	0	0	0
ANP32E	207.36	140.027	87.658	100.82	173.694	94.239
ANPEP	0	0	108.283	120.024	0	114.154
ANTXR1	0	0	0	0	0	0
ANTXR2	14.301	85.572	77.345	134.427	49.9365	105.886
ANTXRL	0	0	0	0	0	0
ANTXRLP1	0	0	0	0	0	0
ANXA1	2359.61	3874.08	912.67	1891.58	3116.85	1402.12
ANXA10	0	0	0	0	0	0
ANXA11	622.079	256.716	407.35	340.868	439.397	374.109
ANXA13	0	0	0	0	0	0
ANXA2	178.758	132.248	30.938	9.602	155.503	20.27
ANXA2P1	7.15	0	0	0	3.575	0
ANXA2P2	35.752	23.338	5.156	0	29.545	2.578
ANXA2P3	7.15	15.559	0	0	11.3545	0
ANXA2R	307.464	155.586	165.002	120.024	231.525	142.513
ANXA3	0	0	0	9.602	0	4.801
ANXA4	14.301	0	128.908	235.247	7.1505	182.077
ANXA5	414.719	194.482	97.97	158.432	304.601	128.201
ANXA6	1136.9	987.969	567.196	369.674	1062.44	468.435
ANXA7	429.02	124.469	221.722	273.655	276.745	247.688
ANXA8	0	0	0	0	0	0
ANXA8L1	0	0	0	0	0	0
ANXA9	0	0	0	0	0	0
AOAH	14.301	0	134.065	81.616	7.1505	107.84
AOAH-IT1	0	0	0	0	0	0
AOC1	0	0	0	0	0	0
AOC2	0	7.779	0	0	3.8895	0
AOC3	0	0	0	0	0	0
AOC4P	0	7.779	0	0	3.8895	0
AOX1	0	0	0	19.204	0	9.602
AOX2P	0	0	67.032	33.607	0	50.3195
AP1AR	21.451	54.455	10.313	28.806	37.953	19.5595
AP1B1	221.66	171.144	541.414	307.261	196.402	424.337
AP1B1P1	0	0	0	0	0	0
AP1G1	121.556	155.586	56.72	86.417	138.571	71.5685
AP1G2	915.243	832.384	613.603	691.338	873.813	652.47
AP1M1	250.262	186.703	288.754	307.261	218.483	298.008
AP1M2	0	0	0	0	0	0
AP1S1	92.954	7.779	77.345	72.014	50.3665	74.6795
AP1S2	71.503	147.806	206.253	408.081	109.655	307.167
AP1S3	57.203	7.779	20.625	14.403	32.491	17.514
AP2A1	92.954	77.793	123.752	91.218	85.3735	107.485
AP2A2	135.856	124.469	206.253	115.223	130.162	160.738
AP2B1	193.059	210.041	242.347	249.65	201.55	245.999
AP2M1	672.131	521.212	1005.48	854.57	596.671	930.027
AP2S1	314.615	295.613	531.102	686.537	305.114	608.82
AP3B1	21.451	93.351	51.563	105.621	57.401	78.592
AP3B2	0	0	0	0	0	0
AP3D1	765.086	295.613	335.161	316.863	530.35	326.012
AP3M1	35.752	77.793	92.814	124.825	56.7725	108.82
AP3M2	21.451	77.793	56.72	81.616	49.622	69.168
AP3S1	114.405	108.91	87.658	120.024	111.657	103.841
AP3S2	114.405	132.248	134.065	129.626	123.326	131.846
AP4B1	414.719	202.261	149.533	144.029	308.49	146.781
AP4B1-AS1	0	0	0	4.801	0	2.4005
AP4E1	42.902	31.117	46.407	19.204	37.0095	32.8055
AP4M1	114.405	62.234	139.221	124.825	88.3195	132.023
AP4S1	50.052	46.676	139.221	91.218	48.364	115.22
AP5B1	78.654	202.261	103.127	62.412	140.457	82.7695
AP5M1	35.752	54.455	51.563	72.014	45.1035	61.7885
AP5S1	85.804	62.234	41.251	38.408	74.019	39.8295
AP5Z1	300.314	350.068	314.536	235.247	325.191	274.892
APAF1	42.902	77.793	72.189	76.815	60.3475	74.502
APBA1	0	0	0	0	0	0
APBA2	0	7.779	25.782	4.801	3.8895	15.2915
APBA3	64.353	93.351	77.345	129.626	78.852	103.486
APBB1	328.915	396.744	113.439	139.228	362.83	126.334
APBB1IP	300.314	217.82	360.943	532.906	259.067	446.924
APBB2	0	7.779	5.156	4.801	3.8895	4.9785
APBB3	171.608	186.703	175.315	148.83	179.156	162.072
APC	42.902	108.91	20.625	43.209	75.906	31.917
APC2	0	0	0	9.602	0	4.801
APCDD1	0	0	0	0	0	0
APCDD1L	0	0	0	0	0	0
APCDD1L-AS1	0	0	0	0	0	0
APCS	0	0	0	0	0	0
APEH	328.915	256.716	438.288	504.1	292.816	471.194
APELA	0	0	0	0	0	0
APEX1	221.66	140.027	1144.7	1387.48	180.844	1266.09
APEX2	14.301	23.338	46.407	76.815	18.8195	61.611
APH1A	700.733	357.847	427.975	345.669	529.29	386.822
APH1B	42.902	116.689	175.315	115.223	79.7955	145.269
API5	78.654	38.896	72.189	91.218	58.775	81.7035
APIP	35.752	7.779	30.938	115.223	21.7655	73.0805
APITD1	0	0	5.156	28.806	0	16.981
APITD1-CORT	0	0	5.156	4.801	0	4.9785
APLF	21.451	7.779	15.469	24.005	14.615	19.737
APLN	0	0	10.313	0	0	5.1565
APLNR	0	0	0	0	0	0
APLP1	0	0	0	0	0	0
APLP2	221.66	210.041	886.888	792.158	215.851	839.523
APMAP	464.772	241.158	149.533	158.432	352.965	153.982
APOA1	0	77.793	82.501	52.811	38.8965	67.656
APOA1-AS	0	0	0	0	0	0
APOA1BP	200.209	155.586	211.409	225.645	177.898	218.527
APOA2	0	0	0	0	0	0
APOA4	0	0	0	0	0	0
APOA5	0	0	0	0	0	0
APOB	0	0	0	0	0	0
APOBEC1	0	0	0	0	0	0
APOBEC2	0	0	0	0	0	0
APOBEC3A	7.15	0	0	9.602	3.575	4.801
APOBEC3A_B	21.451	7.779	20.625	19.204	14.615	19.9145
APOBEC3B	14.301	7.779	20.625	19.204	11.04	19.9145
APOBEC3B-AS1	0	0	0	0	0	0
APOBEC3C	872.341	723.474	943.608	1123.42	797.908	1033.52
APOBEC3D	100.105	70.014	36.094	38.408	85.0595	37.251
APOBEC3F	78.654	101.131	30.938	28.806	89.8925	29.872
APOBEC3G	1136.9	692.356	175.315	139.228	914.63	157.272
APOBEC3H	128.706	85.572	5.156	0	107.139	2.578
APOBEC4	0	0	0	0	0	0
APOBR	765.086	801.266	185.628	172.834	783.176	179.231
APOC1	7.15	0	479.538	441.688	3.575	460.613
APOC1P1	21.451	93.351	82.501	38.408	57.401	60.4545
APOC2	7.15	0	0	4.801	3.575	2.4005
APOC3	0	0	0	0	0	0
APOC4	0	0	0	4.801	0	2.4005
APOC4-APOC2	7.15	0	0	9.602	3.575	4.801
APOD	0	0	0	0	0	0
APOE	14.301	0	247.504	216.043	7.1505	231.774
APOF	0	15.559	0	0	7.7795	0
APOH	0	0	0	0	0	0
APOL1	100.105	77.793	128.908	86.417	88.949	107.662
APOL2	64.353	54.455	82.501	38.408	59.404	60.4545
APOL3	228.811	217.82	51.563	38.408	223.315	44.9855
APOL4	0	38.896	15.469	0	19.448	7.7345
APOL5	0	0	0	0	0	0
APOL6	286.013	264.496	165.002	172.834	275.255	168.918
APOLD1	28.601	147.806	36.094	48.01	88.2035	42.052
APOM	14.301	0	10.313	9.602	7.1505	9.9575
APOO	0	54.455	61.876	48.01	27.2275	54.943
APOOL	85.804	15.559	51.563	134.427	50.6815	92.995
APOOP5	0	15.559	5.156	9.602	7.7795	7.379
APOPT1	200.209	163.365	206.253	249.65	181.787	227.952
APP	28.601	62.234	77.345	91.218	45.4175	84.2815
APPBP2	85.804	54.455	36.094	33.607	70.1295	34.8505
APPL1	321.765	202.261	237.191	393.678	262.013	315.435
APPL2	57.203	85.572	25.782	62.412	71.3875	44.097
APRT	1315.66	1166.89	1691.28	1953.99	1241.28	1822.63
APTR	35.752	0	87.658	67.213	17.876	77.4355
APTX	42.902	46.676	92.814	96.019	44.789	94.4165
AQP1	0	0	0	0	0	0
AQP10	0	7.779	5.156	19.204	3.8895	12.18
AQP11	0	0	0	0	0	0
AQP12A	0	0	0	0	0	0
AQP12B	0	0	0	0	0	0
AQP2	0	0	0	0	0	0
AQP3	350.366	202.261	5.156	0	276.313	2.578
AQP4	0	0	0	0	0	0
AQP4-AS1	0	0	0	0	0	0
AQP5	0	0	0	0	0	0
AQP6	0	0	0	0	0	0
AQP7	0	0	0	0	0	0
AQP7P1	0	0	0	0	0	0
AQP7P3	7.15	0	0	0	3.575	0
AQP8	0	7.779	0	9.602	3.8895	4.801
AQP9	0	0	0	0	0	0
AQR	143.007	62.234	87.658	72.014	102.621	79.836
AR	0	0	15.469	19.204	0	17.3365
ARAF	278.863	217.82	170.159	148.83	248.341	159.495
ARAP1	521.974	404.523	304.223	259.252	463.249	281.738
ARAP2	193.059	233.379	20.625	57.611	213.219	39.118
ARAP3	7.15	0	0	0	3.575	0
ARC	0	0	0	0	0	0
ARCN1	228.811	202.261	175.315	91.218	215.536	133.267
AREG	550.576	567.888	25.782	14.403	559.232	20.0925
AREL1	71.503	31.117	92.814	24.005	51.31	58.4095
ARF1	2152.25	1571.42	1252.99	1128.22	1861.83	1190.61
ARF3	193.059	54.455	226.878	196.839	123.757	211.858
ARF4	207.36	217.82	128.908	158.432	212.59	143.67
ARF4-AS1	7.15	0	41.251	19.204	3.575	30.2275
ARF5	950.994	505.654	881.732	902.58	728.324	892.156
ARF6	557.726	599.005	154.69	312.062	578.365	233.376
ARFGAP1	135.856	241.158	314.536	211.242	188.507	262.889
ARFGAP2	293.164	264.496	582.665	422.484	278.83	502.574
ARFGAP3	221.66	194.482	134.065	134.427	208.071	134.246
ARFGEF1	164.458	233.379	118.596	182.436	198.918	150.516
ARFGEF2	143.007	295.613	72.189	100.82	219.31	86.5045
ARFGEF3	121.556	62.234	5.156	0	91.895	2.578
ARFIP1	50.052	93.351	56.72	52.811	71.7015	54.7655
ARFIP2	114.405	132.248	226.878	196.839	123.326	211.858
ARFRP1	121.556	140.027	257.816	268.854	130.791	263.335
ARG1	0	0	0	0	0	0
ARG2	7.15	7.779	20.625	33.607	7.4645	27.116
ARGFX	14.301	0	10.313	0	7.1505	5.1565
ARGFXP2	0	0	0	0	0	0
ARGLU1	1051.1	770.149	1072.52	1205.04	910.624	1138.78
ARHGAP1	278.863	124.469	175.315	139.228	201.666	157.272
ARHGAP10	57.203	62.234	30.938	67.213	59.7185	49.0755
ARHGAP11A	0	15.559	25.782	48.01	7.7795	36.896
ARHGAP11B	0	0	15.469	4.801	0	10.135
ARHGAP12	78.654	140.027	20.625	33.607	109.34	27.116
ARHGAP15	464.772	388.964	360.943	441.688	426.868	401.315
ARHGAP17	57.203	23.338	56.72	57.611	40.2705	57.1655
ARHGAP18	0	0	10.313	24.005	0	17.159
ARHGAP19	28.601	7.779	36.094	43.209	18.19	39.6515
ARHGAP19-SLIT1	0	7.779	10.313	24.005	3.8895	17.159
ARHGAP20	0	0	0	0	0	0
ARHGAP21	50.052	77.793	67.032	72.014	63.9225	69.523
ARHGAP22	0	0	464.069	264.053	0	364.061
ARHGAP23	7.15	0	30.938	4.801	3.575	17.8695
ARHGAP24	0	15.559	0	0	7.7795	0
ARHGAP25	607.778	474.536	144.377	129.626	541.157	137.002
ARHGAP26	28.601	77.793	77.345	48.01	53.197	62.6775
ARHGAP26-AS1	0	0	0	0	0	0
ARHGAP26-IT1	0	0	0	0	0	0
ARHGAP27	321.765	311.171	175.315	96.019	316.468	135.667
ARHGAP28	0	0	0	0	0	0
ARHGAP29	0	0	0	0	0	0
ARHGAP30	1301.36	777.929	464.069	312.062	1039.64	388.066
ARHGAP31	28.601	31.117	15.469	9.602	29.859	12.5355
ARHGAP31-AS1	7.15	0	0	4.801	3.575	2.4005
ARHGAP32	107.255	178.924	77.345	124.825	143.089	101.085
ARHGAP33	64.353	15.559	206.253	153.631	39.956	179.942
ARHGAP35	78.654	77.793	144.377	153.631	78.2235	149.004
ARHGAP36	0	0	0	0	0	0
ARHGAP39	0	0	0	0	0	0
ARHGAP4	1823.34	2131.52	959.077	849.769	1977.43	904.423
ARHGAP40	0	0	0	0	0	0
ARHGAP42	14.301	0	0	0	7.1505	0
ARHGAP44	0	0	10.313	0	0	5.1565
ARHGAP5	28.601	155.586	123.752	134.427	92.0935	129.089
ARHGAP5-AS1	0	0	10.313	28.806	0	19.5595
ARHGAP6	0	7.779	10.313	9.602	3.8895	9.9575
ARHGAP8	21.451	31.117	5.156	4.801	26.284	4.9785
ARHGAP9	950.994	715.694	422.819	412.882	833.344	417.851
ARHGDIA	1458.67	1190.23	680.635	700.94	1324.45	690.788
ARHGDIB	9188.18	6145.64	6084.47	7787.15	7666.91	6935.81
ARHGDIG	0	0	0	0	0	0
ARHGEF1	686.432	684.577	345.474	446.489	685.505	395.981
ARHGEF10	0	31.117	46.407	14.403	15.5585	30.405
ARHGEF10L	0	0	0	0	0	0
ARHGEF11	21.451	7.779	20.625	33.607	14.615	27.116
ARHGEF12	0	70.014	61.876	91.218	35.007	76.547
ARHGEF15	0	0	0	0	0	0
ARHGEF16	0	0	0	0	0	0
ARHGEF17	0	0	108.283	19.204	0	63.7435
ARHGEF18	536.275	350.068	92.814	120.024	443.171	106.419
ARHGEF19	100.105	31.117	56.72	24.005	65.611	40.3625
ARHGEF2	178.758	178.924	407.35	273.655	178.841	340.502
ARHGEF25	0	0	5.156	0	0	2.578
ARHGEF26	0	0	5.156	19.204	0	12.18
ARHGEF26-AS1	0	0	0	9.602	0	4.801
ARHGEF28	0	0	0	0	0	0
ARHGEF3	150.157	171.144	41.251	62.412	160.651	51.8315
ARHGEF33	0	0	0	0	0	0
ARHGEF34P	0	0	0	0	0	0
ARHGEF35	7.15	0	0	0	3.575	0
ARHGEF37	0	0	0	0	0	0
ARHGEF38	0	0	0	0	0	0
ARHGEF38-IT1	0	0	0	0	0	0
ARHGEF39	0	38.896	5.156	4.801	19.448	4.9785
ARHGEF3-AS1	0	0	0	0	0	0
ARHGEF4	0	0	0	0	0	0
ARHGEF40	178.758	217.82	165.002	124.825	198.289	144.913
ARHGEF5	0	0	0	0	0	0
ARHGEF6	250.262	295.613	572.352	556.911	272.938	564.631
ARHGEF7	221.66	85.572	128.908	81.616	153.616	105.262
ARHGEF7-AS1	0	0	0	0	0	0
ARHGEF7-AS2	0	0	0	0	0	0
ARHGEF9	107.255	101.131	61.876	100.82	104.193	81.348
ARHGEF9-IT1	14.301	7.779	5.156	9.602	11.04	7.379
ARID1A	228.811	248.937	422.819	307.261	238.874	365.04
ARID1B	100.105	396.744	360.943	379.276	248.425	370.11
ARID2	64.353	101.131	103.127	172.834	82.742	137.981
ARID3A	271.713	303.392	185.628	57.611	287.553	121.619
ARID3B	178.758	280.054	36.094	43.209	229.406	39.6515
ARID3C	0	0	0	0	0	0
ARID4A	429.02	435.64	221.722	249.65	432.33	235.686
ARID4B	765.086	536.771	443.444	331.266	650.928	387.355
ARID5A	772.236	739.032	201.097	268.854	755.634	234.976
ARID5B	135.856	147.806	92.814	177.635	141.831	135.224
ARIH1	157.307	295.613	159.846	201.64	226.46	180.743
ARIH2	564.876	404.523	448.6	355.271	484.7	401.936
ARIH2OS	57.203	7.779	46.407	62.412	32.491	54.4095
ARL1	78.654	85.572	159.846	115.223	82.113	137.535
ARL10	0	0	0	0	0	0
ARL11	7.15	23.338	134.065	124.825	15.244	129.445
ARL13A	0	0	0	0	0	0
ARL13B	7.15	7.779	25.782	28.806	7.4645	27.294
ARL14	0	0	0	0	0	0
ARL14EP	114.405	140.027	149.533	240.048	127.216	194.791
ARL14EPL	0	0	0	0	0	0
ARL15	0	0	10.313	0	0	5.1565
ARL16	307.464	163.365	293.911	254.451	235.415	274.181
ARL17A	50.052	31.117	51.563	52.811	40.5845	52.187
ARL17B	0	0	0	0	0	0
ARL2	57.203	140.027	572.352	595.319	98.615	583.835
ARL2BP	235.961	101.131	123.752	148.83	168.546	136.291
ARL2-SNX15	135.856	54.455	128.908	91.218	95.1555	110.063
ARL3	228.811	264.496	92.814	129.626	246.654	111.22
ARL4A	164.458	108.91	72.189	57.611	136.684	64.9
ARL4C	3417.86	3601.81	170.159	96.019	3509.83	133.089
ARL4D	0	7.779	10.313	9.602	3.8895	9.9575
ARL5A	264.562	295.613	185.628	283.256	280.087	234.442
ARL5B	14.301	101.131	20.625	19.204	57.716	19.9145
ARL5C	0	0	0	0	0	0
ARL6	0	0	5.156	0	0	2.578
ARL6IP1	150.157	155.586	170.159	331.266	152.872	250.713
ARL6IP4	1408.62	1314.7	1469.55	1574.71	1361.66	1522.13
ARL6IP5	593.478	715.694	381.568	705.741	654.586	543.654
ARL6IP6	107.255	31.117	113.439	144.029	69.186	128.734
ARL8A	436.17	287.834	242.347	105.621	362.002	173.984
ARL8B	100.105	132.248	180.471	168.033	116.177	174.252
ARL9	0	0	25.782	33.607	0	29.6945
ARMC1	57.203	23.338	72.189	105.621	40.2705	88.905
ARMC10	42.902	108.91	134.065	120.024	75.906	127.044
ARMC12	0	0	5.156	4.801	0	4.9785
ARMC2	14.301	15.559	10.313	9.602	14.93	9.9575
ARMC2-AS1	0	0	0	0	0	0
ARMC3	0	0	0	0	0	0
ARMC4	0	0	10.313	4.801	0	7.557
ARMC5	178.758	194.482	232.035	273.655	186.62	252.845
ARMC6	35.752	31.117	144.377	158.432	33.4345	151.404
ARMC7	50.052	46.676	67.032	24.005	48.364	45.5185
ARMC8	92.954	38.896	103.127	158.432	65.925	130.779
ARMC9	7.15	7.779	25.782	4.801	7.4645	15.2915
ARMCX1	57.203	7.779	139.221	206.441	32.491	172.831
ARMCX2	0	38.896	20.625	19.204	19.448	19.9145
ARMCX3	35.752	85.572	67.032	134.427	60.662	100.73
ARMCX4	42.902	15.559	10.313	38.408	29.2305	24.3605
ARMCX5	42.902	0	15.469	52.811	21.451	34.14
ARMCX5-GPRASP2	0	0	10.313	4.801	0	7.557
ARMCX6	21.451	23.338	15.469	48.01	22.3945	31.7395
ARMS2	0	0	0	0	0	0
ARMT1	14.301	23.338	36.094	24.005	18.8195	30.0495
ARNT	28.601	62.234	25.782	76.815	45.4175	51.2985
ARNT2	0	0	0	0	0	0
ARNTL	171.608	163.365	36.094	19.204	167.487	27.649
ARNTL2	21.451	7.779	72.189	72.014	14.615	72.1015
ARNTL2-AS1	0	0	0	4.801	0	2.4005
ARPC1A	78.654	54.455	92.814	115.223	66.5545	104.018
ARPC1B	1959.19	987.969	1082.83	907.381	1473.58	995.105
ARPC2	2574.12	1680.33	1196.27	1329.87	2127.22	1263.07
ARPC3	1136.9	832.384	1361.27	1627.52	984.644	1494.4
ARPC4	715.033	692.356	778.605	624.124	703.695	701.365
ARPC4-TTLL3	214.51	147.806	247.504	206.441	181.158	226.972
ARPC5	700.733	458.978	304.223	590.518	579.856	447.37
ARPC5L	357.517	326.73	288.754	268.854	342.124	278.804
ARPIN	0	7.779	30.938	48.01	3.8895	39.474
ARPP19	164.458	101.131	273.285	225.645	132.794	249.465
ARPP21	0	0	0	4.801	0	2.4005
ARR3	0	0	0	0	0	0
ARRB1	228.811	108.91	562.04	436.887	168.861	499.463
ARRB2	1215.56	575.667	216.566	182.436	895.612	199.501
ARRDC1	514.824	458.978	376.412	297.659	486.901	337.035
ARRDC1-AS1	50.052	31.117	92.814	100.82	40.5845	96.817
ARRDC2	1051.1	1454.73	314.536	264.053	1252.91	289.294
ARRDC3	35.752	101.131	201.097	249.65	68.4415	225.374
ARRDC3-AS1	0	0	0	19.204	0	9.602
ARRDC4	21.451	0	25.782	72.014	10.7255	48.898
ARRDC5	42.902	54.455	82.501	19.204	48.6785	50.8525
ARSA	235.961	171.144	170.159	182.436	203.553	176.298
ARSB	7.15	0	5.156	9.602	3.575	7.379
ARSD	50.052	132.248	546.571	436.887	91.15	491.729
ARSE	0	0	0	4.801	0	2.4005
ARSF	0	0	0	0	0	0
ARSG	7.15	0	0	0	3.575	0
ARSH	0	0	0	0	0	0
ARSI	0	0	0	0	0	0
ARSJ	0	0	0	0	0	0
ARSK	42.902	31.117	20.625	19.204	37.0095	19.9145
ART1	0	0	0	0	0	0
ART3	0	0	0	0	0	0
ART4	0	0	0	0	0	0
ART5	0	0	0	0	0	0
ARTN	0	0	5.156	0	0	2.578
ARV1	14.301	38.896	46.407	91.218	26.5985	68.8125
ARVCF	0	0	30.938	67.213	0	49.0755
ARX	0	0	0	0	0	0
AS3MT	0	15.559	0	0	7.7795	0
ASAH1	293.164	256.716	433.131	523.304	274.94	478.217
ASAH2	0	0	0	0	0	0
ASAH2B	0	0	0	0	0	0
ASAP1	85.804	70.014	46.407	57.611	77.909	52.009
ASAP1-IT1	0	0	0	0	0	0
ASAP1-IT2	14.301	23.338	41.251	4.801	18.8195	23.026
ASAP2	0	0	10.313	38.408	0	24.3605
ASAP3	0	0	0	0	0	0
ASB1	42.902	85.572	67.032	62.412	64.237	64.722
ASB10	0	0	0	0	0	0
ASB11	0	0	5.156	0	0	2.578
ASB12	7.15	0	0	0	3.575	0
ASB13	57.203	7.779	46.407	33.607	32.491	40.007
ASB14	0	0	0	9.602	0	4.801
ASB15	0	0	0	0	0	0
ASB16	0	0	0	0	0	0
ASB16-AS1	92.954	23.338	46.407	19.204	58.146	32.8055
ASB17	0	0	0	0	0	0
ASB18	0	0	0	0	0	0
ASB2	0	0	0	0	0	0
ASB3	121.556	93.351	51.563	96.019	107.453	73.791
ASB4	0	0	0	0	0	0
ASB5	0	0	0	0	0	0
ASB6	92.954	132.248	103.127	48.01	112.601	75.5685
ASB7	92.954	46.676	15.469	19.204	69.815	17.3365
ASB8	207.36	318.951	371.256	393.678	263.156	382.467
ASB9	0	0	61.876	52.811	0	57.3435
ASB9P1	0	0	0	0	0	0
ASCC1	85.804	31.117	41.251	24.005	58.4605	32.628
ASCC2	221.66	178.924	257.816	124.825	200.292	191.32
ASCC3	100.105	108.91	51.563	86.417	104.507	68.99
ASCL1	0	0	0	0	0	0
ASCL2	7.15	7.779	25.782	48.01	7.4645	36.896
ASCL3	0	0	0	0	0	0
ASCL4	0	0	0	0	0	0
ASCL5	0	0	0	0	0	0
ASF1A	121.556	62.234	82.501	139.228	91.895	110.865
ASF1B	0	0	0	0	0	0
ASGR1	0	15.559	41.251	9.602	7.7795	25.4265
ASGR2	0	0	0	4.801	0	2.4005
ASH1L	378.968	295.613	165.002	268.854	337.291	216.928
ASH1L-AS1	14.301	38.896	154.69	148.83	26.5985	151.76
ASH2L	78.654	38.896	299.067	220.844	58.775	259.956
ASIC1	0	0	0	0	0	0
ASIC2	0	0	0	0	0	0
ASIC3	14.301	0	0	0	7.1505	0
ASIC4	0	0	0	9.602	0	4.801
ASIC5	0	0	0	0	0	0
ASIP	0	0	0	0	0	0
ASL	243.111	225.599	92.814	124.825	234.355	108.82
ASMT	0	0	0	0	0	0
ASMTL	78.654	31.117	46.407	62.412	54.8855	54.4095
ASMTL-AS1	21.451	7.779	103.127	76.815	14.615	89.971
ASNA1	193.059	132.248	268.129	268.854	162.654	268.491
ASNS	150.157	140.027	134.065	62.412	145.092	98.2385
ASNSD1	92.954	70.014	113.439	172.834	81.484	143.137
ASPA	0	0	0	0	0	0
ASPDH	0	0	0	0	0	0
ASPG	0	0	0	0	0	0
ASPH	0	23.338	51.563	100.82	11.669	76.1915
ASPHD1	0	0	0	0	0	0
ASPHD2	0	0	5.156	14.403	0	9.7795
ASPM	0	0	0	0	0	0
ASPN	0	0	0	0	0	0
ASPRV1	14.301	0	25.782	4.801	7.1505	15.2915
ASPSCR1	135.856	171.144	149.533	206.441	153.5	177.987
ASRGL1	0	0	118.596	52.811	0	85.7035
ASS1	0	0	5.156	0	0	2.578
ASTE1	114.405	70.014	15.469	24.005	92.2095	19.737
ASTL	0	0	0	0	0	0
ASTN1	0	0	0	0	0	0
ASTN2	0	0	0	0	0	0
ASTN2-AS1	0	0	0	0	0	0
ASUN	57.203	31.117	51.563	153.631	44.16	102.597
ASXL1	307.464	202.261	154.69	244.849	254.863	199.769
ASXL2	200.209	85.572	113.439	72.014	142.891	92.7265
ASXL3	0	0	0	4.801	0	2.4005
ASZ1	0	0	0	0	0	0
ATAD1	107.255	101.131	87.658	52.811	104.193	70.2345
ATAD2	128.706	132.248	154.69	163.233	130.477	158.962
ATAD2B	42.902	85.572	77.345	67.213	64.237	72.279
ATAD3A	92.954	116.689	113.439	105.621	104.821	109.53
ATAD3B	235.961	225.599	190.784	206.441	230.78	198.613
ATAD3C	21.451	31.117	20.625	14.403	26.284	17.514
ATAD5	28.601	23.338	36.094	52.811	25.9695	44.4525
ATAT1	0	38.896	118.596	91.218	19.448	104.907
ATCAY	14.301	0	5.156	14.403	7.1505	9.7795
ATE1	128.706	140.027	56.72	52.811	134.366	54.7655
ATE1-AS1	0	0	0	0	0	0
ATF1	128.706	77.793	25.782	28.806	103.249	27.294
ATF2	135.856	140.027	61.876	153.631	137.941	107.754
ATF3	121.556	132.248	67.032	100.82	126.902	83.926
ATF4	2466.86	1423.61	1160.17	1339.47	1945.24	1249.82
ATF5	50.052	77.793	139.221	134.427	63.9225	136.824
ATF6	114.405	108.91	190.784	264.053	111.657	227.418
ATF6B	200.209	132.248	149.533	115.223	166.228	132.378
ATF7	21.451	101.131	67.032	62.412	61.291	64.722
ATF7IP	207.36	280.054	180.471	192.038	243.707	186.255
ATF7IP2	50.052	77.793	61.876	48.01	63.9225	54.943
ATG10	28.601	23.338	82.501	105.621	25.9695	94.061
ATG101	243.111	85.572	67.032	148.83	164.341	107.931
ATG12	321.765	482.316	304.223	360.072	402.04	332.148
ATG13	228.811	194.482	139.221	163.233	211.647	151.227
ATG14	92.954	77.793	123.752	187.237	85.3735	155.494
ATG16L1	314.615	62.234	77.345	9.602	188.424	43.4735
ATG16L2	386.118	77.793	654.854	427.285	231.956	541.07
ATG2A	286.013	451.199	149.533	148.83	368.606	149.181
ATG2B	107.255	116.689	128.908	96.019	111.972	112.463
ATG3	178.758	186.703	190.784	206.441	182.731	198.613
ATG4A	14.301	62.234	25.782	9.602	38.2675	17.692
ATG4B	350.366	630.122	422.819	364.873	490.244	393.846
ATG4C	14.301	0	36.094	72.014	7.1505	54.054
ATG4D	235.961	388.964	262.973	187.237	312.462	225.105
ATG5	164.458	140.027	77.345	52.811	152.243	65.078
ATG7	14.301	46.676	36.094	43.209	30.4885	39.6515
ATG9A	178.758	225.599	154.69	105.621	202.178	130.155
ATG9B	21.451	7.779	10.313	62.412	14.615	36.3625
ATHL1	4869.38	4434.19	345.474	259.252	4651.79	302.363
ATIC	85.804	70.014	242.347	225.645	77.909	233.996
ATL1	0	0	46.407	86.417	0	66.412
ATL2	28.601	171.144	61.876	148.83	99.8725	105.353
ATL3	85.804	101.131	77.345	62.412	93.4675	69.8785
ATM	843.739	785.708	283.598	168.033	814.724	225.815
ATMIN	64.353	132.248	77.345	139.228	98.3005	108.287
ATN1	100.105	108.91	335.161	240.048	104.507	287.605
ATOH1	0	0	0	0	0	0
ATOH7	0	0	0	0	0	0
ATOH8	0	0	0	4.801	0	2.4005
ATOX1	100.105	116.689	190.784	201.64	108.397	196.212
ATP10A	85.804	147.806	20.625	33.607	116.805	27.116
ATP10B	0	0	0	0	0	0
ATP10D	21.451	31.117	15.469	14.403	26.284	14.936
ATP11A	28.601	0	46.407	43.209	14.3005	44.808
ATP11A-AS1	0	7.779	0	0	3.8895	0
ATP11AUN	0	0	0	0	0	0
ATP11B	228.811	217.82	118.596	148.83	223.315	133.713
ATP11C	85.804	23.338	25.782	62.412	54.571	44.097
ATP12A	0	0	0	0	0	0
ATP13A1	214.51	194.482	206.253	206.441	204.496	206.347
ATP13A2	85.804	54.455	103.127	100.82	70.1295	101.974
ATP13A3	42.902	132.248	41.251	48.01	87.575	44.6305
ATP13A4	28.601	7.779	15.469	14.403	18.19	14.936
ATP13A4-AS1	0	0	0	0	0	0
ATP13A5	0	0	0	0	0	0
ATP13A5-AS1	0	0	0	0	0	0
ATP1A1	507.674	326.73	195.94	187.237	417.202	191.589
ATP1A1-AS1	0	0	10.313	9.602	0	9.9575
ATP1A2	0	7.779	0	0	3.8895	0
ATP1A3	0	0	0	4.801	0	2.4005
ATP1A4	0	0	0	0	0	0
ATP1B1	64.353	54.455	118.596	139.228	59.404	128.912
ATP1B2	0	0	5.156	0	0	2.578
ATP1B3	250.262	186.703	262.973	172.834	218.483	217.904
ATP1B4	0	0	0	0	0	0
ATP2A1	0	0	30.938	52.811	0	41.8745
ATP2A1-AS1	7.15	0	25.782	4.801	3.575	15.2915
ATP2A2	200.209	171.144	190.784	216.043	185.677	203.413
ATP2A3	471.922	497.874	500.164	451.29	484.898	475.727
ATP2B1	564.876	707.915	159.846	278.456	636.395	219.151
ATP2B2	0	0	0	0	0	0
ATP2B2-IT2	0	0	0	0	0	0
ATP2B3	0	0	0	0	0	0
ATP2B4	128.706	186.703	299.067	297.659	157.704	298.363
ATP2C1	78.654	116.689	123.752	91.218	97.6715	107.485
ATP2C2	0	7.779	0	0	3.8895	0
ATP4A	0	0	0	0	0	0
ATP4B	0	0	0	0	0	0
ATP5A1	965.295	567.888	1289.08	1430.68	766.591	1359.88
ATP5B	1515.87	809.046	1191.11	1310.66	1162.46	1250.89
ATP5C1	200.209	280.054	412.506	465.693	240.131	439.099
ATP5D	908.092	692.356	1031.27	1229.05	800.224	1130.16
ATP5E	2295.26	1649.21	1320.02	1493.1	1972.23	1406.56
ATP5EP2	1465.82	1026.87	747.667	868.973	1246.34	808.32
ATP5F1	364.667	373.406	386.725	686.537	369.036	536.631
ATP5G1	157.307	210.041	391.881	556.911	183.674	474.396
ATP5G2	2338.16	2512.71	5976.18	8310.46	2425.43	7143.32
ATP5G3	815.138	692.356	928.139	1286.66	753.747	1107.4
ATP5H	157.307	163.365	185.628	206.441	160.336	196.034
ATP5I	243.111	303.392	314.536	412.882	273.251	363.709
ATP5J	178.758	210.041	242.347	288.057	194.399	265.202
ATP5J2	378.968	497.874	515.633	696.139	438.421	605.886
ATP5J2-PTCD1	200.209	264.496	232.035	340.868	232.352	286.452
ATP5L	1644.58	1151.33	1809.87	1627.52	1397.96	1718.7
ATP5L2	164.458	147.806	139.221	153.631	156.132	146.426
ATP5O	443.321	287.834	623.916	686.537	365.577	655.226
ATP5S	171.608	108.91	293.911	201.64	140.259	247.775
ATP5SL	135.856	85.572	180.471	268.854	110.714	224.662
ATP6AP1	350.366	451.199	742.511	403.28	400.783	572.895
ATP6AP1L	14.301	54.455	25.782	24.005	34.378	24.8935
ATP6AP2	457.621	326.73	144.377	187.237	392.175	165.807
ATP6V0A1	0	0	201.097	206.441	0	203.769
ATP6V0A2	85.804	54.455	752.824	768.153	70.1295	760.488
ATP6V0A4	0	0	0	0	0	0
ATP6V0B	300.314	381.185	608.447	758.551	340.75	683.499
ATP6V0C	3932.68	2224.88	1634.56	1963.59	3078.78	1799.07
ATP6V0CP3	14.301	15.559	5.156	9.602	14.93	7.379
ATP6V0D1	200.209	311.171	211.409	182.436	255.69	196.923
ATP6V0D2	0	0	0	0	0	0
ATP6V0E1	150.157	287.834	175.315	187.237	218.995	181.276
ATP6V0E2	364.667	186.703	61.876	86.417	275.685	74.1465
ATP6V0E2-AS1	7.15	0	5.156	0	3.575	2.578
ATP6V1A	57.203	101.131	216.566	278.456	79.167	247.511
ATP6V1B1	0	15.559	0	0	7.7795	0
ATP6V1B1-AS1	0	0	0	0	0	0
ATP6V1B2	14.301	31.117	67.032	120.024	22.709	93.528
ATP6V1C1	28.601	62.234	46.407	57.611	45.4175	52.009
ATP6V1C2	0	0	5.156	4.801	0	4.9785
ATP6V1D	35.752	7.779	46.407	67.213	21.7655	56.81
ATP6V1E1	271.713	311.171	299.067	340.868	291.442	319.967
ATP6V1E2	50.052	7.779	0	14.403	28.9155	7.2015
ATP6V1F	457.621	458.978	907.514	1142.63	458.299	1025.07
ATP6V1G1	1094	645.681	525.945	705.741	869.841	615.843
ATP6V1G2	0	7.779	5.156	9.602	3.8895	7.379
ATP6V1G2-DDX39B	979.596	505.654	515.633	384.077	742.625	449.855
ATP6V1G3	0	0	0	0	0	0
ATP6V1H	78.654	101.131	118.596	177.635	89.8925	148.115
ATP7A	78.654	31.117	30.938	57.611	54.8855	44.2745
ATP7B	7.15	0	87.658	72.014	3.575	79.836
ATP8A1	64.353	101.131	82.501	129.626	82.742	106.064
ATP8A2	7.15	0	0	0	3.575	0
ATP8B1	0	0	0	0	0	0
ATP8B2	1022.5	637.901	61.876	172.834	830.199	117.355
ATP8B3	0	0	0	0	0	0
ATP8B4	114.405	116.689	108.283	201.64	115.547	154.962
ATP8B5P	42.902	62.234	30.938	72.014	52.568	51.476
ATP9A	0	0	46.407	43.209	0	44.808
ATP9B	71.503	15.559	92.814	62.412	43.531	77.613
ATPAF1	85.804	23.338	118.596	134.427	54.571	126.511
ATPAF2	71.503	15.559	201.097	134.427	43.531	167.762
ATPIF1	1022.5	1065.76	1031.27	1310.66	1044.13	1170.96
ATR	50.052	140.027	72.189	100.82	95.0395	86.5045
ATRAID	378.968	202.261	340.318	360.072	290.615	350.195
ATRIP	28.601	62.234	41.251	76.815	45.4175	59.033
ATRN	78.654	46.676	15.469	19.204	62.665	17.3365
ATRNL1	0	0	0	0	0	0
ATRX	250.262	575.667	577.509	532.906	412.965	555.207
ATXN1	28.601	38.896	77.345	120.024	33.7485	98.6845
ATXN10	143.007	85.572	211.409	336.067	114.29	273.738
ATXN1L	207.36	140.027	51.563	129.626	173.694	90.5945
ATXN2	214.51	171.144	330.005	172.834	192.827	251.419
ATXN2L	1015.35	777.929	1196.27	748.949	896.638	972.609
ATXN3	235.961	334.509	608.447	451.29	285.235	529.869
ATXN3L	0	0	0	0	0	0
ATXN7	178.758	163.365	185.628	240.048	171.062	212.838
ATXN7L1	21.451	31.117	77.345	72.014	26.284	74.6795
ATXN7L2	21.451	23.338	20.625	14.403	22.3945	17.514
ATXN7L3	250.262	93.351	226.878	81.616	171.806	154.247
ATXN7L3B	214.51	318.951	422.819	436.887	266.731	429.853
ATXN8OS	28.601	7.779	5.156	24.005	18.19	14.5805
AUH	121.556	70.014	56.72	76.815	95.785	66.7675
AUNIP	0	0	0	0	0	0
AUP1	1372.86	840.163	696.104	715.343	1106.51	705.724
AURKA	7.15	0	20.625	0	3.575	10.3125
AURKAIP1	822.288	917.956	453.757	657.731	870.122	555.744
AURKAPS1	7.15	15.559	25.782	4.801	11.3545	15.2915
AURKB	7.15	0	25.782	14.403	3.575	20.0925
AURKC	0	0	10.313	0	0	5.1565
AUTS2	393.268	256.716	77.345	28.806	324.992	53.0755
AVEN	21.451	54.455	67.032	76.815	37.953	71.9235
AVIL	21.451	15.559	0	0	18.505	0
AVL9	92.954	77.793	46.407	67.213	85.3735	56.81
AVP	7.15	0	1588.15	1833.97	3.575	1711.06
AVPI1	78.654	77.793	10.313	38.408	78.2235	24.3605
AVPR1A	0	0	0	0	0	0
AVPR1B	0	0	0	0	0	0
AVPR2	0	0	0	0	0	0
AWAT1	0	0	0	0	0	0
AWAT2	0	0	0	0	0	0
AXDND1	0	0	0	0	0	0
AXIN1	507.674	280.054	128.908	129.626	393.864	129.267
AXIN2	100.105	54.455	0	0	77.28	0
AXL	0	0	0	0	0	0
AZGP1	0	0	0	0	0	0
AZGP1P1	0	0	0	0	0	0
AZI2	28.601	70.014	56.72	134.427	49.3075	95.5735
AZIN1	300.314	202.261	226.878	360.072	251.288	293.475
AZIN1-AS1	14.301	0	10.313	28.806	7.1505	19.5595
AZIN2	28.601	0	0	0	14.3005	0
AZU1	7.15	54.455	20.625	4.801	30.8025	12.713
B2M	18876.9	42249.3	8126.37	13629.9	30563.1	10878.1
B3GALNT1	21.451	46.676	5.156	81.616	34.0635	43.386
B3GALNT2	71.503	46.676	20.625	38.408	59.0895	29.5165
B3GALT1	0	0	0	0	0	0
B3GALT2	0	0	0	0	0	0
B3GALT4	64.353	54.455	5.156	52.811	59.404	28.9835
B3GALT5	0	0	0	0	0	0
B3GALT5-AS1	0	0	0	0	0	0
B3GALT6	100.105	85.572	67.032	91.218	92.8385	79.125
B3GAT1	0	0	0	0	0	0
B3GAT2	0	0	0	4.801	0	2.4005
B3GAT3	185.909	303.392	232.035	244.849	244.65	238.442
B3GLCT	14.301	46.676	0	14.403	30.4885	7.2015
B3GNT2	343.216	272.275	180.471	288.057	307.745	234.264
B3GNT3	0	0	0	0	0	0
B3GNT4	7.15	0	0	0	3.575	0
B3GNT5	0	7.779	25.782	33.607	3.8895	29.6945
B3GNT6	0	0	0	0	0	0
B3GNT7	78.654	70.014	0	9.602	74.334	4.801
B3GNT8	7.15	0	41.251	19.204	3.575	30.2275
B3GNT9	0	0	15.469	4.801	0	10.135
B3GNTL1	28.601	7.779	216.566	216.043	18.19	216.305
B4GALNT1	0	15.559	0	0	7.7795	0
B4GALNT2	0	0	0	0	0	0
B4GALNT3	0	0	0	0	0	0
B4GALNT4	0	7.779	20.625	24.005	3.8895	22.315
B4GALT1	350.366	264.496	67.032	110.422	307.431	88.727
B4GALT1-AS1	0	0	0	0	0	0
B4GALT2	0	7.779	20.625	24.005	3.8895	22.315
B4GALT3	336.066	202.261	108.283	124.825	269.163	116.554
B4GALT4	128.706	62.234	87.658	52.811	95.47	70.2345
B4GALT4-AS1	0	0	0	0	0	0
B4GALT5	107.255	31.117	72.189	43.209	69.186	57.699
B4GALT6	14.301	23.338	46.407	67.213	18.8195	56.81
B4GALT7	28.601	46.676	108.283	96.019	37.6385	102.151
B4GAT1	21.451	0	15.469	14.403	10.7255	14.936
B9D1	0	0	30.938	9.602	0	20.27
B9D2	71.503	147.806	46.407	67.213	109.655	56.81
BAALC	0	0	427.975	513.702	0	470.839
BAALC-AS1	0	0	0	0	0	0
BAALC-AS2	0	0	51.563	57.611	0	54.587
BAAT	0	0	0	0	0	0
BABAM1	343.216	272.275	427.975	288.057	307.745	358.016
BACE1	7.15	0	77.345	43.209	3.575	60.277
BACE1-AS	0	0	0	4.801	0	2.4005
BACE2	0	0	30.938	62.412	0	46.675
BACH1	28.601	31.117	92.814	86.417	29.859	89.6155
BACH1-IT2	0	0	0	0	0	0
BACH2	414.719	458.978	46.407	43.209	436.849	44.808
BAD	193.059	217.82	293.911	432.086	205.44	362.999
BAG1	521.974	365.626	500.164	484.897	443.8	492.53
BAG2	7.15	38.896	51.563	62.412	23.023	56.9875
BAG3	85.804	54.455	20.625	33.607	70.1295	27.116
BAG4	42.902	54.455	72.189	62.412	48.6785	67.3005
BAG5	414.719	303.392	139.221	172.834	359.055	156.028
BAG6	479.072	575.667	587.821	384.077	527.37	485.949
BAGE	0	0	0	0	0	0
BAGE2	0	0	0	0	0	0
BAGE3	0	0	0	0	0	0
BAGE4	0	0	0	0	0	0
BAGE5	0	0	0	0	0	0
BAHCC1	92.954	54.455	82.501	67.213	73.7045	74.857
BAHD1	171.608	186.703	159.846	144.029	179.156	151.938
BAIAP2	50.052	0	41.251	24.005	25.026	32.628
BAIAP2-AS1	35.752	15.559	118.596	67.213	25.6555	92.9045
BAIAP2L1	0	0	0	0	0	0
BAIAP2L2	50.052	46.676	30.938	0	48.364	15.469
BAIAP3	607.778	311.171	61.876	28.806	459.475	45.341
BAK1	107.255	85.572	82.501	57.611	96.4135	70.056
BAMBI	0	7.779	20.625	9.602	3.8895	15.1135
BANCR	0	0	0	0	0	0
BANF1	164.458	147.806	185.628	259.252	156.132	222.44
BANF2	0	0	0	0	0	0
BANK1	21.451	31.117	25.782	19.204	26.284	22.493
BANP	128.706	124.469	123.752	62.412	126.587	93.082
BAP1	307.464	334.509	402.194	326.465	320.986	364.329
BARD1	28.601	85.572	67.032	72.014	57.0865	69.523
BARHL1	0	0	0	0	0	0
BARHL2	0	0	0	0	0	0
BARX1	0	0	0	0	0	0
BARX2	0	0	0	0	0	0
BASP1	0	7.779	82.501	33.607	3.8895	58.054
BASP1P1	0	0	0	0	0	0
BATF	78.654	62.234	128.908	115.223	70.444	122.065
BATF2	0	0	0	0	0	0
BATF3	35.752	23.338	15.469	0	29.545	7.7345
BAX	736.484	396.744	381.568	432.086	566.614	406.827
BAZ1A	200.209	474.536	268.129	307.261	337.373	287.695
BAZ1B	235.961	155.586	82.501	129.626	195.774	106.064
BAZ2A	557.726	754.591	582.665	542.508	656.159	562.587
BAZ2B	378.968	451.199	175.315	220.844	415.084	198.079
BBC3	493.373	303.392	87.658	62.412	398.382	75.035
BBIP1	28.601	46.676	25.782	81.616	37.6385	53.699
BBOF1	0	7.779	5.156	9.602	3.8895	7.379
BBOX1	0	0	0	0	0	0
BBOX1-AS1	0	0	0	0	0	0
BBS1	28.601	54.455	61.876	105.621	41.528	83.7485
BBS10	0	0	25.782	0	0	12.891
BBS12	0	0	0	0	0	0
BBS2	78.654	54.455	30.938	33.607	66.5545	32.2725
BBS4	150.157	54.455	36.094	43.209	102.306	39.6515
BBS5	0	0	36.094	14.403	0	25.2485
BBS7	0	7.779	5.156	24.005	3.8895	14.5805
BBS9	57.203	23.338	15.469	43.209	40.2705	29.339
BBX	493.373	466.757	376.412	403.28	480.065	389.846
BCAM	0	0	0	0	0	0
BCAN	0	0	0	4.801	0	2.4005
BCAP29	42.902	116.689	113.439	72.014	79.7955	92.7265
BCAP31	850.89	435.64	721.886	696.139	643.265	709.013
BCAR1	0	0	0	0	0	0
BCAR3	0	0	0	0	0	0
BCAR4	0	0	0	0	0	0
BCAS1	35.752	93.351	0	4.801	64.5515	2.4005
BCAS2	414.719	194.482	108.283	225.645	304.601	166.964
BCAS3	100.105	46.676	144.377	81.616	73.3905	112.996
BCAS4	78.654	15.559	221.722	158.432	47.1065	190.077
BCAT1	0	0	165.002	225.645	0	195.324
BCAT2	92.954	116.689	113.439	91.218	104.821	102.328
BCCIP	114.405	155.586	72.189	139.228	134.995	105.709
BCDIN3D	7.15	0	10.313	9.602	3.575	9.9575
BCDIN3D-AS1	0	0	5.156	0	0	2.578
BCHE	0	0	0	0	0	0
BCKDHA	286.013	186.703	412.506	484.897	236.358	448.702
BCKDHB	128.706	38.896	82.501	129.626	83.801	106.064
BCKDK	50.052	46.676	469.226	336.067	48.364	402.647
BCL10	157.307	194.482	82.501	124.825	175.894	103.663
BCL11A	42.902	23.338	402.194	480.096	33.12	441.145
BCL11B	0	0	0	0	0	0
BCL2	185.909	474.536	82.501	57.611	330.222	70.056
BCL2A1	0	23.338	20.625	24.005	11.669	22.315
BCL2L1	21.451	38.896	201.097	91.218	30.1735	146.157
BCL2L10	7.15	0	0	0	3.575	0
BCL2L11	107.255	93.351	25.782	28.806	100.303	27.294
BCL2L12	85.804	124.469	92.814	67.213	105.136	80.0135
BCL2L13	107.255	62.234	113.439	91.218	84.7445	102.328
BCL2L14	0	0	0	0	0	0
BCL2L15	7.15	93.351	0	4.801	50.2505	2.4005
BCL2L2	50.052	38.896	77.345	115.223	44.474	96.284
BCL2L2-PABPN1	1623.13	1369.15	2047.06	1973.19	1496.14	2010.13
BCL3	693.582	311.171	92.814	72.014	502.376	82.414
BCL6	185.909	147.806	30.938	24.005	166.858	27.4715
BCL6B	0	7.779	0	0	3.8895	0
BCL7A	7.15	7.779	278.442	211.242	7.4645	244.842
BCL7B	321.765	140.027	139.221	115.223	230.896	127.222
BCL7C	178.758	124.469	144.377	259.252	151.613	201.815
BCL9	0	0	15.469	14.403	0	14.936
BCL9L	464.772	466.757	128.908	33.607	465.764	81.2575
BCLAF1	357.517	777.929	376.412	691.338	567.723	533.875
BCO1	0	0	0	0	0	0
BCO2	0	38.896	20.625	14.403	19.448	17.514
BCOR	107.255	85.572	56.72	96.019	96.4135	76.3695
BCORL1	7.15	15.559	56.72	48.01	11.3545	52.365
BCORP1	0	0	0	0	0	0
BCR	300.314	155.586	407.35	288.057	227.95	347.704
BCRP2	7.15	0	15.469	0	3.575	7.7345
BCRP3	0	15.559	10.313	0	7.7795	5.1565
BCS1L	64.353	46.676	206.253	163.233	55.5145	184.743
BCYRN1	0	0	0	9.602	0	4.801
BDH1	50.052	7.779	77.345	48.01	28.9155	62.6775
BDH2	92.954	140.027	149.533	283.256	116.49	216.394
BDKRB1	0	0	0	0	0	0
BDKRB2	0	0	0	0	0	0
BDNF	0	0	0	0	0	0
BDNF-AS	0	0	10.313	4.801	0	7.557
BDP1	171.608	318.951	221.722	144.029	245.28	182.875
BEAN1	0	0	0	0	0	0
BEAN1-AS1	0	0	0	0	0	0
BECN1	336.066	186.703	113.439	216.043	261.385	164.741
BECN2	0	0	0	0	0	0
BEGAIN	42.902	15.559	0	0	29.2305	0
BEND2	7.15	0	0	0	3.575	0
BEND3	7.15	7.779	15.469	9.602	7.4645	12.5355
BEND3P3	0	0	0	0	0	0
BEND4	0	0	61.876	43.209	0	52.5425
BEND5	71.503	38.896	113.439	100.82	55.1995	107.129
BEND6	0	0	0	9.602	0	4.801
BEND7	0	0	72.189	62.412	0	67.3005
BEST1	0	0	0	0	0	0
BEST2	0	0	0	0	0	0
BEST3	0	0	0	0	0	0
BEST4	7.15	0	0	24.005	3.575	12.0025
BET1	21.451	0	10.313	43.209	10.7255	26.761
BET1L	207.36	46.676	123.752	124.825	127.018	124.288
BEX1	35.752	62.234	247.504	244.849	48.993	246.176
BEX2	450.471	311.171	881.732	715.343	380.821	798.537
BEX4	829.439	451.199	479.538	729.745	640.319	604.641
BEX5	100.105	116.689	97.97	67.213	108.397	82.5915
BFAR	214.51	280.054	299.067	278.456	247.282	288.762
BFSP1	7.15	0	0	0	3.575	0
BFSP2	0	0	5.156	0	0	2.578
BGLAP	14.301	15.559	46.407	57.611	14.93	52.009
BGLT3	0	0	0	0	0	0
BGN	0	0	0	0	0	0
BHLHA15	0	0	0	0	0	0
BHLHA9	0	0	0	0	0	0
BHLHB9	0	0	5.156	14.403	0	9.7795
BHLHE22	0	0	0	0	0	0
BHLHE23	0	0	0	0	0	0
BHLHE40	1151.2	847.942	216.566	273.655	999.573	245.111
BHLHE40-AS1	7.15	15.559	0	9.602	11.3545	4.801
BHLHE41	0	0	0	4.801	0	2.4005
BHMG1	0	0	0	0	0	0
BHMT	0	0	0	0	0	0
BHMT2	0	0	0	4.801	0	2.4005
BICC1	0	0	0	0	0	0
BICD1	14.301	15.559	25.782	28.806	14.93	27.294
BICD2	193.059	93.351	149.533	163.233	143.205	156.383
BID	164.458	194.482	211.409	196.839	179.47	204.124
BIK	0	0	0	0	0	0
BIN1	879.491	700.136	293.911	249.65	789.813	271.781
BIN2	2960.24	1781.46	582.665	624.124	2370.85	603.394
BIN3	314.615	163.365	123.752	110.422	238.99	117.087
BIN3-IT1	7.15	31.117	15.469	9.602	19.1335	12.5355
BIRC2	100.105	342.289	293.911	268.854	221.197	281.382
BIRC3	278.863	357.847	51.563	19.204	318.355	35.3835
BIRC5	0	0	20.625	9.602	0	15.1135
BIRC6	171.608	217.82	139.221	105.621	194.714	122.421
BIRC6-AS2	0	0	0	0	0	0
BIRC7	0	0	5.156	0	0	2.578
BIRC8	0	0	0	0	0	0
BISPR	78.654	70.014	67.032	115.223	74.334	91.1275
BIVM	250.262	171.144	371.256	321.664	210.703	346.46
BIVM-ERCC5	450.471	474.536	402.194	316.863	462.504	359.529
BLACAT1	0	0	0	0	0	0
BLACE	0	0	0	0	0	0
BLCAP	128.706	54.455	97.97	81.616	91.5805	89.793
BLID	0	0	0	0	0	0
BLK	0	0	0	0	0	0
BLM	21.451	7.779	56.72	62.412	14.615	59.566
BLMH	71.503	54.455	226.878	158.432	62.979	192.655
BLNK	0	0	15.469	0	0	7.7345
BLOC1S1	264.562	225.599	324.849	427.285	245.081	376.067
BLOC1S1-RDH5	114.405	124.469	170.159	225.645	119.437	197.902
BLOC1S2	264.562	54.455	154.69	163.233	159.508	158.962
BLOC1S3	21.451	7.779	10.313	24.005	14.615	17.159
BLOC1S4	350.366	155.586	144.377	81.616	252.976	112.996
BLOC1S5	92.954	124.469	77.345	86.417	108.712	81.881
BLOC1S5-TXNDC5	50.052	93.351	190.784	177.635	71.7015	184.209
BLOC1S6	228.811	435.64	716.729	638.527	332.226	677.628
BLVRA	200.209	178.924	273.285	278.456	189.567	275.87
BLVRB	85.804	155.586	577.509	633.726	120.695	605.618
BLZF1	7.15	0	41.251	9.602	3.575	25.4265
BMF	107.255	7.779	30.938	52.811	57.517	41.8745
BMI1	243.111	171.144	56.72	115.223	207.127	85.9715
BMP1	0	31.117	123.752	148.83	15.5585	136.291
BMP10	0	0	0	0	0	0
BMP15	0	0	0	0	0	0
BMP2	0	15.559	5.156	0	7.7795	2.578
BMP2K	28.601	15.559	61.876	168.033	22.08	114.954
BMP3	0	0	0	0	0	0
BMP4	0	0	0	0	0	0
BMP5	0	0	0	0	0	0
BMP6	0	0	0	4.801	0	2.4005
BMP7	0	7.779	5.156	0	3.8895	2.578
BMP7-AS1	0	0	0	0	0	0
BMP8A	28.601	7.779	0	0	18.19	0
BMP8B	14.301	31.117	5.156	0	22.709	2.578
BMPER	0	0	0	0	0	0
BMPR1A	0	0	0	0	0	0
BMPR1B	0	0	0	0	0	0
BMPR1B-AS1	0	0	0	0	0	0
BMPR2	100.105	140.027	103.127	124.825	120.066	113.976
BMS1	143.007	116.689	128.908	62.412	129.848	95.66
BMS1P17	0	0	5.156	0	0	2.578
BMS1P18	0	0	5.156	0	0	2.578
BMS1P20	85.804	23.338	25.782	43.209	54.571	34.4955
BMS1P21	0	0	0	0	0	0
BMS1P4	0	0	0	28.806	0	14.403
BMS1P5	14.301	23.338	87.658	110.422	18.8195	99.04
BMS1P6	0	7.779	5.156	9.602	3.8895	7.379
BMX	0	0	0	0	0	0
BNC1	0	0	0	0	0	0
BNC2	0	0	0	0	0	0
BNIP1	200.209	93.351	97.97	81.616	146.78	89.793
BNIP2	400.419	303.392	201.097	316.863	351.905	258.98
BNIP3	57.203	15.559	41.251	96.019	36.381	68.635
BNIP3L	443.321	381.185	484.695	556.911	412.253	520.803
BNIPL	7.15	0	5.156	0	3.575	2.578
BOC	0	7.779	5.156	4.801	3.8895	4.9785
BOD1	71.503	15.559	51.563	62.412	43.531	56.9875
BOD1L1	500.523	497.874	464.069	465.693	499.199	464.881
BOD1L2	0	0	0	0	0	0
BOK	50.052	0	0	0	25.026	0
BOK-AS1	0	0	0	0	0	0
BOLA1	50.052	0	123.752	124.825	25.026	124.288
BOLA2	107.255	194.482	103.127	163.233	150.868	133.18
BOLA2B	107.255	194.482	103.127	163.233	150.868	133.18
BOLA3	42.902	62.234	30.938	86.417	52.568	58.6775
BOLA3-AS1	14.301	0	123.752	129.626	7.1505	126.689
BOLL	7.15	15.559	5.156	0	11.3545	2.578
BOP1	0	31.117	36.094	33.607	15.5585	34.8505
BORA	0	7.779	30.938	33.607	3.8895	32.2725
BORCS5	57.203	54.455	25.782	19.204	55.829	22.493
BORCS6	257.412	155.586	87.658	144.029	206.499	115.844
BORCS7	300.314	318.951	335.161	340.868	309.633	338.014
BORCS7-ASMT	7.15	23.338	10.313	24.005	15.244	17.159
BORCS8	107.255	85.572	61.876	76.815	96.4135	69.3455
BPESC1	0	0	0	0	0	0
BPGM	14.301	15.559	61.876	28.806	14.93	45.341
BPHL	42.902	15.559	92.814	33.607	29.2305	63.2105
BPI	0	0	0	0	0	0
BPIFA1	0	0	0	0	0	0
BPIFA2	0	0	0	0	0	0
BPIFA3	0	0	0	0	0	0
BPIFA4P	0	0	0	0	0	0
BPIFB1	0	0	0	0	0	0
BPIFB2	0	0	0	0	0	0
BPIFB3	0	0	0	0	0	0
BPIFB4	0	0	0	0	0	0
BPIFB6	0	0	0	0	0	0
BPIFC	0	0	0	0	0	0
BPNT1	14.301	46.676	97.97	96.019	30.4885	96.9945
BPTF	564.876	583.446	551.727	518.503	574.161	535.115
BPY2	0	0	0	0	0	0
BPY2B	0	0	0	0	0	0
BPY2C	0	0	0	0	0	0
BRAF	0	15.559	0	14.403	7.7795	7.2015
BRAP	114.405	163.365	118.596	129.626	138.885	124.111
BRAT1	221.66	116.689	319.692	220.844	169.174	270.268
BRCA1	14.301	31.117	61.876	19.204	22.709	40.54
BRCA2	0	31.117	10.313	28.806	15.5585	19.5595
BRCAT107	0	0	0	0	0	0
BRCAT54	0	0	5.156	0	0	2.578
BRCC3	71.503	101.131	82.501	86.417	86.317	84.459
BRD1	307.464	163.365	185.628	67.213	235.415	126.42
BRD2	1344.26	956.852	819.856	806.561	1150.56	813.208
BRD3	364.667	295.613	680.635	398.479	330.14	539.557
BRD4	521.974	630.122	835.325	523.304	576.048	679.314
BRD7	164.458	132.248	180.471	211.242	148.353	195.856
BRD7P3	0	0	0	0	0	0
BRD8	50.052	15.559	113.439	139.228	32.8055	126.334
BRD9	257.412	264.496	345.474	196.839	260.954	271.156
BRDT	0	0	5.156	0	0	2.578
BRDTP1	0	0	0	0	0	0
BRE	243.111	186.703	206.253	283.256	214.907	244.754
BREA2	7.15	15.559	5.156	0	11.3545	2.578
BRE-AS1	100.105	93.351	67.032	62.412	96.728	64.722
BRF1	193.059	171.144	309.38	201.64	182.101	255.51
BRF2	42.902	46.676	97.97	52.811	44.789	75.3905
BRI3	178.758	147.806	438.288	427.285	163.282	432.787
BRI3BP	0	0	20.625	28.806	0	24.7155
BRICD5	57.203	140.027	36.094	38.408	98.615	37.251
BRINP1	0	0	0	0	0	0
BRINP2	0	0	0	0	0	0
BRINP3	0	0	0	0	0	0
BRIP1	7.15	0	15.469	0	3.575	7.7345
BRIX1	128.706	241.158	144.377	177.635	184.932	161.006
BRK1	443.321	241.158	680.635	676.935	342.24	678.785
BRMS1	207.36	155.586	139.221	172.834	181.473	156.028
BRMS1L	0	31.117	5.156	4.801	15.5585	4.9785
BROX	35.752	155.586	165.002	115.223	95.669	140.113
BRPF1	228.811	217.82	216.566	206.441	223.315	211.504
BRPF3	42.902	31.117	5.156	14.403	37.0095	9.7795
BRS3	0	0	0	0	0	0
BRSK1	0	0	56.72	24.005	0	40.3625
BRSK2	0	0	0	19.204	0	9.602
BRWD1	271.713	155.586	72.189	168.033	213.65	120.111
BRWD1-AS1	0	0	0	0	0	0
BRWD1-IT2	0	0	0	0	0	0
BRWD3	50.052	116.689	82.501	110.422	83.3705	96.4615
BSCL2	164.458	101.131	237.191	254.451	132.794	245.821
BSDC1	143.007	202.261	299.067	278.456	172.634	288.762
BSG	407.569	202.261	319.692	446.489	304.915	383.091
BSN	0	0	0	0	0	0
BSN-AS2	0	0	5.156	14.403	0	9.7795
BSND	0	0	0	0	0	0
BSPH1	0	0	0	0	0	0
BSPRY	0	0	288.754	321.664	0	305.209
BST1	0	0	67.032	57.611	0	62.3215
BST2	664.981	560.109	1020.95	1003.4	612.545	1012.18
BSX	0	0	0	0	0	0
BTAF1	185.909	272.275	211.409	312.062	229.092	261.736
BTBD1	64.353	101.131	123.752	134.427	82.742	129.089
BTBD10	35.752	23.338	15.469	24.005	29.545	19.737
BTBD11	0	0	82.501	76.815	0	79.658
BTBD16	0	0	0	0	0	0
BTBD17	0	0	0	0	0	0
BTBD18	0	0	5.156	0	0	2.578
BTBD19	0	0	0	0	0	0
BTBD2	157.307	85.572	319.692	278.456	121.439	299.074
BTBD3	35.752	7.779	67.032	168.033	21.7655	117.532
BTBD6	543.425	264.496	56.72	33.607	403.96	45.1635
BTBD7	150.157	147.806	108.283	144.029	148.982	126.156
BTBD8	0	0	10.313	4.801	0	7.557
BTBD9	42.902	46.676	25.782	24.005	44.789	24.8935
BTC	0	0	10.313	0	0	5.1565
BTD	7.15	0	15.469	9.602	3.575	12.5355
BTF3	1923.44	1812.57	2975.2	4335.26	1868.01	3655.23
BTF3L4	114.405	93.351	46.407	172.834	103.878	109.62
BTF3P11	7.15	0	0	0	3.575	0
BTG1	6964.43	5935.6	1124.08	1512.3	6450.01	1318.19
BTG2	3274.85	1789.24	634.228	840.167	2532.04	737.197
BTG3	78.654	62.234	211.409	230.446	70.444	220.928
BTG4	0	0	0	0	0	0
BTK	0	0	257.816	249.65	0	253.733
BTLA	0	0	0	0	0	0
BTN1A1	0	0	0	0	0	0
BTN2A1	235.961	116.689	56.72	62.412	176.325	59.566
BTN2A2	92.954	15.559	30.938	33.607	54.2565	32.2725
BTN2A3P	0	23.338	10.313	4.801	11.669	7.557
BTN3A1	235.961	85.572	56.72	48.01	160.767	52.365
BTN3A2	550.576	536.771	474.382	465.693	543.673	470.038
BTN3A3	171.608	132.248	56.72	62.412	151.928	59.566
BTNL10	0	0	0	0	0	0
BTNL2	0	0	0	0	0	0
BTNL3	0	0	0	0	0	0
BTNL8	0	0	0	0	0	0
BTNL9	0	0	0	0	0	0
BTRC	28.601	7.779	56.72	105.621	18.19	81.1705
BUB1	0	0	5.156	4.801	0	4.9785
BUB1B	0	0	5.156	4.801	0	4.9785
BUB3	521.974	210.041	128.908	216.043	366.008	172.476
BUD13	71.503	15.559	25.782	28.806	43.531	27.294
BUD31	1029.65	692.356	587.821	724.945	861.002	656.383
BVES	0	0	0	0	0	0
BVES-AS1	0	0	0	0	0	0
BYSL	0	0	56.72	48.01	0	52.365
BZRAP1	135.856	140.027	30.938	19.204	137.941	25.071
BZRAP1-AS1	757.935	490.095	77.345	96.019	624.015	86.682
BZW1	193.059	186.703	118.596	168.033	189.881	143.315
BZW2	28.601	38.896	340.318	412.882	33.7485	376.6
C10orf10	0	0	30.938	24.005	0	27.4715
C10orf105	0	31.117	0	0	15.5585	0
C10orf107	0	0	0	0	0	0
C10orf11	7.15	0	118.596	124.825	3.575	121.71
C10orf111	7.15	62.234	15.469	0	34.692	7.7345
C10orf113	0	0	0	0	0	0
C10orf12	0	31.117	15.469	14.403	15.5585	14.936
C10orf120	0	0	0	0	0	0
C10orf126	0	0	0	0	0	0
C10orf128	21.451	0	0	0	10.7255	0
C10orf131	0	0	0	0	0	0
C10orf142	0	0	0	0	0	0
C10orf2	0	31.117	36.094	14.403	15.5585	25.2485
C10orf25	0	0	15.469	24.005	0	19.737
C10orf35	14.301	0	0	4.801	7.1505	2.4005
C10orf53	0	0	0	0	0	0
C10orf54	1844.79	1174.67	407.35	336.067	1509.73	371.709
C10orf55	0	0	5.156	0	0	2.578
C10orf62	0	0	0	0	0	0
C10orf67	0	0	0	0	0	0
C10orf71	0	0	0	0	0	0
C10orf71-AS1	0	0	0	0	0	0
C10orf76	135.856	46.676	61.876	110.422	91.266	86.149
C10orf82	0	0	0	0	0	0
C10orf88	0	7.779	5.156	14.403	3.8895	9.7795
C10orf90	0	0	0	0	0	0
C10orf91	0	0	5.156	0	0	2.578
C10orf95	14.301	15.559	77.345	57.611	14.93	67.478
C10orf99	0	0	0	0	0	0
C11orf1	0	15.559	72.189	115.223	7.7795	93.706
C11orf16	0	0	0	0	0	0
C11orf21	271.713	381.185	46.407	38.408	326.449	42.4075
C11orf24	14.301	7.779	30.938	28.806	11.04	29.872
C11orf31	900.942	591.226	1459.24	1761.95	746.084	1610.6
C11orf40	0	0	0	0	0	0
C11orf42	0	0	0	0	0	0
C11orf44	0	0	0	0	0	0
C11orf45	0	0	0	4.801	0	2.4005
C11orf49	57.203	38.896	149.533	172.834	48.0495	161.183
C11orf52	0	0	0	0	0	0
C11orf53	0	0	0	0	0	0
C11orf54	21.451	31.117	170.159	134.427	26.284	152.293
C11orf57	42.902	62.234	144.377	187.237	52.568	165.807
C11orf58	572.027	280.054	551.727	585.717	426.041	568.722
C11orf63	0	15.559	10.313	33.607	7.7795	21.96
C11orf65	0	0	0	0	0	0
C11orf68	92.954	77.793	293.911	230.446	85.3735	262.178
C11orf70	0	0	0	4.801	0	2.4005
C11orf71	50.052	62.234	149.533	91.218	56.143	120.375
C11orf72	0	0	0	0	0	0
C11orf73	50.052	46.676	108.283	249.65	48.364	178.966
C11orf74	0	0	159.846	144.029	0	151.938
C11orf80	35.752	62.234	56.72	105.621	48.993	81.1705
C11orf84	28.601	7.779	77.345	52.811	18.19	65.078
C11orf85	0	0	0	0	0	0
C11orf86	0	0	0	0	0	0
C11orf87	0	0	0	0	0	0
C11orf88	0	0	0	0	0	0
C11orf91	0	0	0	4.801	0	2.4005
C11orf94	0	0	0	0	0	0
C11orf95	0	0	41.251	81.616	0	61.4335
C11orf96	7.15	7.779	15.469	24.005	7.4645	19.737
C11orf97	0	0	0	0	0	0
C11orf98	307.464	365.626	242.347	321.664	336.545	282.005
C12orf10	164.458	194.482	412.506	518.503	179.47	465.505
[truncated: 24,458 more rows]
