# Supplementary material for: The NKL-code for innate lymphoid cells reveals deregulated expression of NKL homeobox genes HHEX and HLX in anaplastic large cell lymphoma (ALCL)
Source: Oncotarget. 2020 Aug 25;11(34):3208–26. doi: 10.18632/oncotarget.27683 (PMC7456612; doi:10.18632/oncotarget.27683)
Supplement: Supplementary file 5 [file oncotarget-11-3208-s005.xlsx]

## Sheet: Sheet1
gene	ILC1_S15	ILC2_S15	ILCP_S15	ILC1_S16	ILC2_S16	ILCP_S16	ILC1_S17	ILC2_S17	ILCP_S17	Th1_S15	Th2_S15	Th17_S15	Th1_S16	Th2_S16	Th17_S16	Th1_S17	Th2_S17	Th17_S17	ILC1	ILC2	ILCP	TH17	TH1	TH2
5S_rRNA	0	0	0	0	0	0	0	0	0	0	0	0	0	0	0	0	1.80543	0	0	0	0	0	0	0.60181
5S_rRNA	1.93999	0	0	0	0	0	0	1.13355	4.39164	0	0	0	0.77313	0	0	0	0.902715	0	0.646664	0.37785	1.46388	0	0.25771	0.300905
5S_rRNA	5.81997	0	13.6268	3.15501	0	12.7217	0	10.202	4.39164	6.09896	3.83717	0	1.54626	2.67019	0	10.7918	1.80543	1.49751	2.99166	3.40065	10.2467	0.499168	6.14568	2.77093
7SK	67.8997	48.1559	78.8406	108.322	43.1416	94.7062	101.293	134.893	95.5182	87.9993	172.672	283.594	129.886	463.723	92.7019	88.3581	92.9796	213.395	92.5049	75.3967	89.6883	196.563	102.081	243.125
7SK	0	0	0	0	0	0	0	0	0	0	0	0	0	0	0	0	0.902715	0	0	0	0	0	0	0.300905
A1BG	45.5898	116.377	104.148	21.0334	8.38864	166.796	18.5466	56.6776	27.4477	9.58408	25.3253	0	27.0596	48.9535	26.9804	1.34898	36.1086	3.74376	28.3899	60.481	99.4638	10.2414	12.6642	36.7958
A1BG-AS1	86.3296	41.1332	80.7873	125.149	53.927	190.826	74.1864	108.821	91.1265	46.1778	54.4878	0	69.5817	60.5243	42.8919	14.1643	28.8869	56.9052	95.2216	67.9604	120.913	33.2657	43.3079	47.9663
A1CF	0	0	0	0	0	4.24058	0	0	0	0	8.44176	0	0	0	0	0	0.902715	0	0	0	1.41353	0	0	3.11483
A2M	519.918	1639.31	438.977	224.006	232.485	28.2705	122.693	846.763	73.56	126.336	282.415	0	41.749	80.9957	26.9804	242.142	126.38	29.9501	288.872	906.185	180.269	18.9768	136.742	163.264
A2M-AS1	209.519	484.569	0	37.8601	75.4978	0	41.3732	131.492	91.1265	38.3363	65.9993	0	5.41191	16.0211	0	12.8153	10.8326	34.4426	96.2508	230.52	30.3755	11.4809	18.8545	30.951
A2ML1	2.90999	0	0	1.05167	0	4.24058	0	0	0	0.87128	0	2.4768	0	0	0	0	0	0	1.32055	0	1.41353	0.8256	0.290427	0
A2MP1	88.2696	247.802	21.4135	39.9635	11.9838	0	51.3598	96.3519	5.48955	55.7619	69.069	200.621	38.6565	0.890063	10.3771	55.3081	43.3303	15.7238	59.8643	118.713	8.96769	75.5739	49.9088	37.7631
A3GALT2	0.969995	0	5.84005	2.10334	0	0	4.27998	6.80131	2.19582	0	0	0	0	0.890063	0	2.02347	0	9.73379	2.45111	2.2671	2.67862	3.2446	0.674489	0.296688
A4GALT	0	0	0	1.05167	0	0	0	9.06841	8.78328	0.87128	0	0	0	0	0	0	0	0	0.350557	3.0228	2.92776	0	0.290427	0
A4GNT	0	0	0	1.05167	0	0	0	0	0	0	0	1.2384	0	0	0	0	0	0	0.350557	0	0	0.4128	0	0
AA06	0	0	0	0	0	0	0	1.13355	0	0	0	0	0	0	0	0	0	0	0	0.37785	0	0	0	0
AAAS	1648.99	1838.95	1563.19	1435.53	1537.52	2142.91	1078.56	1594.91	1507.43	1372.27	2184.88	0	1877.16	1692.01	1447.26	1489.27	1331.5	1334.28	1387.69	1657.13	1737.84	927.178	1579.57	1736.13
AACS	672.207	988.199	1065.81	649.932	1058.17	732.206	663.397	481.759	1185.74	632.549	615.481	3520.77	617.731	508.226	603.946	650.882	565.1	503.911	661.846	842.709	994.586	1542.88	633.721	562.936
AADACL2	0	0	0	0	0	0	0	0	0	0	1.53487	0	0	0	0	0	0	0	0	0	0	0	0	0.511622
AADACL2-AS1	0	0	0	0	0	16.9623	0	0	0	0	0	0	0	0	0	0	0	0	0	0	5.6541	0	0	0
AADACL3	0	3.00974	0	0	0	0	0	0	0	0	0	0	0	0	0	0	0	0	0	1.00325	0	0	0	0
AADACP1	0	0	0	0	0	0	0	0	0	0	0	0	0	0	0	1.34898	0	0	0	0	0	0	0.449659	0
AADAT	0	0	56.4538	0	0	0	0	0	48.308	0	0	0	1.54626	0.890063	0	0	0	0	0	0	34.9206	0	0.51542	0.296688
AAED1	1137.8	1415.58	1651.76	1675.31	935.932	1909.67	1020.06	1109.75	1848.88	1161.42	1630.03	3313.96	1087.02	1655.52	1453.48	986.778	958.683	1167.31	1277.73	1153.75	1803.44	1978.25	1078.4	1414.74
AAGAB	2153.39	2916.44	1960.31	1336.67	2322.45	1412.11	1312.53	1878.29	2492.26	1572.66	1762.03	3489.81	1403.23	1737.4	2051.89	1388.77	1514.76	1197.26	1600.86	2372.4	1954.89	2246.32	1454.89	1671.4
AAK1	3563.76	2097.79	3003.73	2950.99	3478.89	2178.24	2590.82	2501.75	2909.46	2747.15	3364.43	4865.67	2722.96	2876.68	2376.35	4787.52	3630.72	3534.86	3035.19	2692.81	2697.15	3592.3	3419.21	3290.61
AAMDC	119.309	74.2404	138.214	150.389	86.2831	176.691	81.3197	55.544	64.7767	89.7418	109.743	536.227	161.584	101.467	118.299	64.0765	121.867	182.696	117.006	72.0225	126.561	279.074	105.134	111.026
AAMP	2117.5	2052.65	2887.9	2648.11	2037.24	3259.59	1853.23	2323.78	2149.71	1969.09	2992.99	2904.05	2587.67	3139.25	2514.02	2286.52	2273.04	2766.64	2206.28	2137.89	2765.73	2728.24	2281.09	2801.76
AANAT	4.84998	11.0357	0	7.36169	74.2994	32.5111	12.84	12.4691	8.78328	0	1.53487	1.2384	13.1432	24.9218	3.45903	24.2816	0	14.2263	8.35054	32.6014	13.7648	6.30791	12.4749	8.81888
AAR2	1708.16	1544	2138.43	2388.34	1846.7	2014.27	2779.14	2451.87	1892.8	1618.84	1674.54	0	2422.99	2152.17	3055.7	2349.25	2147.56	2849	2291.88	1947.52	2015.17	1968.24	2130.36	1991.42
AARD	0	0	0	1.05167	0	0	0	0	6.58746	0	0	0	2.31939	3.56025	15.9115	0	0	16.4726	0.350557	0	2.19582	10.7947	0.77313	1.18675
AARS	1146.53	1544	1342.24	1066.39	955.107	582.373	1007.22	505.564	654.354	961.022	702.969	76.7808	1124.9	1046.71	994.816	415.485	1158.18	688.853	1073.38	1001.56	859.655	586.816	833.804	969.289
AARS2	617.887	552.79	809.82	715.136	649.52	388.72	644.851	335.531	415.01	350.254	487.32	34.6752	574.436	343.564	381.185	433.022	326.783	486.689	659.291	512.614	537.85	300.85	452.571	385.889
AARSD1	64.0197	35.1137	57.4271	80.9786	95.8702	171.037	44.2265	46.4756	62.5809	69.7024	64.4644	2.4768	132.205	89.8964	63.6461	120.059	46.0385	41.9302	63.0749	59.1532	97.0149	36.0177	107.322	66.7997
AASDH	507.308	570.848	755.313	539.507	1009.03	665.771	496.478	417.147	382.073	396.432	385.251	1292.89	603.815	461.053	699.415	348.711	312.339	381.115	514.431	665.676	601.052	791.14	449.653	386.214
AASDHPPT	1046.63	1541.99	1236.14	959.124	1596.24	821.259	1553.63	1337.59	1431.67	1074.29	973.873	60.6816	974.144	1018.23	981.671	1639.68	1321.57	1077.46	1186.46	1491.94	1163.03	706.603	1229.37	1104.56
AASS	117.369	0	150.868	35.7568	0	101.774	88.453	0	298.631	155.088	0	0	55.6654	0	17.2951	10.1173	149.851	18.7188	80.5264	0	183.758	12.0046	73.6235	49.9502
AATBC	37.8298	52.1689	87.6007	71.5136	201.327	46.6464	27.1066	32.873	42.8185	32.2374	14.5812	0	61.8504	77.4355	4.84264	45.8653	85.7579	48.6689	45.4833	95.4564	59.0219	17.8372	46.651	59.2582
AATF	4241.79	3327.77	4387.82	4963.89	4602.97	3268.07	3425.41	2598.1	3787.79	3827.53	3961.49	2139.96	4987.46	5336.82	5736.45	2429.51	3767.93	3867.31	4210.36	3509.61	3814.56	3914.57	3748.17	4355.41
AATK	7.75996	23.0747	131.401	1.05167	86.2831	158.315	22.8266	72.5473	59.2871	5.22768	5.37203	1.2384	4.63878	18.6913	8.30166	0.674489	9.92986	21.7138	10.5461	60.635	116.334	10.418	3.51365	11.3311
AATK-AS1	0	0	0	0	0	0	0	0	1.09791	0	0	0	0.77313	0.890063	0	0	0	0	0	0	0.36597	0	0.25771	0.296688
AB015752.1	0	0	0	2.10334	0	0	9.98663	14.7362	4.39164	0	0	0	0	0	0	11.4663	0	0	4.02999	4.91206	1.46388	0	3.82211	0
ABALON	30.0699	30.0974	16.5468	19.9817	0	113.082	17.1199	69.1466	69.1683	19.1682	53.7203	0	13.1432	35.6025	22.1378	19.5602	45.1357	54.6589	22.3905	33.0814	66.2657	25.5989	17.2905	44.8195
ABAT	161.019	99.3216	125.561	199.817	292.404	148.42	155.506	149.629	138.337	203.008	166.533	648.922	221.888	151.311	150.814	346.687	186.862	155.741	172.114	180.451	137.439	318.492	257.195	168.235
ABBA01006766.1	0	0	0	0	0	0	0	0	0	0	0	0	0	0	0.691805	0	0.902715	0	0	0	0	0.230602	0	0.300905
ABCA1	232.799	1223.96	1215.7	35.7568	348.728	342.073	92.733	954.45	276.673	13.0692	0	47.0592	16.2357	7.1205	64.3379	75.5428	69.509	60.649	120.43	842.38	611.483	57.3487	34.9492	25.5432
ABCA10	29.0999	27.0877	0	8.41336	0	0	25.6799	0	3.29373	12.1979	0	222.912	61.0773	8.01057	22.8296	58.0061	0	13.4775	21.0644	9.02923	1.09791	86.4064	43.7604	2.67019
ABCA11P	9.69995	9.02923	0	2.10334	0	14.1353	7.13331	0	0	13.9405	8.44176	0	6.95817	8.01057	12.4525	7.41938	5.41629	10.4825	6.3122	3.00974	4.71175	7.64501	9.43934	7.28954
ABCA12	0	0	0	0	1.19838	0	0	0	2.19582	11.3266	0	2.4768	0	0	4.84264	1.34898	0	0	0	0.399459	0.73194	2.43981	4.22521	0
ABCA13	0	0	0	2.10334	1.19838	1.41353	0	1.13355	0	0.87128	0	9.9072	0	0	0	1.34898	0	0	0.701114	0.777309	0.471175	3.3024	0.740086	0
ABCA17P	30.0699	17.0552	45.747	13.6717	20.3724	18.3758	22.8266	27.2052	17.5666	46.1778	31.4648	0	56.4385	33.8224	21.446	49.9122	33.4005	24.7088	22.1894	21.5443	27.2298	15.3849	50.8428	32.8959
ABCA2	1132.95	563.825	1865.9	1433.43	1118.09	2077.88	1018.64	1744.54	2177.16	943.596	1159.59	164.707	670.304	1136.61	1031.48	719.005	1140.13	946.423	1195.01	1142.15	2040.31	714.204	777.635	1145.44
ABCA3	368.598	341.104	1040.5	380.705	407.448	113.082	403.745	875.102	597.263	490.531	543.343	157.277	265.957	142.41	340.368	231.35	619.262	574.293	384.349	541.218	583.616	357.313	329.279	435.005
ABCA4	0	0	0	1.05167	0	0	0	0	0	0	0	1.2384	0	0	0	1.34898	0	0	0.350557	0	0	0.4128	0.449659	0
ABCA5	675.117	497.611	840.967	297.623	74.2994	523.005	559.251	247.114	366.702	581.144	350.717	1586.39	470.836	303.511	420.617	482.26	365.6	283.777	510.664	273.008	576.891	763.595	511.413	339.943
ABCA6	32.9798	0	0	0	0	0	0	12.4691	0	0	0	1.2384	5.41191	1.78013	16.6033	29.003	0	0	10.9933	4.15635	0	5.94724	11.4716	0.593375
ABCA7	3267.91	1109.59	7245.55	2273.71	1542.31	4424.34	1806.15	1500.82	5004.27	4480.12	3161.06	5035.34	2907.74	1815.73	2713.95	2223.79	2467.12	1928.79	2449.26	1384.24	5558.05	3226.02	3203.88	2481.3
ABCA8	0	0	0	2.10334	0	0	0	0	0	1.74256	0	0	0.77313	0	0	0.674489	0	0	0.701114	0	0	0	1.06339	0
ABCA9	3.87998	94.3053	283.242	0	0	11.3082	0	0	166.882	1.74256	0	3.7152	0	0	0	2.69796	0	0	1.29333	31.4351	153.811	1.2384	1.48017	0
ABCA9-AS1	3.87998	10.0325	55.4804	0	0	0	0	0	14.2728	0	0	144.893	0	0	0	0	0	0	1.29333	3.34416	23.2511	48.2976	0	0
ABCB1	1237.71	343.111	900.341	1118.98	20.3724	1800.83	543.558	276.587	1626	142.89	49.1157	131.27	131.432	24.0317	370.808	48.5632	86.6606	237.355	966.75	213.357	1442.39	246.478	107.628	53.2694
ABCB10	1445.29	1491.83	1570.97	1208.37	1586.65	1414.94	987.25	1212.9	1335.06	1377.49	1235.57	293.501	1427.97	1164.2	1034.94	1433.29	1621.28	1017.55	1213.64	1430.46	1440.32	781.999	1412.92	1340.35
ABCB10P1	1.93999	0	0	0	0	0	0	0	0	0	0	0	0	2.67019	0	0	0	0	0.646664	0	0	0	0	0.890063
ABCB10P3	0	0	0.973341	0	0	0	0	0	0	0	0	0	0	0	0	0	0	0	0	0	0.324447	0	0	0
ABCB11	0	0	0	0	0	0	0	0	1.09791	3.48512	0	0	0.77313	0.890063	0	40.4694	0	0.748753	0	0	0.36597	0.249584	14.9092	0.296688
ABCB4	3.87998	0	1.94668	2.10334	0	0	4.27998	2.2671	0	0	0	0	6.18504	0	0	0	0	0	3.4211	0.755701	0.648894	0	2.06168	0
ABCB5	26.1899	47.1527	100.254	0	0	12.7217	0	14.7362	15.3707	0	0	0	0	0	1.38361	0	29.7896	0	8.72996	20.6296	42.7822	0.461203	0	9.92986
ABCB6	17.4599	1.00325	19.4668	12.62	7.19026	0	9.98663	2.2671	6.58746	25.2671	25.3253	4.9536	5.41191	4.45031	6.22625	21.5837	0.902715	9.73379	13.3555	3.48687	8.68476	6.97121	17.4209	10.2261
ABCB7	664.447	695.251	1338.34	433.288	312.776	296.84	519.305	444.352	620.319	642.133	732.899	652.637	667.984	522.467	478.037	779.035	301.507	589.268	539.013	484.126	751.835	573.314	696.384	518.957
ABCB8	1174.66	1211.92	855.567	892.868	607.577	524.418	597.771	929.512	606.046	966.249	997.663	530.035	1306.59	1196.24	912.491	866.719	870.217	977.871	888.435	916.338	662.01	806.799	1046.52	1021.37
ABCB9	53.3497	24.078	0	151.441	107.854	2.82705	112.706	71.4137	55.9934	91.4844	56.7901	29.7216	116.743	65.8647	124.525	70.1469	171.516	102.579	105.832	67.7819	19.6068	85.6085	92.7913	98.0568
ABCC1	1770.24	860.787	2483.97	1425.01	2347.62	2380.38	2585.11	1900.97	2057.48	2495.35	3336.8	1045.21	2154.71	1724.94	2303.02	2543.5	2537.53	1656.99	1926.79	1703.12	2307.28	1668.41	2397.85	2533.09
ABCC10	1209.58	999.235	879.9	1486.01	1269.08	952.717	1152.74	892.105	1073.76	1195.4	1289.29	792.576	1417.92	1210.49	1214.81	1255.22	1728.7	1310.32	1282.78	1053.47	968.791	1105.9	1289.51	1409.49
ABCC11	10.6699	9.02923	0	17.8784	2.39675	0	7.13331	9.06841	12.077	5.22768	5.37203	0	0.77313	3.56025	11.0689	11.4663	0	0	11.8939	6.83147	4.02567	3.68963	5.82238	2.97743
ABCC12	1.93999	0	0	1.05167	0	0	1.42666	2.2671	1.09791	0	0	3.7152	0	0	0	1.34898	0	0.748753	1.47277	0.755701	0.36597	1.48798	0.449659	0
ABCC13	0	0	0	3.15501	0	1.41353	0	0	0	3.48512	0	0	0	0	0	0.674489	0	0	1.05167	0	0.471175	0	1.38654	0
ABCC2	53.3497	86.2793	0	54.6869	63.514	28.2705	121.266	293.59	169.078	227.404	14.5812	26.0064	65.7161	26.7019	100.312	66.7744	215.749	80.1165	76.4343	147.794	65.7829	68.8116	119.965	85.6773
ABCC3	0	0	0	5.25835	284.015	589.44	29.9599	142.827	5.48955	2.61384	0	1.2384	0	0	0	0.674489	0	0	11.7394	142.281	198.31	0.4128	1.09611	0
ABCC4	515.068	329.065	435.084	224.006	35.9513	309.562	453.678	564.509	563.228	136.791	167.3	0	196.375	212.725	597.72	235.397	344.837	388.603	397.584	309.842	435.958	328.774	189.521	241.621
ABCC5	1099	1807.85	1074.57	1181.03	329.554	626.192	699.064	533.903	857.468	693.539	1144.24	801.245	703.548	986.19	824.632	670.442	800.708	703.079	993.032	890.436	852.743	776.318	689.176	977.047
ABCC5-AS1	0	0	0	0	0	0	0	0	0	0	3.83717	0	0	0	0	0	0	0	0	0	0	0	0	1.27906
ABCC6	32.0098	4.01299	74.9473	10.5167	25.1659	39.5787	11.4133	11.3355	46.1122	19.1682	30.6973	1.2384	30.1521	17.8013	18.6787	58.0061	27.9842	25.4576	17.9799	13.5048	53.5461	15.1249	35.7754	25.4942
ABCC6P1	0	0	0	0	0	0	0	0	0	2.61384	0	0	0	0.890063	0	0	0	0	0	0	0	0	0.87128	0.296688
ABCC8	0	0	0	0	0	0	0	0	0	0.87128	0	252.634	0	0	0	0	0	0	0	0	0	84.2112	0.290427	0
ABCC9	0	6.01949	0	0	0	0	1.42666	0	0	2.61384	0	6.192	0	0	0	1.34898	0	0	0.475554	2.0065	0	2.064	1.32094	0
ABCD1	259.959	47.1527	104.148	174.577	101.862	419.817	229.692	142.827	221.778	266.612	267.834	343.037	155.399	216.285	251.817	128.153	131.796	309.235	221.41	97.2807	248.581	301.363	183.388	205.305
ABCD1P2	0	0	0	0	0	0	0	0	0	3.48512	0	0	0	0	0	0	0	0	0	0	0	0	1.16171	0
ABCD1P3	0	0	0	0	0	0	1.42666	0	0	0	0	1.2384	0	0	0	0	0	0	0.475554	0	0	0.4128	0	0
ABCD2	734.287	106.344	0	400.686	53.927	12.7217	651.984	34.0065	0	1109.14	259.392	0	370.329	349.795	422.693	741.938	407.124	406.573	595.652	64.7593	4.24058	276.422	740.469	338.771
ABCD3	692.577	902.923	967.501	969.64	1192.39	1168.99	831.743	1011.13	977.14	1077.77	837.27	1081.12	807.921	862.471	724.32	1214.08	613.846	780.949	831.32	1035.48	1037.88	862.131	1033.26	771.196
ABCD4	1509.31	1643.32	3285.03	1596.44	868.823	1863.03	1592.15	1270.71	1787.4	1527.35	1525.66	2374.01	2032.56	1670.65	1474.93	1545.93	1816.26	1370.97	1565.97	1260.95	2311.82	1739.97	1701.95	1670.86
ABCE1	1812.92	2698.74	776.726	2114.91	3677.82	1277.83	3111.55	2754.53	1884.01	2539.78	1376.78	1988.87	1780.52	1005.77	1990.32	1697.01	2392.19	1947.51	2346.46	3043.7	1312.86	1975.57	2005.77	1591.58
ABCF1	2143.69	2175.04	2892.77	2307.37	1345.78	3709.09	1729.11	3761.12	2784.3	1240.7	2019.12	4587.03	2271.46	1526.46	1815.3	1689.6	1698.01	1892.1	2060.06	2427.31	3128.72	2764.81	1733.92	1747.86
ABCF2	2092.28	2381.71	2026.5	2030.78	1571.07	2257.4	1205.53	1369.33	1395.44	1539.55	1514.15	105.264	1707.84	1311.06	2097.55	1127.75	1834.32	1665.97	1776.19	1774.04	1893.11	1289.6	1458.38	1553.18
ABCF2P1	0.969995	0	0	0	0	0	0	0	0	0	0	0	0	0	0	0	0	0	0.323332	0	0	0	0	0
ABCF2P2	0	0	0	0	0	0	0	0	0	0.87128	0	0	0	0	0	0	0	0	0	0	0	0	0.290427	0
ABCF3	1672.27	1724.58	2505.38	2486.15	2036.04	2281.43	2167.1	2217.23	1914.75	1694.64	1887.12	4621.71	2595.4	2709.35	2071.96	1840.68	2186.38	1992.43	2108.51	1992.62	2233.86	2895.37	2043.57	2260.95
ABCG1	990.365	200.65	732.926	1573.3	1003.04	1768.32	2032.99	1378.4	2375.88	1069.93	545.645	69.3504	2050.34	837.549	1610.52	1887.9	1627.6	1662.98	1532.22	860.697	1625.71	1114.28	1669.39	1003.6
ABCG2	34.9198	46.1494	325.096	105.167	16.7773	277.051	99.8663	242.58	121.868	20.9107	14.5812	0	105.146	145.97	62.9543	2.69796	50.552	101.082	79.9844	101.836	241.338	54.6786	42.9181	70.3679
ABCG4	0	0	0	0	0	0	0	0	0	0.87128	0	0	0	0	0	0.674489	0	0	0	0	0	0	0.515256	0
ABCG5	0.969995	0	0	0	0	0	2.85332	0	0	0.87128	0	68.112	3.09252	8.01057	0	0	0.902715	0	1.27444	0	0	22.704	1.32127	2.97109
ABCG8	0	0	0	2.10334	0	0	0	0	0	0	0	0	0	0	0	0	0	0	0.701114	0	0	0	0	0
ABHD1	163.929	20.065	149.895	100.96	52.7286	0	74.1864	68.0131	20.8603	108.039	158.091	0	86.5906	170.892	46.3509	21.5837	76.7308	60.649	113.025	46.9355	56.9183	35.6666	72.071	135.238
ABHD10	1598.55	1312.25	1097.93	1165.25	1366.15	964.025	1533.66	1317.19	1125.36	1433.26	1208.71	0	1538.53	1268.34	1326.88	2196.14	1711.55	1507.24	1432.49	1331.86	1062.44	944.707	1722.64	1396.2
ABHD11	417.098	422.367	439.95	459.58	268.436	794.402	436.558	482.893	586.284	566.332	438.972	19.8144	591.445	805.507	434.454	601.644	535.31	620.716	437.745	391.232	606.879	358.328	586.474	593.263
ABHD11-AS1	8.72996	0	0	4.20668	0	0	2.85332	0	0	2.61384	0	584.525	5.41191	0	4.15083	0	0	5.99002	5.26332	0	0	198.222	2.67525	0
ABHD12	1629.59	1615.23	2159.84	2352.59	1562.68	2274.36	1603.57	1202.7	2440.65	1809.65	1498.03	1503.42	2059.62	1581.64	1899.7	1864.29	1741.34	1872.63	1861.92	1460.2	2291.62	1758.58	1911.18	1607
ABHD12B	0.969995	0	0	0	0	1.41353	0	0	0	0	0	18.576	0	0	0	0	0	0	0.323332	0	0.471175	6.192	0	0
ABHD13	1729.5	2497.08	2562.81	2101.24	2937.22	1605.77	2749.18	2294.31	2952.28	2044.02	1461.96	1273.08	1772.01	1283.47	2193.02	1905.43	1807.24	2589.94	2193.31	2576.2	2373.62	2018.68	1907.16	1517.56
ABHD14A	897.246	888.878	365.976	1229.4	867.625	470.704	863.13	866.033	310.708	815.518	1268.57	977.098	1080.84	1129.49	976.829	761.498	1169.02	1196.51	996.593	874.179	382.463	1050.14	885.951	1189.02
ABHD14A-ACY1	2.90999	0	0	2.10334	0	2.82705	1.42666	0	0	0	0.767433	0	0	0	1.38361	0	0	2.24626	2.14666	0	0.942351	1.20996	0	0.255811
ABHD14B	2321.2	1577.11	873.087	3037.22	1845.5	1269.35	2291.22	1856.76	1317.49	2420.42	2821.08	6009.96	3326.01	3191.77	3335.88	2534.73	3273.24	3560.32	2549.88	1759.79	1153.31	4302.05	2760.38	3095.36
ABHD15	2139.81	1323.28	7111.23	2100.19	769.358	5384.12	1165.58	1637.98	6398.62	799.835	894.06	988.243	498.669	771.685	1064.69	673.14	978.543	846.839	1801.86	1243.54	6297.99	966.59	657.215	881.429
ABHD15-AS1	0	2.0065	9.73341	1.05167	2.39675	24.0299	1.42666	9.06841	9.88119	2.61384	2.3023	74.304	0.77313	7.1205	4.15083	2.69796	0.902715	5.99002	0.826111	4.49055	14.5482	28.1483	2.02831	3.44184
ABHD16A	131.919	113.367	160.601	131.459	70.7042	172.45	81.3197	73.6808	107.595	58.3757	103.603	373.997	106.692	72.0951	91.3183	93.754	144.434	71.8803	114.899	85.9174	146.882	179.065	86.2739	106.711
ABHD17A	3888.71	2250.29	3030.01	5379.29	2719.12	3171.95	3322.69	2390.66	2024.55	3434.59	3358.29	4050.81	4171.04	3952.77	3883.79	3613.91	4179.57	3817.14	4196.9	2453.35	2742.17	3917.25	3739.84	3830.21
ABHD17AP1	1.93999	2.0065	0.973341	11.5684	23.9675	7.06763	4.27998	12.4691	4.39164	0	6.9069	3.7152	2.31939	4.45031	12.4525	6.0704	15.3462	2.99501	5.92945	12.8144	4.1442	6.38757	2.7966	8.90112
ABHD17AP3	2.90999	1.00325	0.973341	1.05167	0	0	1.42666	0	1.09791	0.87128	0	2.4768	2.31939	0	1.38361	3.37245	0.902715	1.49751	1.79611	0.334416	0.690417	1.78597	2.18771	0.300905
ABHD17AP4	0	1.00325	0	2.10334	0	0	0	1.13355	1.09791	0	0	3.7152	0.77313	0	1.38361	0.674489	3.61086	0.748753	0.701114	0.712266	0.36597	1.94919	0.48254	1.20362
ABHD17AP5	16.4899	2.0065	18.4935	7.36169	0	0	0	1.13355	2.19582	17.4256	0	0	5.41191	0	3.45903	3.37245	1.80543	2.24626	7.95054	1.04668	6.89643	1.90176	8.73665	0.60181
ABHD17AP6	0.969995	0	0.973341	0	0	0	5.70664	0	0	12.1979	0	2.4768	6.18504	0	3.45903	1.34898	4.51357	0	2.22555	0	0.324447	1.97861	6.57731	1.50452
ABHD17B	1921.56	3354.86	2259.12	1151.58	3205.66	1383.84	1757.65	1859.02	2381.37	1315.63	1021.45	236.534	1288.03	1387.61	1548.26	953.053	970.419	918.72	1610.26	2806.51	2008.11	901.171	1185.57	1126.49
ABHD17C	201.759	269.874	106.094	302.881	189.344	258.675	111.28	191.57	379.877	136.791	82.1153	1926.95	222.661	64.0845	190.246	70.8214	59.5792	154.992	205.307	216.929	248.215	757.396	143.425	68.593
ABHD18	471.418	731.368	689.126	522.68	557.245	1030.46	768.97	546.372	729.012	656.074	574.807	1691.65	585.259	474.404	615.015	1137.86	743.837	773.462	587.689	611.662	816.199	1026.71	793.065	597.683
ABHD2	1021.41	382.238	1874.66	511.112	969.487	1911.09	666.251	595.114	2038.82	759.756	507.273	271.21	392.75	421	665.516	577.363	478.439	563.062	732.923	648.946	1941.52	499.929	576.623	468.904
ABHD3	2488.04	1954.33	3178.93	1749.98	1991.7	1981.76	1754.79	1144.89	1368	2210.44	2522.55	615.485	1928.96	1416.09	1977.18	1970.86	1583.36	1371.72	1997.6	1696.97	2176.23	1321.46	2036.75	1840.67
ABHD4	622.737	1273.12	1271.18	684.638	581.213	1222.7	677.664	1151.69	2201.31	710.964	554.854	2263.8	655.614	648.856	702.874	1008.36	621.068	629.701	661.68	1002.01	1565.06	1198.79	791.647	608.259
ABHD5	287.119	387.254	343.589	253.453	582.411	490.494	208.293	349.134	486.374	455.679	264.764	0	296.882	116.598	297.476	158.505	97.4932	232.113	249.621	439.6	440.152	176.53	303.689	159.619
ABHD6	187.209	285.926	0	98.857	0	237.472	104.146	173.433	17.5666	197.781	115.115	0	149.214	267.019	168.109	47.8887	65.8982	110.815	130.071	153.12	85.013	92.9747	131.628	149.344
ABHD8	252.199	215.698	182.015	153.544	168.971	165.383	179.759	304.925	91.1265	232.632	181.114	771.523	156.945	159.321	235.906	186.834	146.24	355.658	195.167	229.865	146.175	454.362	192.137	162.225
ABI1	5240.89	6436.84	7091.76	5546.51	6382.56	3784.01	7420.06	5275.55	7649.14	5925.57	5954.51	3635.94	5345.42	4444.97	6150.84	6568.18	6219.71	6238.61	6069.15	6031.65	6174.97	5341.8	5946.39	5539.73
ABI2	855.536	1068.46	1078.46	656.242	586.006	855.183	974.41	1012.26	868.447	1081.26	544.878	590.717	622.37	444.141	585.267	549.709	458.579	623.711	828.729	888.909	934.031	599.898	751.112	482.533
ABI3	612.067	68.2209	334.829	1077.96	715.431	867.905	550.691	115.622	278.869	311.047	174.207	0	356.413	93.4566	318.922	354.107	569.613	216.39	746.907	299.758	493.868	178.437	340.522	279.092
ABI3BP	0	50.1624	0	12.62	0	0	1.42666	77.0815	0	1.74256	6.13947	188.237	1.54626	8.90063	0	1.34898	0	0	4.68224	42.4146	0	62.7456	1.54593	5.01336
ABL1	1101.91	1175.81	1644.95	1071.65	1352.97	1293.38	1466.61	1246.91	1159.39	1157.06	1001.5	1385.77	897.604	701.37	1084.06	1052.88	1491.29	840.101	1213.39	1258.56	1365.91	1103.31	1035.85	1064.72
ABL2	449.108	542.757	136.268	301.829	243.271	448.088	289.612	258.45	476.493	509.699	587.086	1306.51	411.305	383.617	258.043	424.254	297.896	441.764	346.85	348.159	353.616	668.773	448.419	422.866
ABLIM1	9165.49	7311.67	11306.3	4716.74	6595.87	5401.08	8260.37	4826.66	6344.82	7948.69	6385.81	4059.48	6256.94	3912.72	6271.9	6100.75	6207.97	6504.41	7380.87	6244.73	7684.08	5611.93	6768.79	5502.17
ABLIM2	67.8997	48.1559	0	245.039	27.5627	1.41353	88.453	75.9479	1.09791	86.2567	115.882	0	105.146	68.5348	154.964	64.0765	64.9955	31.4476	133.797	50.5555	0.837145	62.1373	85.1596	83.1376
ABLIM3	2.90999	9.02923	0	1.05167	0	0	0	17.0033	63.6788	1.74256	0	0	0	105.027	0	0.674489	0	0	1.32055	8.6775	21.2263	0	0.805683	35.0091
ABO	32.9798	31.1007	40.8803	16.8267	0	33.9246	1.42666	0	9.88119	44.4353	23.023	1006.82	49.4803	0	107.922	0	0	40.4326	17.0777	10.3669	28.2287	385.058	31.3052	7.67433
ABR	1235.77	781.53	2347.7	1319.85	2074.39	2405.82	1165.58	997.525	2247.42	1290.37	1580.14	783.907	1478.22	1886.04	1461.78	1609.33	1818.97	1615.81	1240.4	1284.48	2333.65	1287.17	1459.31	1761.72
ABRA	4.84998	0	0	0	0	0	7.13331	12.4691	0	0.87128	12.2789	0	1.54626	0	0	0	0	9.73379	3.99443	4.15635	0	3.2446	0.805847	4.09298
ABRACL	3347.45	3162.24	3137.08	3899.59	2612.46	2114.63	2595.1	2489.28	1989.41	3508.64	3489.52	7967.87	3605.88	4520.63	4308.56	3393.36	2770.43	4294.85	3280.72	2754.66	2413.71	5523.76	3502.63	3593.53
ABT1	4231.12	3800.3	4280.75	5623.28	4782.72	4517.63	5421.31	5244.94	4718.82	4370.34	5080.41	1616.11	5528.65	4772.52	5709.47	6699.03	5762.03	6407.83	5091.91	4609.32	4505.73	4577.8	5532.67	5204.98
ABTB1	4035.18	3507.36	6317.96	4452.77	3447.73	4927.55	4311.37	3481.14	4594.75	4887.88	3877.84	4705.92	4682.85	4761.84	4396.42	4914.33	4199.43	4629.54	4266.44	3478.74	5280.09	4577.29	4828.35	4279.7
ABTB2	6.78997	24.078	135.294	35.7568	0	39.5787	51.3598	6.80131	218.484	32.2374	16.8835	12.384	46.3878	78.3255	10.3771	53.9591	63.19	11.98	31.3022	10.2931	131.119	11.5804	44.1948	52.7997
AC000032.1	0	0	0	0	0	0	0	0	7.68537	0	1.53487	0	0	0	0	1.34898	4.51357	0	0	0	2.56179	0	0.449659	2.01615
AC000036.1	0	0	0	0	0	0	0	0	0	0	0	4.9536	0	0	0.691805	0	0	0	0	0	0	1.8818	0	0
AC000041.1	0	1.00325	0	0	0	0	0	0	0	0	0	0	0	0	0	0	0	0	0	0.334416	0	0	0	0
AC000058.1	5.81997	4.01299	0	0	0	15.5488	0	0	0	0	0	0	3.09252	0	0	10.1173	0	0	1.93999	1.33766	5.18293	0	4.40329	0
AC000068.1	100.88	98.3183	156.708	28.3951	82.688	45.2328	38.5199	66.8795	126.26	35.7225	165.766	0	44.8415	38.2727	71.9477	29.003	22.5679	39.6839	55.9315	82.6286	109.4	37.2105	36.5224	75.5354
AC000068.2	0.969995	0	0	0	0	12.7217	0	0	0	0.87128	0	0	0.77313	0	0	3.37245	0	0	0.323332	0	4.24058	0	1.67229	0
AC000078.1	1.93999	0	0	3.15501	0	5.6541	0	0	0	0	0	0	3.09252	2.67019	0	16.8622	3.61086	0	1.69833	0	1.8847	0	6.65158	2.09368
AC000089.1	3.87998	11.0357	2.92002	3.15501	2.39675	4.24058	5.70664	5.66776	1.09791	6.09896	3.06973	37.152	4.63878	5.34038	7.60986	6.74489	5.41629	11.2313	4.24721	6.36675	2.75284	18.6644	5.82754	4.6088
AC000111.2	0	0	0	0	1.19838	0	0	0	0	0	0	0	0	0	0	0	0	0	0	0.399459	0	0	0	0
AC000120.1	4.84998	21.0682	0	1.05167	0	0	1.42666	7.93486	0	0	10.7441	47.0592	3.09252	0	0	0	0	2.24626	2.44277	9.66769	0	16.4352	1.03084	3.58135
AC000123.1	0	3.00974	0	0	19.174	0	0	0	0	6.09896	0	0	0	0	0	0	0	0	0	7.39459	0	0	2.03299	0
AC000123.2	5.81997	9.02923	0	2.10334	8.38864	0	2.85332	0	0	4.3564	0.767433	0	6.18504	0	0	4.04694	0	1.49751	3.59221	5.80596	0	0.499168	4.86279	0.255811
AC000123.3	1.93999	15.0487	68.1339	4.20668	1.19838	0	25.6799	74.8144	315.1	6.97024	21.4881	0	23.967	24.9218	8.99347	91.056	3.61086	3.74376	10.6089	30.3538	127.745	4.24574	40.6644	16.6736
AC000124.1	0	0	0	0	0	0	1.42666	0	0	0	0	0	0	0	0	0	0	0	0.475554	0	0	0	0	0
AC000367.1	0	0	0	0	0	0	0	0	0	0	0	0	0	0	0	0.674489	0	0	0	0	0	0	0.22483	0
AC000374.1	0	0	0	1.05167	0	0	0	0	0	0	0	0	0	0	0	0	0	1.49751	0.350557	0	0	0.499168	0	0
AC000403.1	0	0	0	0	0	0	14.2666	11.3355	0	0	0	0	0	0	2.76722	2.02347	0	0	4.75554	3.7785	0	0.922407	0.674489	0
AC001226.1	17.4599	0	0	25.2401	17.9757	0	0	0	13.1749	5.22768	6.13947	0	0	1.78013	17.9869	0	0	14.9751	14.2333	5.99189	4.39164	10.9873	1.74256	2.63986
AC002044.1	0.969995	3.00974	1.94668	0	2.39675	2.82705	1.42666	0	2.19582	2.61384	1.53487	0	4.63878	0.890063	0	0.674489	2.70814	0	0.798886	1.80217	2.32318	0	2.64237	1.71102
AC002044.2	0	0	0	0	0	45.2328	0	15.8697	28.5457	0	0	0	0	0	0	0	0	0	0	5.28991	24.5928	0	0	0
AC002056.1	6.78997	2.0065	3.89336	12.62	2.39675	12.7217	2.85332	40.8078	9.88119	15.683	17.651	1.2384	2.31939	3.56025	8.30166	15.5133	4.51357	0	7.42111	15.0704	8.8321	3.18002	11.1719	8.57493
AC002056.2	0	0	0	0	0	0	0	0	0	0.87128	0	0	0	0	0	0	0	0	0	0	0	0	0.290427	0
AC002059.1	0	0	0	0	2.39675	0	1.42666	7.93486	0	0	0.767433	0	0	0	0.691805	0	0	0	0.475554	3.44387	0	0.230602	0	0.255811
AC002064.2	0	0	0	0	0	11.3082	0	0	0	0	0	0	0	0	0	0	0	0	0	0	3.7694	0	0	0
AC002064.3	10.6699	3.00974	0	4.20668	0	0	4.27998	4.53421	0	14.8118	12.2789	0	5.41191	0	0	2.69796	0	5.99002	6.38554	2.51465	0	1.99667	7.64054	4.09298
AC002069.2	0	17.0552	0	0	0	0	0	0	0	0	0	0	0	0	0	0	0	0	0	5.68507	0	0	0	0
AC002070.1	0	0	0	2.10334	0	0	0	0	0	0	0	0	10.0507	3.56025	0	1.34898	0	6.73877	0.701114	0	0	2.24626	3.79989	1.18675
AC002075.2	12.6099	5.01624	5.84005	15.7751	7.19026	7.06763	27.1066	22.671	17.5666	8.7128	6.13947	55.728	5.41191	24.9218	15.2197	13.4898	8.12443	22.4626	18.4972	11.6258	10.1581	31.1368	9.20483	13.0619
AC002076.1	0	0	0	0	0	0	0	0	0	3.48512	0	0	0	0	0	0	0	0	0	0	0	0	1.16171	0
AC002076.2	0	0	0	0	0	0	0	0	0	0.87128	0	0	0	0	0	0	0	0	0	0	0	0	0.290427	0
AC002091.1	26.1899	30.0974	0	14.7234	29.9594	0	9.98663	30.6059	29.6436	20.0394	4.6046	0	16.2357	7.1205	15.2197	5.39591	54.1629	30.6989	16.9666	30.2209	9.88119	15.3062	13.8904	21.9627
AC002091.2	46.5598	14.0455	22.3868	18.9301	41.9432	57.9546	12.84	29.4723	40.6227	27.0097	6.13947	17.3376	13.1432	19.5814	8.30166	4.72142	49.6493	24.7088	26.1099	28.487	40.3214	16.7827	14.9581	25.1234
AC002094.4	96.9995	42.1364	51.5871	32.6018	53.927	80.571	51.3598	54.4105	29.6436	51.4055	72.9061	0	67.2623	47.1733	37.3575	88.3581	49.6493	40.4326	60.3204	50.1579	53.9339	25.93	69.0086	56.5763
AC002094.5	121.249	62.2014	28.2269	30.4984	77.8945	79.1575	34.2399	58.9447	15.3707	33.9799	63.697	0	88.1368	62.3044	45.6591	82.9622	64.9955	55.4077	61.9959	66.3469	40.9184	33.6889	68.3596	63.6656
AC002115.1	0	0	0	0	0	0	0	0	0	0	0	0	3.86565	0	0	0	5.41629	0	0	0	0	0	1.28855	1.80543
AC002116.2	31.0399	3.00974	18.4935	16.8267	9.58702	0	4.27998	10.202	3.29373	9.58408	7.67433	0	29.3789	22.2516	15.2197	3.37245	4.51357	12.7288	17.3822	7.59957	7.2624	9.31617	14.1118	11.4798
AC002128.1	73.7197	77.2501	228.735	14.7234	137.813	175.277	45.6532	95.2183	75.7558	32.2374	79.813	0	61.0773	31.1522	28.364	192.229	145.337	63.644	44.6987	103.427	159.923	30.6693	95.1813	85.4341
AC002128.2	5.81997	29.0942	67.1605	23.1368	39.5464	11.3082	22.8266	10.202	41.7206	16.5543	22.2556	0	9.27756	8.01057	8.30166	19.5602	3.61086	9.73379	17.2611	26.2809	40.0631	6.01182	15.1307	11.2923
AC002306.1	52.3798	20.065	0	100.96	51.5302	12.7217	35.6665	13.6026	9.88119	30.4948	49.1157	0	88.1368	97.0169	51.1936	87.0091	63.19	53.1614	63.0022	28.3993	7.53431	34.785	68.5469	69.7742
AC002310.1	32.0098	64.2079	0.973341	12.62	8.38864	24.0299	28.5332	51.0098	65.8746	6.09896	36.0694	543.658	37.8834	16.0211	49.1182	60.0295	3.61086	2.99501	24.3877	41.2021	30.2926	198.59	34.6706	18.5671
AC002310.3	0	0	0.973341	1.05167	0	29.684	7.13331	0	9.88119	0	0	0	1.54626	0	0	0.674489	0	0	2.72833	0	13.5129	0	0.74025	0
AC002310.6	5.81997	9.02923	0	15.7751	0	8.48116	0	19.2704	0	0	6.9069	0	0	0	0	1.34898	0	2.99501	7.19834	9.4332	2.82705	0.998337	0.449659	2.3023
AC002347.1	0	13.0422	0	2.10334	0	0	7.13331	6.80131	0	0.87128	0	0	3.09252	8.01057	0	3.37245	5.41629	0	3.07888	6.61451	0	0	2.44542	4.47562
AC002347.2	0	0	0	0	0	0	0	0	0	0	0	0	0	0	0	0.674489	0	0	0	0	0	0	0.22483	0
AC002350.1	2.90999	0	4.86671	1.05167	1.19838	0	2.85332	0	1.09791	4.3564	3.06973	12.384	5.41191	2.67019	2.76722	1.34898	2.70814	5.24127	2.27166	0.399459	1.98821	6.7975	3.70576	2.81602
AC002350.2	29.0999	37.1202	68.1339	36.8085	23.9675	63.6087	31.3865	52.1434	20.8603	36.5938	65.9993	324.461	50.2535	26.7019	19.3705	53.2846	36.1086	33.6939	32.4316	37.7437	50.8676	125.842	46.7106	42.9366
AC002366.1	0	0	0	0	0	0	0	0	0	0	0	0	0	0	0	0.674489	0	0	0	0	0	0	0.22483	0
AC002367.1	0	0	0	1.05167	0	0	0	2.2671	1.09791	5.22768	0.767433	0	0	0	0.691805	0	0	0	0.350557	0.755701	0.36597	0.230602	1.74256	0.255811
AC002375.1	0	0	0	0	0	0	0	0	0	0	0	13.6224	0	0	0	0	0	0	0	0	0	4.5408	0	0
AC002378.1	0	0	0	0	0	0	0	0	9.88119	0	0	0	0	0	0	0	0	0	0	0	3.29373	0	0	0
AC002381.1	1.93999	5.01624	0	0	26.3643	0	5.70664	0	0	0	6.9069	0	0	0	1.38361	7.41938	0	0	2.54888	10.4602	0	0.461203	2.47313	2.3023
AC002383.1	0	0	44.7737	0	0	104.601	0	0	39.5248	0	0	0	0	0	0	0	0	0	0	0	62.9665	0	0	0
AC002384.1	0	0	0	1.05167	0	0	0	0	0	0	0	0	0	0	0	0.674489	1.80543	0	0.350557	0	0	0	0.22483	0.60181
AC002398.1	1.93999	1.00325	0	1.05167	0	2.82705	1.42666	0	1.09791	0	0	0	0	0	0	1.34898	0.902715	0	1.47277	0.334416	1.30832	0	0.449659	0.300905
AC002400.1	0	5.01624	0	8.41336	0	0	2.85332	0	0	2.61384	4.6046	0	7.7313	0	6.91805	16.8622	7.22172	1.49751	3.75556	1.67208	0	2.80519	9.06912	3.94211
AC002401.1	0.969995	0	0	0	0	0	0	0	0	0	0	0	0	0	0	0	0	0	0.323332	0	0	0	0	0
AC002401.2	0	0	0	0	0	0	0	0	0	0.87128	0	0	0	0	0	0	0	0	0	0	0	0	0.290427	0
AC002401.3	2.90999	0	0	0	0	0	2.85332	0	0	0	0	0	0	1.78013	0	0	0	0.748753	1.9211	0	0	0.249584	0	0.593375
AC002401.4	4.84998	0	0	0	0	0	1.42666	0	0	0	0	0	0	0	0	0	2.70814	0	2.09221	0	0	0	0	0.902715
AC002429.2	0	0	47.6937	0	0	0	0	0	4.39164	0	0	0	0	0	0	0	0	0	0	0	17.3618	0	0	0
AC002451.1	0	3.00974	39.907	0	0	0	0	0	0	0	0	0	0	0	0	0	0	0	0	1.00325	13.3023	0	0	0
AC002451.2	0	0	0	0	0	0	0	0	0	0	0.767433	0	0	0	0	0.674489	0	0	0	0	0	0	0.22483	0.255811
AC002454.1	0	0	0	0	0	0	0	0	6.58746	0	0	0	0	0	0	0.674489	0	0.748753	0	0	2.19582	0.249584	0.22483	0
AC002456.1	0	0	0	0	0	1.41353	0	19.2704	0	0	0	0	0	0	0	0	0	0	0	6.42346	0.471175	0	0	0
AC002464.1	0	0	0	0	0	0	0	0	0	0.87128	0	0	0	0	0	0	0	0	0	0	0	0	0.290427	0
AC002467.1	43.6498	68.2209	268.642	37.8601	1.19838	100.36	24.2532	52.1434	69.1683	23.5246	52.1855	0	39.4296	89.0063	55.3444	33.7245	21.6652	32.9451	35.2544	40.5209	146.057	29.4298	32.2262	54.2856
AC002470.1	12.6099	8.02598	0	4.20668	0	0	18.5466	10.202	12.077	13.0692	25.3253	0	16.2357	0	6.22625	7.41938	17.1516	36.6889	11.7877	6.07598	4.02567	14.305	12.2414	14.159
AC002472.1	0	0	0	0	0	0	0	0	0	0	0	0	0	0	0	0	4.51357	1.49751	0	0	0	0.499168	0	1.50452
AC002480.3	0	0	0	0	0	0	0	0	0	0.87128	0	0	0	0	0	0	0	0	0	0	0	0	0.290427	0
AC002480.4	0.969995	0	0	0	0	0	0	0	0	0	0	0	0	0	0	0	0	0	0.323332	0	0	0	0	0
AC002486.2	0	0	0	0	0	0	0	0	0	0	0	0	0	0	0	2.02347	0	0	0	0	0	0	0.674489	0
AC002511.1	0	0	0	0	0	0	0	0	0	0	0	44.5824	0	0	0	0	0	0	0	0	0	14.8608	0	0
AC002511.2	0	0	0	0	0	0	0	0	0	0	0	0	0	0	0.691805	0	0	0	0	0	0	0.230602	0	0
AC002519.1	0	0	0	0	0	0	0	0	0	0	0	0	4.63878	0	0.691805	0	0	0	0	0	0	0.230602	1.54626	0
AC002524.1	0	0	0.973341	0	0	2.82705	0	2.2671	6.58746	0	0	1.2384	3.09252	2.67019	1.38361	1.34898	0	0.748753	0	0.755701	3.46262	1.12359	1.4805	0.890063
AC002525.1	15.5199	144.468	82.734	29.4468	63.514	42.4058	21.3999	69.1466	4.39164	0	47.5809	0	1.54626	57.8541	15.9115	0	29.7896	2.24626	22.1222	92.3761	43.1771	6.05259	0.51542	45.0748
AC002540.1	0	0	0	11.5684	0	0	0	0	0	0	0	2.4768	0	0	0	0	0	0	3.85613	0	0	0.8256	0	0
AC002542.1	0	0	0	0	22.7692	0	0	0	0	0	0	0	0	0	0	0	0	0	0	7.58972	0	0	0	0
AC002543.1	16.4899	46.1494	15.5735	11.5684	14.3805	11.3082	18.5466	22.671	85.637	15.683	10.7441	13.6224	23.1939	10.6808	8.99347	38.4459	8.12443	36.6889	15.535	27.7337	37.5062	19.7683	25.7743	9.84975
AC002545.1	0	0	0	0	0	0	0	0	0	0	0	0	0	0	0	0	0	0.748753	0	0	0	0.249584	0	0
AC002546.1	21.3399	11.0357	0	35.7568	0	0	2.85332	3.40065	0	49.6629	37.6042	0	9.27756	26.7019	28.364	72.8448	0.902715	2.24626	19.9833	4.81213	0	10.2034	43.9284	21.7363
AC002546.2	0	0	0	0	0	0	5.70664	0	0	0	0	0	0	0	0	0.674489	0	0	1.90221	0	0	0	0.22483	0
AC002550.1	1.93999	0	0	0	0	0	0	0	0	0	0	0	0.77313	0	0.691805	0	0	0	0.646664	0	0	0.230602	0.25771	0
AC002550.2	0	8.02598	0	4.20668	0	0	12.84	0	0	0	0	0	2.31939	5.34038	1.38361	1.34898	0	5.99002	5.68221	2.67533	0	2.45788	1.22279	1.78013
AC002551.1	0	0	0	0	0	1.41353	0	0	0	6.09896	4.6046	0	0	1.78013	0	4.04694	7.22172	0	0	0	0.471175	0	3.38196	4.53548
AC002553.1	31.0399	45.1462	83.7073	53.6352	206.121	32.5111	37.0932	14.7362	36.231	12.1979	39.1391	1.2384	27.8327	0	22.1378	67.4489	27.9842	10.4825	40.5894	88.6677	50.8165	11.2862	35.8265	22.3744
AC002553.2	0	0	0	0	0	0	0	0	0	0	0	0	0.77313	0	0	0	0	0	0	0	0	0	0.25771	0
AC002553.4	26.1899	16.052	102.201	9.46504	2.39675	32.5111	11.4133	36.2736	12.077	28.7522	11.5115	0	19.3283	5.34038	5.53444	24.2816	1.80543	7.48753	15.6894	18.2408	48.9296	4.34066	24.1207	6.2191
AC002558.1	15.5199	45.1462	171.308	14.7234	0	83.398	15.6933	19.2704	53.7976	28.7522	38.3717	0	58.7579	88.1162	14.5279	147.713	48.7466	12.7288	15.3122	21.4722	102.835	9.08557	78.4078	58.4115
AC002558.2	19.3999	13.0422	6.81339	9.46504	11.9838	4.24058	9.98663	0	12.077	13.0692	10.7441	0	22.4208	16.9112	5.53444	38.4459	16.2489	17.2213	12.9505	8.342	7.71032	7.58525	24.6453	14.6347
AC002558.3	11.6399	31.1007	94.4141	7.36169	39.5464	38.1652	7.13331	22.671	54.8955	13.9405	16.1161	0	13.9163	16.0211	8.30166	38.4459	8.12443	7.48753	8.71165	31.1061	62.4916	5.26306	22.1009	13.4206
AC002984.1	0	0	0	0	0	0	0	0	0	0	0	0	0	0	0	0.674489	0	0	0	0	0	0	0.22483	0
AC002985.2	0	7.02274	0	0	0	0	0	0	0	0	0	0	0	0	0	0	0	8.98503	0	2.34091	0	2.99501	0	0
AC003001.1	0	23.0747	23.3602	0	0	0	0	0	0	0	0	0	0	0	0	0	0	0	0	7.69157	7.78673	0	0	0
AC003001.2	0	0	0.973341	0	0	0	0	0	0	0	0	0	0	0	0	0	0	0	0	0	0.324447	0	0	0
AC003002.1	495.668	765.478	759.206	445.908	373.894	493.321	649.131	710.737	894.797	622.965	461.995	557.28	535.779	529.587	381.876	861.323	722.172	935.941	530.236	616.703	715.774	625.032	673.356	571.251
AC003002.3	0	0	0.973341	0	0	0	0	0	0	0	0	0	0	0	0	0.674489	0	0	0	0	0.324447	0	0.22483	0
AC003002.4	0	7.02274	0	0	0	0	0	0	0	0	1.53487	0	0	0	0	4.04694	0.902715	0	0	2.34091	0	0	1.34898	0.812527
AC003005.2	0	0	0	0	0	0	0	27.2052	8.78328	6.97024	0	0	0	0	0	5.39591	0	4.49252	0	9.06841	2.92776	1.49751	4.12205	0
AC003029.1	7.75996	2.0065	0	6.31002	0	0	0	1.13355	0	6.09896	0	0	13.1432	26.7019	1.38361	0	0	8.98503	4.69	1.04668	0	3.45621	6.41406	8.90063
AC003035.1	0	9.02923	0	3.15501	0	0	0	6.80131	0	9.58408	0.767433	0	0	0	0	2.02347	10.8326	0	1.05167	5.27685	0	0	3.86918	3.86667
AC003035.2	0	0	0	0	0	0	0	0	0	0	0	0	0.77313	0	0	0	0	0	0	0	0	0	0.25771	0
AC003070.1	22.3099	44.1429	39.907	39.9635	77.8945	48.0599	12.84	9.06841	48.308	27.0097	23.7904	0	15.4626	7.1205	24.2132	104.546	29.7896	36.6889	25.0378	43.7019	45.425	20.3007	49.006	20.2335
AC003070.2	0	0	0	0	0	0	0	0	0	0.87128	0	0	0	0	0	0	0	0	0	0	0	0	0.290427	0
AC003071.1	0	0	0.973341	0	0	0	0	1.13355	0	0	0	0	0	0.890063	0	0.674489	3.61086	1.49751	0	0.37785	0.324447	0.499168	0.22483	1.50031
AC003071.2	0.969995	5.01624	0	0	0	0	1.42666	0	0	0	0	0	0	0	0	0	0	0	0.798886	1.67208	0	0	0	0
AC003072.1	5.81997	13.0422	1.94668	8.41336	3.59513	12.7217	7.13331	11.3355	10.9791	7.84152	0.767433	73.0656	6.18504	4.45031	6.22625	2.69796	4.51357	5.99002	7.12221	9.32429	8.54917	28.4273	5.57484	3.24377
AC003075.1	90.2096	100.325	75.9206	64.1519	115.044	63.6087	58.4931	131.492	107.595	103.682	84.4176	205.574	101.28	124.609	110.689	110.616	109.229	194.676	70.9515	115.62	82.3748	170.313	105.193	106.085
AC003084.1	0	0	0	0	0	0	0	0	0	3.48512	0	0	0	0	0	0	0	0	0	0	0	0	1.16171	0
AC003087.1	0.969995	0	0	0	0	0	0	0	0	0	0	0	0	0	0	0	0	0	0.323332	0	0	0	0	0
AC003098.1	0	0	0	0	0	0	0	0	0	0	0	0	0	0	0	0	2.70814	0	0	0	0	0	0	0.902715
AC003101.1	0	0	0	0	0	0	5.70664	0	0	0	0	0	0	0	0	0	0	0	1.90221	0	0	0	0	0
AC003101.2	0	1.00325	0	0	0	0	0	0	2.19582	0	0	0	0	0	0	0	0	0	0	0.334416	0.73194	0	0	0
AC003102.1	412.248	176.572	441.897	251.349	254.056	284.119	406.598	222.176	169.078	358.096	300.066	710.842	497.896	202.044	262.886	668.419	369.21	382.613	356.732	217.601	298.365	452.113	508.137	290.44
AC003102.2	0	0	0	0	0	0	0	0	1.09791	0	0	0	0	0	0	0	0	0	0	0	0.36597	0	0	0
AC003681.1	140.649	299.971	806.9	221.902	77.8945	819.845	154.079	335.531	653.256	121.979	168.835	105.264	117.516	135.29	128.676	292.728	434.206	238.852	172.21	237.799	760	157.597	177.408	246.11
AC003682.1	0	0	0	0	0	0	0	2.2671	0	0	2.3023	0	0	0	0	0	0	0	0	0.755701	0	0	0	0.767433
AC003956.1	31.0399	16.052	49.6404	15.7751	158.186	22.6164	24.2532	31.7394	34.0352	14.8118	27.6276	0	10.8238	24.9218	13.8361	29.6775	50.552	6.73877	23.6894	68.6591	35.4307	6.85829	18.4377	34.3671
AC003957.1	1.93999	4.01299	0	1.05167	0	0	0	1.13355	0	0	0	0	5.41191	0	3.45903	1.34898	7.22172	0	0.99722	1.71551	0	1.15301	2.25363	2.40724
AC003965.1	3.87998	0	0	4.20668	69.5059	0	0	0	0	0	6.13947	0	0	18.6913	0	0	0	0	2.69555	23.1686	0	0	0	8.27693
AC003965.2	0	0	0	0	0	0	0	0	0	3.48512	0	0	0	0	0	0	0	0	0	0	0	0	1.16171	0
AC003973.1	0	0	0	0	0	0	0	0	0	0	0	0	0.77313	0	0	0	0	0	0	0	0	0	0.25771	0
AC003973.2	0	0	0	0	0	0	0	0	0	0.87128	0	0	0	0	0	0	0	0	0	0	0	0	0.290427	0
AC003973.3	32.9798	3.00974	88.5741	13.6717	0	19.7894	7.13331	44.2085	0	43.564	21.4881	0	92.0025	13.3509	10.3771	6.0704	7.22172	18.7188	17.9283	15.7394	36.1211	9.69863	47.2123	14.0203
AC003982.1	0	0	0	0	1.19838	0	0	0	0	0	0	1.2384	0.77313	0	0.691805	1.34898	0	0	0	0.399459	0	0.643402	0.707369	0
AC003982.2	0	0	0	0	0	0	0	0	0	1.74256	0	0	0	0	0	0	0	0	0	0	0	0	0.580853	0
AC003988.1	0	0	0	0	0	0	0	0	0	0	0	0	0	0	0	0.674489	0	0	0	0	0	0	0.22483	0
AC003989.1	0	0	0	0	0	0	0	0	0	0.87128	0	0	0	0	0	0	0.902715	0	0	0	0	0	0.290427	0.300905
AC003989.2	0	0	0	0	0	0	0	0	0	0	0	0	3.86565	0	0	0.674489	0	0	0	0	0	0	1.51338	0
AC003991.1	1.93999	3.00974	0.973341	9.46504	0	0	7.13331	0	1.09791	0	13.0464	0	0.77313	1.78013	2.76722	3.37245	0	2.24626	6.17944	1.00325	0.690417	1.67116	1.38186	4.94216
AC003991.2	4.84998	17.0552	0.973341	6.31002	0	4.24058	5.70664	5.66776	48.308	3.48512	12.2789	0	5.41191	13.3509	4.84264	1.34898	10.8326	7.48753	5.62222	7.57432	17.8407	4.11005	3.41534	12.1542
AC004000.1	1.93999	0	0	0	0	0	0	0	0	0	0	0	0	0	0	7.41938	0	0	0.646664	0	0	0	2.47313	0
AC004012.1	0	0	0	0	0	0	0	0	0	0	0	0	0	0	0	0.674489	0	0	0	0	0	0	0.22483	0
AC004014.2	0	0	0	0	0	0	0	0	0	0	0	0	0	0	0.691805	0	0	0	0	0	0	0.230602	0	0
AC004024.1	0	4.01299	0	0	0	1.41353	8.55997	4.53421	0	4.3564	5.37203	0	0.77313	3.56025	0.691805	6.74489	7.22172	4.49252	2.85332	2.84907	0.471175	1.72811	3.95814	5.38467
AC004034.1	2.90999	4.01299	0	7.36169	0	0	2.85332	5.66776	1.09791	13.9405	6.9069	0	3.86565	1.78013	1.38361	5.39591	13.5407	0	4.375	3.22692	0.36597	0.461203	7.73401	7.40925
AC004039.1	1.93999	28.0909	0	0	20.3724	0	0	18.1368	2.19582	6.09896	10.7441	0	0	4.45031	4.15083	2.69796	0	0.748753	0.646664	22.2001	0.73194	1.63319	2.93231	5.06479
AC004053.1	0	0	0	0	0	1.41353	1.42666	1.13355	0	0	0	0	0	0	0	0	0	1.49751	0.475554	0.37785	0.471175	0.499168	0	0
AC004057.1	0	0	0	4.20668	2.39675	2.82705	1.42666	0	2.19582	0	0	3.7152	1.54626	2.67019	0.691805	0	0.902715	0.748753	1.87778	0.798918	1.67429	1.71859	0.51542	1.19097
AC004067.1	35.8898	0	0.973341	13.6717	0	7.06763	22.8266	0	18.6645	40.0789	62.1621	0	21.6476	1.78013	25.5968	2.02347	23.4706	48.6689	24.1294	0	8.90181	24.7552	21.25	29.1376
AC004069.1	5.81997	0	0	0	0	36.7517	2.85332	17.0033	0	9.58408	6.13947	0	0	0	4.84264	1.34898	0	0	2.8911	5.66776	12.2506	1.61421	3.64435	2.04649
AC004074.1	0.969995	0	0	0	0	0	0	0	0	0	0	0	0	0	0	0	0	0	0.323332	0	0	0	0	0
AC004076.1	2.90999	0	0	0	0	0	0	0	7.68537	0.87128	0	0	0	0	0	0	0	0	0.969995	0	2.56179	0	0.290427	0
AC004076.2	3.87998	5.01624	0	0	105.457	1.41353	27.1066	57.8111	0	0	0	99.072	3.86565	7.1205	3.45903	3.37245	32.4977	2.24626	10.3288	56.0948	0.471175	34.9258	2.4127	13.2061
AC004080.2	0	0	0	0	0	0	0	0	0	0	0	1.2384	0	0	0	0	0	0	0	0	0	0.4128	0	0
AC004080.4	0	0	0	0	0	0	0	0	1.09791	0	0	0	0	0	0	0	0	0	0	0	0.36597	0	0	0
AC004112.1	2.90999	12.039	15.5735	2.10334	0	1.41353	8.55997	4.53421	2.19582	1.74256	5.37203	0	0	3.56025	0	8.09387	3.61086	0.748753	4.52443	5.52439	6.39427	0.249584	3.27881	4.18105
AC004130.1	0	0	0	0	0	0	1.42666	0	0	0	0	0	0	0	18.6787	14.1643	0	6.73877	0.475554	0	0	8.4725	4.72142	0
AC004134.1	3.87998	4.01299	4.86671	6.31002	20.3724	12.7217	1.42666	11.3355	0	2.61384	11.5115	0	6.18504	6.23044	6.91805	17.5367	9.02715	0.748753	3.87222	11.907	5.86281	2.5556	8.77853	8.92303
AC004147.2	0	0	0	0	0	0	0	0	0	0	0	1.2384	0	0	0	0	0	0	0	0	0	0.4128	0	0
AC004148.1	0	0	0	1.05167	0	0	0	0	0	0	0	0	0	0	0	0	0	0	0.350557	0	0	0	0	0
AC004148.2	154.229	80.2598	407.83	92.547	2.39675	144.18	118.413	158.697	157.001	114.138	161.928	0	140.71	82.7759	99.6199	312.288	144.434	116.805	121.73	80.4513	236.337	72.1418	189.045	129.713
AC004149.1	9.69995	0	0	1.05167	0	0	8.55997	0	0	0	0	0	0	0	0	24.2816	6.319	5.99002	6.4372	0	0	1.99667	8.09387	2.10633
AC004156.1	4.84998	5.01624	0	2.10334	0	9.89468	21.3999	18.1368	0	9.58408	6.13947	49.536	6.95817	0	2.07542	22.9326	9.02715	5.24127	9.45108	7.71769	3.29823	18.9509	13.1583	5.05554
AC004158.1	0	3.00974	0	0	0	8.48116	0	0	0	0	0	0	0	0	0	0.674489	2.70814	0	0	1.00325	2.82705	0	0.22483	0.902715
AC004160.1	0	0	0	0	0	0	0	0	0	0	0	0	4.63878	0	0	0	0	0	0	0	0	0	1.54626	0
AC004217.1	7.75996	0	0	9.46504	43.1416	93.2927	0	24.9381	10.9791	6.09896	1.53487	7.4304	3.09252	0.890063	12.4525	29.003	8.12443	3.74376	5.74167	22.6932	34.7573	7.87555	12.7315	3.51645
AC004217.2	3.87998	0	0	0	7.19026	0	4.27998	0	0	0	0	0	0	0	2.07542	6.74489	0	0	2.71999	2.39675	0	0.691805	2.2483	0
AC004217.3	0	0	0	0	0	0	0	0	0	0	2.3023	0	0	0	0	0	0	0	0	0	0	0	0	0.767433
AC004221.1	0	0	0	5.25835	0	0	0	0	0	1.74256	3.83717	0	3.86565	0	0	1.34898	0	0	1.75278	0	0	0	2.31906	1.27906
AC004223.1	0	5.01624	0	0	0	0	1.42666	0	0	0	0	0	2.31939	0	0	0	0	0	0.475554	1.67208	0	0	0.77313	0
AC004223.2	0	0	0	0	0	0	0	0	2.19582	3.48512	0	0	0	0	0	0	0	0.748753	0	0	0.73194	0.249584	1.16171	0
AC004223.4	0	4.01299	29.2002	4.20668	19.174	2.82705	0	4.53421	16.4686	2.61384	2.3023	0	6.18504	0	2.07542	13.4898	0	0	1.40223	9.24041	16.1653	0.691805	7.42955	0.767433
AC004224.1	0	0	0	0	0	0	1.42666	0	0	0	0	0	0	0	0	0.674489	0	0	0.475554	0	0	0	0.22483	0
AC004231.1	0	5.01624	0	5.25835	0	9.89468	0	0	0	0	0	0	0	0	0	0	6.319	0	1.75278	1.67208	3.29823	0	0	2.10633
AC004232.3	0	34.1104	0	4.20668	0	0	4.27998	0	0	0	0	0	0	0.890063	9.68527	15.5133	0	26.2063	2.82889	11.3701	0	11.9639	5.17108	0.296688
AC004233.1	0	0	0	0	0	2.82705	0	0	9.88119	0	0	0	0	0	0	0	0	0	0	0	4.23608	0	0	0
AC004233.2	0	0	0	3.15501	0	9.89468	0	0	0	1.74256	0	0	0	0	0	0	0	0.748753	1.05167	0	3.29823	0.249584	0.580853	0
AC004233.3	0	7.02274	1.94668	0	0	0	0	2.2671	14.2728	0	0	0	0	0	0	0	0	0	0	3.09661	5.4065	0	0	0
AC004233.4	4.84998	5.01624	0	5.25835	0	21.2029	5.70664	5.66776	4.39164	0	0	0	4.63878	1.78013	3.45903	0.674489	1.80543	0	5.27166	3.56133	8.53151	1.15301	1.77109	1.19519
AC004241.1	14.5499	52.1689	15.5735	32.6018	27.5627	21.2029	15.6933	31.7394	8.78328	15.683	16.1161	0	18.5551	43.6131	30.4394	12.8153	26.1787	73.3778	20.9483	37.157	15.1865	34.6057	15.6845	28.636
AC004241.2	1.93999	7.02274	0	2.10334	0	0	0	0	0	2.61384	6.9069	0	0	6.23044	0	0	0	0	1.34778	2.34091	0	0	0.87128	4.37911
AC004241.3	34.9198	27.0877	141.134	71.5136	0	63.6087	48.5065	27.2052	55.9934	31.3661	30.6973	0	67.2623	22.2516	43.5837	33.05	23.4706	49.4177	51.6466	18.0976	86.9122	31.0005	43.8928	25.4732
AC004241.4	0	0	0	0	0	0	0	0	0	0	0	0	0	0	0	0.674489	0	0	0	0	0	0	0.22483	0
AC004241.5	27.1599	29.0942	0	5.25835	0	0	0	28.3388	9.88119	6.09896	0	0	0	0	5.53444	0	0	0	10.8061	19.1443	3.29373	1.84481	2.03299	0
AC004253.1	0.969995	11.0357	0	0	33.5546	40.9923	1.42666	13.6026	9.88119	2.61384	3.83717	0	10.0507	0	1.38361	2.69796	0	6.73877	0.798886	19.3976	16.9578	2.70746	5.12083	1.27906
AC004257.1	0	0	0	0	0	14.1353	0	2.2671	0	0	0.767433	0	0	0	0	0	0	0	0	0.755701	4.71175	0	0	0.255811
AC004263.1	32.9798	25.0812	67.1605	11.5684	63.514	26.857	0	23.8046	20.8603	0.87128	26.8602	0	12.3701	17.8013	11.7607	35.7479	22.5679	3.74376	14.8494	37.4666	38.2926	5.16815	16.3298	22.4098
AC004263.2	7.75996	8.02598	0	3.15501	0	0	4.27998	2.2671	0	2.61384	20.7207	3.7152	2.31939	7.1205	0	8.09387	4.51357	2.24626	5.06499	3.43103	0	1.98715	4.34237	10.7849
AC004264.1	0	0	22.3868	0	0	0	0	0	0	0	0	0	0	0	0	0	0	0	0	0	7.46228	0	0	0
AC004264.2	0	3.00974	47.6937	0	2.39675	8.48116	0	2.2671	30.7415	0	0	0	0	0.890063	0	0	0	0.748753	0	2.55787	28.9721	0.249584	0	0.296688
AC004264.3	2.90999	34.1104	0	0	0	32.5111	0	0	41.7206	11.3266	0	0	0	0	0.691805	2.02347	0	12.7288	0.969995	11.3701	24.7439	4.47353	4.45004	0
AC004381.1	0	0	0.973341	0	0	0	2.85332	0	0	0	0	0	0	0.890063	0	1.34898	4.51357	0	0.951107	0	0.324447	0	0.449659	1.80121
AC004383.1	0	0	0	0	0	0	0	0	0	2.61384	0	0	0	0	0	0	0	0	0	0	0	0	0.87128	0
AC004386.1	0	0	0	0	0	0	0	0	0	1.74256	0	0	0	0	0	0.674489	0	0	0	0	0	0	0.805683	0
AC004448.1	88.2696	98.3183	49.6404	110.425	106.656	50.8869	118.413	136.026	63.6788	87.128	125.092	284.832	122.928	182.463	121.066	109.267	108.326	140.766	105.703	113.667	54.7354	182.221	106.441	138.627
AC004448.2	0	0	0	0	0	0	0	0	0	1.74256	0	0	0	0	0	4.72142	0	0	0	0	0	0	2.15466	0
AC004448.4	0	0	0	7.36169	0	0	2.85332	0	0	0	0	0	0	0.890063	0.691805	0	0	0	3.40501	0	0	0.230602	0	0.296688
AC004449.1	0	0	0	0	0	0	2.85332	0	0	0	0	0	0	0	0	0	0	0	0.951107	0	0	0	0	0
AC004453.1	21.3399	16.052	22.3868	21.0334	25.1659	25.4435	34.2399	45.3421	25.2519	23.5246	23.023	84.2112	26.2864	35.6025	20.0623	21.5837	25.276	38.9351	25.5377	28.8533	24.3607	47.7362	23.7982	27.9672
AC004453.2	3.87998	0	0	0	0	0	24.2532	9.06841	0	0.87128	0	0	20.8745	4.45031	26.2886	0	0	0	9.37774	3.0228	0	8.76286	7.2486	1.48344
AC004461.1	0	0	0	21.0334	0	18.3758	0	0	0	0	0	0	0	0	0	8.76836	4.51357	14.9751	7.01114	0	6.12528	4.99168	2.92279	1.50452
AC004461.2	0	0	0	3.15501	0	0	4.27998	0	0	12.1979	4.6046	0	0	0	3.45903	5.39591	0	0.748753	2.47833	0	0	1.40259	5.86461	1.53487
AC004466.1	0.969995	0	0	0	0	2.82705	0	1.13355	0	1.74256	0	0	0	0	0	1.34898	0	0.748753	0.323332	0.37785	0.942351	0.249584	1.03051	0
AC004466.2	24.2499	0	0	4.20668	0	14.1353	4.27998	15.8697	46.1122	10.4554	0	653.875	3.09252	6.23044	5.53444	6.74489	0	14.2263	10.9122	5.28991	20.0825	224.545	6.76426	2.07681
AC004466.3	0	0	0	0	0	19.7894	0	1.13355	0	3.48512	0	0	0	0	0	0	0	0	0	0.37785	6.59645	0	1.16171	0
AC004471.1	38.7998	15.0487	21.4135	17.8784	0	43.8193	5.70664	6.80131	7.68537	23.5246	25.3253	2.4768	30.9252	13.3509	23.5214	52.6102	9.92986	33.6939	20.795	7.28334	24.3061	19.8973	35.6866	16.202
AC004471.2	1.93999	0	0	0	0	0	0	0	0	0	3.06973	0	0.77313	0	0	0	0	0	0.646664	0	0	0	0.25771	1.02324
AC004477.1	0	0	8.76007	11.5684	1.19838	1.41353	34.2399	0	55.9934	5.22768	0	48.2976	10.8238	32.9323	38.7411	27.6541	24.3733	26.9551	15.2694	0.399459	22.0557	37.9979	14.5685	19.1019
AC004477.3	3.87998	26.0845	0	15.7751	0	7.06763	8.55997	5.66776	0	8.7128	2.3023	0	0.77313	3.56025	7.60986	17.5367	5.41629	10.4825	9.405	10.5841	2.35588	6.0308	9.00755	3.75961
AC004485.1	0	2.0065	0	0	0	0	0	0	0	0	0	0	0	0	0	0	0	0	0	0.668832	0	0	0	0
AC004490.1	5.81997	26.0845	0	0	0	0	1.42666	0	0	0	0	0	0.77313	0	0	0.674489	0	0	2.41554	8.69482	0	0	0.48254	0
AC004491.1	0	47.1527	12.6534	0	0	46.6464	0	0	2.19582	0	13.0464	0	0	0	0	0	0	0.748753	0	15.7176	20.4985	0.249584	0	4.34879
AC004492.1	14.5499	17.0552	7.78673	4.20668	0	0	8.55997	5.66776	0	8.7128	0.767433	0	0.77313	0	8.99347	32.3755	6.319	0	9.10553	7.57432	2.59558	2.99782	13.9538	2.36215
AC004494.1	51.4098	95.3086	119.721	32.6018	158.186	29.684	45.6532	65.746	97.714	38.3363	81.3479	1.2384	41.749	39.1628	36.6657	111.291	24.3733	20.9651	43.2216	106.413	82.373	19.623	63.792	48.2947
AC004520.1	52.3798	50.1624	146.975	73.6169	5.99189	4.24058	52.7865	156.43	119.672	47.0491	44.5111	71.8272	47.1609	81.8858	31.1312	101.848	157.072	59.9002	59.5944	70.8615	90.2958	54.2862	65.3526	94.4898
AC004528.1	0	0	0	3.15501	0	0	0	0	0	0	2.3023	0	0	0	0	2.02347	0	0	1.05167	0	0	0	0.674489	0.767433
AC004534.1	0	10.0325	0	0	0	0	0	0	1.09791	0	0	0	0	0	1.38361	0	0	0	0	3.34416	0.36597	0.461203	0	0
AC004540.1	0	5.01624	52.5604	0	0	0	0	0	48.308	0	0	0	0	0	0	0	0	0	0	1.67208	33.6228	0	0	0
AC004540.2	0	0	14.6001	0	0	0	0	0	0	0	0	0	0	0	0	4.72142	0	0	0	0	4.86671	0	1.57381	0
AC004551.1	0	0	0	2.10334	0	0	2.85332	2.2671	0	0	5.37203	0	0	0	4.15083	0	11.7353	1.49751	1.65222	0.755701	0	1.88278	0	5.70244
AC004552.1	0.969995	0	0	0	2.39675	0	0	4.53421	1.09791	3.48512	1.53487	7.4304	1.54626	1.78013	1.38361	0	1.80543	0	0.323332	2.31032	0.36597	2.938	1.67713	1.70681
AC004584.1	7.75996	1.00325	0	0	0	0	0	0	0	0	0	0	10.0507	0	2.76722	1.34898	0	0	2.58665	0.334416	0	0.922407	3.79989	0
AC004584.2	0.969995	0	0	8.41336	0	8.48116	4.27998	0	0	0.87128	3.06973	0	0	0.890063	0	0	0	0	4.55445	0	2.82705	0	0.290427	1.31993
AC004584.3	13.5799	2.0065	9.73341	4.20668	0	0	0	31.7394	19.7624	0	1.53487	2.4768	0	0	0	13.4898	0.902715	0	5.92887	11.2486	9.83193	0.8256	4.49659	0.812527
AC004585.1	87.2996	1.00325	717.352	909.695	0	254.435	51.3598	1.13355	94.4202	204.751	9.2092	798.768	527.275	11.5708	242.824	535.544	99.2986	127.288	349.451	0.712266	355.402	389.627	422.523	40.0262
AC004585.2	0.969995	0	0	0	0	0	0	0	0	0	0	0	0	0	0.691805	0	0	1.49751	0.323332	0	0	0.72977	0	0
AC004593.1	0	6.01949	2.92002	0	0	0	0	0	4.39164	0	1.53487	0	0	0	0	0	0	0	0	2.0065	2.43722	0	0	0.511622
AC004596.1	8.72996	10.0325	0	8.41336	3.59513	0	2.85332	6.80131	13.1749	7.84152	7.67433	58.2048	22.4208	6.23044	7.60986	16.8622	11.7353	5.99002	6.66555	6.80964	4.39164	23.9349	15.7082	8.54669
AC004597.1	0.969995	0	0	0	0	0	0	0	0	0	0	0	0	0	0	0	0	0	0.323332	0	0	0	0	0
AC004623.1	2.90999	0	2.92002	0	0	9.89468	4.27998	0	2.19582	1.74256	3.83717	1.2384	8.50443	0	0.691805	2.02347	4.51357	11.2313	2.39666	0	5.00351	4.38717	4.09015	2.78358
AC004637.1	0	0	0	0	0	0	0	0	0	0	0	0	0.77313	0	0	0	0	0	0	0	0	0	0.25771	0
AC004656.1	335.618	293.952	162.548	330.225	38.3481	60.7816	343.825	372.938	420.499	312.789	162.696	113.933	246.628	307.962	315.463	280.588	274.425	395.341	336.556	235.079	214.61	274.912	280.002	248.361
AC004672.1	0	0	0	0	0	0	0	0	0	0	0	0	0	0	0	45.8653	1.80543	4.49252	0	0	0	1.49751	15.2884	0.60181
AC004672.2	3.87998	0	0	0	0	1.41353	0	0	0	5.22768	0.767433	0	0	0	0	0	0	0	1.29333	0	0.471175	0	1.74256	0.255811
AC004678.1	0	0	0	0	0	0	0	0	0	0.87128	0	0	0	0	0	1.34898	0	0.748753	0	0	0	0.249584	0.740086	0
AC004678.2	0	0	0	0	0	1.41353	0	0	0	0	6.9069	4.9536	0	0.890063	0.691805	7.41938	0	0	0	0	0.471175	1.8818	2.47313	2.59899
AC004686.1	0.969995	0	0	0	0	1.41353	0	0	0	0	1.53487	0	10.0507	22.2516	1.38361	0	8.12443	17.9701	0.323332	0	0.471175	6.45123	3.35023	10.637
AC004687.1	131.919	148.481	383.496	239.781	135.417	391.547	57.0664	154.163	250.323	69.7024	114.348	70.5888	122.155	157.541	114.84	82.9622	137.213	82.3628	142.922	146.02	341.789	89.2638	91.6064	136.367
AC004691.1	0	0	0	0	0	0	0	0	0	0.87128	0	0	0	0	0	0	2.70814	0	0	0	0	0	0.290427	0.902715
AC004692.1	0	0	0	0	0	0	0	0	0	0	0	0	0	0	0.691805	2.02347	0	0	0	0	0	0.230602	0.674489	0
AC004696.1	0	0	0	0	0	0	0	1.13355	0	0	0	0	0	0	0	0	0	0	0	0.37785	0	0	0	0
AC004696.2	0	0	0	0	0	0	0	2.2671	0	0	0	0	0	0	0	0	0	0	0	0.755701	0	0	0	0
AC004704.1	0	0	0	0	0	0	0	0	0	0.87128	0	0	0	0	0	0	0	0	0	0	0	0	0.290427	0
AC004706.1	19.3999	21.0682	0	21.0334	57.5221	0	19.9733	18.1368	0	46.1778	2.3023	0	37.1102	7.1205	4.15083	126.129	0	9.73379	20.1355	32.2424	0	4.62821	69.8059	3.14093
AC004706.3	96.0295	28.0909	0	102.012	52.7286	0	69.9064	38.5407	0	154.217	90.5571	0	128.34	218.065	110.689	133.549	95.6878	98.0866	89.316	39.7868	0	69.5918	138.702	134.77
AC004754.1	0	0	0	0	0	7.06763	1.42666	0	0	6.97024	0	0	9.27756	0	0.691805	4.04694	4.51357	0	0.475554	0	2.35588	0.230602	6.76491	1.50452
AC004771.1	23.2799	0	0	35.7568	25.1659	12.7217	28.5332	0	0	55.7619	0	3.7152	83.498	45.3932	31.1312	62.053	7.22172	62.8952	29.19	8.38864	4.24058	32.5806	67.1043	17.5383
AC004771.2	0	0	0	0	0	0	2.85332	0	0	0	0	0	0	3.56025	0	4.04694	0	4.49252	0.951107	0	0	1.49751	1.34898	1.18675
AC004771.3	9.69995	3.00974	0	9.46504	0	1.41353	4.27998	10.202	1.09791	8.7128	14.5812	0	9.27756	19.5814	4.15083	0	13.5407	8.98503	7.81499	4.4039	0.837145	4.37862	5.99679	15.9011
AC004771.5	5.81997	0	2.92002	8.41336	0	0	4.27998	3.40065	3.29373	0	16.1161	0	4.63878	0.890063	5.53444	9.44285	5.41629	4.49252	6.17111	1.13355	2.07125	3.34232	4.69388	7.47415
AC004777.1	0	1.00325	0	2.10334	0	0	0	0	0	0	0.767433	0	0	0	2.07542	2.02347	0	0	0.701114	0.334416	0	0.691805	0.674489	0.255811
AC004790.2	0	0	0	0	0	0	0	0	0	0	0	0	0	0	0	0	0	0.748753	0	0	0	0.249584	0	0
AC004801.1	8.72996	13.0422	0	0	0	40.9923	0	10.202	0	1.74256	3.83717	0	0	0	0.691805	0	0	0	2.90999	7.74806	13.6641	0.230602	0.580853	1.27906
AC004801.2	0	9.02923	0	15.7751	0	0	2.85332	34.0065	0	4.3564	0	0	13.1432	16.9112	1.38361	0.674489	5.41629	12.7288	6.20946	14.3453	0	4.70414	6.05803	7.4425
AC004801.3	0	0	0	0	0	0	0	0	0	0	0	0	0	0	0	4.72142	0	0	0	0	0	0	1.57381	0
AC004801.4	0	0	0	0	0	0	1.42666	6.80131	0	0	0	0	0	0	0	0	0	0	0.475554	2.2671	0	0	0	0
AC004801.5	0	0	0	0	0	0	0	0	0	0.87128	0	0	0	0	0	0	0	0	0	0	0	0	0.290427	0
AC004801.6	0.969995	0	57.4271	4.20668	0	0	9.98663	92.9512	0	4.3564	0	0	19.3283	12.4609	17.2951	12.8153	0	23.2113	5.05444	30.9837	19.1424	13.5022	12.1666	4.15363
AC004803.1	56.2597	57.1851	6.81339	1.05167	182.153	7.06763	58.4931	57.8111	0	1.74256	0	0	0.77313	0	0.691805	24.2816	0.902715	2.24626	38.6015	99.0499	4.62701	0.979354	8.93243	0.300905
AC004805.1	0.969995	0	0	0	0	0	0	0	0	0	5.37203	0	0	0	0	2.69796	1.80543	0.748753	0.323332	0	0	0.249584	0.899319	2.39249
AC004805.3	0	0	0	0	0	0	1.42666	0	0	0	0	2.4768	0	0	0	0	0	2.99501	0.475554	0	0	1.82394	0	0
AC004808.1	0	0	0	0	2.39675	0	0	0	0	0	0	0	0	0	0	0	0	0	0	0.798918	0	0	0	0
AC004812.2	283.239	244.793	94.4141	278.693	172.566	135.698	233.972	224.443	61.483	150.731	196.463	797.53	297.655	183.353	239.365	288.007	287.966	298.752	265.301	213.934	97.1985	445.216	245.464	222.594
AC004816.1	4.84998	0	0	9.46504	0	0	5.70664	7.93486	0	43.564	6.9069	0	19.3283	3.56025	13.1443	2.69796	2.70814	6.73877	6.67389	2.64495	0	6.62769	21.8634	4.39176
AC004816.2	3.87998	20.065	0	2.10334	0	0	4.27998	57.8111	0	0.87128	8.44176	0	2.31939	28.482	1.38361	0.674489	0	2.99501	3.4211	25.9587	0	1.45954	1.28839	12.3079
AC004817.1	4.84998	0	0	0	0	1.41353	0	2.2671	0	0	0	0	0	0	2.07542	2.69796	0	0	1.61666	0.755701	0.471175	0.691805	0.899319	0
AC004817.2	0	5.01624	0	0	0	0	0	0	0	0	0	0	0	0	0	0	5.41629	0	0	1.67208	0	0	0	1.80543
AC004817.3	38.7998	0	7.78673	169.319	70.7042	28.2705	52.7865	7.93486	65.8746	43.564	12.2789	118.886	0	23.1416	91.3183	21.5837	14.4434	42.6789	86.9684	26.213	33.9773	84.2945	21.7159	16.6213
AC004817.4	0	1.00325	0	0	0	0	0	0	0	0	0	0	0	0	0	0	0	0	0	0.334416	0	0	0	0
AC004825.2	113.489	294.955	58.4005	115.684	64.7124	83.398	145.519	304.925	64.7767	148.118	237.137	465.639	171.635	469.063	177.102	181.438	182.348	175.957	124.898	221.531	68.8584	272.899	167.063	296.183
AC004828.1	0	0	61.3205	0	0	0	0	0	0	0	0	0	0	0	0	0	0	0	0	0	20.4402	0	0	0
AC004832.1	0	0	0	1.05167	0	0	0	0	0	1.74256	0	0	0	0	0	0	3.61086	5.99002	0.350557	0	0	1.99667	0.580853	1.20362
AC004832.2	0.969995	0	0	0	0	0	7.13331	0	0	11.3266	0.767433	0	1.54626	4.45031	0	28.3285	1.80543	0.748753	2.7011	0	0	0.249584	13.7338	2.34106
AC004832.4	31.0399	11.0357	0	11.5684	0	0	27.1066	2.2671	0	33.1086	45.2786	183.283	37.8834	27.592	15.2197	55.3081	28.8869	14.9751	23.2383	4.43428	0	71.1593	42.1	33.9191
AC004832.5	32.9798	2.0065	0	6.31002	0	0	31.3865	0	0	21.782	10.7441	0	32.4715	16.0211	10.3771	20.2347	2.70814	12.7288	23.5588	0.668832	0	7.70196	24.8294	9.82445
AC004832.6	399.638	177.575	14.6001	556.334	264.841	35.3381	275.346	210.841	23.0561	337.185	386.019	1040.26	211.838	374.717	243.515	181.438	258.176	250.832	410.439	217.752	24.3315	511.535	243.487	339.637
AC004835.1	0	0	0	0	0	0	0	0	0	0.87128	1.53487	0	0	0	0	0	0	0	0	0	0	0	0.290427	0.511622
AC004836.1	0	0	0	0	0	0	1.42666	4.53421	0	10.4554	18.4184	0	6.95817	0	0	0.674489	0	5.24127	0.475554	1.5114	0	1.74709	6.02934	6.13947
AC004837.2	0	6.01949	43.8004	10.5167	4.79351	1.41353	2.85332	46.4756	4.39164	6.97024	11.5115	0	4.63878	5.34038	3.45903	28.3285	18.0543	1.49751	4.45668	19.0962	16.5352	1.65218	13.3125	11.6354
AC004839.1	0	0	0	4.20668	0	0	2.85332	0	0	0	0	0	0	0	0	0	0	0.748753	2.35333	0	0	0.249584	0	0
AC004840.1	0	0	0	1.05167	2.39675	0	0	0	0	0	3.83717	0	0	0	0	0	0	0	0.350557	0.798918	0	0	0	1.27906
AC004840.2	0	0	0	0	0	0	0	0	0	1.74256	0	0	0	0	0	0	0	2.24626	0	0	0	0.748753	0.580853	0
AC004846.1	0	0	0	2.10334	1.19838	0	0	0	20.8603	0	0	0	0	0	0	0	0	0.748753	0.701114	0.399459	6.95343	0.249584	0	0
AC004846.2	7.75996	18.0585	35.0403	12.62	0	9.89468	11.4133	27.2052	9.88119	8.7128	5.37203	0	2.31939	5.34038	4.84264	7.41938	23.4706	17.9701	10.5978	15.0879	18.2721	7.60423	6.15052	11.3943
AC004847.1	351.138	346.121	402.963	352.31	57.5221	402.855	82.7464	180.235	234.953	292.75	511.878	1167.81	253.587	415.659	360.43	231.35	299.701	199.168	262.065	194.626	346.924	575.803	259.229	409.08
AC004852.2	0	0	0	0	0	0	0	0	0	0	0	0	0	0	0	0.674489	0	0	0	0	0	0	0.22483	0
AC004852.3	0	0	0	0	0	0	0	0	0	0	0	0	0	0	0	0	0.902715	0	0	0	0	0	0	0.300905
AC004853.3	0	0	0	0	0	0	0	0	0	6.09896	0	0	0	0	0	0	0	0	0	0	0	0	2.03299	0
AC004854.1	1.93999	0	0	0	0	0	0	0	0	5.22768	0	0	0	0	4.84264	0	0	0	0.646664	0	0	1.61421	1.74256	0
AC004854.2	56.2597	113.367	96.3608	128.304	81.4896	212.029	32.8132	49.8763	107.595	105.425	156.556	1.2384	40.2028	75.6554	85.7838	94.4285	64.9955	22.4626	72.4589	81.5776	138.662	36.4949	80.0187	99.0691
AC004858.1	0	0	0	3.15501	0	38.1652	1.42666	0	0	0	0	0	2.31939	11.5708	2.07542	3.37245	8.12443	7.48753	1.52722	0	12.7217	3.18765	1.89728	6.56508
AC004862.1	0	0	0.973341	0	0	0	0	0	0	0	0	2.4768	0	0	0	0	0	0	0	0	0.324447	0.8256	0	0
AC004865.1	13.5799	3.00974	0	1.05167	0	0	9.98663	13.6026	0	12.1979	26.8602	0	1.54626	0	2.07542	43.1673	4.51357	0.748753	8.20608	5.53745	0	0.941389	18.9705	10.4579
AC004865.2	331.738	450.458	670.632	385.963	340.339	257.262	218.279	278.854	337.058	289.265	255.555	632.823	344.043	384.507	225.528	281.262	220.262	326.456	311.994	356.55	421.651	394.936	304.857	286.775
AC004870.1	0	2.0065	0	0	0	0	0	0	0	0	0	0	0	0	0	0	0	0	0	0.668832	0	0	0	0
AC004870.2	0	0	0	0	0	0	4.27998	0	0	0	0	0	0	0	0	0	0	0	1.42666	0	0	0	0	0
AC004870.3	0	0	0	0	0	0	0	0	0	0	0	1.2384	0	0	0	0	0	0	0	0	0	0.4128	0	0
AC004877.1	0	0	0.973341	0	0	0	4.27998	10.202	4.39164	1.74256	1.53487	1661.93	0	0	4.15083	0	2.70814	9.73379	1.42666	3.40065	1.78833	558.606	0.580853	1.41434
AC004877.2	10.6699	17.0552	0	10.5167	22.7692	0	11.4133	3.40065	4.39164	3.48512	2.3023	0	40.9759	7.1205	15.2197	17.5367	3.61086	22.4626	10.8666	14.4083	1.46388	12.5608	20.6659	4.34455
AC004882.1	0	0	0	0	0	0	1.42666	0	0	0	2.3023	0	0	2.67019	0.691805	1.34898	0.902715	3.74376	0.475554	0	0	1.47852	0.449659	1.9584
AC004884.1	0	0	0	0	0	0	2.85332	0	0	0	0.767433	1.2384	0	0	0	0	3.61086	1.49751	0.951107	0	0	0.911969	0	1.45943
AC004884.2	27.1599	19.0617	17.5201	26.2918	19.174	15.5488	45.6532	31.7394	19.7624	20.0394	40.674	0	40.9759	36.4926	16.6033	49.9122	46.9412	26.9551	33.0349	23.3251	17.6104	14.5195	36.9758	41.3692
AC004888.1	0	0	0.973341	0	0	0	0	0	0	1.74256	0	0	0	0	0	0	0	0	0	0	0.324447	0	0.580853	0
AC004889.1	12.6099	7.02274	6.81339	5.25835	0	14.1353	14.2666	0	3.29373	6.97024	6.13947	0	10.8238	15.1311	14.5279	7.41938	7.22172	6.73877	10.7116	2.34091	8.08079	7.08889	8.40448	9.49742
AC004890.1	5.81997	0	2.92002	10.5167	4.79351	15.5488	9.98663	4.53421	4.39164	6.09896	13.0464	23.5296	7.7313	24.9218	4.84264	14.8388	5.41629	15.7238	8.77444	3.10924	7.62015	14.6987	9.55634	14.4615
AC004890.2	110.579	32.1039	14.6001	89.392	142.607	94.7062	125.546	54.4105	77.9516	151.603	65.9993	0	199.468	170.892	134.21	226.628	102.007	69.634	108.506	76.3738	62.4193	67.9481	192.566	112.966
AC004890.3	34.9198	5.01624	0	4.20668	2.39675	8.48116	24.2532	29.4723	21.9582	19.1682	42.9763	0	26.2864	27.592	30.4394	63.402	76.7308	11.2313	21.1266	12.2951	10.1465	13.8902	36.2855	49.0997
AC004893.1	0	5.01624	0	6.31002	0	0	5.70664	0	0	4.3564	3.83717	0	15.4626	0	2.07542	29.003	0	0	4.00556	1.67208	0	0.691805	16.274	1.27906
AC004893.2	188.179	175.568	102.201	95.702	160.583	98.9468	65.6264	192.704	58.1892	98.4546	282.415	263.779	94.3219	55.1839	124.525	145.69	211.235	174.459	116.503	176.285	86.4456	187.588	112.822	182.945
AC004895.1	10.6699	33.1072	0	25.2401	0	9.89468	9.98663	7.93486	0	7.84152	16.8835	0	17.0089	14.241	16.6033	29.003	9.02715	20.2163	15.2989	13.6807	3.29823	12.2732	17.9511	13.3839
AC004898.1	1.93999	0	122.641	1.05167	0	2.82705	0	1.13355	0	0.87128	1.53487	0	13.1432	0	2.07542	4.04694	0	0	0.99722	0.37785	41.8227	0.691805	6.02048	0.511622
AC004899.2	0	0	0	0	0	0	0	0	0	0	0	4.9536	0	0	0	0	0	0	0	0	0	1.6512	0	0
AC004906.1	0	5.01624	0	0	0	0	0	0	0	0	0	0	2.31939	0	0	0	0	0	0	1.67208	0	0	0.77313	0
AC004908.1	44.6198	35.1137	27.2536	5.25835	67.1091	0	14.2666	39.6743	0	8.7128	0	0	9.27756	0	6.22625	20.2347	9.02715	5.99002	21.3816	47.299	9.08452	4.07209	12.7417	3.00905
AC004908.2	80.5096	63.2046	68.1339	31.5501	46.7367	29.684	47.0798	68.0131	31.8394	63.6034	49.1157	0	26.2864	61.4143	32.5148	61.3785	47.8439	32.9451	53.0465	59.3181	43.2191	21.82	50.4228	52.7913
AC004908.3	29.0999	5.01624	0	0	64.7124	12.7217	5.70664	17.0033	6.58746	8.7128	1.53487	0	0.77313	0	8.30166	44.5163	14.4434	11.2313	11.6022	28.9106	6.4364	6.51098	18.0007	5.3261
AC004910.1	0	0	0	0	1.19838	0	0	0	0	0	0	0	0	0	0	0	0	0	0	0.399459	0	0	0	0
AC004917.1	0	35.1137	26.2802	0	0	0	2.85332	18.1368	2.19582	1.74256	0	0	0	0	0	0	0	0	0.951107	17.7502	9.49201	0	0.580853	0
AC004918.1	246.379	203.659	173.255	164.061	14.3805	134.285	316.719	131.492	184.449	209.978	322.322	0	220.342	169.112	150.122	350.06	284.355	287.521	242.386	116.511	163.996	145.881	260.127	258.596
AC004918.3	53.3497	71.2306	25.3069	59.9452	40.7448	178.104	97.013	107.687	199.82	24.3958	85.1851	0	61.0773	28.482	40.1247	56.6571	71.3145	61.3977	70.1026	73.2209	134.41	33.8408	47.3767	61.6605
AC004921.1	0	1.00325	0	0	0	0	1.42666	0	25.2519	3.48512	0	2.4768	9.27756	0	0	0	2.70814	0	0.475554	0.334416	8.41731	0.8256	4.25423	0.902715
AC004923.1	0.969995	2.0065	0	1.05167	5.99189	0	5.70664	13.6026	6.58746	13.9405	3.83717	12.384	20.8745	7.1205	13.8361	3.37245	1.80543	11.2313	2.5761	7.20033	2.19582	12.4838	12.7291	4.25437
AC004923.2	0	0	0	3.15501	0	0	2.85332	0	0	0	0	0	0	8.01057	4.84264	0	0	0.748753	2.00278	0	0	1.8638	0	2.67019
AC004923.4	24.2499	0	0	0	0	39.5787	1.42666	1.13355	40.6227	4.3564	0.767433	0	2.31939	0	0	0	0	0	8.55885	0.37785	26.7338	0	2.22526	0.255811
AC004924.1	0	0	0	0	0	0	1.42666	3.40065	0	3.48512	1.53487	0	0	5.34038	0	0	0	10.4825	0.475554	1.13355	0	3.49418	1.16171	2.29175
AC004925.1	0	0	0	0	0	0	0	0	0	0	0	0	1.54626	0	0	0	0	0	0	0	0	0	0.51542	0
AC004941.1	0	0	0	0	0	0	2.85332	0	0	3.48512	0	0	0	0	0	2.02347	0	0	0.951107	0	0	0	1.8362	0
AC004941.2	0	0	0	0	0	0	0	0	0	0	2.3023	0	0	0	0	0	0	0	0	0	0	0	0	0.767433
AC004943.1	0	0	0	0	0	4.24058	5.70664	0	3.29373	4.3564	0	0	8.50443	0	0.691805	0	0	0	1.90221	0	2.51144	0.230602	4.28694	0
AC004943.2	23.2799	78.2534	32.1203	5.25835	0	141.353	58.4931	37.4072	4.39164	3.48512	1.53487	0	22.4208	5.34038	30.4394	6.0704	25.276	71.1315	29.0105	38.5535	59.2882	33.857	10.6588	10.7171
AC004943.3	0	0	0	0	0	0	0	0	0	0	0	0	0	2.67019	0	0	0	0	0	0	0	0	0	0.890063
AC004947.2	0.969995	0	0	0	0	0	0	0	3.29373	0	0	0	0	0	0	0	0	0	0.323332	0	1.09791	0	0	0
AC004948.1	0	12.039	0	0	0	0	5.70664	0	0	0	3.83717	0	6.95817	0	0	0	20.7624	0	1.90221	4.01299	0	0	2.31939	8.19987
AC004951.1	12.6099	4.01299	47.6937	19.9817	11.9838	0	14.2666	38.5407	27.4477	16.5543	42.2088	0	18.5551	8.90063	10.3771	22.9326	37.0113	15.7238	15.6194	18.1792	25.0472	8.70029	19.3474	29.3736
AC004951.2	32.0098	21.0682	51.5871	34.7051	0	18.3758	27.1066	11.3355	23.0561	27.881	14.5812	0	34.0177	20.4714	29.7476	24.2816	18.957	23.2113	31.2738	10.8012	31.0063	17.653	28.7268	18.0032
AC004951.3	0	0	0	0	0	2.82705	0	2.2671	0	0	0	0	0	0	0	2.69796	1.80543	2.24626	0	0.755701	0.942351	0.748753	0.899319	0.60181
AC004951.4	5.81997	28.0909	0	19.9817	14.3805	12.7217	14.2666	19.2704	0	13.0692	13.8138	13.6224	20.8745	38.2727	32.5148	7.41938	0	6.73877	13.3561	20.5806	4.24058	17.6253	13.7877	17.3622
AC004967.1	481.118	427.384	376.683	516.37	587.205	424.058	413.732	459.088	309.611	462.65	527.227	813.629	714.372	793.046	500.175	607.715	667.106	568.303	470.407	491.226	370.117	627.369	594.912	662.46
AC004972.1	0	0	0	0	0	0	0	0	0	0.87128	0	3.7152	0	0	0	0	0	0	0	0	0	1.2384	0.290427	0
AC004973.1	0	0	0	1.05167	0	0	0	0	0	0	0	0	0	0	0	0	0	0	0.350557	0	0	0	0	0
AC004975.1	0	1.00325	0	0	0	0	0	0	0	0	3.83717	0	0	0	0	0	3.61086	0	0	0.334416	0	0	0	2.48268
AC004980.1	143.559	194.63	230.682	151.441	198.931	147.007	205.439	155.297	204.211	228.275	168.835	334.368	183.232	131.729	133.518	154.458	218.457	191.681	166.813	182.952	193.967	219.856	188.655	173.007
AC004980.2	2.90999	21.0682	0	0	0	0	7.13331	0	2.19582	0	0.767433	0	0	4.45031	2.07542	0	0	0.748753	3.34776	7.02274	0.73194	0.941389	0	1.73925
AC004980.3	0	0	0.973341	0	5.99189	0	2.85332	0	2.19582	0	0	0	0	0	0	0.674489	0	1.49751	0.951107	1.9973	1.05639	0.499168	0.22483	0
AC004980.4	0	0	0	0	0	0	0	0	0	0.87128	3.06973	0	0	0	0	0	0	0	0	0	0	0	0.290427	1.02324
AC004982.1	68.8697	29.0942	0	14.7234	56.3237	114.496	44.2265	22.671	28.5457	32.2374	7.67433	0	12.3701	54.2938	19.3705	54.6336	0	20.9651	42.6065	36.0296	47.6804	13.4452	33.0804	20.6561
AC004982.2	92.1496	204.663	285.189	118.839	183.352	712.417	108.426	105.42	501.745	135.048	54.4878	1.2384	89.6831	177.123	80.9412	137.596	9.92986	44.1764	106.472	164.478	499.784	42.1187	120.776	80.5134
AC004987.2	9.69995	2.0065	15.5735	4.20668	0	7.06763	0	0	4.39164	7.84152	3.83717	19.8144	0	0	4.15083	5.39591	1.80543	2.24626	4.63555	0.668832	9.01091	8.73716	4.41248	1.88087
AC004988.1	0	18.0585	0	0	0	0	0	0	0	0	0	0	0	0	0	0	0	0	0	6.01949	0	0	0	0
AC004990.1	0	0	11.6801	12.62	0	0	0	3.40065	1.09791	0	41.4414	0	0	0	3.45903	0	0	0	4.20668	1.13355	4.25933	1.15301	0	13.8138
AC004994.1	0	0	0	0	0	0	0	0	9.88119	0	0	0	0	0	0	0	0	0	0	0	3.29373	0	0	0
AC004997.1	0.969995	0	0.973341	2.10334	5.99189	1.41353	1.42666	1.13355	0	0.87128	2.3023	0	0	1.78013	0	0.674489	0	0	1.5	2.37515	0.795622	0	0.515256	1.36081
AC005000.1	0	1.00325	0.973341	0	2.39675	1.41353	2.85332	2.2671	1.09791	1.74256	0.767433	9.9072	3.86565	0	2.07542	0	0	2.99501	0.951107	1.88903	1.16159	4.99254	1.8694	0.255811
AC005005.1	0	0	0	0	0	1.41353	0	0	0	0	0	0	0	0	0	0	0	0	0	0	0.471175	0	0	0
AC005005.3	0	0	0	0	0	0	7.13331	0	14.2728	2.61384	0	0	0	0	0.691805	0	9.02715	6.73877	2.37777	0	4.75761	2.47686	0.87128	3.00905
AC005005.4	0	0	12.6534	0	0	0	4.27998	0	0	5.22768	0	351.706	0	0	0	3.37245	0	0	1.42666	0	4.21781	117.235	2.86671	0
AC005006.1	0	0	0	1.05167	0	0	0	0	0	0	0	0	0	0	0	0	0	0	0.350557	0	0	0	0	0
AC005008.1	0	0	0	2.10334	0	0	0	0	0	0	0	0	0	0	0	0	0	0.748753	0.701114	0	0	0.249584	0	0
AC005009.1	0	0	0	0	0	0	0	0	0	0	0	0	0	0	0	7.41938	0	0.748753	0	0	0	0.249584	2.47313	0
AC005013.1	0	0	0	0	0	0	0	0	0	0	0	0	1.54626	0	0	0	0	0	0	0	0	0	0.51542	0
AC005014.1	0	0	0	0	0	0	0	0	0	0	0	0	0	0	1.38361	0	0	0	0	0	0	0.461203	0	0
AC005014.2	0	15.0487	90.5207	3.15501	113.846	40.9923	17.1199	9.06841	6.58746	14.8118	0	0	13.9163	8.90063	4.15083	0	0	0.748753	6.75832	45.9877	46.0335	1.63319	9.57603	2.96688
AC005014.3	0	0	0	0	0	0	0	0	0	0.87128	0	0	0	0	0	0	0	0	0	0	0	0	0.290427	0
AC005019.1	0	0	0	0	0	0	0	1.13355	0	0	0	0	0	0	0	0	0	0	0	0.37785	0	0	0	0
AC005020.1	0	0	2.92002	0	0	0	4.27998	0	0	0	6.13947	0	0	0	0	0	0	0	1.42666	0	0.973341	0	0	2.04649
AC005020.2	0	0	0	0	0	0	0	0	0	0	0	0	0.77313	0	0	0	0	0	0	0	0	0	0.25771	0
AC005034.2	0	4.01299	0	0	0	0	0	0	0	0	0	0	0	0	0	13.4898	0	0	0	1.33766	0	0	4.49659	0
AC005034.3	35.8898	63.2046	0	27.3434	74.2994	0	54.2131	85.0163	64.7767	31.3661	38.3717	0	11.597	42.723	2.07542	58.0061	67.7036	48.6689	39.1488	74.1735	21.5922	16.9148	33.6564	49.5994
AC005034.4	0	0	0	2.10334	0	0	0	0	0	3.48512	0	0	16.2357	0	0	0	0	0	0.701114	0	0	0	6.57362	0
AC005034.5	14.5499	0	0	1.05167	0	0	0	0	0	10.4554	0	0	0.77313	1.78013	0	11.4663	0	0	5.20053	0	0	0	7.56493	0.593375
AC005035.1	0	0	0	0	0	0	0	0	24.154	0	0	8.6688	0	0	0	2.02347	0	0	0	0	8.05134	2.8896	0.674489	0
AC005037.1	1.93999	1.00325	2.92002	0	1.19838	1.41353	0	1.13355	4.39164	0	0.767433	0	1.54626	0	0	0	0.902715	0	0.646664	1.11173	2.9084	0	0.51542	0.556716
AC005041.2	2.90999	0	0	0	0	0	0	0	0	0	0	0	0	0	0	0	0	0	0.969995	0	0	0	0	0
AC005042.1	0	12.039	0	0	47.9351	0	0	0	0	0	6.13947	0	0	0	0	0	0	0	0	19.9914	0	0	0	2.04649
AC005042.2	0.969995	0	0	0	0	0	0	0	0	0	0	0	0	0	0	0	0	0	0.323332	0	0	0	0	0
AC005046.1	0	0	0	0	0	0	0	0	1.09791	0.87128	6.13947	0	0	0	2.76722	0.674489	0.902715	0	0	0	0.36597	0.922407	0.515256	2.34739
AC005050.1	0	18.0585	11.6801	0	0	0	8.55997	1.13355	3.29373	0	0	0	0	8.01057	0	0	0	0	2.85332	6.39734	4.99127	0	0	2.67019
AC005052.1	0.969995	0	0	0	0	0	1.42666	0	0	0	0	0	0	0	0	0	0	0	0.798886	0	0	0	0	0
AC005056.1	0	0	0	1.05167	0	0	0	0	6.58746	4.3564	0	0	3.09252	0	2.76722	0	0	1.49751	0.350557	0	2.19582	1.42158	2.48297	0
AC005062.1	0	0	0	1.05167	0	2.82705	0	0	0	0	0	183.283	0	0	0	0	0	0	0.350557	0	0.942351	61.0944	0	0
AC005064.1	0	0	0	8.41336	182.153	0	14.2666	0	0	3.48512	0	0	88.1368	10.6808	15.9115	2.69796	0	0	7.55999	60.7178	0	5.30384	31.44	3.56025
AC005066.1	0.969995	0	0	0	0	0	0	0	0	0	0	0	0	0	0	0	0	0	0.323332	0	0	0	0	0
AC005070.1	0	0	0	0	0	0	0	0	0	0	0	0	0	3.56025	0	0	0.902715	0	0	0	0	0	0	1.48766
AC005070.2	0	0	0	0	0	0	0	0	0	0	0	0	0	0	0	0.674489	0	0	0	0	0	0	0.22483	0
AC005070.3	39.7698	52.1689	260.855	54.6869	8.38864	226.164	61.3464	40.8078	102.106	57.5045	70.6038	0	77.313	185.133	38.7411	87.0091	44.233	25.4576	51.9344	33.7885	196.375	21.3996	73.9422	99.99
AC005072.1	42.6798	121.393	47.6937	23.1368	0	43.8193	9.98663	5.66776	6.58746	16.5543	24.5579	0	37.1102	0.890063	16.6033	44.5163	10.8326	36.6889	25.2677	42.3536	32.7002	17.7641	32.7269	12.0935
AC005076.1	24.2499	33.1072	13.6268	17.8784	55.1253	4.24058	22.8266	31.7394	58.1892	47.9204	29.1625	0	26.2864	42.723	13.8361	24.9561	42.4276	24.7088	21.6516	39.9907	25.3522	12.8483	33.0543	38.1044
AC005077.2	0	0	0	2.10334	0	0	0	0	2.19582	0	0	0	0	0	0	0.674489	0	0	0.701114	0	0.73194	0	0.22483	0
AC005077.3	0	0	0	0	0	0	0	0	0	0	0	0	1.54626	0	0	0	0	0	0	0	0	0	0.51542	0
AC005082.1	0	0	0	0	0	7.06763	4.27998	0	0	0	0	0	0	3.56025	0	0	0	0	1.42666	0	2.35588	0	0	1.18675
AC005083.1	6.78997	0	64.2405	32.6018	7.19026	154.074	0	0	17.5666	5.22768	0	0	6.18504	0	0	2.02347	0	0.748753	13.1306	2.39675	78.6271	0.249584	4.47873	0
AC005086.1	33.9498	4.01299	0	2.10334	56.3237	48.0599	17.1199	7.93486	70.2662	7.84152	19.1858	752.947	29.3789	13.3509	13.1443	21.5837	16.2489	11.98	17.7244	22.7572	39.442	259.357	19.6014	16.2619
AC005086.2	2.90999	0	0	0	1.19838	1.41353	0	1.13355	1.09791	2.61384	5.37203	0	0.77313	0	0.691805	2.69796	0	0	0.969995	0.777309	0.837145	0.230602	2.02831	1.79068
AC005086.3	0	0	0	0	15.5789	0	0	0	1.09791	0	0	0	0	0	0	0	0	0	0	5.19297	0.36597	0	0	0
AC005086.4	0.969995	6.01949	0	0	0	8.48116	0	0	0	0	0	0	0	0	0	3.37245	0	0	0.323332	2.0065	2.82705	0	1.12415	0
AC005088.1	0	1.00325	0	5.25835	0	0	0	0	0	0	0	0	0	0	0	4.72142	0	0	1.75278	0.334416	0	0	1.57381	0
AC005089.1	0	0	0	0	0	0	0	0	0	0	1.53487	0	0	0	0	0	0	0	0	0	0	0	0	0.511622
AC005091.1	0	15.0487	0	6.31002	0	5.6541	8.55997	3.40065	1.09791	6.09896	9.97663	84.2112	0.77313	4.45031	1.38361	2.02347	3.61086	10.4825	4.95666	6.14979	2.25067	32.0258	2.96519	6.0126
AC005096.1	0.969995	3.00974	0	0	1.19838	0	5.70664	0	0	0	6.9069	0	0	0.890063	3.45903	0	0	2.99501	2.22555	1.40271	0	2.15135	0	2.59899
AC005099.1	0	1.00325	0	0	0	0	0	0	0	0	0	78.0192	3.09252	0	0	0.674489	0	0	0	0.334416	0	26.0064	1.25567	0
AC005104.1	0	11.0357	36.0136	6.31002	0	0	2.85332	10.202	21.9582	0	16.1161	0	0	20.4714	4.84264	32.3755	8.12443	1.49751	3.05445	7.07923	19.3239	2.11338	10.7918	14.904
AC005104.2	9.69995	0	0	0	0	0	0	0	0	0	0	0	0	0	0	0	0	0	3.23332	0	0	0	0	0
AC005105.1	0	0	0	0	0	0	0	0	0	0	0	1.2384	0	0	0	0	0	0	0	0	0	0.4128	0	0
AC005150.1	0	0	0	0	0	0	0	0	0	0	0	0	0	0	0	0.674489	0	0	0	0	0	0	0.22483	0
AC005154.1	501.488	363.176	1079.44	374.395	557.245	753.409	502.185	529.368	996.902	428.67	493.46	911.463	606.907	375.607	367.349	735.193	283.452	312.979	459.356	483.263	943.249	530.597	590.257	384.173
AC005154.2	0	0	0	0	0	24.0299	0	0	0	0	0	0	0.77313	0	0	0	3.61086	0	0	0	8.00998	0	0.25771	1.20362
AC005154.3	14.5499	0	0	10.5167	0	1.41353	2.85332	31.7394	15.3707	17.4256	14.5812	258.826	7.7313	43.6131	8.30166	17.5367	7.22172	5.99002	9.30665	10.5798	5.59475	91.0391	14.2312	21.8053
AC005154.5	0	0	34.0669	0	0	0	0	0	0	0	0	0	0	0	0	0	0	0	0	0	11.3556	0	0	0
AC005156.1	1.93999	2.0065	0	6.31002	0	0	2.85332	5.66776	4.39164	0	2.3023	0	0	0	0.691805	4.72142	9.02715	1.49751	3.70111	2.55808	1.46388	0.72977	1.57381	3.77648
AC005162.2	0	0	0	0	0	0	0	0	0	0	0	0	0	0.890063	0	0	0	0	0	0	0	0	0	0.296688
AC005162.3	0	0	0	0	0	0	0	0	0	0	0	309.6	0	0	0	0.674489	0	0	0	0	0	103.2	0.22483	0
AC005178.1	0	0	0	0	0	0	0	0	0	0	0	0	0	0.890063	0	0	0	0	0	0	0	0	0	0.296688
AC005180.1	0	0	0	0	0	0	0	0	0	0	0	0	0	0	0	0.674489	0	0	0	0	0	0	0.22483	0
AC005183.1	3.87998	11.0357	0	39.9635	141.408	128.631	48.5065	5.66776	57.0913	0	84.4176	0	13.9163	3.56025	0	25.6306	0	16.4726	30.7833	52.704	61.9074	5.49085	13.1823	29.326
AC005186.1	8.72996	0	0	0	0	0	1.42666	0	0	0	0	0	0	0	0	0	0	0	3.38554	0	0	0	0	0
AC005189.1	0	0	0	0	0	0	0	0	0	0	0	0	2.31939	0	0	0	0	2.99501	0	0	0	0.998337	0.77313	0
AC005197.1	0	0	0	0	0	0	0	0	2.19582	1.74256	0	0	0	0	0	0	0	0	0	0	0.73194	0	0.580853	0
AC005209.1	0	0	0	0	3.59513	0	0	0	0	0	0	0	0	0	0	0	0	0	0	1.19838	0	0	0	0
AC005220.1	0	0	0	0	0	0	0	0	0	0	0	0	0	6.23044	0	0	0	0	0	0	0	0	0	2.07681
AC005224.1	19.3999	0	0	18.9301	10.7854	0	41.3732	0	4.39164	1.74256	5.37203	0	16.2357	1.78013	23.5214	8.76836	18.0543	24.7088	26.5677	3.59513	1.46388	16.0767	8.91555	8.40215
AC005224.3	114.459	0	0	3.15501	3.59513	0	44.2265	2.2671	0	54.0193	125.859	0	32.4715	18.6913	13.1443	124.106	62.2873	17.2213	53.947	1.95408	0	10.1219	70.1989	68.9459
AC005224.4	119.309	64.2079	4.86671	57.8419	234.882	74.9169	179.759	72.5473	5.48955	115.88	144.277	344.275	132.205	69.4249	142.512	220.558	177.835	76.3728	118.97	123.879	28.4244	187.72	156.214	130.512
AC005225.1	0.969995	28.0909	0	0	0	0	0	17.0033	6.58746	14.8118	17.651	12.384	12.3701	0	8.30166	0	10.8326	0	0.323332	15.0314	2.19582	6.89522	9.06061	9.49451
AC005225.2	0	0	0	0	0	0	0	4.53421	0	0	0	0	0	0	0	0	0	0	0	1.5114	0	0	0	0
AC005225.3	0	0	0	0	0	0	0	0	0	0	0	0	0	0	2.07542	0	0	0	0	0	0	0.691805	0	0
AC005225.4	0	0	0	0	0	0	1.42666	0	0	0	0	0	0	0	0	0	0	0	0.475554	0	0	0	0	0
AC005225.5	0	42.1364	0	11.5684	0	9.89468	1.42666	2.2671	17.5666	0	17.651	0	0.77313	36.4926	0	9.44285	8.12443	0.748753	4.33168	14.8012	9.15375	0.249584	3.40533	20.756
AC005229.1	0	0	0	0	0	0	0	0	0	0	0	0	0	0	0	0.674489	0	0	0	0	0	0	0.22483	0
AC005229.4	64.0197	67.2176	78.8406	33.6535	127.028	76.3304	71.3331	51.0098	152.609	64.4747	92.092	0	37.1102	48.9535	38.7411	1.34898	74.9253	74.1265	56.3354	81.7518	102.594	37.6225	34.3113	71.9903
AC005230.1	0	13.0422	0	0	0	0	0	13.6026	1.09791	4.3564	10.7441	0	0	17.8013	1.38361	4.04694	0	0	0	8.88161	0.36597	0.461203	2.80111	9.51511
AC005237.1	8.72996	3.00974	0.973341	0	13.1821	24.0299	0	0	0	3.48512	8.44176	0	6.18504	0	1.38361	2.02347	5.41629	0	2.90999	5.3973	8.33443	0.461203	3.89788	4.61935
AC005237.2	0	0	0	0	0	0	0	0	0	0	0	1.2384	0	0	0	0	0	0	0	0	0	0.4128	0	0
AC005244.1	79.5396	75.2436	49.6404	9.46504	0	14.1353	12.84	9.06841	25.2519	50.5342	66.7667	85.4496	2.31939	8.01057	4.15083	13.4898	12.638	0	33.9482	28.104	29.6759	29.8668	22.1145	29.1384
AC005253.1	13.5799	26.0845	22.3868	32.6018	73.101	106.014	29.9599	22.671	25.2519	41.8214	42.9763	73.0656	51.7997	23.1416	65.0297	46.5398	26.1787	33.6939	25.3805	40.6188	51.2177	57.2631	46.7203	30.7655
AC005255.1	0	1.00325	0	0	1.19838	2.82705	1.42666	2.2671	0	0	0	0	0.77313	0	0	0.674489	0	1.49751	0.475554	1.48958	0.942351	0.499168	0.48254	0
AC005261.1	56.2597	39.1267	0	28.3951	37.1497	16.9623	47.0798	32.873	8.78328	53.1481	9.2092	0	44.0684	31.1522	15.9115	20.2347	8.12443	29.2014	43.9116	36.3831	8.58186	15.0376	39.1504	16.1619
AC005261.2	442.318	426.38	679.392	243.988	633.941	677.079	261.079	437.551	329.373	290.136	292.392	542.419	265.184	234.087	159.115	590.178	373.724	332.446	315.795	499.291	561.948	344.66	381.833	300.068
AC005261.3	0	0	0	4.20668	14.3805	7.06763	0	3.40065	0	0.87128	0.767433	0	0	0	2.07542	0	0	0	1.40223	5.92706	2.35588	0.691805	0.290427	0.255811
AC005261.4	129.979	169.549	116.801	138.821	65.9107	113.082	171.199	281.121	204.211	158.573	109.743	94.1184	58.7579	120.159	125.217	175.367	198.597	132.529	146.666	172.193	144.698	117.288	130.899	142.833
AC005261.5	0	0	0	0	0	0	0	0	0	0	0.767433	0	0	2.67019	0	0	0	0	0	0	0	0	0	1.14587
AC005261.6	69.8397	62.2014	0	5.25835	219.303	16.9623	22.8266	39.6743	43.9164	56.6332	45.2786	0	8.50443	5.34038	34.5903	9.44285	11.7353	1.49751	32.6415	107.06	20.2929	12.0293	24.8602	20.7847
AC005262.1	0	0	0	1.05167	0	0	0	0	1.09791	0.87128	0	0	0	0	0	0	0	2.99501	0.350557	0	0.36597	0.998337	0.290427	0
AC005264.1	13.5799	65.2111	102.201	32.6018	59.9189	56.541	15.6933	12.4691	38.4268	13.0692	12.2789	1.2384	2.31939	20.4714	14.5279	0.674489	10.8326	11.2313	20.625	45.8663	65.7229	8.9992	5.35436	14.5277
AC005281.1	0.969995	0	0	0	0	0	0	0	0	0	0	0	0	0	0	0	0	0	0.323332	0	0	0	0	0
AC005288.1	143.559	57.1851	8.76007	115.684	26.3643	106.014	142.666	137.16	104.301	104.554	60.6272	70.5888	82.7249	115.708	105.846	118.036	189.57	141.514	133.97	73.5697	73.0253	105.983	101.771	121.969
AC005291.1	0	0	0	0	0	2.82705	0	0	0	0	0	0	0	0	0	0.674489	0	0	0	0	0.942351	0	0.22483	0
AC005300.1	2.90999	13.0422	0	0	0	8.48116	4.27998	0	0	1.74256	7.67433	0	3.86565	3.56025	2.76722	12.8153	14.4434	0	2.39666	4.34741	2.82705	0.922407	6.14117	8.55934
AC005304.1	0	0	0	2.10334	0	0	0	0	0	0	0	0	0	0	8.30166	2.02347	0	2.99501	0.701114	0	0	3.76556	0.674489	0
AC005304.2	0	0	0	0	0	0	0	0	0	0.87128	0	0	0	0	0	0	0	0	0	0	0	0	0.290427	0
AC005304.3	0	2.0065	0	0	0	0	0	2.2671	1.09791	6.09896	3.83717	6.192	0	0	0	6.74489	0	2.24626	0	1.42453	0.36597	2.81275	4.28128	1.27906
AC005306.1	4.84998	1.00325	0.973341	2.10334	2.39675	2.82705	0	2.2671	0	0.87128	1.53487	0	0.77313	0.890063	2.76722	3.37245	0	0	2.31777	1.88903	1.2668	0.922407	1.67229	0.80831
AC005324.3	0	0	0	0	0	0	0	0	0	0	0	0	0	0	1.38361	0	0	0	0	0	0	0.461203	0	0
AC005324.5	0	0	0	0	0	0	0	2.2671	0	0.87128	0.767433	0	0	0	0	0	0	0	0	0.755701	0	0	0.290427	0.255811
AC005326.1	0.969995	0	0	0	0	0	0	0	0	0	0	0	0	0	0	0	0	0	0.323332	0	0	0	0	0
AC005329.1	2.90999	0	5.84005	1.05167	0	0	5.70664	1.13355	0	9.58408	2.3023	0	3.09252	0.890063	8.30166	2.69796	5.41629	11.2313	3.22277	0.37785	1.94668	6.51098	5.12485	2.86955
AC005329.3	0	1.00325	0	0	0	0	1.42666	0	0	0	0	0	0	0	0	0	0	0	0.475554	0.334416	0	0	0	0
AC005332.1	44.6198	2.0065	11.6801	32.6018	0	63.6087	35.6665	23.8046	37.3289	31.3661	37.6042	3.7152	19.3283	63.1945	19.3705	40.4694	38.8167	32.9451	37.6294	8.60369	37.5392	18.677	30.3879	46.5385
AC005332.10	17.4599	0	0	14.7234	0	1.41353	12.84	0	0	8.7128	32.9996	0	3.86565	7.1205	17.2951	1.34898	0	0.748753	15.0078	0	0.471175	6.01463	4.64248	13.3734
AC005332.3	26.1899	3.00974	0	21.0334	17.9757	0	17.1199	5.66776	0	63.6034	46.046	0	11.597	15.1311	13.8361	30.352	26.1787	26.9551	21.4477	8.88439	0	13.5971	35.1841	29.1186
AC005332.4	0	10.0325	0	0	0	12.7217	1.42666	4.53421	0	0	0	2.4768	0.77313	0	1.38361	16.1877	0	0.748753	0.475554	4.85556	4.24058	1.53639	5.65362	0
AC005332.5	6.78997	13.0422	0	48.3768	111.449	12.7217	31.3865	1.13355	5.48955	31.3661	73.6736	0	75.7667	118.378	63.6461	37.0969	78.5362	0	28.8511	41.8749	6.07043	21.2154	48.0766	90.1961
AC005332.6	43.6498	49.1592	88.5741	38.9118	35.9513	32.5111	57.0664	57.8111	46.1122	58.3757	38.3717	0	23.967	40.0528	53.9608	57.3316	26.1787	37.4376	46.5427	47.6405	55.7325	30.4661	46.5581	34.8677
AC005332.7	435.528	267.867	411.723	265.021	81.4896	265.743	373.785	183.635	206.407	640.391	512.645	1758.53	269.822	413.879	365.965	422.23	345.74	416.307	358.111	177.664	294.624	846.933	444.148	424.088
AC005332.8	75.6596	74.2404	97.3341	33.6535	21.5708	22.6164	51.3598	138.293	38.4268	94.9695	95.9291	195.667	31.6983	63.1945	34.5903	100.499	105.618	82.3628	53.5576	78.0348	52.7925	104.207	75.7222	88.2471
AC005332.9	112.519	208.676	265.722	105.167	100.664	66.4357	131.253	384.274	170.176	80.1577	161.161	52.0128	94.3219	202.934	107.23	153.784	97.4932	159.484	116.313	231.204	167.445	106.242	109.421	153.863
AC005336.1	0	7.02274	0	0	0	0	0	0	1.09791	0	0	0	0	0	0	0.674489	0	0	0	2.34091	0.36597	0	0.22483	0
AC005336.2	0	0	0	0	0	0	0	0	23.0561	0	0	0	0	0	0	0	0	0	0	0	7.68537	0	0	0
AC005336.3	0	0	0	0	0	0	0	0	0	0	0	0	0	3.56025	0.691805	0	0	0	0	0	0	0.230602	0	1.18675
AC005342.1	0	0	0	0	0	0	1.42666	0	0	0	0	0	0	0	0.691805	0	9.02715	0.748753	0.475554	0	0	0.480186	0	3.00905
AC005342.2	0	0	0	0	0	0	0	0	0	1.74256	0	0	0	0	0	0	0	0	0	0	0	0	0.580853	0
AC005355.1	0	0	15.5735	1.05167	0	0	1.42666	0	0	0	1.53487	0	2.31939	0	0	0	0	0	0.826111	0	5.19115	0	0.77313	0.511622
AC005355.2	14.5499	6.01949	0	0	26.3643	0	1.42666	0	7.68537	11.3266	13.8138	0	8.50443	11.5708	9.68527	4.72142	22.5679	11.2313	5.32553	10.7946	2.56179	6.97219	8.18416	15.9842
AC005357.2	0	0	0	0	0	0	0	0	8.78328	0	3.83717	0	0	0	2.07542	0.674489	1.80543	5.24127	0	0	2.92776	2.43889	0.22483	1.88087
AC005363.2	6.78997	11.0357	0	10.5167	0	0	4.27998	1.13355	6.58746	13.9405	9.97663	172.138	4.63878	0.890063	11.0689	0	0	0	7.19555	4.05643	2.19582	61.0688	6.19309	3.62223
AC005379.1	0	0	0	0	0	0	0	0	9.88119	0	0	0	0	0	0.691805	0	0	0	0	0	3.29373	0.230602	0	0
AC005381.1	0	16.052	0	21.0334	0	0	0	0	0	0	0	0	0	0	0	0	0	4.49252	7.01114	5.35066	0	1.49751	0	0
AC005387.1	3.87998	2.0065	2.92002	10.5167	2.39675	1.41353	8.55997	5.66776	6.58746	5.22768	2.3023	0	9.27756	6.23044	6.91805	8.76836	0.902715	5.24127	7.65222	3.357	3.64034	4.05311	7.75787	3.14515
AC005387.2	4.84998	4.01299	16.5468	0	0	0	5.70664	1.13355	13.1749	2.61384	2.3023	0	6.95817	8.90063	2.07542	10.1173	9.92986	0.748753	3.51887	1.71551	9.90724	0.941389	6.56312	7.04426
AC005391.1	0	0	4.86671	0	0	11.3082	0	0	2.19582	0	0	0	0.77313	0	0	0	0	2.24626	0	0	6.12358	0.748753	0.25771	0
AC005392.2	0	0	0	0	0	16.9623	0	0	9.88119	0	8.44176	0	0	0	0	0	0	0	0	0	8.94783	0	0	2.81392
AC005393.1	1.93999	0	0	0	0	0	0	0	0	0	2.3023	0	0	0	0	0	0	0	0.646664	0	0	0	0	0.767433
AC005410.1	23.2799	14.0455	15.5735	19.9817	25.1659	49.4734	17.1199	32.873	19.7624	11.3266	27.6276	65.6352	23.967	39.1628	7.60986	17.5367	29.7896	11.2313	20.1272	24.0281	28.2697	28.1588	17.6101	32.1933
AC005410.2	2.90999	12.039	3.89336	10.5167	14.3805	0	5.70664	11.3355	5.48955	5.22768	9.2092	0	4.63878	2.67019	0.691805	6.0704	3.61086	19.4676	6.37778	12.585	3.12764	6.71979	5.31229	5.16342
AC005412.1	0	0	1.94668	1.05167	0	2.82705	0	0	1.09791	8.7128	0.767433	0	0	0.890063	0.691805	1.34898	0	0	0.350557	0	1.95721	0.230602	3.35393	0.552499
AC005412.2	0	0	0	0	0	0	0	0	0	0	0	0	0	0	0.691805	0	0	0	0	0	0	0.230602	0	0
AC005412.3	0	0	0	0	0	1.41353	0	0	0	0	0	0	0	0	0.691805	0	0	0	0	0	0.471175	0.230602	0	0
AC005476.1	0	0	0	1.05167	0	0	0	10.202	0	0	5.37203	0	20.1014	8.01057	2.76722	6.74489	0	5.99002	0.350557	3.40065	0	2.91908	8.94876	4.46087
AC005476.2	8.72996	11.0357	0	7.36169	51.5302	2.82705	15.6933	3.40065	26.3498	2.61384	3.83717	0	7.7313	2.67019	7.60986	9.44285	0	5.24127	10.595	21.9889	9.72563	4.28371	6.596	2.16912
AC005479.1	0	0	0	0	0	0	0	0	1.09791	0	0	0	0.77313	0	0	0.674489	0.902715	0	0	0	0.36597	0	0.48254	0.300905
AC005479.2	0	0	0	0	0	0	0	0	13.1749	0	0	0	0	0	0	0	0	0	0	0	4.39164	0	0	0
AC005480.1	34.9198	0	0.973341	2.10334	23.9675	4.24058	8.55997	39.6743	6.58746	6.09896	2.3023	152.323	2.31939	3.56025	4.15083	0.674489	0	5.99002	15.1944	21.2139	3.93379	54.1547	3.03095	1.95418
AC005480.2	0	0	0	0	0	0	2.85332	0	2.19582	1.74256	0	12.384	0.77313	0.890063	0.691805	0.674489	5.41629	0.748753	0.951107	0	0.73194	4.60819	1.06339	2.10212
AC005481.1	0	0	0	0	0	0	0	0	0	3.48512	32.2322	0	3.86565	0	8.99347	0.674489	1.80543	1.49751	0	0	0	3.49699	2.67509	11.3459
AC005482.1	0	0	0	0	0	0	0	0	0	0.87128	0	0	0	0	0	0	0	0	0	0	0	0	0.290427	0
AC005486.1	0	0	0	3.15501	0	0	0	0	0	0	0	6.192	0	0	0	0	0	0	1.05167	0	0	2.064	0	0
AC005487.1	0	0	0.973341	0	0	0	0	0	0	0	0	0	0	0	6.22625	0	0	0	0	0	0.324447	2.07542	0	0
AC005495.1	0	0	0	0	0	0	0	0	0	0	0	2.4768	0	0	0	0	0	0	0	0	0	0.8256	0	0
AC005498.1	0	0	0	0	0	0	0	0	0	4.3564	8.44176	0	0	0	0	0	0	0	0	0	0	0	1.45213	2.81392
AC005498.2	12.6099	3.00974	0	5.25835	11.9838	22.6164	0	1.13355	20.8603	16.5543	24.5579	0	4.63878	10.6808	2.07542	4.72142	0	2.24626	5.9561	5.37569	14.4922	1.44056	8.63817	11.7462
AC005498.3	47.5298	12.039	147.948	16.8267	0	0	11.4133	0	0	26.1384	55.2552	0	23.1939	0	8.99347	0	18.0543	2.99501	25.2566	4.01299	49.316	3.99616	16.4441	24.4365
AC005514.1	0	0	0.973341	0	0	0	0	0	0	0	0	0	0	0	0	0.674489	0	0	0	0	0.324447	0	0.22483	0
AC005517.1	0	2.0065	0	0	0	0	0	0	1.09791	0	0	0	0	3.56025	0	0	0	0	0	0.668832	0.36597	0	0	1.18675
AC005517.2	0.969995	14.0455	0	4.20668	0	0	0	0	0	0	16.1161	2.4768	5.41191	0.890063	0	16.8622	0	2.24626	1.72556	4.68182	0	1.57435	7.42471	5.66872
AC005518.1	0	0	0	0	0	0	0	0	0	0	0	2.4768	0	0	0	0	0	0	0	0	0	0.8256	0	0
AC005519.1	0	0	0	0	0	0	0	0	0	0	0	0	0	0	0	0.674489	0	0	0	0	0	0	0.22483	0
AC005519.2	7.75996	19.0617	73.9739	19.9817	0	0	1.42666	18.1368	0	9.58408	2.3023	0	18.5551	8.90063	0.691805	14.1643	6.319	7.48753	9.72279	12.3995	24.658	2.72644	14.1012	5.84064
AC005520.1	1.93999	16.052	0	2.10334	19.174	2.82705	0	3.40065	13.1749	3.48512	3.06973	0	2.31939	13.3509	11.0689	6.0704	0	4.49252	1.34778	12.8756	5.33399	5.18713	3.9583	5.47356
AC005520.2	60.1397	27.0877	0	72.5653	0	120.15	55.6398	37.4072	18.6645	103.682	49.8832	0	78.0861	50.7336	61.5707	83.6367	48.7466	43.4277	62.7816	21.4983	46.2714	34.9994	88.4684	49.7878
AC005520.3	0	15.0487	0	13.6717	0	19.7894	0	19.2704	0	0.87128	0	0	11.597	0	6.91805	1.34898	6.319	2.24626	4.55724	11.4397	6.59645	3.05477	4.60574	2.10633
AC005521.1	0	0	0	0	1.19838	1.41353	0	0	0	0	0	17.3376	0	0	0	0	0	0	0	0.399459	0.471175	5.7792	0	0
AC005522.1	0	0	0	0	0	0	0	0	0	0	0.767433	0	0	0	0	0	0	0	0	0	0	0	0	0.255811
AC005522.2	0	0	0	0	1.19838	2.82705	0	0	3.29373	0	1.53487	12.384	0	4.45031	0	0	0	0	0	0.399459	2.04026	4.128	0	1.99506
AC005523.1	0	0	0	2.10334	0	0	1.42666	1.13355	0	1.74256	0	125.078	3.86565	4.45031	0.691805	3.37245	0	0	1.17667	0.37785	0	41.9234	2.99355	1.48344
AC005529.1	0.969995	0	0	0	0	0	0	0	0	0	4.6046	0	0	0	0	4.04694	0	0	0.323332	0	0	0	1.34898	1.53487
AC005531.1	0	0	0	0	0	0	0	0	0	0	0	0	0	0	0	0.674489	0	0	0	0	0	0	0.22483	0
AC005532.1	23.2799	10.0325	0	5.25835	0	0	11.4133	6.80131	0	7.84152	6.13947	0	5.41191	5.34038	4.15083	22.9326	12.638	5.99002	13.3172	5.61126	0	3.38028	12.062	8.03928
AC005532.2	9.69995	0	0	0	0	0	0	0	0	0	0	0	0	0	0	0	0	0	3.23332	0	0	0	0	0
AC005534.1	4.84998	8.02598	0	1.05167	0	0	0	6.80131	0	0	4.6046	0	0	3.56025	5.53444	12.1408	0	3.74376	1.96722	4.94243	0	3.09273	4.04694	2.72162
AC005534.2	0	0	0	0	1.19838	0	0	0	0	0	0	0	0	0	0	0	0	0	0	0.399459	0	0	0	0
AC005537.1	1.93999	0	0	18.9301	0	4.24058	0	0	0	0	0	0	8.50443	19.5814	4.15083	0	0	1.49751	6.95669	0	1.41353	1.88278	2.83481	6.52713
AC005540.1	23.2799	21.0682	21.4135	15.7751	28.761	29.684	7.13331	18.1368	25.2519	15.683	23.7904	97.8336	6.95817	18.6913	14.5279	20.9092	15.3462	11.98	15.3961	22.6554	25.4498	41.4472	14.5168	19.276
AC005544.1	0	0	8.76007	0	0	0	0	3.40065	0	0	0	0	0	0	0	0	0	0	0	1.13355	2.92002	0	0	0
AC005546.1	0	0	1.94668	0	0	12.7217	9.98663	0	19.7624	0	3.83717	0	0	0	0.691805	1.34898	0	0	3.32888	0	11.4769	0.230602	0.449659	1.27906
AC005550.2	0.969995	0	0	0	0	0	0	0	0	0	0	0	0	1.78013	0	0	0	0	0.323332	0	0	0	0	0.593375
AC005550.3	0	0	0	0	0	0	0	0	0	0	0	0	0	0.890063	0	0	0	0	0	0	0	0	0	0.296688
AC005562.1	2.90999	15.0487	12.6534	1.05167	8.38864	9.89468	2.85332	11.3355	6.58746	6.97024	5.37203	0	2.31939	5.34038	4.84264	4.04694	0.902715	0.748753	2.27166	11.591	9.71186	1.8638	4.44552	3.87171
AC005578.1	11.6399	9.02923	5.84005	8.41336	0	0	9.98663	6.80131	7.68537	11.3266	9.97663	0	7.7313	6.23044	0.691805	19.5602	0	6.73877	10.0133	5.27685	4.50847	2.47686	12.8727	5.40236
AC005580.1	0	0	0	0	0	0	0	0	0	0	0	0	0	0	0	1.34898	0	0	0	0	0	0	0.449659	0
AC005586.1	45.5898	12.039	0	31.5501	52.7286	24.0299	41.3732	15.8697	19.7624	22.6533	10.7441	0	44.0684	30.2621	67.1051	67.4489	37.0113	58.4027	39.5044	26.8791	14.5974	41.8359	44.7235	26.0058
AC005586.2	10.6699	0	0	0	0	12.7217	5.70664	0	0	6.97024	0	0	6.95817	8.01057	0	21.5837	12.638	28.4526	5.45886	0	4.24058	9.4842	11.8374	6.88286
AC005592.1	0	0	0	0	0	0	0	0	0	0	0	0	0	0	0	0	0.902715	0	0	0	0	0	0	0.300905
AC005593.1	52.3798	64.2079	0	206.127	61.1172	25.4435	75.613	78.215	69.1683	54.0193	62.1621	0	48.7072	0	41.5083	26.9796	20.7624	20.2163	111.373	67.8467	31.5373	20.5749	43.2354	27.6415
AC005597.1	0	0	0	0	0	0	0	0	0	0	0	329.414	0	0	0	0	0	0	0	0	0	109.805	0	0
AC005614.1	10.6699	0	0	6.31002	0	0	14.2666	0	15.3707	34.8512	0	0	0	0	0	14.1643	0	26.9551	10.4155	0	5.12358	8.98503	16.3385	0
AC005616.1	0	0	0	0	0	0	0	0	0	0	0	0	0	0	0	1.34898	0	0	0	0	0	0	0.449659	0
AC005618.1	42.6798	114.37	0	1.05167	0	0	41.3732	94.0848	0	8.7128	0	0	0	0	2.07542	18.2112	0	5.24127	28.3682	69.485	0	2.43889	8.97467	0
AC005618.2	0	0	0	0	0	0	0	0	0	0	0	0	6.95817	0	0	0	0	0	0	0	0	0	2.31939	0
AC005625.1	0	0	0	0	0	0	0	0	0	0	0.767433	1.2384	0	0	0	0	0	0	0	0	0	0.4128	0	0.255811
AC005632.1	0	0	0	0	0	0	0	0	0	0	0	0	0	0	2.76722	0	0	0	0	0	0	0.922407	0	0
AC005632.2	10.6699	11.0357	137.241	2.10334	0	76.3304	17.1199	5.66776	60.385	37.465	13.8138	0	15.4626	32.9323	22.1378	11.4663	12.638	1.49751	9.96441	5.56783	91.3189	7.87842	21.4646	19.7947
AC005632.3	0	0	0	0	0	0	0	0	0	0	0	0	0	2.67019	0	0	0	0	0	0	0	0	0	0.890063
AC005632.4	0	0	0	2.10334	0	0	0	0	0	0	0	0	0	0	0	0	0	0.748753	0.701114	0	0	0.249584	0	0
AC005668.1	0	0	0	0	0	0	0	0	0	0	0	0	0	0	0	0.674489	0	0	0	0	0	0	0.22483	0
AC005670.1	0	0	3.89336	0	0	8.48116	0	0	0	0	2.3023	0	3.86565	0	0	0	2.70814	0.748753	0	0	4.12484	0.249584	1.28855	1.67015
AC005674.1	4.84998	0	0	0	0	0	0	0	0	0	0	0	0	0	0	0	0	0	1.61666	0	0	0	0	0
AC005674.2	207.579	136.442	72.0273	166.164	142.607	199.307	243.959	86.1499	86.7349	338.057	186.486	1119.51	298.428	158.431	134.902	468.096	250.955	292.762	205.901	121.733	119.356	515.726	368.193	198.624
AC005682.1	29.0999	2.0065	0	8.41336	3.59513	0	2.85332	0	9.88119	14.8118	11.5115	0	0.77313	0	4.15083	9.44285	18.0543	11.2313	13.4555	1.86721	3.29373	5.12737	8.34258	9.85527
AC005692.1	0	0	0	0	0	0	0	0	0	0	0	0	0	0	0	17.5367	0	0	0	0	0	0	5.84557	0
AC005695.2	0	0	0	2.10334	0	18.3758	0	0	0	0.87128	3.06973	0	0	2.67019	0	0	0	0	0.701114	0	6.12528	0	0.290427	1.91331
AC005695.3	16.4899	19.0617	56.4538	18.9301	16.7773	8.48116	27.1066	10.202	10.9791	17.4256	44.5111	0	24.7402	16.0211	21.446	33.05	29.7896	39.6839	20.8422	15.347	25.3047	20.3766	25.0719	30.1073
AC005696.1	7.75996	1.00325	10.7068	7.36169	0	0	2.85332	0	3.29373	0	2.3023	0	0.77313	4.45031	4.84264	0	5.41629	2.24626	5.99166	0.334416	4.66683	2.36296	0.25771	4.0563
AC005696.3	7.75996	3.00974	0	2.10334	0	5.6541	12.84	3.40065	18.6645	0	2.3023	1.2384	0	8.90063	0	20.9092	6.319	2.24626	7.56775	2.1368	8.10619	1.16155	6.96972	5.84064
AC005696.4	0	0	0	0	0	0	0	0	0	0	0	0	0	0	0	20.2347	0	5.99002	0	0	0	1.99667	6.74489	0
AC005697.1	0	0	0	0	0	0	0	0	0	0	0	0	0	0	0	0	0	2.99501	0	0	0	0.998337	0	0
AC005697.2	8.72996	0	0	0	0	0	0	3.40065	0	0	0	0	2.31939	0	0.691805	0	0.902715	2.99501	2.90999	1.13355	0	1.22894	0.77313	0.300905
AC005702.1	5.81997	12.039	5.84005	11.5684	0	15.5488	1.42666	0	1.09791	7.84152	8.44176	0	0	26.7019	7.60986	1.34898	0	8.98503	6.27167	4.01299	7.49558	5.53163	3.0635	11.7146
AC005702.3	0	0	0	7.36169	0	28.2705	0	0	0	0.87128	0	0	0	7.1205	0	29.6775	0	1.49751	2.4539	0	9.42351	0.499168	10.1829	2.3735
AC005703.4	5.81997	0	0	2.10334	0	0	0	0	0	0	0	0	0	4.45031	0	0	1.80543	1.49751	2.6411	0	0	0.499168	0	2.08525
AC005722.2	0	0	0	0	0	0	0	0	0	0	0	14.8608	0	0	0	0.674489	0	0	0	0	0	4.9536	0.22483	0
AC005725.1	0	0	0	0	0	0	0	0	0	0	0	8.6688	0	0	0	0	0	0.748753	0	0	0	3.13918	0	0
AC005726.2	14.5499	42.1364	29.2002	46.2735	58.7205	55.1275	49.9331	46.4756	43.9164	40.0789	65.2318	381.427	15.4626	24.9218	25.5968	64.0765	56.871	49.4177	36.9189	49.1108	42.748	152.147	39.8726	49.0082
AC005726.3	0	0	1.94668	0	0	0	7.13331	0	4.39164	0	0.767433	0	0	0	0	8.76836	0	0.748753	2.37777	0	2.11277	0.249584	2.92279	0.255811
AC005726.4	12.6099	16.052	0	11.5684	35.9513	28.2705	28.5332	19.2704	30.7415	18.2969	43.7437	17.3376	23.1939	14.241	24.2132	42.4928	20.7624	11.2313	17.5705	23.7579	19.6707	17.594	27.9945	26.249
AC005730.2	14.5499	1.00325	0	0	0	0	0	0	21.9582	0	0	0	0	0	0	0	0	2.99501	4.84998	0.334416	7.3194	0.998337	0	0
AC005730.3	4.84998	0	0	0	0	0	4.27998	0	8.78328	6.09896	6.9069	0	0.77313	0	1.38361	2.02347	17.1516	3.74376	3.04332	0	2.92776	1.70912	2.96519	8.01949
AC005736.1	23.2799	2.0065	95.3874	6.31002	32.3562	0	0	0	0	44.4353	16.8835	0	0	4.45031	1.38361	2.69796	0	0	9.8633	11.4542	31.7958	0.461203	15.7111	7.11128
AC005736.2	9.69995	0	0	0	0	0	0	0	0	1.74256	2.3023	0	0	0	0	0	0	0.748753	3.23332	0	0	0.249584	0.580853	0.767433
AC005736.3	0	0	0	0	0	0	0	0	0	0	0	0	0	0	0	0	0.902715	0	0	0	0	0	0	0.300905
AC005740.2	0	0	0	0	0	0	0	0	0	2.61384	0	0	0	0	0	0	0	0	0	0	0	0	0.87128	0
AC005740.3	1.93999	0	9.73341	4.20668	0	0	1.42666	0	0	1.74256	2.3023	0	4.63878	0	0	10.1173	1.80543	0.748753	2.52444	0	3.24447	0.249584	5.49956	1.36924
AC005740.4	0	0	0	0	0	0	0	0	0	6.09896	19.1858	0	0	7.1205	0	0	0	5.99002	0	0	0	1.99667	2.03299	8.76878
AC005746.1	0	0	0	0	0	0	0	0	0	1.74256	8.44176	0	0	0	0	1.34898	0	2.24626	0	0	0	0.748753	1.03051	2.81392
AC005746.2	0.969995	0	0	0	0	0	0	0	0	0	3.83717	0	0	0	0	0	9.92986	0	0.323332	0	0	0	0	4.58901
AC005746.3	0	2.0065	0	0	1.19838	2.82705	5.70664	0	0	5.22768	0	0	0	0	0.691805	0	0	0	1.90221	1.06829	0.942351	0.230602	1.74256	0
AC005757.1	0.969995	13.0422	12.6534	0	0	0	0	0	2.19582	0	0	0	0	0	0	0.674489	0	0	0.323332	4.34741	4.94975	0	0.22483	0
AC005758.1	0	0	0	0	0	0	0	0	0	0	1.53487	0	0	0	0	0	0	0	0	0	0	0	0	0.511622
AC005759.1	2.90999	0	0	0	0	4.24058	0	0	0	0	0	0	0	0	0	0.674489	0	0	0.969995	0	1.41353	0	0.22483	0
AC005775.1	11.6399	1.00325	2.92002	18.9301	0	11.3082	7.13331	9.06841	9.88119	13.0692	6.13947	0	4.63878	15.1311	4.15083	1.34898	21.6652	20.2163	12.5678	3.35722	8.03647	8.12238	6.35232	14.3119
AC005776.1	5.81997	6.01949	0	0	0	0	0	0	0	3.48512	3.83717	168.422	5.41191	8.90063	2.07542	7.41938	0	0	1.93999	2.0065	0	56.8326	5.4388	4.24593
AC005776.2	19.3999	16.052	5.84005	1.05167	0	0	14.2666	1.13355	9.88119	1.74256	24.5579	6.192	4.63878	14.241	8.30166	26.9796	20.7624	23.9601	11.5727	5.72851	5.24041	12.8179	11.1203	19.8538
AC005777.1	1.93999	0	0	0	0	0	0	0	0	0	0	0	0	0	0	0	0	0	0.646664	0	0	0	0	0
AC005779.1	0	2.0065	0	3.15501	0	0	0	0	0	0	0.767433	0	0	0	0	0	3.61086	0	1.05167	0.668832	0	0	0	1.45943
AC005779.2	0	0	0	0	0	0	0	0	0	0	0	0	0.77313	0	0	0	0	0	0	0	0	0	0.25771	0
AC005785.1	11.6399	8.02598	9.73341	11.5684	41.9432	18.3758	2.85332	21.5375	49.4059	16.5543	18.4184	134.986	11.597	14.241	13.8361	10.7918	9.02715	17.2213	8.68721	23.8356	25.8384	55.3477	12.981	13.8955
AC005785.2	12.6099	17.0552	47.6937	9.46504	1.19838	21.2029	4.27998	31.7394	21.9582	5.22768	14.5812	0	6.18504	1.78013	10.3771	33.7245	3.61086	0	8.78499	16.6643	30.2849	3.45903	15.0457	6.65741
AC005786.1	0	0	0	0	1.19838	0	0	0	0	0	0	0	0	0	0	0	0	0	0	0.399459	0	0	0	0
AC005786.2	1.93999	0	0	1.05167	0	0	2.85332	0	0	1.74256	0	0	5.41191	0	0	0.674489	0	2.99501	1.94833	0	0	0.998337	2.60965	0
AC005790.1	0	0	0	0	0	0	0	0	0	7.84152	0	0	0	0	0	0	0	0	0	0	0	0	2.61384	0
AC005796.1	0.969995	3.00974	0	0	0	0	1.42666	11.3355	0	3.48512	0	0	3.09252	0	0	3.37245	0.902715	2.24626	0.798886	4.78175	0	0.748753	3.3167	0.300905
AC005798.1	0	0	0	0	0	0	0	0	0	0	0	0	0	0.890063	0	0	0	0	0	0	0	0	0	0.296688
AC005808.1	0	0	8.76007	0	5.99189	2.82705	2.85332	4.53421	7.68537	0.87128	0.767433	0	2.31939	0	0	8.76836	0	3.74376	0.951107	3.5087	6.42416	1.24792	3.98634	0.255811
AC005821.1	0.969995	0	0	0	0	0	0	0	0	0	0	1.2384	0	0	0	0	0	0	0.323332	0	0	0.4128	0	0
AC005822.1	0	0	0	4.20668	0	0	0	0	0	11.3266	0.767433	0	0	0	0	13.4898	0	0	1.40223	0	0	0	8.27214	0.255811
AC005828.1	10.6699	35.1137	26.2802	0	0	0	5.70664	0	0	6.09896	3.83717	0	1.54626	2.67019	1.38361	0	4.51357	5.24127	5.45886	11.7046	8.76007	2.20829	2.54841	3.67364
AC005828.2	0	5.01624	0	0	0	0	0	0	2.19582	0	0	0	0	0	0	0	0	0	0	1.67208	0.73194	0	0	0
AC005828.4	8.72996	5.01624	0	2.10334	0	0	0	0	1.09791	2.61384	3.83717	0	0	0	0	4.72142	2.70814	0	3.6111	1.67208	0.36597	0	2.44509	2.18177
AC005828.6	1.93999	5.01624	0	0	0	19.7894	0	0	0	0	0	0	0	0	0	1.34898	0	0	0.646664	1.67208	6.59645	0	0.449659	0
AC005828.7	0	0	0	3.15501	0	1.41353	0	3.40065	0	0	6.13947	0	0	0	0	0	0	0	1.05167	1.13355	0.471175	0	0	2.04649
AC005829.1	9.69995	13.0422	0	44.1702	2.39675	0	18.5466	11.3355	28.5457	15.683	16.1161	814.867	40.9759	41.833	37.3575	7.41938	8.12443	20.2163	24.1389	8.92483	9.51522	290.814	21.3594	22.0245
AC005829.2	0	0	0	173.526	226.493	148.42	151.226	121.29	135.043	3.48512	0	0	153.08	149.531	121.758	180.089	190.473	124.293	108.251	115.928	94.4877	82.0169	112.218	113.334
AC005831.1	77.5996	158.513	166.441	105.167	45.5383	83.398	72.7597	187.036	98.8119	86.2567	90.5571	1050.16	42.5222	37.3826	80.9412	141.643	140.824	107.82	85.1755	130.362	116.217	412.975	90.1405	89.5878
AC005832.1	4.84998	0	0	0	0	0	0	0	0	0	0	0	0	0	0	0	0	3.74376	1.61666	0	0	1.24792	0	0
AC005833.2	0	0	0	0	0	0	0	0	0	1.74256	0	0	0	0	0	9.44285	0.902715	0	0	0	0	0	3.72847	0.300905
AC005833.4	0	0	0	0	0	0	0	0	0	0	6.9069	0	0	0	0	0	0	0	0	0	0	0	0	2.3023
AC005837.1	0.969995	6.01949	0	9.46504	0	0	14.2666	4.53421	0	11.3266	4.6046	0	4.63878	0.890063	0	5.39591	0	6.73877	8.23388	3.5179	0	2.24626	7.12044	1.83155
AC005837.3	1.93999	22.0715	15.5735	39.9635	9.58702	33.9246	12.84	7.93486	17.5666	2.61384	3.06973	0	5.41191	2.67019	20.7542	4.72142	7.22172	0	18.2478	13.1978	22.3549	6.91805	4.24906	4.32055
AC005838.2	14.5499	35.1137	18.4935	12.62	45.5383	16.9623	2.85332	0	12.077	30.4948	16.1161	1.2384	33.2446	3.56025	14.5279	11.4663	3.61086	24.7088	10.0078	26.884	15.8443	13.4917	25.0686	7.7624
AC005839.1	32.0098	275.893	124.588	27.3434	9.58702	97.5333	116.986	66.8795	115.281	76.6726	40.674	0	32.4715	109.478	66.4133	163.901	100.201	95.0916	58.7798	117.453	112.467	53.835	91.015	83.451
AC005840.1	2.90999	0	0.973341	0	1.19838	1.41353	0	0	0	4.3564	0.767433	4.9536	0	0	0	0.674489	0	0.748753	0.969995	0.399459	0.795622	1.90078	1.67696	0.255811
AC005840.2	0.969995	0	2.92002	0	0	0	0	1.13355	0	0.87128	1.53487	0	0	0	0	1.34898	0.902715	2.99501	0.323332	0.37785	0.973341	0.998337	0.740086	0.812527
AC005840.4	0	0	0	6.31002	0	1.41353	1.42666	0	0	10.4554	31.4648	0	0	0	24.905	0	37.0113	15.7238	2.57889	0	0.471175	13.5429	3.48512	22.8254
AC005840.5	41.7098	8.02598	96.3608	21.0334	23.9675	25.4435	7.13331	5.66776	14.2728	45.3066	39.1391	0	24.7402	4.45031	25.5968	18.2112	7.22172	5.99002	23.2922	12.5538	45.359	10.5289	29.4193	16.937
AC005842.1	319.128	8.02598	8.76007	168.267	86.2831	2.82705	204.013	19.2704	20.8603	227.404	435.902	2577.11	147.668	134.4	112.764	317.01	419.762	293.511	230.469	37.8598	10.8158	994.462	230.694	330.021
AC005856.1	15.5199	9.02923	11.6801	4.20668	35.9513	11.3082	4.27998	6.80131	2.19582	3.48512	18.4184	0	2.31939	1.78013	10.3771	8.09387	10.8326	2.24626	8.0022	17.2606	8.39471	4.20778	4.63279	10.3437
AC005858.3	0	1.00325	0	0	0	0	0	0	0	0	0	0	0	0	0	0	0	0	0	0.334416	0	0	0	0
AC005863.1	0	0	0	2.10334	0	0	0	0	0	0	0	0	0	0	0	0	0	0	0.701114	0	0	0	0	0
AC005865.1	0	0	0	0	0	0	0	0	0	0	0	1.2384	0	0	0	0	4.51357	0	0	0	0	0.4128	0	1.50452
AC005865.2	0	0	0	0	0	0	0	0	0	0.87128	0	0	0	0.890063	0	0	0	0	0	0	0	0	0.290427	0.296688
AC005884.1	0	0	7.78673	0	0	12.7217	2.85332	0	0	0	2.3023	0	0	0	1.38361	0	0	0	0.951107	0	6.83615	0.461203	0	0.767433
AC005899.1	0	0	0	0	0	0	0	0	7.68537	0.87128	0	0	0	0.890063	0	0	0	0	0	0	2.56179	0	0.290427	0.296688
AC005899.5	0	2.0065	0	2.10334	11.9838	1.41353	4.27998	0	2.19582	3.48512	0	0	1.54626	0	0	8.09387	2.70814	0	2.12777	4.66342	1.20312	0	4.37508	0.902715
AC005899.6	5.81997	17.0552	13.6268	5.25835	8.38864	8.48116	7.13331	17.0033	8.78328	12.1979	4.6046	0	16.2357	0	11.7607	10.1173	16.2489	17.2213	6.07054	14.149	10.2971	9.66067	12.8503	6.95116
AC005899.7	0	0	0	0	11.9838	0	9.98663	12.4691	0	2.61384	4.6046	0	13.9163	9.79069	4.84264	6.74489	1.80543	2.24626	3.32888	8.15094	0	2.36296	7.75836	5.40024
AC005899.8	7.75996	14.0455	0	12.62	9.58702	5.6541	14.2666	14.7362	40.6227	5.22768	14.5812	1.2384	3.86565	11.5708	11.0689	0.674489	1.80543	6.73877	11.5489	12.7896	15.4256	6.34869	3.25594	9.31916
AC005906.1	0	0	0	0	0	0	0	0	0	0.87128	0	0	0	0	0	0	0	0	0	0	0	0	0.290427	0
AC005911.1	28.1299	5.01624	2.92002	18.9301	7.19026	14.1353	47.0798	15.8697	1.09791	32.2374	19.1858	0	32.4715	31.1522	22.8296	7.41938	18.957	77.1215	31.3799	9.35874	6.05106	33.317	24.0427	23.0983
AC005912.1	27.1599	15.0487	21.4135	37.8601	19.174	25.4435	42.7998	54.4105	28.5457	28.7522	29.1625	127.555	33.2446	47.1733	28.364	27.6541	32.4977	73.3778	35.9399	29.5444	25.1342	76.4323	29.8836	36.2778
AC005912.2	0	0	0	0	0	0	0	0	0	0	0	0	0	0	0	0	0	0.748753	0	0	0	0.249584	0	0
AC005915.1	0	0	0	0	0	0	0	3.40065	0	0	0	0	0	0	0	0	0	0	0	1.13355	0	0	0	0
AC005920.1	32.9798	27.0877	146.975	25.2401	85.0848	171.037	32.8132	60.0782	37.3289	21.782	53.7203	0	3.09252	15.1311	47.7346	38.4459	107.423	15.7238	30.3444	57.4169	118.447	21.1528	21.1068	58.7582
AC005920.2	0.969995	0	0	0	3.59513	7.06763	1.42666	0	10.9791	1.74256	15.3487	0	1.54626	3.56025	0	4.72142	7.22172	2.24626	0.798886	1.19838	6.01558	0.748753	2.67008	8.71021
AC005920.4	0	5.01624	0	0	0	19.7894	0	0	0	0	3.83717	0	0	0	0.691805	0	0	0	0	1.67208	6.59645	0.230602	0	1.27906
AC005921.3	17.4599	33.1072	18.4935	38.9118	56.3237	48.0599	22.8266	10.202	17.5666	18.2969	67.5341	163.469	53.346	11.5708	16.6033	46.5398	41.5249	2.99501	26.3994	33.211	28.04	61.0224	39.3942	40.2099
AC005954.1	0	0	0	1.05167	0	0	0	0	0	0	0	0	0	0	0	0	0	0	0.350557	0	0	0	0	0
AC005954.2	0	0	0	1.05167	0	0	1.42666	0	0	0	0	0	0	0	0	0	0	0	0.826111	0	0	0	0	0
AC005962.1	225.039	174.565	143.081	377.55	419.432	404.268	223.986	235.779	304.121	226.533	286.253	833.443	368.01	412.099	276.03	183.461	254.566	185.691	275.525	276.592	283.824	431.721	259.335	317.639
AC005962.2	11.6399	2.0065	0	4.20668	0	0	8.55997	2.2671	7.68537	0	4.6046	0	0	0.890063	6.22625	6.74489	7.22172	2.24626	8.13553	1.42453	2.56179	2.82417	2.2483	4.23879
AC005972.1	67.8997	45.1462	156.708	48.3768	53.927	52.3005	22.8266	20.4039	28.5457	18.2969	67.5341	0	47.1609	6.23044	78.174	18.8857	89.3688	45.6739	46.3677	39.8257	79.1847	41.2826	28.1145	54.3778
AC005972.2	0	0	0	3.15501	0	0	0	0	0	0.87128	0	0	0	0	0	0	0	0	1.05167	0	0	0	0.290427	0
AC005993.1	0	0	0	13.6717	0	5.6541	0	0	2.19582	11.3266	0	0	0	0	0	0.674489	9.02715	4.49252	4.55724	0	2.61664	1.49751	4.00038	3.00905
AC005996.1	15.5199	4.01299	0	7.36169	0	69.2628	14.2666	5.66776	0	0	3.06973	0	0	5.34038	2.07542	11.4663	1.80543	4.49252	12.3827	3.22692	23.0876	2.18931	3.82211	3.40518
AC006001.1	7.75996	1.00325	0	4.20668	0	0	0	0	0	1.74256	0.767433	0	4.63878	0	0	0	0	0	3.98888	0.334416	0	0	2.12711	0.255811
AC006001.2	51.4098	34.1104	10.7068	38.9118	34.7529	22.6164	15.6933	37.4072	7.68537	53.1481	34.5345	60.6816	25.5133	40.9429	42.2001	11.4663	18.957	20.2163	35.3383	35.4235	13.6695	41.0327	30.0426	31.4781
AC006001.3	173.629	183.594	156.708	143.027	335.546	265.743	151.226	198.371	129.553	171.642	106.673	70.5888	166.223	209.165	161.191	182.787	127.283	169.967	155.961	239.17	184.001	133.915	173.551	147.707
AC006001.4	313.309	387.254	382.523	401.738	115.044	428.298	345.252	353.668	510.528	288.394	319.252	198.144	244.309	256.338	271.188	235.397	361.086	318.22	353.433	285.322	440.45	262.517	256.033	312.225
AC006004.1	0	0	0	0	0	0	0	0	0	0	0	9.9072	0	0	0	0	0	0	0	0	0	3.3024	0	0
AC006011.2	0	0	39.907	0	0	0	9.98663	15.8697	0	0	0	2.4768	0	0	0	0	0	0	3.32888	5.28991	13.3023	0.8256	0	0
AC006012.1	0.969995	0	0	0	0	0	0	0	0	0	0	0	0	0	0	0	0	0	0.323332	0	0	0	0	0
AC006013.1	0	0	0	0	0	0	0	0	0	0	0	0	0	1.78013	0	0	0	0	0	0	0	0	0	0.593375
AC006017.1	16.4899	0	0	12.62	0	0	12.84	0	0	10.4554	16.8835	0	1.54626	12.4609	6.91805	0	24.3733	0	13.9833	0	0	2.30602	4.00054	17.9059
AC006020.1	9.69995	0	0	0	0	0	0	0	0	1.74256	0	24.768	0	0	0	0	0	0	3.23332	0	0	8.256	0.580853	0
AC006023.1	0	0	0	0	0	0	0	9.06841	0	0	0	0	0	0	0	0	0	0	0	3.0228	0	0	0	0
AC006026.1	0	0	0	0	0	0	0	0	0	0	0	0	0	0	0.691805	0	0	0	0	0	0	0.230602	0	0
AC006026.3	0	4.01299	0	1.05167	7.19026	0	5.70664	3.40065	1.09791	0.87128	2.3023	0	1.54626	0	0	5.39591	14.4434	6.73877	2.25277	4.86797	0.36597	2.24626	2.60448	5.58191
AC006030.1	3.87998	0	0	2.10334	0	0	4.27998	0	0	0.87128	7.67433	0	0.77313	0	0	0	1.80543	10.4825	3.4211	0	0	3.49418	0.548137	3.15992
AC006033.1	9.69995	35.1137	147.948	5.25835	27.5627	147.007	8.55997	58.9447	183.351	0	0	0	5.41191	0	2.76722	0	8.12443	11.2313	7.83942	40.5403	159.435	4.66617	1.80397	2.70814
AC006033.2	18.4299	26.0845	0	60.9969	0	83.398	8.55997	47.6092	105.399	0	0	0	0	0	0	0	1.80543	0	29.3289	24.5645	62.9325	0	0	0.60181
AC006041.1	0	4.01299	0	0	0	0	0	0	0	0	0	0	0	0	0	0	0	0	0	1.33766	0	0	0	0
AC006042.2	21.3399	8.02598	10.7068	16.8267	7.19026	18.3758	11.4133	13.6026	35.1331	29.6235	13.8138	54.4896	35.564	17.8013	21.446	18.8857	15.3462	45.6739	16.5266	9.60629	21.4052	40.5365	28.0244	15.6537
AC006042.3	33.9498	18.0585	0	16.8267	0	12.7217	12.84	46.4756	0	3.48512	10.7441	0	39.4296	9.79069	10.3771	71.4959	13.5407	6.73877	21.2055	21.5114	4.24058	5.70528	38.1369	11.3585
AC006042.4	4.84998	25.0812	48.6671	11.5684	0	0	11.4133	0	15.3707	20.0394	0	0	18.5551	14.241	11.0689	0	9.02715	8.23628	9.27721	8.3604	21.3459	6.43505	12.8649	7.75605
AC006058.1	0	0	0	0	0	0	0	0	0	0	0	0	0.77313	0	0	0	0	0	0	0	0	0	0.25771	0
AC006059.1	0	5.01624	0	0	7.19026	9.89468	0	0	0	6.09896	3.83717	0	2.31939	2.67019	0	0	0	3.74376	0	4.06883	3.29823	1.24792	2.80612	2.16912
AC006063.1	1.93999	0	0	0	0	0	0	0	0	0	0	0	0	0	0.691805	0.674489	0	0	0.646664	0	0	0.230602	0.22483	0
AC006064.1	1.93999	0	0	0	0	2.82705	1.42666	0	0	0	2.3023	0	0	10.6808	0	0	0	0	1.12222	0	0.942351	0	0	4.32769
AC006064.2	9.69995	38.1234	0	7.36169	0	138.526	2.85332	26.0717	6.58746	7.84152	31.4648	0	27.0596	0.890063	8.30166	4.72142	0.902715	9.73379	6.63832	21.3984	48.371	6.01182	13.2075	11.0858
AC006064.3	11.6399	0	2.92002	3.15501	0	0	0	0	0	3.48512	4.6046	0	3.09252	6.23044	0.691805	4.72142	0	0	4.93165	0	0.973341	0.230602	3.76635	3.61168
AC006065.1	0	0	0	1.05167	0	0	0	0	0	0	0	0	0	0	0	0	0	0	0.350557	0	0	0	0	0
AC006065.3	0	0	0	0	0	0	0	0	0	0	0	0	0	0	0	0	3.61086	0	0	0	0	0	0	1.20362
AC006065.4	0	0	0	10.5167	0	0	11.4133	0	0	1.74256	0.767433	0	3.86565	0.890063	3.45903	0.674489	3.61086	2.99501	7.31	0	0	2.15135	2.09423	1.75612
AC006065.5	4.84998	0	0	0	0	0	0	0	0	0	0	0	0	0	0	0	0	0	1.61666	0	0	0	0	0
AC006065.6	8.72996	0	0	0	0	0	0	0	0	0	0	0	0	0	0	0	0	0	2.90999	0	0	0	0	0
AC006077.2	116.399	152.494	232.629	111.477	170.17	180.931	44.2265	187.036	150.414	58.3757	135.836	159.754	105.919	218.955	101.004	129.502	125.477	135.524	90.701	169.9	187.991	132.094	97.9322	160.09
AC006111.2	16.4899	2.0065	0	5.25835	0	26.857	9.98663	2.2671	0	1.74256	28.395	0	11.597	30.2621	11.7607	45.1908	8.12443	15.7238	10.5783	1.42453	8.95233	9.1615	19.5101	22.2605
AC006111.3	0	0	0	0	0	0	0	0	0	0	0	0	0	0	0	20.9092	0	0	0	0	0	0	6.96972	0
AC006115.1	0	0	0	0	0	0	0	0	0	1.74256	3.06973	0	0	0	0	0	0	0	0	0	0	0	0.580853	1.02324
AC006116.1	0.969995	0	0	0	0	0	0	0	0	0	0	0	4.63878	0	0	0	0	0	0.323332	0	0	0	1.54626	0
AC006116.10	0	4.01299	0	0	0	0	0	0	2.19582	0	0	0	2.31939	0	0	0	0	0	0	1.33766	0.73194	0	0.77313	0
AC006116.2	0	0	0	0	0	0	0	0	0	0	0	0	0.77313	0	0	0	0	0	0	0	0	0	0.25771	0
AC006116.3	0	0	0	0	0	1.41353	0	0	0	0	0	0	0	0	0	0	0	0	0	0	0.471175	0	0	0
AC006116.4	0	0	0	0	0	5.6541	8.55997	5.66776	8.78328	0	1.53487	0	1.54626	4.45031	2.07542	11.4663	0	1.49751	2.85332	1.88925	4.81246	1.19097	4.33753	1.99506
AC006116.5	0	0	0	0	0	0	2.85332	0	0	0	0	0	0	0	0	3.37245	0.902715	0	0.951107	0	0	0	1.12415	0.300905
AC006116.6	0	0	0	0	0	0	0	20.4039	0	0	0	0	0	0	0	0	0	0	0	6.80131	0	0	0	0
AC006116.8	0	4.01299	0.973341	4.20668	0	0	1.42666	5.66776	8.78328	0	6.9069	0	2.31939	2.67019	0.691805	0	0	0	1.87778	3.22692	3.25221	0.230602	0.77313	3.19236
AC006116.9	0	0	0	0	0	0	0	0	0	0.87128	0	0	0	0	0	0	0	0	0	0	0	0	0.290427	0
AC006120.1	0	0	0	0	0	0	0	0	1.09791	0	0	0	0	0	0	0	0.902715	0	0	0	0.36597	0	0	0.300905
AC006122.1	10.6699	3.00974	0	1.05167	0	2.82705	2.85332	1.13355	3.29373	0	2.3023	0	0.77313	4.45031	0	6.74489	8.12443	3.74376	4.85831	1.3811	2.04026	1.24792	2.50601	4.95902
AC006128.1	52.3798	32.1039	117.774	51.5319	44.34	152.661	38.5199	91.8177	96.6161	62.7321	23.023	0	44.0684	43.6131	56.0362	90.3816	16.2489	68.8853	47.4772	56.0872	122.35	41.6405	65.7274	27.6283
AC006130.1	6.78997	15.0487	0	0	0	0	0	0	7.68537	3.48512	0	0	0	0	2.07542	0	0	0	2.26332	5.01624	2.56179	0.691805	1.16171	0
AC006130.2	0	0	0	0	0	0	0	0	0	0	0	78.0192	0	0	0	0	0	0	0	0	0	26.0064	0	0
AC006141.1	117.369	121.393	51.5871	43.1185	291.206	14.1353	22.8266	181.368	192.134	27.0097	72.9061	3.7152	50.2535	77.4355	26.9804	71.4959	78.5362	52.4127	61.1048	197.989	85.9522	27.7028	49.5863	76.2926
AC006145.1	0	0	0	0	0	0	0	0	0	0.87128	0	0	0	0	0	0.674489	0	0	0	0	0	0	0.515256	0
AC006148.1	0	11.0357	0	0	0	0	0	0	0	0	0	0	0	0	0	0	0	0	0	3.67858	0	0	0	0
AC006148.2	0	0	0	0	0	0	0	0	0	0.87128	0	0	0	0	0	0	0	0	0	0	0	0	0.290427	0
AC006157.1	48.4998	51.1657	32.1203	35.7568	23.9675	117.323	75.613	82.7492	69.1683	60.9896	81.3479	248.918	69.5817	83.6659	30.4394	89.0326	34.3032	63.644	53.2899	52.6275	72.8704	114.334	73.2013	66.439
AC006159.1	0	0	0	0	0	0	0	0	0	0.87128	0	0	0	0	0	0	0	0	0	0	0	0	0.290427	0
AC006159.2	0	0	0	0	0	0	0	0	0	0	0	4.9536	0	0	0	0	0	0	0	0	0	1.6512	0	0
AC006160.1	3.87998	5.01624	0	9.46504	0	0	5.70664	0	8.78328	17.4256	2.3023	0	6.95817	5.34038	0.691805	0	11.7353	1.49751	6.35055	1.67208	2.92776	0.72977	8.12792	6.45932
AC006195.1	5.81997	4.01299	82.734	0	0	0	4.27998	0	0	0	0	0	0	0	0	0	0	0	3.36665	1.33766	27.578	0	0	0
AC006205.1	0	0	17.5201	0	0	0	0	0	0	0	0	0	0	0	0	0	0	0	0	0	5.84005	0	0	0
AC006205.2	1.93999	0	0	0	0	0	0	0	0	0	0	0	0	0	0	0	0	0.748753	0.646664	0	0	0.249584	0	0
AC006206.1	0	0	0	0	0	0	1.42666	0	0	0	0	0	0	0	0	0	0	0	0.475554	0	0	0	0	0
AC006210.2	0	0	0	0	0	0	0	0	0	0	0	3.7152	0	1.78013	0	0	0	0	0	0	0	1.2384	0	0.593375
AC006213.1	10.6699	0	0	0	0	0	0	0	0	0	0	0	0	0	0	0.674489	0	0	3.55665	0	0	0	0.22483	0
AC006213.2	30.0699	26.0845	109.988	23.1368	0	18.3758	12.84	17.0033	5.48955	20.9107	8.44176	0	5.41191	12.4609	13.8361	10.7918	8.12443	12.7288	22.0155	14.3626	44.6176	8.85497	12.3715	9.67569
AC006213.3	1.93999	3.00974	0	7.36169	0	0	0	14.7362	0	0	0.767433	0	4.63878	0	1.38361	5.39591	0	12.7288	3.10056	5.9153	0	4.70414	3.3449	0.255811
AC006213.6	0	1.00325	0	0	0	0	1.42666	0	0	0	0	0	0	0	0	0	0	0.748753	0.475554	0.334416	0	0.249584	0	0
AC006237.1	0.969995	0	0	0	15.5789	0	4.27998	2.2671	0	0	4.6046	0	2.31939	0.890063	0	4.04694	0	1.49751	1.74999	5.94867	0	0.499168	2.12211	1.83155
AC006238.1	14.5499	15.0487	0	6.31002	0	32.5111	104.146	34.0065	7.68537	27.0097	2.3023	0	7.7313	2.67019	24.905	76.2173	57.7738	32.1964	41.6687	16.3518	13.3988	19.0338	36.9861	20.9154
AC006249.1	0	1.00325	0	0	0	0	0	0	0	0	0	0	0	0	0	0	0	0	0	0.334416	0	0	0	0
AC006252.1	149.379	69.2241	89.5474	74.6686	131.821	36.7517	88.453	91.8177	72.462	94.0982	86.7199	0	45.6147	0.890063	33.8984	88.3581	79.4389	113.062	104.167	97.6211	66.2537	48.9867	76.0237	55.683
AC006254.1	25.2199	14.0455	69.1072	17.8784	7.19026	8.48116	27.1066	6.80131	30.7415	44.4353	84.4176	579.571	33.2446	83.6659	54.6526	37.7714	26.1787	44.9252	23.4016	9.34568	36.11	226.383	38.4838	64.7541
AC006254.2	2.90999	0	0	0	0	0	0	0	0	0	0	0	0	0	0	0	0	0	0.969995	0	0	0	0	0
AC006254.3	0	0	0	0	0	0	0	0	25.2519	6.09896	0	0	0	0	0	0	0	0	0	0	8.41731	0	2.03299	0
AC006262.1	0	0	0	3.15501	0	0	0	0	0	0	0	0	0	0	0	0	0	0	1.05167	0	0	0	0	0
AC006262.2	0	0	0	0	0	0	0	0	0	1.74256	0	0	0	0	0	0	0	0	0	0	0	0	0.580853	0
AC006270.1	6.78997	3.00974	5.84005	0	0	8.48116	0	1.13355	0	0	0	14.8608	3.09252	0	0	0	0	2.24626	2.26332	1.3811	4.77373	5.70235	1.03084	0
AC006272.1	0	0	0	0	0	0	0	0	0	4.3564	0	0	0	0	0	0	0	0	0	0	0	0	1.45213	0
AC006272.2	0	0	0	0	0	0	0	2.2671	0	0.87128	0	0	0	0	0	0	0	0	0	0.755701	0	0	0.290427	0
AC006277.1	79.5396	98.3183	72.0273	33.6535	1.19838	0	21.3999	21.5375	117.476	10.4554	80.5805	0	48.7072	0	13.8361	12.1408	1.80543	35.1914	44.8643	40.3514	63.1679	16.3425	23.7678	27.462
AC006288.1	0	0	0	1.05167	0	0	0	0	0	1.74256	0	8.6688	0	0	0	0.674489	0	0	0.350557	0	0	2.8896	0.805683	0
AC006296.2	0	0	0	0	0	0	0	0	0	0	0	0	0	0	0	0	0	2.24626	0	0	0	0.748753	0	0
AC006299.1	18.4299	33.1072	0.973341	14.7234	0	40.9923	21.3999	31.7394	20.8603	37.465	31.4648	0	17.0089	35.6025	37.3575	35.0734	34.3032	8.23628	18.1844	21.6155	20.942	15.1979	29.8491	33.7901
AC006305.1	0	0	0	0	0	0	1.42666	0	0	0	0	0	0	0	0	0	0	0	0.475554	0	0	0	0	0
AC006329.1	0	0	0	8.41336	0	0	0	0	0	0	0	0	0	0	3.45903	0	31.595	0	2.80445	0	0	1.15301	0	10.5317
AC006329.2	0	0	0	0	0	0	0	0	0	1.74256	0	0	0	0	0	0	0	0	0	0	0	0	0.580853	0
AC006330.1	19.3999	0	0	10.5167	0	5.6541	4.27998	1.13355	0	10.4554	0	0	6.18504	24.0317	0	14.8388	12.638	15.7238	11.3989	0.37785	1.8847	5.24127	10.4931	12.2232
AC006333.1	0	0	0	0	0	0	0	0	0	1.74256	0	0	3.86565	0	0	0	0	0	0	0	0	0	1.8694	0
AC006333.2	153.259	173.562	41.8537	114.632	5.99189	48.0599	162.639	165.498	150.414	185.583	145.045	655.114	88.91	146.86	74.7149	125.455	117.353	110.067	143.51	115.017	80.1091	279.965	133.316	136.419
AC006355.1	0	0	0	0	0	0	0	0	0	0	0	1.2384	0	0	0	0	0	0	0	0	0	0.4128	0	0
AC006369.1	389.938	28.0909	44.7737	683.586	446.995	114.496	239.679	29.4723	0	392.947	365.298	177.091	303.067	298.171	492.565	192.904	281.647	533.861	437.734	168.186	53.0898	401.172	296.306	315.039
AC006369.2	0	0	0	2.10334	23.9675	0	0	0	0	0	0	0	0	0	0	0	2.70814	1.49751	0.701114	7.98918	0	0.499168	0	0.902715
AC006372.1	0.969995	0	0	5.25835	0	0	0	0	0	0	0	0	0	0	0	0	0.902715	1.49751	2.07612	0	0	0.499168	0	0.300905
AC006372.2	0.969995	0	0	0	0	0	14.2666	1.13355	0	0	0	0	0	0	3.45903	4.72142	11.7353	6.73877	5.07887	0.37785	0	3.39927	1.57381	3.91176
AC006372.3	1.93999	0	0	0	0	0	0	0	0	0	0	6.192	0	0	0	0	0	0	0.646664	0	0	2.064	0	0
AC006378.1	5.81997	8.02598	0	8.41336	4.79351	0	2.85332	7.93486	0	0.87128	7.67433	0	3.86565	10.6808	0	2.02347	3.61086	4.49252	5.69555	6.91812	0	1.49751	2.25347	7.32198
AC006378.2	0	0	0	0	0	0	0	4.53421	0	1.74256	6.13947	0	0	0	0.691805	1.34898	0	0	0	1.5114	0	0.230602	1.03051	2.04649
AC006386.2	0	0	0	0	0	0	0	0	0	0	0	0	0	0	0	0	0.902715	0	0	0	0	0	0	0.300905
AC006387.1	0	6.01949	0	5.25835	0	5.6541	0	0	0	6.09896	0	7.4304	0	0	0	0	0	0	1.75278	2.0065	1.8847	2.4768	2.03299	0
AC006435.2	37.8298	14.0455	61.3205	13.6717	2.39675	1.41353	19.9733	61.2118	19.7624	32.2374	12.2789	0	20.8745	24.0317	24.2132	43.1673	28.8869	17.2213	23.8249	25.8847	27.4988	13.8115	32.0931	21.7325
AC006435.5	4.84998	0	0	0	0	0	0	0	6.58746	0	0	0	1.54626	0	0.691805	4.72142	2.70814	5.24127	1.61666	0	2.19582	1.97769	2.08923	0.902715
AC006441.1	9.69995	4.01299	79.814	13.6717	61.1172	22.6164	4.27998	61.2118	4.39164	26.1384	0	76.7808	2.31939	0	2.76722	10.7918	0.902715	3.74376	9.21722	42.114	35.6073	27.7639	13.0832	0.300905
AC006441.2	0	0	0	0	0	0	0	0	0	2.61384	0	0	0	0	0	0	0	0	0	0	0	0	0.87128	0
AC006445.1	0.969995	0	0	0	0	0	0	0	0	0	0	0	0	0	0	0	0	0	0.323332	0	0	0	0	0
AC006445.2	0	0	0	0	0	1.41353	0	0	0	0	0	0	0	0.890063	0	0	0	0	0	0	0.471175	0	0	0.296688
AC006449.2	0.969995	0	0	1.05167	0	0	1.42666	0	0	5.22768	0.767433	0	0.77313	6.23044	2.76722	0	0	0.748753	1.14944	0	0	1.17199	2.00027	2.33262
AC006449.3	0	0	0	0	0	0	0	0	0	0	3.83717	0	0	0	0	0	0	3.74376	0	0	0	1.24792	0	1.27906
AC006449.5	3.87998	0	50.6137	1.05167	0	0	0	0	0	0	18.4184	0	4.63878	0	0	0	0	0	1.64388	0	16.8712	0	1.54626	6.13947
AC006449.6	156.169	150.487	62.2938	143.027	93.4734	104.601	111.28	206.306	126.26	158.573	166.533	542.419	66.4892	97.9069	67.1051	140.294	157.975	148.253	136.825	150.089	97.7181	252.592	121.785	140.805
AC006450.2	0	0	0	0	0	0	0	0	0	0	0.767433	0	0	0	0	0	0	0	0	0	0	0	0	0.255811
AC006460.1	0	0	0	2.10334	0	0	2.85332	0	0	0.87128	0	0	0	0	0	2.02347	0	0	1.65222	0	0	0	0.964916	0
AC006461.1	2.90999	0	0	0	0	0	0	0	0	0	0	0	0	0	0	0	0	0	0.969995	0	0	0	0	0
AC006463.2	1.93999	4.01299	0.973341	4.20668	3.59513	2.82705	0	1.13355	2.19582	2.61384	2.3023	13.6224	2.31939	4.45031	2.07542	0.674489	0.902715	2.99501	2.04889	2.91389	1.99874	6.23094	1.86924	2.55178
AC006480.1	4.84998	11.0357	0	7.36169	0	43.8193	2.85332	0	6.58746	4.3564	0	0	0	19.5814	5.53444	4.72142	8.12443	5.24127	5.02166	3.67858	16.8023	3.5919	3.02594	9.23527
AC006480.2	0.969995	0	10.7068	0	0	9.89468	0	4.53421	9.88119	0.87128	2.3023	8.6688	3.09252	5.34038	1.38361	0	0.902715	0	0.323332	1.5114	10.1609	3.3508	1.32127	2.84846
AC006483.1	0	1.00325	0	0	0	0	0	0	0	0	0	0	0	0	0	0	0	0	0	0.334416	0	0	0	0
AC006483.2	0	0	0	0	0	1.41353	0	0	0	0.87128	1.53487	0	0	0	0	2.02347	0	0	0	0	0.471175	0	0.964916	0.511622
AC006484.1	0	0	0	0	0	0	0	0	0	0.87128	0	0	0	0	0	0	0	0	0	0	0	0	0.290427	0
AC006486.2	34.9198	30.0974	19.4668	19.9817	0	0	7.13331	45.3421	24.154	13.9405	32.2322	0	8.50443	0	9.68527	0	4.51357	1.49751	20.6783	25.1465	14.5403	3.72759	7.48164	12.2486
AC006487.1	0	0	0	0	0	0	0	0	0	0.87128	0	0	0	0	0	0	0	0	0	0	0	0	0.290427	0
AC006499.3	0	0	0	0	0	0	1.42666	0	0	0	0	0	0	0	0	0	0	0	0.475554	0	0	0	0	0
AC006504.1	5.81997	35.1137	0	0	0	0	0	0	0	0	0	18.576	0.77313	0	0	42.4928	0	0	1.93999	11.7046	0	6.192	14.422	0
AC006504.3	4.84998	0	48.6671	5.25835	0	0	1.42666	0	0	10.4554	2.3023	0	4.63878	41.833	23.5214	24.9561	9.92986	26.2063	3.845	0	16.2224	16.5759	13.3501	18.0217
AC006504.4	0	1.00325	0	0	0	0	0	0	0	0	0	0	0	0	0	0	0	0	0	0.334416	0	0	0	0
AC006504.5	111.549	221.718	62.2938	181.939	11.9838	309.562	77.0397	92.9512	77.9516	41.8214	101.301	0	44.0684	163.772	111.381	88.3581	92.0769	50.1664	123.509	108.884	149.936	53.849	58.0826	119.05
AC006504.8	0.969995	8.02598	0	7.36169	0	0	1.42666	0	0	3.48512	0	0	0	0	4.15083	0	0	2.99501	3.25278	2.67533	0	2.38195	1.16171	0
AC006511.1	0	0	0	0	0	0	0	0	0	0.87128	0	0	0	0	0	0	0	2.99501	0	0	0	0.998337	0.290427	0
AC006511.2	0	0	0	0	0	0	2.85332	0	0	0	2.3023	0	0.77313	0	0	0	0	0	0.951107	0	0	0	0.25771	0.767433
AC006511.3	44.6198	42.1364	0	36.8085	1.19838	0	69.9064	22.671	3.29373	76.6726	46.046	3.7152	24.7402	30.2621	47.7346	77.5663	66.8009	8.98503	50.4449	22.0019	1.09791	20.1449	59.6597	47.703
AC006512.1	0	0	0	0	0	0	0	0	1.09791	0	6.13947	0	1.54626	9.79069	0	10.7918	0	2.24626	0	0	0.36597	0.748753	4.1127	5.31005
AC006512.2	0	0	0	0	46.7367	0	0	0	0	0	0	0	0	0	0	0	0	0	0	15.5789	0	0	0	0
AC006518.1	0	0	0	0	0	0	1.42666	0	0	0.87128	0	0	0	0	0	4.04694	0	0.748753	0.475554	0	0	0.249584	1.6394	0
AC006518.2	21.3399	4.01299	0	5.25835	14.3805	0	4.27998	0	15.3707	13.0692	13.8138	0	10.0507	0	2.07542	4.04694	0	3.74376	10.2927	6.13117	5.12358	1.93973	9.05561	4.6046
AC006529.1	0	0	0	2.10334	0	0	1.42666	0	2.19582	0	3.06973	0	0	0	0	0	0	0	1.17667	0	0.73194	0	0	1.02324
AC006530.1	0	0	0	0	0	0	0	0	0	0	0	0	0	0	0	0	0	0.748753	0	0	0	0.249584	0	0
AC006534.1	0	0	0	0	0	0	0	0	0	0	0	0	0	0	0.691805	0	0	0	0	0	0	0.230602	0	0
AC006538.1	0	0	0	5.25835	0	0	0	6.80131	0	0	0	0	1.54626	0	0.691805	12.8153	0	2.99501	1.75278	2.2671	0	1.22894	4.78718	0
AC006538.3	0	0	0	0	0	0	0	0	0	0	0	0	0	0	0	0	10.8326	0	0	0	0	0	0	3.61086
AC006539.1	0	0	0	0	0	0	1.42666	0	0	0.87128	0	0	0.77313	0	0	0	0	0	0.475554	0	0	0	0.548137	0
AC006539.2	1.93999	0	6.81339	1.05167	85.0848	0	1.42666	0	0	0.87128	1.53487	0	0.77313	0	0	2.69796	22.5679	8.98503	1.47277	28.3616	2.27113	2.99501	1.44746	8.03425
AC006547.1	51.4098	67.2176	98.3075	67.3069	73.101	117.323	57.0664	95.2183	16.4686	40.0789	117.417	0	57.2116	60.5243	71.9477	122.083	91.1742	82.3628	58.5944	78.5123	77.3663	51.4368	73.1243	89.7053
AC006548.1	0	0	0	0	0	0	0	0	0	1.74256	0	0	0	0	0	0	0	0	0	0	0	0	0.580853	0
AC006548.3	7.75996	0	0.973341	3.15501	0	1.41353	4.27998	1.13355	0	17.4256	26.8602	26.0064	0	0.890063	0	6.74489	0	1.49751	5.06499	0.37785	0.795622	9.16797	8.05683	9.25007
AC006557.2	2.90999	0	0	0	0	0	0	0	0	0	0	0	0	0	0	0	0	0	0.969995	0	0	0	0	0
AC006557.5	0	0	0	0	0	0	1.42666	0	0	0	0	0	6.95817	0	3.45903	0	0	0	0.475554	0	0	1.15301	2.31939	0
AC006557.6	2.90999	1.00325	0	0	0	0	0	0	1.09791	5.22768	1.53487	2.4768	0	0	0	0	0	0	0.969995	0.334416	0.36597	0.8256	1.74256	0.511622
AC006566.1	0	0	0	0	0	0	1.42666	0	0	0.87128	0.767433	0	0	0	6.22625	0	0	0	0.475554	0	0	2.07542	0.290427	0.255811
AC006581.1	0	4.01299	2.92002	0	0	0	1.42666	2.2671	0	0	0	0	0	0	0	0	0	0	0.475554	2.09336	0.973341	0	0	0
AC006581.2	2.90999	2.0065	32.1203	1.05167	0	14.1353	0	0	0	0	4.6046	0	1.54626	8.01057	0	0	0	0	1.32055	0.668832	15.4185	0	0.51542	4.20506
AC006600.2	0	0	0	0	0	1.41353	0	0	0	1.74256	0	0	0	0	0	0	0	0	0	0	0.471175	0	0.580853	0
AC006942.1	0.969995	7.02274	1.94668	1.05167	0	4.24058	1.42666	6.80131	2.19582	3.48512	2.3023	0	3.86565	7.1205	6.22625	3.37245	3.61086	8.23628	1.14944	4.60801	2.79436	4.82084	3.57441	4.34455
AC006946.1	4.84998	0	0	0	7.19026	0	0	0	0	0	5.37203	0	0	0	0	0	8.12443	0	1.61666	2.39675	0	0	0	4.49882
AC006946.2	0	0	0	2.10334	0	0	4.27998	0	28.5457	0	0	0	39.4296	0	0.691805	0	0	6.73877	2.12777	0	9.51522	2.47686	13.1432	0
AC006946.3	0	0	0	1.05167	0	0	0	11.3355	0	0	0	0	0	0	0	0	0	0	0.350557	3.7785	0	0	0	0
AC006947.1	0	0	0	0	20.3724	0	0	0	0	3.48512	0	0	0.77313	0	0	12.8153	0	0	0	6.7908	0	0	5.69118	0
AC006960.1	0	3.00974	0	0	0	0	1.42666	0	0	0.87128	0	0	0	0	0	0	0	0	0.475554	1.00325	0	0	0.290427	0
AC006960.2	0	0	0	1.05167	5.99189	0	1.42666	0	14.2728	0	0	0	0	0	0	0	0	0	0.826111	1.9973	4.75761	0	0	0
AC006963.1	0	0	0	0	0	0	0	0	0	0	0	0	0	0	0.691805	0	0	0	0	0	0	0.230602	0	0
AC006970.1	0	3.00974	0.973341	4.20668	3.59513	4.24058	0	1.13355	1.09791	0.87128	0.767433	3.7152	1.54626	0.890063	0	0	1.80543	0.748753	1.40223	2.57948	2.10394	1.48798	0.805847	1.15431
AC006970.2	0	0	0	0	1.19838	0	0	0	0	0.87128	0	0	0	0	0	0.674489	0	0.748753	0	0.399459	0	0.249584	0.515256	0
AC006971.1	0	1.00325	0	0	0	0	0	4.53421	0	0	0	3.7152	0	0	0	0	1.80543	0	0	1.84582	0	1.2384	0	0.60181
AC006978.1	609.157	510.653	708.592	787.701	435.011	1099.72	1018.64	726.606	727.914	928.784	665.365	1815.49	668.758	485.084	807.337	1345.61	552.462	818.387	805.165	557.424	845.41	1147.07	981.049	567.637
AC006978.2	0	0	0	0	0	0	0	0	0	0	0	0	0	1.78013	0	0	0	0	0	0	0	0	0	0.593375
AC006987.4	0	0	0	0	0	0	0	0	0	0	0	0	0	0.890063	0	0	0	0	0	0	0	0	0	0.296688
AC006994.1	0	26.0845	0	0	0	65.0222	0	0	0	0	0	0	0	0	0	22.2581	0	0	0	8.69482	21.6741	0	7.41938	0
AC007000.1	9.69995	21.0682	84.6807	10.5167	33.5546	18.3758	11.4133	14.7362	15.3707	37.465	26.8602	0	9.27756	30.2621	26.2886	49.2377	27.0814	26.2063	10.5433	23.1196	39.4758	17.4983	31.9934	28.0679
AC007000.2	2.90999	13.0422	0	4.20668	0	0	0	0	6.58746	0	0	0	2.31939	0	0	4.72142	9.02715	0	2.37222	4.34741	2.19582	0	2.34694	3.00905
AC007000.3	6.78997	2.0065	23.3602	12.62	5.99189	7.06763	15.6933	5.66776	4.39164	6.09896	7.67433	0	8.50443	0	2.76722	5.39591	25.276	8.23628	11.7011	4.55538	11.6065	3.66783	6.66643	10.9834
AC007001.1	0	0	0	0	0	0	1.42666	0	0	0	0	27.2448	0	0	0	0	0	0	0.475554	0	0	9.0816	0	0
AC007012.2	0	0	0	0	0	0	0	0	0	1.74256	0	0	0	0	0	0	0	0	0	0	0	0	0.580853	0
AC007014.2	95.0596	81.2631	70.0806	24.1884	82.688	72.0898	47.0798	79.3486	52.6997	19.1682	72.1387	0	40.2028	24.9218	49.1182	153.109	49.6493	50.9152	55.4426	81.0999	64.9567	33.3444	70.8267	48.9033
AC007016.1	1.93999	0	23.3602	0	0	0	0	21.5375	0	0	0	0	0	0	0	0	0	0	0.646664	7.17916	7.78673	0	0	0
AC007029.1	4.84998	8.02598	0	3.15501	0	5.6541	2.85332	0	1.09791	1.74256	1.53487	0	0	3.56025	4.84264	2.69796	2.70814	2.99501	3.61944	2.67533	2.25067	2.61255	1.48017	2.60109
AC007032.1	0.969995	0	0	1.05167	8.38864	0	0	2.2671	0	1.74256	1.53487	0	5.41191	6.23044	2.07542	4.04694	1.80543	0	0.673889	3.55191	0	0.691805	3.7338	3.19025
AC007036.1	0	0	0	0	0	0	0	2.2671	0	0	9.2092	1.2384	1.54626	0	0	20.9092	0	9.73379	0	0.755701	0	3.6574	7.48514	3.06973
AC007036.2	11.6399	13.0422	44.7737	2.10334	14.3805	1.41353	4.27998	28.3388	12.077	6.09896	29.1625	0	23.1939	14.241	1.38361	6.0704	10.8326	0	6.00776	18.5872	19.4214	0.461203	11.7878	18.0787
AC007038.1	34.9198	62.2014	36.987	33.6535	0	48.0599	32.8132	26.0717	55.9934	19.1682	16.1161	0	51.0266	24.9218	7.60986	13.4898	39.7195	29.9501	33.7955	29.4244	47.0134	12.52	27.8948	26.9191
AC007038.2	14.5499	16.052	0	3.15501	0	7.06763	1.42666	0	5.48955	1.74256	8.44176	0	6.18504	8.90063	2.76722	1.34898	0.902715	8.23628	6.3772	5.35066	4.18573	3.66783	3.09219	6.0817
AC007040.1	0	0	0	0	1.19838	0	0	0	0	0	0.767433	6.192	0	0	0	0	0	0	0	0.399459	0	2.064	0	0.255811
AC007040.2	3.87998	0	0	1.05167	0	0	0	2.2671	2.19582	5.22768	0	0	4.63878	0	2.76722	0.674489	0	2.24626	1.64388	0.755701	0.73194	1.67116	3.51365	0
AC007041.1	14.5499	4.01299	0	0	1.19838	0	1.42666	6.80131	1.09791	1.74256	0	0	7.7313	0	0	21.5837	30.6923	2.24626	5.32553	4.00423	0.36597	0.748753	10.3525	10.2308
AC007064.2	0	0	0	0	0	0	0	0	0	0	0	2.4768	0	0	0	0	0	0	0	0	0	0.8256	0	0
AC007064.3	0	0	0	0	0	0	0	0	0	0	0	4.9536	0	0	0	0	0	0	0	0	0	1.6512	0	0
AC007066.1	2.90999	2.0065	0	0	0	0	0	1.13355	0	0.87128	0.767433	2.4768	2.31939	0.890063	1.38361	0.674489	1.80543	1.49751	0.969995	1.04668	0	1.78597	1.28839	1.15431
AC007066.2	74.6896	11.0357	88.5741	43.1185	0	115.909	31.3865	126.958	119.672	0	44.5111	0	38.6565	71.205	44.9673	36.4224	7.22172	7.48753	49.7316	45.9978	108.052	17.485	25.0263	40.9793
AC007068.2	0	3.00974	0	0	0	0	0	0	0	0	0	0	1.54626	0	0	0	0	0	0	1.00325	0	0	0.51542	0
AC007098.1	0	0	0	0	0	0	0	0	0	0	0	0	0	0	0	0	0	0.748753	0	0	0	0.249584	0	0
AC007099.1	0	0	0	0	0	0	0	0	0	1.74256	0	0	0	0	0	0	0	0	0	0	0	0	0.580853	0
AC007099.2	0	0	0	0	0	0	0	0	0	0.87128	0	1.2384	0	0	0	0	0	0	0	0	0	0.4128	0.290427	0
AC007114.1	53.3497	45.1462	10.7068	44.1702	61.1172	0	62.7731	17.0033	30.7415	54.0193	75.9759	324.461	88.91	91.6765	123.141	82.2877	54.1629	96.5891	53.431	41.0889	13.8161	181.397	75.0723	73.9384
AC007114.2	0.969995	0	0	2.10334	41.9432	0	0	29.4723	0	5.22768	0	0	9.27756	0	7.60986	0	2.70814	19.4676	1.02445	23.8052	0	9.02581	4.83508	0.902715
AC007126.1	0	0	0	0	0	0	0	0	0	0	0	0	0	0	0	0	0	0.748753	0	0	0	0.249584	0	0
AC007128.1	0	0	0	0	0	0	0	0	0	0	0	0	0	0	0	0	1.80543	0	0	0	0	0	0	0.60181
AC007128.2	0	0	0	0	1.19838	0	0	0	0	0	0	0	0.77313	0	0	0	0	0	0	0.399459	0	0	0.25771	0
AC007151.1	8.72996	34.1104	36.987	5.25835	17.9757	18.3758	7.13331	30.6059	20.8603	17.4256	20.7207	0	17.0089	6.23044	6.22625	35.0734	8.12443	2.24626	7.04054	27.564	25.4077	2.82417	23.1693	11.6919
AC007160.1	5.81997	1.00325	6.81339	5.25835	0	1.41353	0	1.13355	0	3.48512	0	2.4768	3.86565	1.78013	1.38361	0.674489	2.70814	3.74376	3.69278	0.712266	2.7423	2.53472	2.67509	1.49609
AC007161.1	0	0	0	0	0	0	0	0	0	12.1979	0	0	0	0	1.38361	11.4663	0	2.24626	0	0	0	1.20996	7.88808	0
AC007161.2	0	0	0	0	0	0	0	0	0	0	0.767433	0	0	0	0	0	0	3.74376	0	0	0	1.24792	0	0.255811
AC007163.1	2.90999	0	0	5.25835	1.19838	2.82705	4.27998	2.2671	2.19582	2.61384	3.06973	21.0528	0	2.67019	1.38361	1.34898	0.902715	2.99501	4.14944	1.15516	1.67429	8.47714	1.32094	2.21421
AC007179.2	0	0	0	0	0	0	0	0	0	0	0	0	0	0	0	0.674489	0	0	0	0	0	0	0.22483	0
AC007182.1	14.5499	0	0	0	0	1.41353	7.13331	2.2671	0	1.74256	0.767433	0	0	0	0	7.41938	0	3.74376	7.22775	0.755701	0.471175	1.24792	3.05398	0.255811
AC007182.2	0	0	0	0	0	1.41353	1.42666	1.13355	0	0	0	1.2384	0	0.890063	0	0.674489	0	1.49751	0.475554	0.37785	0.471175	0.911969	0.22483	0.296688
AC007191.1	25.2199	0	0	13.6717	22.7692	14.1353	0	0	0	4.3564	16.8835	0	0.77313	0	5.53444	22.2581	3.61086	5.99002	12.9639	7.58972	4.71175	3.84149	9.12922	6.83146
AC007204.2	5.81997	2.0065	0	0	0	0	1.42666	0	0	6.09896	4.6046	0	3.09252	0	1.38361	6.0704	0.902715	7.48753	2.41554	0.668832	0	2.95705	5.08729	1.83577
AC007204.3	0	0	0	0	0	0	0	0	0	1.74256	0	0	0	0	0	0	0	0	0	0	0	0	0.580853	0
AC007207.1	0	0	0	0	0	9.89468	0	0	0	0	0	9.9072	3.86565	0	0	0.674489	0	0	0	0	3.29823	3.3024	1.51338	0
AC007215.1	0	0	0	0	0	0	0	0	0	0	0	2.4768	0	0	0	0	0	0	0	0	0	0.8256	0	0
AC007216.1	14.5499	0	0	8.41336	35.9513	0	2.85332	0	7.68537	7.84152	1.53487	0	17.0089	0	1.38361	0	0.902715	7.48753	8.60554	11.9838	2.56179	2.95705	8.28346	0.812527
AC007216.2	13.5799	3.00974	0	13.6717	33.5546	15.5488	12.84	4.53421	13.1749	13.0692	17.651	0	23.967	16.9112	9.68527	29.6775	6.319	5.99002	13.3639	13.6995	9.57457	5.2251	22.2379	13.6271
AC007216.3	60.1397	28.0909	44.7737	168.267	143.805	124.39	95.5863	88.417	46.1122	108.91	252.486	447.063	222.661	137.07	110.689	300.148	226.581	111.564	107.998	86.7711	71.7587	223.105	210.573	205.379
AC007216.4	21.3399	10.0325	34.0669	6.31002	11.9838	14.1353	5.70664	6.80131	1.09791	11.3266	3.06973	0	4.63878	1.78013	8.99347	22.9326	1.80543	11.98	11.1189	9.60585	16.4334	6.99117	12.966	2.21843
AC007220.1	7.75996	3.00974	0	4.20668	0	0	2.85332	7.93486	8.78328	8.7128	12.2789	0	20.1014	4.45031	0.691805	0	9.92986	5.24127	4.93999	3.6482	2.92776	1.97769	9.60473	8.88637
AC007224.1	0	0	0	3.15501	0	0	0	0	0	0	0	0	0	0	1.38361	0	0	0	1.05167	0	0	0.461203	0	0
AC007224.2	4.84998	0	6.81339	0	38.3481	12.7217	0	0	0	0	12.2789	29.7216	0	0	1.38361	0	0	0.748753	1.61666	12.7827	6.51171	10.618	0	4.09298
AC007225.1	14.5499	6.01949	0	13.6717	0	0	0	14.7362	0	0.87128	0	91.6416	0	15.1311	0	0	0	0	9.40722	6.91855	0	30.5472	0.290427	5.04369
AC007228.1	0	3.00974	0	0	0	0	0	0	0	0	0	0	0.77313	0	0	0	0	0	0	1.00325	0	0	0.25771	0
AC007228.2	4.84998	5.01624	5.84005	2.10334	3.59513	2.82705	4.27998	0	5.48955	2.61384	3.83717	8.6688	0.77313	5.34038	7.60986	3.37245	1.80543	3.74376	3.74443	2.87046	4.71888	6.67414	2.25314	3.66099
AC007229.1	1.93999	3.00974	0.973341	5.25835	2.39675	0	0	1.13355	0	3.48512	0	0	1.54626	1.78013	2.07542	2.02347	0.902715	2.99501	2.39945	2.18002	0.324447	1.69014	2.35162	0.89428
AC007238.1	11.6399	11.0357	14.6001	14.7234	10.7854	16.9623	15.6933	11.3355	9.88119	3.48512	11.5115	4.9536	7.7313	9.79069	6.91805	7.41938	9.92986	6.73877	14.0189	11.0522	13.8145	6.20348	6.21193	10.4107
AC007249.1	0	0	0	6.31002	0	0	8.55997	10.202	0	12.1979	2.3023	0	4.63878	0.890063	1.38361	5.39591	0	0	4.95666	3.40065	0	0.461203	7.41087	1.06412
AC007249.2	37.8298	52.1689	34.0669	27.3434	28.761	0	49.9331	62.3453	12.077	54.0193	37.6042	346.752	26.2864	31.1522	45.6591	24.9561	36.1086	53.9102	38.3688	47.7584	15.3813	148.774	35.0873	34.955
AC007250.1	2.90999	0	0	2.10334	0	0	4.27998	0	0	0	0	0	0	0	0	0	0	0	3.09777	0	0	0	0	0
AC007253.1	0	0	0	0	0	0	0	0	0	1.74256	0	0	0	0	0	0	0	0	0	0	0	0	0.580853	0
AC007256.1	123.189	100.325	0	91.4953	364.307	0	61.3464	48.7427	2.19582	186.454	134.301	0	103.599	186.023	177.102	48.5632	306.02	208.153	92.0104	171.125	0.73194	128.418	112.872	208.781
AC007271.1	0	0	2.92002	0	0	0	0	0	0	0	0	0	0	0	0	0	0	0	0	0	0.973341	0	0	0
AC007272.1	0	0	0	0	0	0	0	0	0	0	0	14.8608	0	0	0	0	0	0	0	0	0	4.9536	0	0
AC007275.1	0	0	0	0	0	0	0	0	0	0	0	0	0	0	0	1.34898	0	0	0	0	0	0	0.449659	0
AC007278.1	87.2996	75.2436	150.868	34.7051	0	1.41353	1.42666	32.873	41.7206	6.09896	0	0	3.86565	1.78013	3.45903	0	0	0	41.1438	36.0389	64.6673	1.15301	3.32154	0.593375
AC007278.2	7.75996	4.01299	30.1736	5.25835	0	4.24058	0	0	41.7206	0	0	0	0	0	0	0	0	0	4.33944	1.33766	25.3782	0	0	0
AC007279.1	0	5.01624	0	0	0	0	0	0	0	0.87128	0	0	0	0	0	0	0	0	0	1.67208	0	0	0.290427	0
AC007283.2	0	0	0	0	0	0	1.42666	0	0	0	0	0	3.86565	0	0.691805	6.74489	3.61086	0	0.475554	0	0	0.230602	3.53685	1.20362
AC007285.1	38.7998	63.2046	161.575	9.46504	55.1253	67.8492	11.4133	61.2118	55.9934	5.22768	9.97663	0	6.18504	2.67019	7.60986	0	6.319	1.49751	19.8927	59.8472	95.1391	3.03579	3.80424	6.32194
AC007285.2	2.90999	2.0065	0	0	0	25.4435	0	0	7.68537	10.4554	2.3023	0	0	0	1.38361	0	0	0	0.969995	0.668832	11.0429	0.461203	3.48512	0.767433
AC007292.1	17.4599	2.0065	49.6404	6.31002	3.59513	15.5488	2.85332	6.80131	23.0561	2.61384	8.44176	0	10.8238	5.34038	6.91805	6.0704	9.02715	8.23628	8.87442	4.13431	29.4151	5.05144	6.50269	7.6031
AC007292.2	11.6399	6.01949	84.6807	2.10334	1.19838	14.1353	11.4133	6.80131	36.231	0.87128	5.37203	0	4.63878	1.78013	6.22625	8.76836	0	17.2213	8.38553	4.67306	45.0157	7.81585	4.75947	2.38405
AC007292.3	0	0	3.89336	0	0	0	2.85332	2.2671	0	0	0	0	0	0	1.38361	0	0	0	0.951107	0.755701	1.29779	0.461203	0	0
AC007298.1	0	0	0	2.10334	0	0	0	2.2671	9.88119	0	0	0	0	0	0	0	0	0	0.701114	0.755701	3.29373	0	0	0
AC007298.2	0	6.01949	0	0	0	0	1.42666	0	1.09791	0	0	0	0	5.34038	0	11.4663	0	0	0.475554	2.0065	0.36597	0	3.82211	1.78013
AC007314.1	2.90999	0	0	0	5.99189	0	0	7.93486	0	0	0	0	0	0	0	1.34898	0	0	0.969995	4.64225	0	0	0.449659	0
AC007318.1	10.6699	13.0422	11.6801	12.62	9.58702	22.6164	19.9733	9.06841	18.6645	6.09896	14.5812	6.192	20.1014	9.79069	7.60986	9.44285	6.319	8.23628	14.4211	10.5659	17.6537	7.34605	11.8811	10.2303
AC007318.2	0	0	0	0	0	0	0	0	0	0	1.53487	0	0	0	0	0	0	0	0	0	0	0	0	0.511622
AC007319.1	1.93999	2.0065	0	0	16.7773	2.82705	1.42666	1.13355	1.09791	0	0	0	0	0	0	0	0	0	1.12222	6.63911	1.30832	0	0	0
AC007326.2	3.87998	0	0	0	0	0	0	0	0	5.22768	0	0	0	0	0	2.69796	0	2.99501	1.29333	0	0	0.998337	2.64188	0
AC007336.1	0	0	0	0	0	0	0	0	14.2728	2.61384	0	558.519	0	0	0	0	0	0	0	0	4.75761	186.173	0.87128	0
AC007342.1	36.8598	34.1104	78.8406	13.6717	93.4734	69.2628	24.2532	65.746	64.7767	21.782	22.2556	3.7152	18.5551	9.79069	22.8296	96.452	60.4819	18.7188	24.9283	64.4433	70.96	15.0879	45.5964	30.8427
AC007342.3	0	0	0	1.05167	174.963	154.074	5.70664	5.66776	6.58746	0	0	3.7152	0	11.5708	0	0	0	0	2.25277	60.2103	53.5539	1.2384	0	3.85694
AC007342.4	0	0	0	1.05167	0	0	32.8132	0	0	80.1577	36.8368	0	17.0089	0	31.823	35.0734	20.7624	44.9252	11.2883	0	0	25.5827	44.08	19.1997
AC007342.5	0.969995	0	0	11.5684	0	0	51.3598	0	0	13.0692	4.6046	0	13.9163	1.78013	38.7411	14.8388	51.4548	17.9701	21.2994	0	0	18.9037	13.9414	19.2798
AC007342.6	41.7098	17.0552	60.3472	11.5684	28.761	8.48116	11.4133	26.0717	70.2662	15.683	20.7207	0	21.6476	0	17.2951	51.9357	15.3462	28.4526	21.5638	23.9626	46.3648	15.2492	29.7554	12.0223
AC007342.7	31.0399	9.02923	194.668	42.0668	33.5546	72.0898	12.84	21.5375	36.231	29.6235	22.2556	0	43.2953	11.5708	12.4525	76.2173	2.70814	17.2213	28.6489	21.3738	100.996	9.89127	49.712	12.1782
AC007342.8	14.5499	0	0	5.25835	0	0	4.27998	0	0	1.74256	0	2.4768	7.7313	0	5.53444	0	0	2.24626	8.02942	0	0	3.41917	3.15795	0
AC007342.9	22.3099	0	0	10.5167	0	0	11.4133	0	0	21.782	0	0	27.8327	0	8.99347	24.9561	26.1787	47.9202	14.7466	0	0	18.9712	24.8569	8.72624
AC007346.2	0	0	0	0	0	0	0	0	0	0	0	0	0	0	0	0	0	0.748753	0	0	0	0.249584	0	0
AC007347.1	2.90999	0	0	0	0	0	0	0	0	0	6.9069	0	0	3.56025	0	0	0.902715	0	0.969995	0	0	0	0	3.78996
AC007349.1	0	0	0	2.10334	0	0	0	0	2.19582	0	0.767433	0	0.77313	0	0	4.04694	0	0	0.701114	0	0.73194	0	1.60669	0.255811
AC007349.2	0	0	0	3.15501	0	0	1.42666	0	19.7624	0	6.13947	0	0	0	0	0	3.61086	0	1.52722	0	6.58746	0	0	3.25011
AC007349.3	55.2897	0	0	23.1368	0	0	39.9465	0	19.7624	13.9405	0	0	20.8745	0	4.15083	38.4459	0	1.49751	39.4577	0	6.58746	1.88278	24.4203	0
AC007349.4	0	0	0	0	0	0	0	0	0	0	8.44176	0	0	0	8.99347	0	6.319	0	0	0	0	2.99782	0	4.92026
AC007364.1	0	0	0	0	0	0	0	0	1.09791	0	0	0	0	0	0	0	0	0	0	0	0.36597	0	0	0
AC007365.1	33.9498	8.02598	0	21.0334	25.1659	69.2628	4.27998	10.202	8.78328	0	10.7441	0	0	0	0	0	6.319	5.99002	19.7544	14.4646	26.0154	1.99667	0	5.68769
AC007365.3	1.93999	1.00325	0	0	0	0	0	0	19.7624	6.97024	0	0	0	0	2.07542	0	0	0.748753	0.646664	0.334416	6.58746	0.941389	2.32341	0
AC007368.1	0	0	0	0	0	0	0	0	0	0	0	0	0	0	0	0.674489	0	0	0	0	0	0	0.22483	0
AC007370.1	0.969995	1.00325	0	0	0	0	0	0	8.78328	0	0	0	0	1.78013	0	0	0	0	0.323332	0.334416	2.92776	0	0	0.593375
AC007370.2	0	39.1267	0	0	0	0	0	0	0	0.87128	0	0	0	0	0	2.69796	0	0	0	13.0422	0	0	1.18975	0
AC007375.1	0	0	0	0	0	0	0	0	0	0	0	0	0	0	0	0	0.902715	0	0	0	0	0	0	0.300905
AC007375.3	0	0	0	0	0	0	0	0	0	0	0	0	0	0	0	0	0.902715	0	0	0	0	0	0	0.300905
AC007376.2	0	0	0	2.10334	0	0	1.42666	3.40065	0	0.87128	2.3023	0	0	0	0.691805	1.34898	0	0	1.17667	1.13355	0	0.230602	0.740086	0.767433
AC007378.1	0	0	0	0	0	0	0	2.2671	4.39164	0	3.83717	0	0	0	0	0	0	0	0	0.755701	1.46388	0	0	1.27906
AC007381.1	0	0	0	0	0	0	0	0	0	0	0	3.7152	0	0	0	0	0	0	0	0	0	1.2384	0	0
AC007382.1	41.7098	28.0909	150.868	52.5835	170.17	24.0299	74.1864	29.4723	30.7415	12.1979	48.3483	0	22.4208	0	49.81	80.9387	19.8597	29.2014	56.1599	75.9109	68.5464	26.3371	38.5191	22.736
AC007383.2	67.8997	42.1364	106.094	82.0303	31.1578	127.217	57.0664	83.8828	47.2101	66.2173	61.3947	234.058	68.0354	82.7759	62.9543	55.3081	50.552	43.4277	68.9988	52.3923	93.5072	113.48	63.1869	64.9075
AC007384.1	318.159	313.013	731.953	268.176	190.542	1160.5	353.812	336.665	688.389	278.81	186.486	1674.32	146.122	58.7442	208.233	199.649	114.645	170.716	313.382	280.073	860.282	684.422	208.193	119.958
AC007386.1	0	0	0	0	0	0	7.13331	0	0	0	0	2.4768	0	0	0	0	0	0	2.37777	0	0	0.8256	0	0
AC007386.2	4.84998	3.00974	44.7737	2.10334	0	32.5111	14.2666	12.4691	18.6645	0	0	0	6.95817	0	0	16.1877	13.5407	1.49751	7.07331	5.1596	31.9831	0.499168	7.7153	4.51357
AC007387.1	3.87998	0	0	0	0	0	0	0	0	0	0	0	0	1.78013	0.691805	0	0	0	1.29333	0	0	0.230602	0	0.593375
AC007388.1	142.589	92.2988	75.9206	109.374	305.586	110.255	115.56	111.088	167.98	69.7024	76.7433	82.9728	139.937	56.074	98.9281	123.432	116.45	163.228	122.508	169.658	118.052	115.043	111.023	83.0892
AC007389.1	0	0	0	1.05167	0	0	0	0	0	1.74256	0	0	0	0	0	0	0	0	0.350557	0	0	0	0.580853	0
AC007389.3	0	0	0	0	0	0	0	0	0	0	0	0	0	0	0	0.674489	0	0	0	0	0	0	0.22483	0
AC007389.5	0	0	0	0	0	0	0	0	0	0	0	0	0	0.890063	0	0	0	0	0	0	0	0	0	0.296688
AC007390.2	37.8298	66.2144	161.575	25.2401	83.8864	100.36	74.1864	53.2769	76.8537	31.3661	108.208	0	43.2953	27.592	21.446	79.5897	66.8009	30.6989	45.7521	67.7926	112.93	17.3816	51.417	67.5336
AC007391.1	0	0	0	0	0	0	0	0	0	2.61384	0	0	0	0	0	0	0	0	0	0	0	0	0.87128	0
AC007395.1	0	0	0	0	0	0	0	0	0	0	0	0	0	0	0	0.674489	0	0	0	0	0	0	0.22483	0
AC007402.1	0	0	0	0	0	0	0	0	0	0	0	0	0	0	0	0	1.80543	0	0	0	0	0	0	0.60181
AC007405.3	7.75996	7.02274	0	4.20668	0	0	0	0	0	0	0	0	0	0	0	0	0	0	3.98888	2.34091	0	0	0	0
AC007406.2	0	0	0	0	0	0	0	0	0	0	3.83717	0	0	0	0	6.0704	0	0	0	0	0	0	2.02347	1.27906
AC007406.3	19.3999	0	0	0	0	7.06763	0	0	0	4.3564	0	376.474	15.4626	0	4.84264	12.8153	0	0	6.46664	0	2.35588	127.105	10.8781	0
AC007406.4	0	0	0	0	0	0	0	0	0	0	0	1.2384	0	0	0	0	0	0	0	0	0	0.4128	0	0
AC007406.5	306.519	282.916	50.6137	58.8936	17.9757	50.8869	152.653	406.945	216.288	152.474	124.324	0	36.3371	78.3255	38.0493	235.397	45.1357	85.3578	172.688	235.946	105.93	41.1357	141.403	82.5952
AC007422.1	0	0	0	0	0	0	0	0	0	0.87128	0	0	0	0	0	0	0	0	0	0	0	0	0.290427	0
AC007424.1	0	0	0	0	0	0	0	0	0	1.74256	0	0	0	0	0	0	0	0	0	0	0	0	0.580853	0
AC007431.1	6.78997	3.00974	0	4.20668	0	0	0	0	0	0	0	0	0	0	6.22625	1.34898	1.80543	0	3.66555	1.00325	0	2.07542	0.449659	0.60181
AC007431.2	11.6399	4.01299	0	0	0	0	0	0	0	0	0	0	11.597	0	2.76722	0	33.4005	0	3.87998	1.33766	0	0.922407	3.86565	11.1335
AC007431.3	0	3.00974	0	0	0	14.1353	0	0	0	0	0	0	0	0	0	0	0	0	0	1.00325	4.71175	0	0	0
AC007435.1	0.969995	1.00325	0	0	1.19838	0	0	0	0	0	0	1.2384	0	0	0	0	0	4.49252	0.323332	0.733875	0	1.91031	0	0
AC007448.2	0	0	0	4.20668	0	0	0	1.13355	0	0	6.13947	0	0	2.67019	0	6.74489	0	0	1.40223	0.37785	0	0	2.2483	2.93655
AC007448.3	44.6198	59.1916	5.84005	70.4619	8.38864	36.7517	18.5466	64.6124	27.4477	20.9107	19.9533	220.435	6.95817	35.6025	32.5148	19.5602	33.4005	41.9302	44.5428	44.0642	23.3465	98.2934	15.8097	29.6521
AC007450.1	0	0	0	3.15501	0	0	0	0	0	0	0	0	0	0.890063	0	0	0	0	1.05167	0	0	0	0	0.296688
AC007458.1	0	0	0	5.25835	0	0	8.55997	0	0	0	0	0	0	0	0	8.76836	0	0	4.60611	0	0	0	2.92279	0
AC007485.2	30.0699	57.1851	123.614	25.2401	227.692	81.9845	84.173	38.5407	9.88119	40.0789	37.6042	0	85.8174	52.5137	51.8854	66.0999	46.9412	35.1914	46.4943	107.806	71.8267	29.0256	63.9987	45.6864
AC007493.2	9.69995	0	0	0	3.59513	0	0	0	3.29373	0	2.3023	2.4768	4.63878	0	0	0.674489	1.80543	2.99501	3.23332	1.19838	1.09791	1.82394	1.77109	1.36924
AC007494.1	1.93999	12.039	0	3.15501	39.5464	0	1.42666	0	0	0	18.4184	0	0	0	2.76722	0	0	0	2.17389	17.1951	0	0.922407	0	6.13947
AC007494.2	13.5799	16.052	50.6137	10.5167	21.5708	29.684	15.6933	9.06841	16.4686	6.09896	13.8138	252.634	31.6983	0	6.22625	24.2816	45.1357	11.2313	13.2633	15.5637	32.2555	90.0304	20.693	19.6498
AC007494.3	43.6498	57.1851	54.5071	25.2401	62.3156	16.9623	22.8266	15.8697	0	0	11.5115	71.8272	10.0507	17.8013	20.7542	47.2142	12.638	14.2263	30.5722	45.1235	23.8231	35.6026	19.0883	13.9836
AC007495.1	0	0	0	1.05167	0	0	0	0	0	3.48512	9.2092	0	0	6.23044	12.4525	0	1.80543	20.9651	0.350557	0	0	11.1392	1.16171	5.74836
AC007495.2	0	0	0	0	0	0	0	0	0	0	0	3.7152	0	0	0	0	0	0	0	0	0	1.2384	0	0
AC007496.1	0.969995	0	0	6.31002	0	0	0	0	0	0	0.767433	0	0	25.8118	0	3.37245	0	0	2.42667	0	0	0	1.12415	8.85975
AC007496.2	24.2499	13.0422	0	10.5167	19.174	16.9623	5.70664	19.2704	15.3707	9.58408	39.1391	0	13.1432	13.3509	6.22625	17.5367	13.5407	0.748753	13.4911	17.1622	10.7777	2.325	13.4213	22.0103
AC007496.3	3.87998	10.0325	0	11.5684	0	0	11.4133	0	6.58746	0	0	1.2384	9.27756	0.890063	0	0	0	17.2213	8.95388	3.34416	2.19582	6.15324	3.09252	0.296688
AC007497.1	0	0	48.6671	0	0	0	2.85332	0	0	0	0	0	0	0	0	0	0	0	0.951107	0	16.2224	0	0	0
AC007513.1	0	1.00325	0	0	0	0	0	0	0	0	0	0	0	0	0	0	0	0	0	0.334416	0	0	0	0
AC007529.1	0	0	0	0	0	0	0	0	0	0	0	3.7152	0	0	0	0	0	0	0	0	0	1.2384	0	0
AC007533.1	7.75996	16.052	61.3205	3.15501	9.58702	0	4.27998	19.2704	0	0	10.7441	0	6.95817	0	2.07542	24.9561	0	8.98503	5.06499	14.9698	20.4402	3.68682	10.6381	3.58135
AC007537.1	8.72996	5.01624	6.81339	9.46504	14.3805	14.1353	2.85332	5.66776	9.88119	13.0692	6.9069	9.9072	7.7313	10.6808	6.91805	9.44285	9.02715	12.7288	7.01611	8.35484	10.2766	9.85135	10.0811	8.8716
AC007537.2	2.90999	1.00325	2.92002	0	1.19838	0	2.85332	3.40065	3.29373	3.48512	0.767433	8.6688	0.77313	5.34038	2.07542	3.37245	3.61086	2.24626	1.9211	1.86743	2.07125	4.33016	2.54357	3.23956
AC007540.1	0	0	0	0	0	0	1.42666	0	0	2.61384	0	0	0	0	0.691805	3.37245	0	3.74376	0.475554	0	0	1.47852	1.99543	0
AC007541.1	97.9695	133.432	0	56.7902	83.8864	65.0222	68.4797	56.6776	122.966	101.068	112.045	0	37.8834	0	62.9543	27.6541	111.937	106.323	74.4132	91.332	62.6627	56.4257	55.5353	74.6606
AC007546.1	13.5799	7.02274	0	8.41336	29.9594	9.89468	1.42666	21.5375	25.2519	11.3266	17.651	0	8.50443	10.6808	14.5279	0.674489	18.0543	3.74376	7.80665	19.5065	11.7155	6.09056	6.83519	15.462
AC007546.2	1.93999	0	0	0	0	0	0	0	0	0	0	0	0	0	1.38361	0	1.80543	0	0.646664	0	0	0.461203	0	0.60181
AC007557.4	0	0	0	0	1.19838	0	0	0	0	0	0	0	0	0	0	0	0	0	0	0.399459	0	0	0	0
AC007560.1	0.969995	0	0.973341	3.15501	1.19838	0	0	1.13355	2.19582	0.87128	1.53487	2.4768	0.77313	0.890063	1.38361	0.674489	0	0.748753	1.375	0.777309	1.05639	1.53639	0.772966	0.80831
AC007563.3	0	0	0	0	0	0	0	0	0	0	0	1.2384	0	0	0	0	0	0	0	0	0	0.4128	0	0
AC007566.1	26.1899	4.01299	19.4668	7.36169	4.79351	18.3758	11.4133	11.3355	21.9582	12.1979	7.67433	0	4.63878	0	2.07542	10.7918	1.80543	3.74376	14.9883	6.714	19.9336	1.93973	9.20951	3.15992
AC007569.1	4.84998	3.00974	3.89336	16.8267	0	0	2.85332	5.66776	2.19582	13.0692	18.4184	0	4.63878	0	0.691805	4.72142	0	5.99002	8.17668	2.8925	2.02973	2.22728	7.47647	6.13947
AC007570.1	0	1.00325	3.89336	1.05167	0	0	2.85332	3.40065	5.48955	0	0	0	0	0	0	4.72142	0	0.748753	1.30166	1.46797	3.12764	0.249584	1.57381	0
AC007598.1	0	0	0	0	0	0	5.70664	0	2.19582	0	0	0	0	0	0	8.09387	0	6.73877	1.90221	0	0.73194	2.24626	2.69796	0
AC007598.2	0	0	0	3.15501	0	0	0	0	1.09791	0.87128	0	0	0	4.45031	0	2.69796	0	0	1.05167	0	0.36597	0	1.18975	1.48344
AC007598.3	16.4899	8.02598	143.081	1.05167	0	0	8.55997	0	70.2662	0	14.5812	200.621	3.86565	0.890063	0	41.1438	0	11.2313	8.70052	2.67533	71.1158	70.6174	15.0032	5.1571
AC007599.2	0	0	0	0	0	0	0	0	4.39164	0	0	0	0	0	0	0	0	0	0	0	1.46388	0	0	0
AC007601.1	7.75996	0	0	0	61.1172	0	1.42666	4.53421	0	0.87128	22.2556	0	0	0	4.15083	10.7918	11.7353	0	3.06221	21.8838	0	1.38361	3.8877	11.3303
AC007601.2	0	0	0	0	0	0	2.85332	0	0	0	0	0	0	0	0	0	0	3.74376	0.951107	0	0	1.24792	0	0
AC007603.1	0	0	0	0	0	0	0	0	0	0	0	0	0	0.890063	0	0	0	0	0	0	0	0	0	0.296688
AC007608.1	0	0	0	0	0	0	7.13331	0	0	0.87128	1.53487	131.27	0	0	0	6.0704	0	0	2.37777	0	0	43.7568	2.31389	0.511622
AC007608.2	6.78997	0	0	3.15501	0	0	4.27998	0	0	1.74256	0	0	0.77313	0	8.30166	6.74489	0	0.748753	4.74165	0	0	3.0168	3.08686	0
AC007608.3	0	0	0	1.05167	0	0	0	0	1.09791	0	0	3.7152	0	17.8013	3.45903	1.34898	13.5407	12.7288	0.350557	0	0.36597	6.63434	0.449659	10.4473
AC007608.4	8.72996	5.01624	0	41.0152	2.39675	0	29.9599	52.1434	0	43.564	90.5571	0	137.617	29.3721	38.7411	41.8183	62.2873	5.99002	26.5683	19.8521	0	14.9104	74.3332	60.7388
AC007610.2	0	0	0	1.05167	0	0	0	0	0	0	2.3023	0	0	8.90063	0	0	7.22172	0	0.350557	0	0	0	0	6.14155
AC007610.4	0	13.0422	0	5.25835	0	0	0	0	0	0	3.06973	0	6.18504	0	1.38361	2.69796	26.1787	0	1.75278	4.34741	0	0.461203	2.961	9.74949
AC007611.1	0	1.00325	26.2802	1.05167	25.1659	0	4.27998	6.80131	17.5666	0.87128	0	0	6.18504	0.890063	0	0.674489	0	0	1.77722	10.9902	14.6156	0	2.57694	0.296688
AC007613.1	217.279	106.344	139.188	417.513	264.841	360.449	67.0531	36.2736	45.0143	135.048	299.299	1390.72	313.118	287.49	184.712	64.751	41.5249	36.6889	233.948	135.82	181.55	537.375	170.972	209.438
AC007614.3	0	0	0	0	0	0	0	0	0	0	0	0	0	0	0	0	0	1.49751	0	0	0	0.499168	0	0
AC007614.4	0	0	0	0	0	0	0	0	0	1.74256	0	0	0	0	0	0	0	0	0	0	0	0	0.580853	0
AC007614.5	0	0	0	2.10334	0	0	0	0	0	0	0	0	0	0	0	0	0	0	0.701114	0	0	0	0	0
AC007614.6	0	0	0	0	0	0	0	0	0	1.74256	0	0	0	0	0	0	0	0	0	0	0	0	0.580853	0
AC007619.1	41.7098	65.2111	80.7873	8.41336	13.1821	5.6541	11.4133	71.4137	41.7206	29.6235	56.0226	45.8208	12.3701	14.241	10.3771	8.09387	51.4548	18.7188	20.5122	49.9357	42.7207	24.9722	16.6958	40.5728
AC007619.2	0.969995	0	0.973341	0	0	0	0	0	1.09791	0	0	0	2.31939	0	1.38361	0	0	0	0.323332	0	0.690417	0.461203	0.77313	0
AC007620.3	0	4.01299	0	0	0	0	0	0	1.09791	0	0	0	0	0	0	16.1877	0	0	0	1.33766	0.36597	0	5.39591	0
AC007621.1	0	6.01949	0	0	0	0	0	0	0	0	0	0	0	0	0	0	0	0	0	2.0065	0	0	0	0
AC007622.1	0	13.0422	0	7.36169	0	0	0	0	0	2.61384	0	0	0	0	0.691805	0	0	0	2.4539	4.34741	0	0.230602	0.87128	0
AC007622.2	76.6296	135.438	179.095	49.4285	81.4896	125.804	59.9198	43.0749	37.3289	59.247	21.4881	43.344	49.4803	95.2367	42.2001	162.552	112.839	44.1764	61.9926	86.6677	114.076	43.2402	90.4264	76.5214
AC007637.1	12.6099	25.0812	21.4135	17.8784	16.7773	15.5488	5.70664	21.5375	26.3498	19.1682	20.7207	0	25.5133	14.241	13.8361	41.8183	37.0113	24.7088	12.065	21.132	21.104	12.8483	28.8333	23.991
AC007638.1	0	0	0	0	0	0	1.42666	0	0	0	0	0	0	0	0	0.674489	0	0	0.475554	0	0	0	0.22483	0
AC007638.2	0	16.052	0	0	0	0	0	0	0	2.61384	0	0	0	0	0	0	0	0	0	5.35066	0	0	0.87128	0
AC007639.1	0	0	0	0	0	0	2.85332	0	0	0	0	0	0	0	0	0	0	2.24626	0.951107	0	0	0.748753	0	0
AC007656.1	0	0	0	0	0	0	0	0	0	10.4554	0	0	0	0	0	0	0	0	0	0	0	0	3.48512	0
AC007656.2	0	0	0	0	0	0	0	0	0	0	0	0	0	1.78013	0	0	0	0	0	0	0	0	0	0.593375
AC007663.1	32.9798	10.0325	0	24.1884	25.1659	7.06763	29.9599	4.53421	4.39164	52.2768	16.1161	160.992	15.4626	14.241	37.3575	18.8857	67.7036	36.6889	29.0427	13.2442	3.81976	78.3461	28.875	32.6869
AC007663.2	0	0	0	0	0	0	0	0	0	0	6.13947	0	0	0	0	0	0.902715	0	0	0	0	0	0	2.34739
AC007663.3	0	0	19.4668	4.20668	0	0	1.42666	1.13355	6.58746	19.1682	16.8835	0	0	0	0	0	4.51357	0	1.87778	0.37785	8.68476	0	6.38939	7.13237
AC007663.4	19.3999	24.078	0	25.2401	2.39675	21.2029	7.13331	14.7362	5.48955	16.5543	16.1161	0	8.50443	20.4714	3.45903	0	6.319	0.748753	17.2578	13.737	8.89748	1.40259	8.35292	14.3022
AC007671.1	0	0	0	0	0	0	4.27998	0	0	9.58408	0	0	6.18504	0.890063	0	7.41938	0	23.9601	1.42666	0	0	7.9867	7.7295	0.296688
AC007673.1	0	9.02923	0	0	0	0	0	0	0	0	0	0	0	0	0	0	0	0	0	3.00974	0	0	0	0
AC007679.1	0.969995	0	0	2.10334	0	0	0	0	0	0.87128	0	0	0	0	0	0	0	0	1.02445	0	0	0	0.290427	0
AC007679.2	0	0	0	0	0	0	0	0	1.09791	0	0	0	0	0	0	0	1.80543	0	0	0	0.36597	0	0	0.60181
AC007679.3	0	0	0	0	0	0	0	0	0	0	0	0	0	0	0	0	0	1.49751	0	0	0	0.499168	0	0
AC007681.1	0	0	0	0	0	0	0	0	0	0.87128	1.53487	0	6.18504	0	0	0	0	0	0	0	0	0	2.35211	0.511622
AC007683.1	3.87998	0	0	4.20668	0	1.41353	4.27998	3.40065	0	1.74256	0.767433	0	10.0507	4.45031	0.691805	0	0	6.73877	4.12222	1.13355	0.471175	2.47686	3.93108	1.73925
AC007684.1	0.969995	0	0	2.10334	0	0	0	19.2704	0	0	2.3023	0	0	7.1205	4.84264	20.9092	10.8326	0	1.02445	6.42346	0	1.61421	6.96972	6.75179
AC007685.1	0	0	0	0	0	0	0	0	0	0	0	0	0	0	0	0	0	0.748753	0	0	0	0.249584	0	0
AC007686.1	0	0	0	0	0	1.41353	0	1.13355	0	0	0	0	0	0	0	0	0.902715	0	0	0.37785	0.471175	0	0	0.300905
AC007686.2	0	0	0	0	0	0	0	0	0	0	0	0	0	0	0	1.34898	0	0	0	0	0	0	0.449659	0
AC007686.3	89.2396	58.1884	183.961	116.735	17.9757	80.571	148.373	15.8697	115.281	63.6034	84.4176	0	176.274	78.3255	130.751	111.291	189.57	98.8354	118.116	30.6779	126.604	76.5288	117.056	117.438
AC007688.1	0	1.00325	0.973341	0	0	2.82705	2.85332	0	2.19582	1.74256	6.13947	1.2384	2.31939	0.890063	2.07542	5.39591	0.902715	2.24626	0.951107	0.334416	1.99874	1.85336	3.15262	2.64408
AC007688.2	54.3197	78.2534	0.973341	34.7051	26.3643	48.0599	28.5332	2.2671	0	85.3854	44.5111	11.1456	47.9341	23.1416	78.174	10.7918	55.9683	16.4726	39.186	35.6283	16.3444	35.264	48.0371	41.207
AC007690.1	0	0	0	0	0	0	0	0	0	0	0	0	0.77313	0	0	0	0	0	0	0	0	0	0.25771	0
AC007728.1	19.3999	9.02923	46.7204	15.7751	52.7286	24.0299	9.98663	7.93486	10.9791	3.48512	29.1625	0	10.0507	6.23044	14.5279	30.352	31.595	5.24127	15.0539	23.2309	27.2431	6.58973	14.6293	22.3293
AC007728.2	12.6099	41.1332	125.561	28.3951	20.3724	48.0599	118.413	100.886	60.385	52.2768	39.1391	0	93.5487	26.7019	35.9739	191.555	78.5362	52.4127	53.1393	54.1305	78.002	29.4622	112.46	48.1257
AC007728.3	0	0	0	0	32.3562	19.7894	0	0	0	0	0	0	6.95817	0	0	0	0	0	0	10.7854	6.59645	0	2.31939	0
AC007731.1	0	0	0	0	0	0	1.42666	0	0	0	0	0	0	0	0	0	0	0	0.475554	0	0	0	0	0
AC007731.2	33.9498	0	0	10.5167	1.19838	0	18.5466	90.6841	0	9.58408	3.06973	0	10.8238	5.34038	7.60986	0	13.5407	28.4526	21.0044	30.6275	0	12.0208	6.80263	7.31694
AC007731.4	0	2.0065	11.6801	0	0	11.3082	0	13.6026	0	2.61384	7.67433	0	3.09252	0	4.84264	0	0	0.748753	0	5.20304	7.66277	1.8638	1.90212	2.55811
AC007738.1	5.81997	0	17.5201	0	0	0	2.85332	0	0	2.61384	0	0	2.31939	0	0	0	0	0	2.8911	0	5.84005	0	1.64441	0
AC007743.1	0	0	0	0	0	0	0	0	0	0	0	0	0	0	0	0.674489	0	0	0	0	0	0	0.22483	0
AC007749.1	0	0	0	0	0	0	0	0	0	0	0	0	0	0	0	0.674489	0	0	0	0	0	0	0.22483	0
AC007750.1	0	0	0	0	1.19838	0	0	0	0	1.74256	0	0	0	0	0	0	0	0	0	0.399459	0	0	0.580853	0
AC007773.1	10.6699	15.0487	146.975	10.5167	0	0	1.42666	0	14.2728	7.84152	4.6046	0	27.8327	0	0	8.09387	8.12443	2.99501	7.53777	5.01624	53.7491	0.998337	14.5894	4.24301
AC007780.1	50.4398	71.2306	56.4538	99.9087	64.7124	50.8869	61.3464	60.0782	12.077	64.4747	52.9529	2.4768	32.4715	72.9852	53.269	63.402	54.1629	28.4526	70.565	65.3404	39.8059	28.0661	53.4494	60.0336
AC007785.1	0	0	0	0	0	0	0	0	0	1.74256	0	0	0	0	0	0	0	0	0	0	0	0	0.580853	0
AC007785.3	0.969995	0	0	0	0	0	0	0	1.09791	0	0	101.549	0	2.67019	0	0	0	0	0.323332	0	0.36597	33.8496	0	0.890063
AC007786.1	3.87998	2.0065	0	6.31002	0	0	5.70664	0	27.4477	4.3564	6.13947	0	0	27.592	5.53444	0	0	2.24626	5.29888	0.668832	9.14925	2.59357	1.45213	11.2438
AC007786.2	0	0	1.94668	0	0	0	0	0	0	6.97024	0	0	0	0	0	0	0	0	0	0	0.648894	0	2.32341	0
AC007786.3	0	0	0	0	0	0	1.42666	0	0	2.61384	0	0	0	0	0	0	0	0	0.475554	0	0	0	0.87128	0
AC007787.2	0	9.02923	25.3069	0	0	0	2.85332	0	0	0	0	0	0.77313	0	0	0	0	0	0.951107	3.00974	8.43562	0	0.25771	0
AC007790.1	38.7998	2.0065	0	16.8267	0	49.4734	9.98663	14.7362	0	2.61384	46.046	1.2384	0	0	0	6.0704	0	5.24127	21.8711	5.58089	16.4911	2.15989	2.89475	15.3487
AC007792.1	0	0	0	0	0	0	2.85332	4.53421	0	0	0	0	2.31939	0	0	0	0	0	0.951107	1.5114	0	0	0.77313	0
AC007795.1	0	0	0	0	0	0	0	0	0	0	0	1.2384	0	0	0	0	0	0	0	0	0	0.4128	0	0
AC007823.1	10.6699	1.00325	0	0	0	0	0	0	0	0	0	0	0	0	8.30166	0	0	0	3.55665	0.334416	0	2.76722	0	0
AC007834.1	0	0	0	0	0	0	0	0	0	0	0	0	0	0	0	4.04694	0	0	0	0	0	0	1.34898	0
AC007834.2	0	0	0	1.05167	9.58702	0	1.42666	0	1.09791	6.09896	13.0464	0	0	0	0	0	0	0	0.826111	3.19567	0.36597	0	2.03299	4.34879
AC007842.1	0.969995	0	0	0	0	0	7.13331	0	0	0	0	0	10.8238	0	0	42.4928	0	2.99501	2.7011	0	0	0.998337	17.7722	0
AC007848.1	0	0	0	0	0	0	0	0	0	4.3564	0	0	0	0	0	0	0	0	0	0	0	0	1.45213	0
AC007848.2	0	0	0	0	0	0	0	0	0	1.74256	0	0	0	0	0	0	0	0	0	0	0	0	0.580853	0
AC007849.2	0	0	0	0	1.19838	0	1.42666	1.13355	0	0.87128	0	0	0	0	0	0	0.902715	0	0.475554	0.777309	0	0	0.290427	0.300905
AC007861.1	0	0	0	0	0	0	0	0	0	0.87128	0	0	0	0	0	0	0	0	0	0	0	0	0.290427	0
AC007878.1	48.4998	25.0812	30.1736	14.7234	133.02	22.6164	22.8266	69.1466	1.09791	19.1682	33.7671	0	21.6476	29.3721	20.0623	130.176	45.1357	11.98	28.6832	75.7492	17.9626	10.6808	56.9974	36.0916
AC007879.1	0	1.00325	0	0	0	0	0	0	0	0	0	0	0	0	0	0.674489	0	0	0	0.334416	0	0	0.22483	0
AC007879.2	0	0	0	0	0	0	0	0	0	0	0	3.7152	0	0	0	0	0	0	0	0	0	1.2384	0	0
AC007879.3	0.969995	0	0	5.25835	0	8.48116	2.85332	0	23.0561	6.97024	0	0	10.8238	0	4.84264	14.8388	5.41629	4.49252	3.02722	0	10.5124	3.11172	10.8776	1.80543
AC007879.4	0	0	0	1.05167	0	0	0	0	4.39164	1.74256	0	0	0.77313	0	0	4.04694	0	0.748753	0.350557	0	1.46388	0.249584	2.18754	0
AC007881.1	0	0	0	0	0	0	0	0	0	0	0	0	0.77313	0	0	0	0	0	0	0	0	0	0.25771	0
AC007881.3	69.8397	80.2598	28.2269	84.1336	45.5383	118.736	61.3464	131.492	95.5182	119.365	122.022	0	57.2116	91.6765	78.8658	51.9357	71.3145	83.8603	71.7732	85.7634	80.8271	54.242	76.1709	95.0043
AC007899.1	0	0	39.907	1.05167	0	0	7.13331	0	15.3707	2.61384	7.67433	0	2.31939	0	4.15083	0	1.80543	2.24626	2.72833	0	18.4259	2.13236	1.64441	3.15992
AC007906.1	0	0	0	4.20668	0	0	5.70664	0	0	0	0	0	0	3.56025	0	0	0	0	3.30444	0	0	0	0	1.18675
AC007919.1	0.969995	9.02923	0	1.05167	0	0	1.42666	22.671	0	1.74256	0	0	0	0	0	0	0	0	1.14944	10.5668	0	0	0.580853	0
AC007922.1	10.6699	17.0552	0	2.10334	32.3562	0	5.70664	10.202	0	0	49.8832	1.2384	17.782	60.5243	9.68527	0	2.70814	19.4676	6.15998	19.8711	0	10.1304	5.92733	37.7052
AC007922.2	0	0	0	0	0	0	0	1.13355	0	0	0	0	0	0	0	1.34898	0	0.748753	0	0.37785	0	0.249584	0.449659	0
AC007922.3	0	0	0	0	0	0	0	0	0	0	0	0	0	0.890063	0	0	0	0	0	0	0	0	0	0.296688
AC007923.2	0	0	0	0	0	0	0	1.13355	0	0	0	1.2384	0	0	0	0	0.902715	0	0	0.37785	0	0.4128	0	0.300905
AC007938.1	0	0	0	0	0	0	0	0	0	1.74256	0	0	0	0	0	0	0	0	0	0	0	0	0.580853	0
AC007938.2	0	1.00325	0	0	0	0	0	0	0	0	0	2.4768	0	0	0	0	0	0	0	0.334416	0	0.8256	0	0
AC007938.3	7.75996	0	0	0	0	11.3082	0	0	0	0	2.3023	0	0	0	0	5.39591	0	0	2.58665	0	3.7694	0	1.79864	0.767433
AC007938.4	0	9.02923	0	0	0	0	0	3.40065	0	0	0	0	0	0	0.691805	0	0	0	0	4.1433	0	0.230602	0	0
AC007950.1	0	0	0	0	0	0	0	0	0	0.87128	0	0	0	0	4.15083	0	0	0	0	0	0	1.38361	0.290427	0
AC007950.2	82.4496	44.1429	0	53.6352	0	0	44.2265	29.4723	17.5666	58.3757	60.6272	162.23	44.8415	33.8224	20.7542	20.9092	35.2059	63.644	60.1038	24.5384	5.85552	82.2095	41.3755	43.2185
AC007952.4	44.6198	28.0909	17.5201	75.7203	2.39675	48.0599	39.9465	34.0065	49.4059	24.3958	49.1157	73.0656	8.50443	14.241	28.364	9.44285	24.3733	26.2063	53.4289	21.4981	38.3287	42.5453	14.1144	29.2433
AC007952.6	0	0	0	0	0	0	0	1.13355	0	0	0.767433	0	0.77313	0	0	5.39591	0	0	0	0.37785	0	0	2.05635	0.255811
AC007956.1	0	0	0	0	0	0	0	0	0	0	0	0	0	0	3.45903	0	0	0	0	0	0	1.15301	0	0
AC007966.1	0	0	0	0	0	0	4.27998	1.13355	0	3.48512	0	0	0	0	0	0	0	0	1.42666	0.37785	0	0	1.16171	0
AC007967.1	0	0	0	0	0	0	0	0	0	0	0	0	0	0	0	0	0.902715	0	0	0	0	0	0	0.300905
AC007967.3	0	0	0	0	0	0	1.42666	0	0	0	0	0	0	0	0	0	0	0	0.475554	0	0	0	0	0
AC007969.1	505.368	292.948	259.882	641.519	388.274	351.968	460.812	520.3	310.708	588.985	537.203	1878.65	567.477	939.016	422.001	551.058	556.975	781.698	535.899	400.508	307.52	1027.45	569.173	677.732
AC007969.2	5.81997	0	0	0	0	0	0	0	2.19582	0	0	0	0.77313	0	0	0	0	5.99002	1.93999	0	0.73194	1.99667	0.25771	0
AC007991.1	1.93999	0	0	0	0	0	0	0	0	0	0	0	0	0	0	0	0	0	0.646664	0	0	0	0	0
AC007991.2	0	0	0	0	0	0	0	0	3.29373	0	0	0	0	0	0	0	0	0	0	0	1.09791	0	0	0
AC007991.4	0	0	0	0	0	0	0	0	0	0.87128	0	0	0	0	0	1.34898	0	0	0	0	0	0	0.740086	0
AC007992.1	0	0	0	0	0	0	0	0	0	0	0	3.7152	0	0	0	0	0	0	0	0	0	1.2384	0	0
AC007993.1	0	0	0	0	0	0	0	1.13355	0	0.87128	0	0	0	0	0	0	0	0	0	0.37785	0	0	0.290427	0
AC007993.2	0	3.00974	0	0	2.39675	0	0	0	2.19582	13.9405	0	0	1.54626	0	0.691805	2.02347	0	0	0	1.80217	0.73194	0.230602	5.83673	0
AC007993.3	18.4299	9.02923	0	10.5167	9.58702	0	31.3865	13.6026	0	13.9405	24.5579	0	32.4715	40.9429	23.5214	9.44285	0.902715	12.7288	20.1111	10.7396	0	12.0834	18.6183	22.1345
AC007996.1	2.90999	7.02274	0	13.6717	0	0	1.42666	7.93486	0	0	6.13947	0	6.95817	0	2.07542	0	17.1516	12.7288	6.00279	4.98587	0	4.93474	2.31939	7.76368
AC007998.3	9.69995	0	0	5.25835	0	0	0	0	0	1.74256	6.13947	0	0	2.67019	0	0	0	0	4.9861	0	0	0	0.580853	2.93655
AC007998.5	0	0	0	0	14.3805	8.48116	2.85332	2.2671	18.6645	0	1.53487	0	0.77313	0	0	0	0	0	0.951107	5.54921	9.04854	0	0.25771	0.511622
AC008011.2	0	0	0	0	0	0	0	0	0	0	0	0	0	0	2.76722	0	0	2.24626	0	0	0	1.67116	0	0
AC008013.1	0	0	0	0	0	0	0	0	0	0	0	0	8.50443	0.890063	0	0	0	0	0	0	0	0	2.83481	0.296688
AC008013.3	0	0	0	0	0	0	0	0	0	0.87128	0	0	0	0	0	0	0	2.24626	0	0	0	0.748753	0.290427	0
AC008014.1	125.129	65.2111	129.454	27.3434	0	49.4734	78.4664	45.3421	135.043	120.237	96.6966	0	108.238	30.2621	48.4264	50.5867	158.878	62.1465	76.9797	36.8511	104.657	36.8576	93.0205	95.2788
AC008021.1	0.969995	4.01299	3.89336	1.05167	7.19026	5.6541	4.27998	13.6026	2.19582	2.61384	3.83717	11.1456	2.31939	3.56025	2.76722	1.34898	4.51357	5.24127	2.10055	8.26862	3.91443	6.3847	2.09407	3.97033
AC008026.1	0.969995	4.01299	3.89336	4.20668	5.99189	8.48116	11.4133	3.40065	1.09791	8.7128	0	7.4304	10.0507	5.34038	3.45903	4.72142	0	1.49751	5.52999	4.46851	4.49081	4.12898	7.8283	1.78013
AC008026.2	0	0	0	0	0	0	0	1.13355	0	0.87128	0	0	0	0	0	1.34898	0	0.748753	0	0.37785	0	0.249584	0.740086	0
AC008026.3	10.6699	6.01949	5.84005	9.46504	0	1.41353	15.6933	6.80131	39.5248	0	6.13947	8.6688	18.5551	0	2.07542	1.34898	0	0	11.9428	4.2736	15.5928	3.58141	6.6347	2.04649
AC008033.1	0	0	0	0	0	0	0	0	0	0	0.767433	0	0	0	0	0	0	0	0	0	0	0	0	0.255811
AC008033.2	0	0	0	4.20668	0	0	0	0	0	0	0	0	0.77313	0	4.84264	3.37245	0	5.99002	1.40223	0	0	3.61089	1.38186	0
AC008033.3	0	0	0	7.36169	0	0	0	0	32.9373	0	0	0	0	1.78013	0	0	0	0	2.4539	0	10.9791	0	0	0.593375
AC008035.1	111.549	50.1624	121.668	38.9118	0	48.0599	41.3732	63.4789	166.882	59.247	39.9065	0	55.6654	31.1522	47.7346	76.2173	43.3303	48.6689	63.9448	37.8804	112.203	32.1345	63.7099	38.1297
AC008040.1	2.90999	0	0	3.15501	0	0	4.27998	0	0	3.48512	17.651	0	0	0	0.691805	0	1.80543	8.23628	3.44833	0	0	2.97603	1.16171	6.48546
AC008040.2	0	1.00325	0	0	0	0	0	1.13355	0	0.87128	0	0	0	0	0	0	0	0	0	0.712266	0	0	0.290427	0
AC008050.1	0	0	0	0	0	0	0	0	0	0	0.767433	0	0	0	0	0	0	0	0	0	0	0	0	0.255811
AC008056.1	0	0	0	0	0	0	0	0	0	0	0	0	0	0	1.38361	0	0	0	0	0	0	0.461203	0	0
AC008060.2	0	0	0	0	0	0	0	0	0	0	0	2.4768	0	0	0	0	0	0	0	0	0	0.8256	0	0
AC008060.3	0	0	0	0	0	0	0	0	0	0	0	1.2384	0	0	0	0	0	4.49252	0	0	0	1.91031	0	0
AC008063.1	77.5996	121.393	37.9603	34.7051	0	4.24058	15.6933	94.0848	21.9582	41.8214	48.3483	0	61.0773	30.2621	32.5148	45.8653	18.0543	25.4576	42.666	71.8259	21.3864	19.3241	49.588	32.2216
AC008063.2	0	0	0	0	0	0	0	14.7362	0	0	0	0	0	0	0	0	0	0	0	4.91206	0	0	0	0
AC008065.1	0	0	0	0	1.19838	0	0	0	0	0	0	0	0.77313	11.5708	2.76722	0	0	0.748753	0	0.399459	0	1.17199	0.25771	3.85694
AC008069.1	0	1.00325	0	0	0	0	0	0	0	0	0	0	0	0	0	0	0	0	0	0.334416	0	0	0	0
AC008073.1	0	0	0	2.10334	0	0	5.70664	0	0	2.61384	7.67433	0	0	0	4.84264	0	0	0	2.60333	0	0	1.61421	0.87128	2.55811
AC008073.2	0	0	0	0	0	0	0	0	0	5.22768	0.767433	0	0	0	0	0	0	0	0	0	0	0	1.74256	0.255811
AC008073.3	0	0	0	0	0	0	0	0	0	1.74256	0	0	0	0	0	0	0	0	0	0	0	0	0.580853	0
AC008074.1	0	1.00325	0	1.05167	0	0	0	0	0	2.61384	0	0	0	0	0	0	0	0	0.350557	0.334416	0	0	0.87128	0
AC008074.3	35.8898	18.0585	0	8.41336	0	108.842	15.6933	12.4691	25.2519	24.3958	62.1621	0	0	0	23.5214	35.7479	2.70814	51.6639	19.9988	10.1758	44.6978	25.0618	20.0479	21.6234
AC008079.2	18.4299	0	51.5871	24.1884	0	62.1951	2.85332	24.9381	143.826	18.2969	81.3479	12.384	35.564	0	24.905	18.2112	92.0769	18.7188	15.1572	8.31271	85.8695	18.6693	24.024	57.8083
AC008080.1	4.84998	0	0	0	0	0	2.85332	0	0	0	0	0	0	0	0	0	2.70814	0	2.56777	0	0	0	0	0.902715
AC008080.2	0	0	0	0	0	0	0	2.2671	0	0	0	0	0	0	0	0	0	0	0	0.755701	0	0	0	0
AC008080.3	0	0	0	0	0	0	0	0	0	0	0	0	0	0	0	0	0	3.74376	0	0	0	1.24792	0	0
AC008080.4	0	0	0	8.41336	0	0	0	30.6059	0	0	0	0	17.0089	8.90063	0	0	10.8326	1.49751	2.80445	10.202	0	0.499168	5.66962	6.57774
AC008083.1	0	0	0	0	0	0	0	0	6.58746	0	0	0	0	0	0	0	0	0	0	0	2.19582	0	0	0
AC008083.2	118.339	15.0487	0	13.6717	57.5221	0	64.1998	14.7362	0	21.782	61.3947	3.7152	12.3701	0	38.0493	91.7305	23.4706	43.4277	65.4036	29.1023	0	28.3974	41.9609	28.2884
AC008083.3	88.2696	0	118.748	80.9786	45.5383	100.36	97.013	23.8046	96.6161	79.2865	52.1855	0	156.945	41.833	55.3444	139.619	89.3688	132.529	88.7537	23.1143	105.241	62.6245	125.284	61.1291
AC008083.4	2.90999	0	0	6.31002	21.5708	0	14.2666	0	0	20.0394	0	1.2384	27.0596	0	2.07542	0	18.0543	1.49751	7.82887	7.19026	0	1.60377	15.6997	6.0181
AC008105.1	51.4098	22.0715	104.148	37.8601	0	5.6541	21.3999	2.2671	24.154	15.683	13.0464	0	13.9163	11.5708	6.22625	80.2642	11.7353	5.99002	36.8899	8.11285	44.6519	4.07209	36.6212	12.1175
AC008105.2	46.5598	11.0357	29.2002	36.8085	5.99189	0	12.84	18.1368	19.7624	21.782	32.2322	94.1184	37.8834	25.8118	18.6787	24.9561	25.276	12.7288	32.0694	11.7215	16.3209	41.842	28.2072	27.7733
AC008105.3	2523.93	1280.14	3892.39	2128.58	1478.8	3400.94	1724.83	1825.02	2606.44	2241.8	1843.37	5583.95	2482.52	2165.52	2341.07	2004.58	1638.43	2140.68	2125.78	1527.99	3299.92	3355.23	2242.97	1882.44
AC008115.1	27.1599	17.0552	19.4668	35.7568	28.761	36.7517	14.2666	20.4039	20.8603	20.0394	50.6506	100.31	14.6895	24.9218	15.9115	24.9561	20.7624	36.6889	25.7278	22.0734	25.6929	50.9703	19.895	32.1116
AC008115.2	0	0	0	0	0	0	0	0	0	0	0	0	0	0	2.07542	0	0	1.49751	0	0	0	1.19097	0	0
AC008115.3	127.069	73.2371	135.294	120.942	80.2913	67.8492	129.826	57.8111	103.204	129.821	96.6966	2.4768	109.784	71.205	130.751	110.616	107.423	116.057	125.946	70.4465	102.116	83.0949	116.74	91.7749
AC008115.4	5.81997	0	0	0	0	0	2.85332	0	0	2.61384	29.1625	0	13.1432	0	7.60986	49.9122	8.12443	11.98	2.8911	0	0	6.52997	21.8898	12.429
AC008121.3	0	0	0	0	0	0	0	0	9.88119	0	0	0	0	0	0	0	0	0	0	0	3.29373	0	0	0
AC008124.1	1432.68	2701.75	2174.44	926.522	1059.37	2029.82	1222.65	2880.35	2462.61	1215.44	1050.62	1311.47	1410.19	1767.67	1349.71	1524.35	1612.25	1350	1193.95	2213.82	2222.29	1337.06	1383.32	1476.84
AC008126.1	0.969995	0	1.94668	3.15501	0	1.41353	1.42666	0	0	0.87128	0.767433	0	0.77313	0	0	2.02347	0	2.99501	1.85056	0	1.12007	0.998337	1.22263	0.255811
AC008127.2	0	0	0	0	0	0	0	0	0	0	0	0	0	0	0	0.674489	0	0	0	0	0	0	0.22483	0
AC008132.1	0	0	0	3.15501	0	0	0	0	0	0.87128	0	0	0	0	0	0	0	0	1.05167	0	0	0	0.290427	0
AC008147.1	0	0	0	0	0	0	0	0	0	0	0	0	2.31939	0	0	0	0	0	0	0	0	0	0.77313	0
AC008147.2	0	0	0	0	0	0	0	0	2.19582	0	0	0	0	0	0	0	0	0	0	0	0.73194	0	0	0
AC008147.3	0	0	0	0	0	0	0	0	0	0	0.767433	0	0	0	0	0	0	5.24127	0	0	0	1.74709	0	0.255811
AC008149.1	0	3.00974	15.5735	6.31002	0	14.1353	9.98663	2.2671	10.9791	11.3266	3.83717	0	6.95817	8.90063	1.38361	25.6306	5.41629	14.9751	5.43222	1.75895	13.5626	5.45289	14.6385	6.05136
AC008155.1	0	0	0	0	0	0	0	0	0	0	0	0	1.54626	0	0.691805	0	0.902715	0	0	0	0	0.230602	0.51542	0.300905
AC008158.1	0.969995	2.0065	2.92002	36.8085	41.9432	35.3381	77.0397	51.0098	69.1683	2.61384	3.06973	2.4768	23.1939	30.2621	48.4264	60.704	73.1199	65.8902	38.2727	31.6532	35.8088	38.9311	28.8373	35.4839
AC008163.1	0.969995	0	0	0	0	0	0	0	0	0	0	1.2384	0	0	0	0	0	0	0.323332	0	0	0.4128	0	0
AC008164.1	0	0	0	0	0	0	0	0	0	2.61384	0	0	0	0	0	0	0	0	0	0	0	0	0.87128	0
AC008243.1	1.93999	3.00974	0	0	0	0	12.84	1.13355	0	3.48512	0	0	0	0	0	4.04694	0	0	4.92665	1.3811	0	0	2.51068	0
AC008250.1	0	2.0065	0	0	0	0	0	0	0	0.87128	0	0	0	0	0	0	0	0	0	0.668832	0	0	0.290427	0
AC008264.1	1.93999	0	0	0	0	0	4.27998	0	0	10.4554	18.4184	0	0	0	0	0	0	0	2.07332	0	0	0	3.48512	6.13947
AC008264.2	0	7.02274	0	0	0	1.41353	0	0	0	0	0	0	0	0	0	0	0	0	0	2.34091	0.471175	0	0	0
AC008267.1	0	0	0	0	0	0	8.55997	0	0	9.58408	0	0	6.18504	0	0	1.34898	5.41629	0	2.85332	0	0	0	5.70603	1.80543
AC008267.2	75.6596	57.1851	70.0806	26.2918	113.846	107.428	41.3732	55.544	103.204	56.6332	42.2088	0	40.2028	10.6808	29.0558	40.4694	93.8824	23.9601	47.7749	75.525	93.5707	17.672	45.7684	48.924
AC008267.3	0.969995	3.00974	15.5735	12.62	1.19838	1.41353	0	11.3355	10.9791	13.9405	13.0464	1.2384	4.63878	0	7.60986	10.7918	4.51357	10.4825	4.53001	5.18121	9.32203	6.4436	9.79036	5.85331
AC008267.4	0	0	0	1.05167	50.3318	0	1.42666	0	0	0	0	0	0	0	0	0	0	0	0.826111	16.7773	0	0	0	0
AC008267.7	9.69995	1.00325	0	3.15501	0	0	0	0	0	0	10.7441	0	0	6.23044	0	0	0	0.748753	4.28499	0.334416	0	0.249584	0	5.65817
AC008269.1	0	0	0	0	0	0	0	0	6.58746	0	0	0	0.77313	16.9112	0	0	0	0	0	0	2.19582	0	0.25771	5.63707
AC008277.1	0	5.01624	0	0	0	0	1.42666	0	0	0	1.53487	0	0	0.890063	0	0	0	0	0.475554	1.67208	0	0	0	0.80831
AC008277.2	0	13.0422	45.747	0	0	0	4.27998	17.0033	0	0	0	0	0	0	0	6.0704	0	0	1.42666	10.0152	15.249	0	2.02347	0
AC008278.1	0	0	0	0	0	0	0	0	0	0	0.767433	1.2384	0.77313	0	0	0	0	0	0	0	0	0.4128	0.25771	0.255811
AC008278.2	0	0	0	0	0	0	0	0	0	7.84152	0	0	0	0	0	0	2.70814	0.748753	0	0	0	0.249584	2.61384	0.902715
AC008280.1	0	0	0	0	0	0	1.42666	0	0	0	0	0	0	0	0	0	0	0	0.475554	0	0	0	0	0
AC008280.3	6.78997	16.052	0	2.10334	0	0	5.70664	45.3421	13.1749	1.74256	7.67433	0	17.0089	19.5814	0	31.0265	0	8.98503	4.86665	20.4647	4.39164	2.99501	16.5926	9.08524
AC008378.1	7.75996	2.0065	0	6.31002	0	5.6541	4.27998	0	0	0.87128	4.6046	1.2384	1.54626	1.78013	0	0	0	1.49751	6.11666	0.668832	1.8847	0.911969	0.805847	2.12824
AC008379.1	0	0	0	0	0	0	0	0	0	2.61384	0	0	0	0	0	0	0	0	0	0	0	0	0.87128	0
AC008392.1	5.81997	1.00325	0	0	0	0	1.42666	3.40065	21.9582	6.09896	3.83717	0	0	0	0	5.39591	0	5.99002	2.41554	1.46797	7.3194	1.99667	3.83162	1.27906
AC008393.1	39.7698	65.2111	62.2938	15.7751	105.457	8.48116	9.98663	31.7394	0	18.2969	32.9996	0	8.50443	0	7.60986	23.6071	1.80543	14.9751	21.8438	67.4692	23.5917	7.5283	16.8028	11.6017
AC008395.1	0	8.02598	0	0	0	22.6164	12.84	0	0	0	1.53487	0	9.27756	0	0	4.04694	0	0	4.27998	2.67533	7.53881	0	4.4415	0.511622
AC008403.2	0	0	0	0	0	0	0	0	0	0	0.767433	0	0	0	0	0	0	0	0	0	0	0	0	0.255811
AC008403.3	54.3197	10.0325	0	22.0851	21.5708	0	14.2666	18.1368	0	18.2969	11.5115	0	17.0089	38.2727	8.99347	16.1877	0	21.7138	30.2238	16.58	0	10.2358	17.1645	16.5947
AC008406.1	0	0	0	0	0	0	0	0	0	0	3.06973	0	0	0	0	0	0	0	0	0	0	0	0	1.02324
AC008406.2	0	0	0	0	43.1416	0	0	0	0	0	0	0	0	0	0	0	0	0	0	14.3805	0	0	0	0
AC008406.3	0	0	0	0	0	0	0	0	0	0	0	0	0	0	0	0.674489	0	0	0	0	0	0	0.22483	0
AC008417.1	4.84998	0	0	0	0	0	0	0	12.077	0	0	0	7.7313	0	2.76722	0	0	0	1.61666	0	4.02567	0.922407	2.5771	0
AC008427.1	0	1.00325	0	0	2.39675	0	0	1.13355	0	0	0.767433	0	0	0	0	0	1.80543	0	0	1.51118	0	0	0	0.857621
AC008429.1	39.7698	61.1981	42.827	11.5684	0	1.41353	31.3865	28.3388	81.2453	15.683	38.3717	0	15.4626	3.56025	23.5214	24.9561	27.0814	6.73877	27.5749	29.8456	41.8286	10.0867	18.7006	23.0045
AC008429.2	0.969995	0	0	0	1.19838	24.0299	1.42666	1.13355	0	0	2.3023	0	0.77313	0.890063	0.691805	0	0.902715	2.24626	0.798886	0.777309	8.00998	0.979354	0.25771	1.36503
AC008429.3	0	7.02274	0	0	0	0	1.42666	0	5.48955	0	5.37203	0	0	2.67019	4.15083	0	5.41629	0.748753	0.475554	2.34091	1.82985	1.63319	0	4.48617
AC008429.4	9.69995	8.02598	12.6534	11.5684	16.7773	5.6541	5.70664	5.66776	15.3707	13.9405	12.2789	0	20.8745	6.23044	7.60986	12.1408	20.7624	14.2263	8.99166	10.157	11.2261	7.27872	15.6519	13.0906
AC008434.1	0	0	0	0	0	1.41353	0	0	0	0	0	0	0	0	0	0.674489	0.902715	0	0	0	0.471175	0	0.22483	0.300905
AC008438.1	55.2897	40.1299	82.734	34.7051	0	39.5787	28.5332	35.1401	25.2519	35.7225	56.0226	372.758	30.1521	6.23044	37.3575	23.6071	27.0814	32.1964	39.5094	25.09	49.1882	147.437	29.8272	29.7782
AC008438.2	0	0	0	0	0	0	0	3.40065	0	0	0	0	0	3.56025	0	0	0	0	0	1.13355	0	0	0	1.18675
AC008440.1	30.0699	10.0325	1.94668	34.7051	5.99189	59.3681	12.84	37.4072	35.1331	27.881	37.6042	90.4032	27.8327	50.7336	22.8296	10.7918	19.8597	23.2113	25.8716	17.8105	32.1493	45.4814	22.1685	36.0658
AC008440.3	18.4299	10.0325	0	13.6717	3.59513	16.9623	2.85332	1.13355	31.8394	0	9.2092	0	2.31939	1.78013	5.53444	18.2112	15.3462	1.49751	11.6517	4.92039	16.2672	2.34398	6.84353	8.77849
AC008443.1	36.8598	21.0682	3.89336	48.3768	4.79351	15.5488	2.85332	34.0065	18.6645	20.0394	32.9996	0	14.6895	22.2516	13.1443	11.4663	7.22172	28.4526	29.3633	19.9561	12.7022	13.8656	15.3984	20.8243
AC008443.3	0	1.00325	0	1.05167	0	0	2.85332	0	2.19582	0	0	0	0	0	0	0.674489	0	0	1.30166	0.334416	0.73194	0	0.22483	0
AC008443.4	2.90999	0	1.94668	0	9.58702	0	4.27998	1.13355	1.09791	9.58408	13.8138	0	1.54626	6.23044	0.691805	0	3.61086	1.49751	2.39666	3.57352	1.01486	0.72977	3.71011	7.88503
AC008443.5	11.6399	8.02598	0	11.5684	2.39675	2.82705	8.55997	0	7.68537	23.5246	11.5115	48.2976	3.86565	7.1205	6.22625	10.1173	2.70814	27.7039	10.5894	3.47425	3.50414	27.4092	12.5025	7.11338
AC008443.6	0	0	0	0	0	0	12.84	0	0	0	0	0	0	0	3.45903	0	0.902715	2.99501	4.27998	0	0	2.15135	0	0.300905
AC008443.7	0	0	0	2.10334	0	0	0	0	1.09791	0	0	0	0	0	0.691805	1.34898	0.902715	0	0.701114	0	0.36597	0.230602	0.449659	0.300905
AC008448.1	0	0	0	0	0	0	1.42666	0	0	0	0	0	0	0	0	0	0	0	0.475554	0	0	0	0	0
AC008467.1	40.7398	8.02598	0	1.05167	1.19838	0	8.55997	32.873	9.88119	1.74256	23.7904	1.2384	6.18504	30.2621	1.38361	10.1173	1.80543	7.48753	16.7838	14.0324	3.29373	3.36985	6.01498	18.6193
AC008474.1	0	0	11.6801	11.5684	0	36.7517	0	1.13355	27.4477	3.48512	15.3487	0	6.95817	8.90063	1.38361	0	9.92986	0	3.85613	0.37785	25.2932	0.461203	3.4811	11.3931
AC008481.1	0.969995	1.00325	0	6.31002	0	0	11.4133	0	0	0	0	0	0	12.4609	0	1.34898	1.80543	0	6.2311	0.334416	0	0	0.449659	4.75544
AC008481.2	3.87998	0	6.81339	4.20668	0	48.0599	12.84	1.13355	0	6.09896	3.06973	0	20.8745	16.9112	11.7607	3.37245	2.70814	14.9751	6.97554	0.37785	18.2911	8.91191	10.1153	7.56302
AC008489.1	0	0	0	0	0	0	0	0	0	0	0	3.7152	0	0	0	0	0	0	0	0	0	1.2384	0	0
AC008494.1	0	0	0	0	0	0	1.42666	0	0	0	0	0	0	0	0	4.72142	11.7353	0	0.475554	0	0	0	1.57381	3.91176
AC008494.2	0	3.00974	0	0	0	0	0	0	0	0	0	0	0	0	0	0	0	0	0	1.00325	0	0	0	0
AC008494.3	3.87998	4.01299	0	3.15501	0	0	7.13331	17.0033	0	3.48512	3.83717	0	0	15.1311	2.07542	18.2112	15.3462	5.24127	4.72277	7.00542	0	2.43889	7.23211	11.4381
AC008496.2	0	0	0	2.10334	0	0	0	0	0	0	0	80.496	0	4.45031	1.38361	0	0	0	0.701114	0	0	27.2932	0	1.48344
AC008498.1	0	0	0	0	0	0	0	0	0	0	0	0	0	0	0	14.8388	0	0	0	0	0	0	4.94625	0
AC008498.2	0	0	0	2.10334	0	0	2.85332	0	13.1749	0	19.9533	0	0	0	0	0	0	11.98	1.65222	0	4.39164	3.99335	0	6.65109
AC008507.1	6.78997	3.00974	39.907	25.2401	109.052	32.5111	49.9331	26.0717	10.9791	27.0097	29.9299	0	11.597	57.8541	31.823	77.5663	4.51357	65.8902	27.3211	46.0446	27.7991	32.5711	38.7243	30.7659
AC008507.2	0	0	0	0	0	0	0	0	0	0	0	0	1.54626	0	0	1.34898	0	0	0	0	0	0	0.96508	0
AC008507.3	0	0	0	0	0	0	0	1.13355	0	0	0	0	0	0	0	0.674489	0	0	0	0.37785	0	0	0.22483	0
AC008507.4	0	5.01624	0	1.05167	0	0	1.42666	2.2671	0	4.3564	8.44176	0	3.09252	7.1205	1.38361	5.39591	0	2.99501	0.826111	2.42778	0	1.45954	4.28161	5.18742
AC008507.5	0	0	0	0	0	0	0	0	0	1.74256	0	0	0	0	0	0	0	0	0	0	0	0	0.580853	0
AC008517.1	0	0	0	1.05167	0	0	0	0	0	0	0	0	0	0	0	0	0	0	0.350557	0	0	0	0	0
AC008522.1	0	0	0	0	0	0	0	0	0	1.74256	0	0	0	0	0	2.02347	0	0	0	0	0	0	1.25534	0
AC008526.1	1.93999	0	0	0	0	0	0	0	0	0	0	0	0	0	0	0	0	0	0.646664	0	0	0	0	0
AC008536.1	0.969995	0	0	22.0851	0	25.4435	5.70664	0	17.5666	1.74256	0	0	0	0	6.22625	3.37245	0	7.48753	9.58724	0	14.3367	4.57126	1.705	0
AC008536.2	0	0	0	3.15501	0	0	1.42666	10.202	0	1.74256	4.6046	0	0	0	0	0.674489	0	0.748753	1.52722	3.40065	0	0.249584	0.805683	1.53487
AC008536.3	6.78997	0	0	5.25835	0	0	11.4133	1.13355	0	3.48512	11.5115	0	1.54626	0	8.99347	0	0	4.49252	7.82054	0.37785	0	4.49533	1.67713	3.83717
AC008537.2	1.93999	10.0325	0	3.15501	10.7854	19.7894	5.70664	2.2671	0	3.48512	9.2092	0	10.8238	5.34038	6.91805	9.44285	0.902715	10.4825	3.60055	7.69499	6.59645	5.8002	7.91726	5.15076
AC008537.3	12.6099	0	0	2.10334	0	4.24058	4.27998	0	0	0	0	0	9.27756	0	0	9.44285	11.7353	27.7039	6.33109	0	1.41353	9.23462	6.24014	3.91176
AC008543.1	0	0	0	0	0	0	0	9.06841	0	1.74256	0.767433	0	0	0	0	1.34898	0	0	0	3.0228	0	0	1.03051	0.255811
AC008543.2	0	1.00325	0	0	0	0	0	0	0	0	0	0	1.54626	0	0	0	0	0.748753	0	0.334416	0	0.249584	0.51542	0
AC008543.3	4.84998	10.0325	0	0	3.59513	0	2.85332	3.40065	0	0	7.67433	0	0	0	0	1.34898	5.41629	0	2.56777	5.67609	0	0	0.449659	4.36354
AC008543.4	0	0	0	0	0	0	0	0	0	0	6.9069	0	0	0	0	0	0	0	0	0	0	0	0	2.3023
AC008549.2	0	0	0	0	0	0	0	0	0	0	0.767433	0	0	0	0	0	0	0	0	0	0	0	0	0.255811
AC008549.3	0	0	0	0	1.19838	0	1.42666	1.13355	0	0	0	1.2384	0.77313	0	0.691805	0	1.80543	0	0.475554	0.777309	0	0.643402	0.25771	0.60181
AC008550.1	0	0	0	0	0	0	0	0	0	0.87128	0	0	1.54626	0	0	0	0	0	0	0	0	0	0.805847	0
AC008551.1	2.90999	0	0	0	0	0	2.85332	0	0	0	0	0	0	0	0	8.09387	0	0.748753	1.9211	0	0	0.249584	2.69796	0
AC008554.1	0	0	0	0	0	0	0	0	0	0	0	0	0	0	0	0.674489	0	0	0	0	0	0	0.22483	0
AC008555.1	46.5598	93.3021	216.082	8.41336	0	5.6541	11.4133	82.7492	186.645	16.5543	0	0	0	0	8.30166	10.7918	35.2059	9.73379	22.1288	58.6838	136.127	6.01182	9.11538	11.7353
AC008555.2	352.108	325.052	337.749	230.316	190.542	274.224	261.079	296.99	183.351	295.364	292.392	721.987	208.745	305.292	332.758	292.728	281.647	420.05	281.168	270.862	265.108	491.599	265.612	293.11
AC008555.3	0	0	0	1.05167	0	0	0	0	0	0	0	0	0	0	0	0	0	0	0.350557	0	0	0	0	0
AC008555.4	7.75996	0	0	16.8267	0	0	5.70664	7.93486	0	6.09896	9.2092	0	8.50443	32.9323	15.2197	2.02347	0	7.48753	10.0978	2.64495	0	7.56908	5.54229	14.0472
AC008555.5	1621.83	1638.3	1649.81	1274.62	1203.17	1478.55	1349.62	1681.06	1246.13	1720.78	1502.63	2561.01	1562.5	1666.2	1874.79	1581	1371.22	2374.29	1415.36	1507.51	1458.16	2270.03	1621.43	1513.35
AC008555.8	15.5199	6.01949	0	32.6018	321.165	59.3681	42.7998	78.215	94.4202	32.2374	29.1625	0	21.6476	100.577	57.4198	14.8388	12.638	20.9651	30.3072	135.133	51.2628	26.1283	22.9079	47.4592
AC008560.1	314.279	450.458	209.268	372.291	270.833	424.058	369.505	531.636	659.844	499.243	533.366	388.858	404.347	380.057	577.657	505.867	475.731	625.957	352.025	417.642	431.057	530.824	469.819	463.051
AC008567.1	0	0	0	0	0	1.41353	0	0	0	0	0.767433	364.09	0	0	0	4.72142	0	0	0	0	0.471175	121.363	1.57381	0.255811
AC008567.3	43.6498	35.1137	4.86671	25.2401	0	80.571	31.3865	29.4723	85.637	47.0491	7.67433	0	20.8745	14.241	5.53444	30.352	32.4977	16.4726	33.4255	21.5287	57.0249	7.33567	32.7585	18.1377
AC008569.2	5.81997	11.0357	1.94668	15.7751	32.3562	203.548	34.2399	36.2736	63.6788	0	31.4648	0	21.6476	29.3721	10.3771	60.704	22.5679	17.9701	18.6116	26.5552	89.7244	9.44905	27.4506	27.8016
AC008575.1	0	0	0	0	0	0	0	0	0	0	0	92.88	0	0	0	0	0	0	0	0	0	30.96	0	0
AC008575.2	1.93999	2.0065	0	0	0	0	0	0	1.09791	0	3.83717	0	0	0	4.84264	0.674489	1.80543	1.49751	0.646664	0.668832	0.36597	2.11338	0.22483	1.88087
AC008591.1	0	0	0	0	0	0	0	0	0	0	0	0	0	0	0	0.674489	0	0	0	0	0	0	0.22483	0
AC008592.1	0	0	0	0	0	0	0	0	0	0	0	0	0	1.78013	0	0	5.41629	0	0	0	0	0	0	2.39881
AC008592.2	0	0	0	0	0	0	1.42666	1.13355	10.9791	0	0	0	0	0	0	0	0	0	0.475554	0.37785	3.6597	0	0	0
AC008592.3	27.1599	39.1267	0	21.0334	69.5059	9.89468	32.8132	60.0782	42.8185	38.3363	16.1161	141.178	22.4208	60.5243	22.1378	41.8183	57.7738	44.1764	27.0022	56.2369	17.5711	69.1639	34.1918	44.8047
AC008592.4	0	4.01299	0	0	0	0	0	0	0	0	0	0	0	0	0	0	0	0	0	1.33766	0	0	0	0
AC008601.1	0	0	0	0	0	0	0	0	0	0	0	0	0	0	0	0	0.902715	0	0	0	0	0	0	0.300905
AC008608.1	0	0	0	0	0	12.7217	0	0	0	0	0	0	0	0	2.07542	1.34898	0	0	0	0	4.24058	0.691805	0.449659	0
AC008608.2	48.4998	21.0682	9.73341	51.5319	5.99189	0	28.5332	41.9414	16.4686	66.2173	48.3483	128.794	45.6147	50.7336	26.2886	19.5602	46.0385	33.6939	42.855	23.0005	8.73402	62.9254	43.7974	48.3734
AC008609.1	0	0	0	0	0	0	0	7.93486	0	0	0	0	0	0	0	0	0	0	0	2.64495	0	0	0	0
AC008610.1	19.3999	2.0065	10.7068	19.9817	0	29.684	15.6933	17.0033	16.4686	4.3564	6.9069	0	40.2028	24.0317	14.5279	18.8857	7.22172	16.4726	18.3583	6.33659	18.9531	10.3335	21.1483	12.7201
AC008622.2	0	0	12.6534	0	0	4.24058	1.42666	0	0	0	0	0	0	0	0.691805	0	0	0.748753	0.475554	0	5.63134	0.480186	0	0
AC008626.2	0	0	0	0	0	0	0	0	0	0	0	0	0	0	0	0	0	0.748753	0	0	0	0.249584	0	0
AC008629.1	5.81997	3.00974	0	9.46504	0	31.0976	2.85332	0	3.29373	0.87128	0	22.2912	12.3701	0	2.76722	4.72142	17.1516	11.98	6.04611	1.00325	11.4638	12.3462	5.9876	5.71719
AC008629.3	0	0	0	0	0	0	0	1.13355	0	0	0	0	0	0	0	0	0	0	0	0.37785	0	0	0	0
AC008635.1	0	4.01299	0	1.05167	5.99189	8.48116	2.85332	3.40065	0	1.74256	6.13947	0	3.09252	1.78013	2.76722	0	3.61086	0	1.30166	4.46851	2.82705	0.922407	1.61169	3.84348
AC008641.1	2.90999	5.01624	0	1.05167	9.58702	0	0	0	0	0	0.767433	0	2.31939	4.45031	4.15083	0	0	0	1.32055	4.86775	0	1.38361	0.77313	1.73925
AC008649.1	0	0	0	0	0	9.89468	0	0	0	0	0	0	0	0	0	0	0	0	0	0	3.29823	0	0	0
AC008649.2	9.69995	3.00974	0	2.10334	3.59513	0	1.42666	1.13355	3.29373	0	0	0	1.54626	0.890063	5.53444	6.74489	0.902715	1.49751	4.40999	2.57948	1.09791	2.34398	2.76372	0.597593
AC008652.1	0	0	0	0	0	0	0	0	0	0	0	0	0	0	0	2.02347	0	0	0	0	0	0	0.674489	0
AC008655.2	0.969995	0	6.81339	2.10334	0	0	1.42666	0	0	2.61384	7.67433	0	1.54626	0	3.45903	3.37245	0	0	1.5	0	2.27113	1.15301	2.51085	2.55811
AC008659.1	13.5799	28.0909	0	0	0	0	0	0	0	5.22768	0	0	0	0	0	0	0	0	4.52665	9.36365	0	0	1.74256	0
AC008663.2	0.969995	0	0	3.15501	0	0	8.55997	1.13355	0	0	30.6973	0	0	0	12.4525	0	7.22172	2.24626	4.22832	0.37785	0	4.89958	0	12.6397
AC008667.1	0	0	0	0	0	2.82705	1.42666	0	4.39164	0	0	0	0	0	0	0	0	0	0.475554	0	2.40623	0	0	0
AC008669.1	16.4899	0	0	0	10.7854	0	4.27998	2.2671	0	6.09896	12.2789	0	0	0	10.3771	4.72142	16.2489	5.99002	6.9233	4.35083	0	5.4557	3.60679	9.50927
AC008676.1	54.3197	92.2988	139.188	52.5835	0	33.9246	38.5199	123.557	65.8746	42.6927	112.813	0	78.8593	85.446	45.6591	44.5163	111.937	42.6789	48.4744	71.952	79.6623	29.446	55.3561	103.398
AC008676.2	42.6798	19.0617	2.92002	16.8267	0	9.89468	7.13331	22.671	0	3.48512	14.5812	0	27.0596	15.1311	6.22625	47.2142	9.02715	10.4825	22.2133	13.9109	4.27157	5.56959	25.9196	12.9131
AC008677.2	0	0	0.973341	0	0	0	0	0	0	0	0	0	0	0	0	0	0	0.748753	0	0	0.324447	0.249584	0	0
AC008677.3	0	0	0	0	0	0	0	0	0	0	0	0	0	0.890063	0	0	0	0	0	0	0	0	0	0.296688
AC008680.1	0	0	0	2.10334	0	0	0	0	1.09791	0	1.53487	0	0	11.5708	0	0	9.92986	0	0.701114	0	0.36597	0	0	7.67852
AC008687.4	1.93999	8.02598	0	13.6717	0	5.6541	0	3.40065	0	0	6.13947	3.7152	3.86565	0	6.91805	0	6.319	0	5.2039	3.80888	1.8847	3.54442	1.28855	4.15282
AC008691.1	16.4899	0	0	13.6717	0	0	0	0	0	4.3564	13.8138	0	0	8.01057	20.0623	12.8153	0	5.24127	10.0539	0	0	8.43454	5.7239	7.27479
AC008694.2	0	0	0	0	0	0	0	0	0	13.9405	0.767433	0	0	0	0	0	0	0	0	0	0	0	4.64683	0.255811
AC008696.2	0	10.0325	0	0	0	0	0	0	0	0	0	0	0	0	0	0	0	0	0	3.34416	0	0	0	0
AC008716.1	0	0	0	0	0	0	0	0	0	0	0	0	0	0	0	0	0.902715	0	0	0	0	0	0	0.300905
AC008725.1	0	0	0	0	0	0	0	0	0	0	0	1.2384	0.77313	0	0	0	0	0	0	0	0	0.4128	0.25771	0
AC008731.1	0	12.039	0.973341	4.20668	1.19838	4.24058	0	24.9381	9.88119	4.3564	4.6046	340.56	3.09252	2.67019	0.691805	2.02347	8.12443	0.748753	1.40223	12.7252	5.0317	114	3.15746	5.13307
AC008734.2	9.69995	0	0	2.10334	0	0	0	0	4.39164	0	0	1.2384	0	0	0	0	0	0	3.93443	0	1.46388	0.4128	0	0
AC008735.1	3.87998	0	56.4538	4.20668	0	9.89468	1.42666	1.13355	2.19582	5.22768	6.13947	0	10.0507	0	4.84264	5.39591	0.902715	0.748753	3.17111	0.37785	22.8481	1.8638	6.89143	2.34739
AC008735.2	3.87998	4.01299	12.6534	22.0851	9.58702	18.3758	12.84	4.53421	2.19582	23.5246	29.1625	0	16.2357	23.1416	5.53444	15.5133	22.5679	4.49252	12.935	6.04474	11.075	3.34232	18.4245	24.9573
AC008735.3	0	0	0	0	0	0	0	0	0	0	3.83717	0	0	0	0	0	0	0	0	0	0	0	0	1.27906
AC008735.4	0	0	0	1.05167	0	0	0	0	0	0.87128	0	0	0	0	2.76722	0	0	0	0.350557	0	0	0.922407	0.290427	0
AC008736.1	45.5898	34.1104	93.4408	46.2735	46.7367	111.669	21.3999	80.4821	107.595	22.6533	40.674	0	25.5133	27.592	20.0623	25.6306	35.2059	15.7238	37.7544	53.7764	104.235	11.9287	24.5991	34.4906
AC008736.2	0	0	0	0	0	0	0	0	8.78328	0	0	0	0	0	0	0	3.61086	0	0	0	2.92776	0	0	1.20362
AC008737.1	3.87998	6.01949	0	8.41336	0	4.24058	0	0	0	0	2.3023	0	0	0	2.76722	1.34898	0	0	4.09778	2.0065	1.41353	0.922407	0.449659	0.767433
AC008737.3	0	0	0	0	0	0	0	0	0	0	0	0	0	0.890063	0	0	0	0	0	0	0	0	0	0.296688
AC008738.4	0	0	0	0	0	0	0	0	0	0	0	2.4768	0	0	0	0	0	0	0	0	0	0.8256	0	0
AC008738.6	0	0	0	0	0	0	0	0	0	0.87128	0	0	0	0	0	0	0	0	0	0	0	0	0.290427	0
AC008739.3	0	0	0	0	0	0	4.27998	9.06841	0	9.58408	0	0	0	0	0	0	0	2.24626	1.42666	3.0228	0	0.748753	3.19469	0
AC008739.5	0	4.01299	0	0	0	4.24058	11.4133	0	0	0	0	1.2384	0	0	0	0	5.41629	14.2263	3.80443	1.33766	1.41353	5.1549	0	1.80543
AC008740.1	2.90999	0	0	0	0	0	0	0	0	1.74256	0	2.4768	0	0	0	0	0	0	0.969995	0	0	0.8256	0.580853	0
AC008740.2	0	0	0	0	0	0	1.42666	0	0	0	0	0	0	0	0	0	0	0	0.475554	0	0	0	0	0
AC008741.2	3.87998	7.02274	28.2269	11.5684	0	35.3381	11.4133	3.40065	0	9.58408	21.4881	0	64.9429	40.0528	4.84264	16.1877	0	33.6939	8.95388	3.47446	21.1883	12.8455	30.2382	20.5137
AC008747.1	5.81997	2.0065	0	9.46504	0	2.82705	7.13331	0	9.88119	4.3564	0	0	7.7313	0	3.45903	2.69796	0.902715	0.748753	7.47277	0.668832	4.23608	1.40259	4.92855	0.300905
AC008750.1	0	0	0	0	0	0	1.42666	0	0	0	0	0	0	0	0	0	0	0	0.475554	0	0	0	0	0
AC008750.3	0	0	0	0	0	0	0	0	0	0	0	1.2384	0	0	0	0	0	0	0	0	0	0.4128	0	0
AC008750.5	0	0	0	0	0	0	0	0	0	0	4.6046	11.1456	0	0	4.84264	2.02347	0	0	0	0	0	5.32941	0.674489	1.53487
AC008751.1	0	0	0	0	0	0	0	3.40065	0	0	0	0	0	0	1.38361	0	0	0	0	1.13355	0	0.461203	0	0
AC008752.1	0	0	0	0	0	0	0	0	0	0	0	0	5.41191	0	0	0	0	0	0	0	0	0	1.80397	0
AC008752.2	4.84998	12.039	0	0	0	0	2.85332	17.0033	6.58746	0	0	0	0.77313	0	0	0	0	0	2.56777	9.68075	2.19582	0	0.25771	0
AC008752.3	24.2499	4.01299	85.654	0	0	4.24058	0	0	0	3.48512	0	0	10.0507	10.6808	6.22625	0	0	4.49252	8.0833	1.33766	29.9649	3.57292	4.51194	3.56025
AC008753.1	0	0	0	1.05167	1.19838	0	0	0	0	0	0.767433	0	0	1.78013	0.691805	0	0	2.24626	0.350557	0.399459	0	0.979354	0	0.849186
AC008753.3	0	0	0	0	0	1.41353	0	0	0	0	0	0	0	0	0	0	0	0	0	0	0.471175	0	0	0
AC008758.2	0	0	18.4935	0	0	0	2.85332	2.2671	0	0.87128	0	0	0	0	0	6.0704	0	0	0.951107	0.755701	6.16449	0	2.31389	0
AC008758.4	0	11.0357	0	0	0	0	2.85332	0	0	1.74256	0	0	0	0	0	0.674489	0	4.49252	0.951107	3.67858	0	1.49751	0.805683	0
AC008758.6	5.81997	8.02598	7.78673	4.20668	0	7.06763	11.4133	5.66776	6.58746	7.84152	4.6046	0	14.6895	13.3509	4.84264	14.1643	4.51357	5.99002	7.14665	4.56458	7.14727	3.61089	12.2318	7.48971
AC008759.2	0	0	0	0	0	0	0	0	16.4686	0	0	0	0	0	0	0	0	0	0	0	5.48955	0	0	0
AC008760.1	17.4599	17.0552	15.5735	13.6717	4.79351	39.5787	18.5466	10.202	17.5666	7.84152	34.5345	0	53.346	32.9323	21.446	12.1408	23.4706	16.4726	16.5594	10.6836	24.2396	12.6395	24.4428	30.3125
AC008763.1	17.4599	48.1559	17.5201	26.2918	22.7692	55.1275	39.9465	47.6092	37.3289	61.8609	32.9996	492.883	21.6476	66.7547	38.0493	23.6071	32.4977	43.4277	27.8994	39.5114	36.6589	191.453	35.7052	44.084
AC008763.2	3.87998	0	0	0	0	0	0	0	0	1.74256	1.53487	0	0	0	0	0	0	3.74376	1.29333	0	0	1.24792	0.580853	0.511622
AC008764.1	0	0	16.5468	0	13.1821	0	0	0	1.09791	2.61384	1.53487	0	3.86565	0	2.07542	0	0.902715	0	0	4.39405	5.88157	0.691805	2.15983	0.812527
AC008764.10	49.4698	74.2404	4.86671	16.8267	0	1.41353	5.70664	6.80131	60.385	8.7128	65.2318	0	19.3283	29.3721	30.4394	20.9092	18.0543	20.9651	24.001	27.0139	22.2218	17.1348	16.3167	37.5527
AC008764.2	0	0	0	0	0	5.6541	5.70664	1.13355	9.88119	0	7.67433	0	0	0	0	0	19.8597	0	1.90221	0.37785	5.17843	0	0	9.17802
AC008764.4	0	0	0	0	0	0	0	0	4.39164	0	0	0	0	0	0	0.674489	0	0	0	0	1.46388	0	0.22483	0
AC008764.6	17.4599	18.0585	22.3868	49.4285	191.74	56.541	28.5332	68.0131	60.385	24.3958	28.395	216.72	61.8504	97.0169	36.6657	63.402	85.7579	44.1764	31.8072	92.604	46.4376	99.1874	49.8827	70.3899
AC008764.8	206.609	200.65	51.5871	139.872	29.9594	60.7816	243.959	287.922	247.03	129.821	138.138	0	238.897	102.357	186.096	236.071	287.966	122.047	196.813	172.844	119.799	102.714	201.596	176.154
AC008764.9	37.8298	39.1267	152.815	59.9452	99.4653	138.526	112.706	6.80131	49.4059	58.3757	33.7671	0	67.2623	17.8013	35.9739	34.3989	0	30.6989	70.1604	48.4644	113.582	22.2242	53.3457	17.1894
AC008770.1	348.228	360.166	158.655	173.526	137.813	251.608	309.585	319.661	155.903	395.561	298.531	159.754	340.177	222.516	240.748	551.732	381.848	298.004	277.113	272.547	188.722	232.835	429.157	300.965
AC008770.3	0	3.00974	14.6001	0	0	0	0	0	0	1.74256	0	0	0	0	0.691805	4.72142	0	0	0	1.00325	4.86671	0.230602	2.15466	0
AC008770.4	2.90999	0	0	1.05167	0	0	0	0	4.39164	0	0	4.9536	0	0	0	4.04694	1.80543	0	1.32055	0	1.46388	1.6512	1.34898	0.60181
AC008771.1	21.3399	5.01624	0	7.36169	71.9026	0	15.6933	3.40065	0	11.3266	20.7207	1.2384	5.41191	21.3615	31.823	22.9326	25.276	15.7238	14.7983	26.7732	0	16.2617	13.2237	22.4527
AC008780.1	0	0	0	0	0	0	0	0	0	6.09896	0	0	0	0	0	0	0	0	0	0	0	0	2.03299	0
AC008780.2	0	0	0	0	1.19838	0	0	0	0	2.61384	0	0	0	0	0	0	0	0	0	0.399459	0	0	0.87128	0
AC008781.1	0	0	0	2.10334	1.19838	2.82705	0	0	3.29373	4.3564	0.767433	0	0	6.23044	0	2.02347	0	0.748753	0.701114	0.399459	2.04026	0.249584	2.12662	2.33262
AC008781.2	38.7998	0	247.229	10.5167	134.218	49.4734	2.85332	36.2736	214.092	2.61384	40.674	0	1.54626	14.241	0	41.1438	9.92986	8.98503	17.3899	56.8306	170.265	2.99501	15.1013	21.6149
AC008781.3	0.969995	6.01949	0	0	0	0	0	0	0	0	0	0	0	0	0	0	0.902715	0	0.323332	2.0065	0	0	0	0.300905
AC008785.1	0	0	0	0	0	0	0	0	0	0	0	321.984	0	0	0	0	0	0	0	0	0	107.328	0	0
AC008799.1	0	0	0	0	0	0	0	0	0	1.74256	0	0	0	0	0	0	0	0	0	0	0	0	0.580853	0
AC008799.2	0	2.0065	0	1.05167	0	0	0	14.7362	0	0	10.7441	0	0	0	0	0	12.638	0	0.350557	5.58089	0	0	0	7.79402
AC008802.1	2.90999	0	0	0	0	0	0	2.2671	1.09791	0	0	3.7152	0	0	0.691805	0	0	0	0.969995	0.755701	0.36597	1.469	0	0
AC008806.1	0	0	0	0	0	0	9.98663	1.13355	0	0	0	0	0	0	0	0	0	0	3.32888	0.37785	0	0	0	0
AC008813.1	0	0	0	1.05167	0	0	0	1.13355	16.4686	0.87128	0	0	0	0	0	0.674489	0	0	0.350557	0.37785	5.48955	0	0.515256	0
AC008817.1	0	0	0	0	0	0	1.42666	0	0	0	0	0	0	0	0	0	0	0	0.475554	0	0	0	0	0
AC008825.1	0	0	0	0	0	0	0	0	0	0	0	0	1.54626	0	0	0	0	0	0	0	0	0	0.51542	0
AC008825.2	0	0	0	0	0	0	0	0	0	0	3.83717	0	2.31939	8.90063	0	0	0	0	0	0	0	0	0.77313	4.24593
AC008833.1	1.93999	0	0	0	0	0	0	0	0	0	0	1.2384	0	0	0	0	0	0	0.646664	0	0	0.4128	0	0
AC008840.1	0	16.052	0	0	0	22.6164	0	22.671	0	0	0	0	1.54626	0	0	0	0	0	0	12.9077	7.53881	0	0.51542	0
AC008850.1	6.78997	11.0357	0.973341	1.05167	0	0	0	9.06841	2.19582	0	5.37203	0	5.41191	0	1.38361	12.8153	0.902715	15.7238	2.61388	6.70138	1.05639	5.70247	6.07574	2.09158
AC008852.1	0	0	0	0	0	0	0	0	0	0.87128	0	0	0	0	0	0	0	0	0	0	0	0	0.290427	0
AC008868.1	0	0	0	0	0	0	1.42666	0	0	5.22768	0	0	0	0	0.691805	0	0	0	0.475554	0	0	0.230602	1.74256	0
AC008869.1	0	0	0	0	0	0	0	0	0	2.61384	0	0	0	0	0	0	0	0	0	0	0	0	0.87128	0
AC008870.2	0	0	36.0136	2.10334	0	0	7.13331	3.40065	0	0	2.3023	0	19.3283	6.23044	4.84264	10.7918	0	5.24127	3.07888	1.13355	12.0045	3.3613	10.04	2.84425
AC008870.3	0	0	0	0	0	0	0	1.13355	0	0	0	0	0	0	0.691805	0	0	0	0	0.37785	0	0.230602	0	0
AC008870.4	0	0	0	0	0	0	0	7.93486	0	0	0	0	0	0	0	1.34898	0	0	0	2.64495	0	0	0.449659	0
AC008871.1	0	0	7.78673	1.05167	0	9.89468	1.42666	4.53421	0	0	0	0	0	0.890063	0	0	0	0	0.826111	1.5114	5.8938	0	0	0.296688
AC008875.1	0	17.0552	0	10.5167	0	0	24.2532	21.5375	14.2728	9.58408	10.7441	0	14.6895	0	0	14.1643	0	15.7238	11.59	12.8642	4.75761	5.24127	12.8126	3.58135
AC008883.1	0	0	0	1.05167	0	0	0	0	0	0	0.767433	0	0	0	0	0	0	0	0.350557	0	0	0	0	0.255811
AC008885.2	0	0	0.973341	0	0	0	0	0	0	0	0	0	0	0	0	0	0	0	0	0	0.324447	0	0	0
AC008892.1	0	0	0	1.05167	26.3643	5.6541	21.3999	0	0	9.58408	0	0	7.7313	0	0	0	2.70814	3.74376	7.48386	8.7881	1.8847	1.24792	5.77179	0.902715
AC008894.1	7.75996	0	0.973341	0	0	0	0	3.40065	29.6436	0.87128	3.06973	0	1.54626	7.1205	0.691805	0	4.51357	2.24626	2.58665	1.13355	10.2056	0.979354	0.805847	4.90127
AC008894.2	57.2297	32.1039	141.134	55.7385	0	94.7062	34.2399	14.7362	159.197	37.465	35.3019	0	79.6324	15.1311	35.9739	42.4928	30.6923	18.7188	49.0694	15.6134	131.679	18.2309	53.1967	27.0418
AC008894.3	15.5199	2.0065	72.0273	24.1884	5.99189	62.1951	24.2532	22.671	21.9582	14.8118	37.6042	0	35.564	55.1839	11.7607	5.39591	13.5407	15.7238	21.3205	10.2231	52.0602	9.1615	18.5906	35.443
AC008895.1	20.3699	15.0487	0	8.41336	164.178	15.5488	27.1066	107.687	5.48955	0	53.7203	0	1.54626	64.9746	21.446	13.4898	26.1787	2.24626	18.6299	95.6379	7.01278	7.89741	5.01201	48.2912
AC008897.1	0	0	0	1.05167	0	0	0	4.53421	0	0	0	0	3.09252	0	1.38361	0	0	0	0.350557	1.5114	0	0.461203	1.03084	0
AC008897.2	7.75996	2.0065	3.89336	8.41336	0	2.82705	2.85332	9.06841	0	13.9405	5.37203	0	10.0507	0	4.84264	2.69796	0.902715	5.24127	6.34222	3.69164	2.24014	3.3613	8.89637	2.09158
AC008897.3	0	4.01299	0	1.05167	0	0	1.42666	0	0	0	0	0	0	0	0	0	0	0	0.826111	1.33766	0	0	0	0
AC008906.1	52.3798	76.2469	55.4804	25.2401	0	42.4058	19.9733	37.4072	107.595	32.2374	29.9299	0	17.782	14.241	11.0689	18.2112	40.6222	12.7288	32.531	37.8847	68.4938	7.93256	22.7435	28.2644
AC008906.2	4.84998	10.0325	32.1203	8.41336	0	29.684	12.84	0	16.4686	14.8118	43.7437	0	0.77313	46.2833	2.07542	11.4663	0	13.4775	8.7011	3.34416	26.091	5.18432	9.01707	30.009
AC008915.1	9.69995	0	34.0669	1.05167	0	0	0	5.66776	0	0	2.3023	0	2.31939	0	1.38361	0	21.6652	2.24626	3.58387	1.88925	11.3556	1.20996	0.77313	7.98915
AC008915.2	9.69995	5.01624	33.0936	7.36169	0	19.7894	1.42666	11.3355	7.68537	5.22768	23.7904	0	5.41191	2.67019	10.3771	9.44285	11.7353	17.9701	6.16277	5.45058	20.1894	9.44905	6.69415	12.732
AC008937.1	0.969995	5.01624	0	1.05167	0	8.48116	0	0	0	0	0.767433	0	0	0	0	0	0	3.74376	0.673889	1.67208	2.82705	1.24792	0	0.255811
AC008937.2	9.69995	7.02274	6.81339	1.05167	16.7773	1.41353	0	3.40065	6.58746	6.97024	1.53487	1.2384	3.86565	0	4.84264	28.3285	1.80543	0	3.58387	9.06689	4.93812	2.02701	13.0548	1.11343
AC008937.3	0.969995	3.00974	29.2002	2.10334	0	0	5.70664	7.93486	0	0	3.83717	0	0	0	0	2.69796	0	0	2.92666	3.6482	9.73341	0	0.899319	1.27906
AC008938.1	0	0	0	0	0	0	0	0	0	0	0	4.9536	0	0.890063	0	0	0	0	0	0	0	1.6512	0	0.296688
AC008940.1	0	0	0	0	0	0	0	0	0	13.0692	0	2.4768	0.77313	0	0	6.74489	0	0	0	0	0	0.8256	6.86241	0
AC008945.1	1.93999	0	0.973341	0	0	0	0	1.13355	1.09791	7.84152	0	0	0	0	6.22625	0	0	2.24626	0.646664	0.37785	0.690417	2.82417	2.61384	0
AC008946.1	5.81997	5.01624	0.973341	0	0	0	28.5332	26.0717	63.6788	8.7128	7.67433	0	0	2.67019	2.07542	53.9591	22.5679	34.4426	11.4511	10.3626	21.5507	12.1727	20.8906	10.9708
AC008953.1	9.69995	7.02274	0	0	0	0	8.55997	2.2671	3.29373	6.97024	1.53487	0	0	0	0	0	0.902715	0	6.08664	3.09661	1.09791	0	2.32341	0.812527
AC008957.1	2.90999	22.0715	0	5.25835	0	0	11.4133	15.8697	0	20.9107	0	0	15.4626	0	4.84264	9.44285	0	17.2213	6.52721	12.6471	0	7.35465	15.2721	0
AC008958.1	0	4.01299	0	0	0	0	0	0	6.58746	0	5.37203	0	0	0	0	4.04694	0	2.24626	0	1.33766	2.19582	0.748753	1.34898	1.79068
AC008966.1	50.4398	42.1364	0	12.62	0	0	9.98663	7.93486	8.78328	0	0	1.2384	23.1939	37.3826	5.53444	32.3755	39.7195	6.73877	24.3488	16.6904	2.92776	4.50387	18.5231	25.7007
AC008966.2	5.81997	14.0455	0	0	0	0	8.55997	0	0	7.84152	0	0	4.63878	0	0	10.7918	3.61086	7.48753	4.79331	4.68182	0	2.49584	7.75738	1.20362
AC008969.1	84.3896	116.377	245.282	65.2036	245.667	89.0521	107	208.573	218.484	29.6235	59.8598	0	85.8174	42.723	39.4329	41.1438	45.1357	143.012	85.5309	190.206	184.273	60.8149	52.1949	49.2395
AC008972.2	0	1.00325	11.6801	0	0	1.41353	0	0	0	0	4.6046	0	0	0	0	0	0	0	0	0.334416	4.36454	0	0	1.53487
AC008982.2	169.749	96.3118	140.161	181.939	230.088	175.277	104.146	164.365	149.316	174.256	235.602	28.4832	176.274	203.824	105.846	127.478	86.6606	106.323	151.945	163.588	154.918	80.2174	159.336	175.362
AC008985.1	6.78997	0	0	1.05167	0	0	8.55997	1.13355	0	0	3.06973	0	0	15.1311	5.53444	0.674489	10.8326	27.7039	5.4672	0.37785	0	11.0794	0.22483	9.67779
AC008993.3	0	0	0	0	0	0	0	0	0	0	0	0	0	0	0	0	2.70814	0	0	0	0	0	0	0.902715
AC009005.1	27.1599	18.0585	15.5735	38.9118	0	15.5488	4.27998	6.80131	8.78328	23.5246	20.7207	127.555	20.1014	13.3509	20.0623	8.09387	5.41629	9.73379	23.4506	8.28659	13.3018	52.4505	17.2399	13.1626
AC009019.1	0	0	0	0	0	0	1.42666	0	0	0	0	0	0	0	0	0	0	0	0.475554	0	0	0	0	0
AC009021.2	0	0	0	0	0	0	0	0	0	0.87128	0	0	0	0	0	0	2.70814	0	0	0	0	0	0.290427	0.902715
AC009022.1	0	5.01624	0	0	0	0	0	1.13355	3.29373	0	0	0	0	0	0	6.0704	0.902715	0	0	2.04993	1.09791	0	2.02347	0.300905
AC009027.1	0	0	0	0	0	0	0	3.40065	0	1.74256	0	0	0	0	0	5.39591	0	0.748753	0	1.13355	0	0.249584	2.37949	0
AC009032.1	19.3999	17.0552	0	0	0	0	0	18.1368	6.58746	0	16.1161	0	0	0	0.691805	2.02347	0	13.4775	6.46664	11.7307	2.19582	4.72312	0.674489	5.37203
AC009035.1	0	0	0	0	0	1.41353	0	0	0	0	0	0	0	0	0	0	0	0	0	0	0.471175	0	0	0
AC009041.1	90.2096	0	0	98.857	260.048	4.24058	85.5997	0	0	81.029	203.37	385.142	88.91	194.034	96.8527	73.5193	86.6606	56.9052	91.5554	86.6826	1.41353	179.633	81.1528	161.355
AC009041.2	542.227	87.2826	10.7068	481.665	687.868	62.1951	707.624	154.163	18.6645	1254.64	1226.36	491.645	679.581	2411.18	620.549	762.173	1085.97	704.576	577.172	309.771	30.5221	605.59	898.799	1574.5
AC009041.4	7.75996	6.01949	0	13.6717	0	24.0299	12.84	10.202	0	4.3564	7.67433	0	30.9252	1.78013	11.0689	1.34898	6.319	2.24626	11.4239	5.40715	8.00998	4.43838	12.2102	5.25782
AC009053.1	183.329	234.76	153.788	119.89	116.243	69.2628	169.773	113.355	266.792	149.86	75.9759	105.264	170.862	55.1839	69.1805	151.086	87.5633	72.629	157.664	154.786	163.281	82.3578	157.269	72.9077
AC009053.2	32.9798	30.0974	0	16.8267	0	19.7894	32.8132	30.6059	43.9164	31.3661	20.7207	0	32.4715	32.0423	24.2132	22.2581	47.8439	42.6789	27.5399	20.2344	21.2353	22.2974	28.6986	33.5356
AC009054.1	3.87998	0	0	0	0	2.82705	0	0	0	0	0	0	2.31939	2.67019	1.38361	0	0	1.49751	1.29333	0	0.942351	0.960372	0.77313	0.890063
AC009054.2	1.93999	14.0455	0	5.25835	0	0	4.27998	0	0	3.48512	2.3023	0	2.31939	0	2.76722	2.02347	5.41629	4.49252	3.82611	4.68182	0	2.41991	2.60933	2.57286
AC009055.2	0	0	0	2.10334	0	0	0	0	0	0	0	0	0	0	0	0	0	0	0.701114	0	0	0	0	0
AC009060.1	0	0	0	0	0	0	0	1.13355	0	0.87128	0	0	0	0	0	0	0	0	0	0.37785	0	0	0.290427	0
AC009061.2	72.7497	30.0974	36.0136	29.4468	0	67.8492	41.3732	12.4691	18.6645	79.2865	46.8134	0	44.8415	32.0423	54.6526	59.355	34.3032	61.3977	47.8565	14.1888	40.8424	38.6834	61.161	37.7196
AC009065.2	0	0	0	0	0	0	0	0	0	0	0	0	0.77313	0	0	0	0	0	0	0	0	0	0.25771	0
AC009065.3	0	5.01624	7.78673	0	16.7773	0	0	0	0	0.87128	0.767433	0	0	0	1.38361	10.7918	0	2.24626	0	7.26451	2.59558	1.20996	3.8877	0.255811
AC009065.4	14.5499	26.0845	36.0136	21.0334	0	5.6541	5.70664	0	7.68537	36.5938	27.6276	0	2.31939	16.9112	12.4525	3.37245	30.6923	14.9751	13.7633	8.69482	16.451	9.14252	14.0952	25.077
AC009065.5	0	0	0	0	0	0	0	0	0	0	0	0	1.54626	0	0	1.34898	0	0	0	0	0	0	0.96508	0
AC009065.8	5.81997	0	6.81339	5.25835	0	38.1652	12.84	6.80131	13.1749	4.3564	6.13947	0	16.2357	8.90063	2.76722	4.04694	5.41629	2.99501	7.97276	2.2671	19.3845	1.92074	8.21302	6.81879
AC009075.1	0	0	0	0	0	0	0	0	0	0	0	0	0	0	0.691805	0	0	0	0	0	0	0.230602	0	0
AC009078.1	0	0	0	0	0	0	0	0	0	0	0	0	0	0	0.691805	0	0	0	0	0	0	0.230602	0	0
AC009078.3	0	0	0	0	0	0	0	0	1.09791	16.5543	0	0	0	26.7019	0	10.7918	0	0	0	0	0.36597	0	9.11538	8.90063
AC009081.1	0	1.00325	0	0	0	0	0	0	0	0	0	0	0	0	0	0	0	0	0	0.334416	0	0	0	0
AC009084.2	9.69995	0	59.3738	7.36169	0	0	0	0	0	0	3.83717	0	0	0	0	8.76836	0.902715	0.748753	5.68722	0	19.7913	0.249584	2.92279	1.57996
AC009086.3	15.5199	34.1104	23.3602	30.4984	70.7042	11.3082	19.9733	30.6059	16.4686	33.1086	57.5575	0	10.8238	7.1205	18.6787	35.0734	32.4977	16.4726	21.9972	45.1402	17.0457	11.7171	26.3353	32.3919
AC009087.1	0	2.0065	0	0	0	0	1.42666	0	0	0.87128	11.5115	0	0.77313	0	4.15083	0	0	0	0.475554	0.668832	0	1.38361	0.548137	3.83717
AC009088.1	31.0399	34.1104	0	14.7234	0	0	15.6933	22.671	50.5039	23.5246	9.97663	159.754	5.41191	76.5454	13.8361	12.1408	18.957	0	20.4855	18.9272	16.8346	57.8632	13.6924	35.1597
AC009090.1	19.3999	23.0747	65.2139	13.6717	0	73.5034	19.9733	21.5375	42.8185	3.48512	4.6046	0	23.1939	22.2516	14.5279	8.76836	11.7353	11.98	17.6816	14.8707	60.5119	8.83598	11.8158	12.8638
AC009090.2	0	0	0	0	0	0	0	0	0	2.61384	6.9069	0	0	0	0	0	0	4.49252	0	0	0	1.49751	0.87128	2.3023
AC009090.3	50.4398	27.0877	60.3472	18.9301	0	103.187	24.2532	27.2052	58.1892	24.3958	22.2556	0	34.0177	37.3826	34.5903	31.0265	17.1516	20.2163	31.2077	18.0976	73.9079	18.2689	29.8134	25.5966
AC009090.4	0	0	0	3.15501	0	0	2.85332	0	45.0143	2.61384	0	7.4304	1.54626	26.7019	10.3771	0	0	20.2163	2.00278	0	15.0048	12.6746	1.3867	8.90063
AC009090.5	0	2.0065	0	1.05167	0	0	0	0	0	0	0	0	1.54626	7.1205	1.38361	0	0	0.748753	0.350557	0.668832	0	0.710788	0.51542	2.3735
AC009093.1	0	0	0	1.05167	0	0	11.4133	0	43.9164	0	13.8138	0	0	0	0	2.69796	0	5.99002	4.15499	0	14.6388	1.99667	0.899319	4.6046
AC009093.2	18.4299	33.1072	80.7873	6.31002	35.9513	33.9246	4.27998	11.3355	9.88119	5.22768	34.5345	0	1.54626	0	18.6787	4.04694	36.1086	35.1914	9.67331	26.798	41.531	17.9567	3.60696	23.5477
AC009093.3	5.81997	0	37.9603	13.6717	0	26.857	1.42666	5.66776	37.3289	16.5543	0.767433	0	6.95817	0	4.15083	19.5602	15.3462	3.74376	6.97278	1.88925	34.0487	2.63153	14.3576	5.3712
AC009093.4	7.75996	0	0	0	0	0	0	3.40065	5.48955	0.87128	0	0	0	0	0.691805	2.02347	0	2.99501	2.58665	1.13355	1.82985	1.22894	0.964916	0
AC009093.5	0	0	0	0	0	0	0	6.80131	0	0	5.37203	0	0	0	0	0	0	0	0	2.2671	0	0	0	1.79068
AC009093.6	16.4899	0	0	2.10334	0	0	2.85332	1.13355	6.58746	18.2969	5.37203	0	3.86565	0	6.91805	5.39591	0	2.24626	7.14886	0.37785	2.19582	3.05477	9.18615	1.79068
AC009093.7	0	0	0	0	0	7.06763	1.42666	0	0	0	7.67433	0	0	0	0	9.44285	17.1516	4.49252	0.475554	0	2.35588	1.49751	3.14762	8.27531
AC009094.1	0	0	0	0	0	0	0	0	1.09791	0	0	0	0	0	0.691805	0	0	0	0	0	0.36597	0.230602	0	0
AC009095.1	3.87998	36.1169	0	12.62	17.9757	131.458	4.27998	20.4039	16.4686	32.2374	20.7207	0	12.3701	8.90063	0	27.6541	15.3462	5.24127	6.92667	24.8322	49.3089	1.74709	24.0872	14.9892
AC009097.1	0	2.0065	0	0	0	0	0	0	0	0	0	16.0992	0	0	0.691805	0	0	0	0	0.668832	0	5.597	0	0
AC009097.3	0	23.0747	0	0	0	0	1.42666	0	0	0	0	0	0	0	0	0	0	0	0.475554	7.69157	0	0	0	0
AC009097.4	9.69995	0	2.92002	2.10334	0	0	4.27998	2.2671	10.9791	2.61384	14.5812	69.3504	0	0	0.691805	2.02347	0	2.24626	5.36109	0.755701	4.63304	24.0962	1.54577	4.86041
AC009102.2	0	0	0	2.10334	0	0	0	0	0	0	0	0	0	0	0	0	0	0	0.701114	0	0	0	0	0
AC009102.3	0	0	0	0	0	0	0	0	0	0	12.2789	0	0	16.0211	0	0	0	0	0	0	0	0	0	9.43335
AC009104.1	0	0	0	0	0	0	0	0	0	0	0	0	0	0	0	1.34898	0	0	0	0	0	0	0.449659	0
AC009107.1	0	0	1.94668	0	0	0	0	0	0	0	0	0	0	0	0	0	0.902715	0	0	0	0.648894	0	0	0.300905
AC009107.2	3.87998	10.0325	0	2.10334	0	0	4.27998	4.53421	9.88119	0.87128	0	0	0.77313	0	1.38361	7.41938	6.319	2.24626	3.4211	4.85556	3.29373	1.20996	3.02126	2.10633
AC009108.1	0	0	0	0	0	0	0	0	0	0	0	0	0	0	0	0.674489	0	0	0	0	0	0	0.22483	0
AC009108.2	0	0	0	0	0	0	0	0	0	0	0	0	0	1.78013	0	0	0	0	0	0	0	0	0	0.593375
AC009108.3	10.6699	0	0.973341	1.05167	0	4.24058	0	0	0	1.74256	0	0	0	0	16.6033	0	0.902715	0	3.90721	0	1.73797	5.53444	0.580853	0.300905
AC009108.4	0	0	0	0	0	0	0	0	0	1.74256	0	0	0	0	0	0	0	0	0	0	0	0	0.580853	0
AC009113.1	157.139	164.533	199.535	51.5319	0	66.4357	128.4	143.961	10.9791	87.128	164.231	0	110.558	129.949	137.669	0.674489	23.4706	75.624	112.357	102.831	92.3166	71.0977	66.12	105.883
AC009117.1	0	0	0	0	0	0	0	0	0	0	0.767433	0	0	0	0	0	0	0	0	0	0	0	0	0.255811
AC009117.2	0.969995	0	0	0	0	0	0	0	0	0	0	0	0	0	0	0	0	0	0.323332	0	0	0	0	0
AC009118.2	0	0	0	1.05167	0	0	1.42666	0	0	2.61384	1.53487	0	0	0	0	0	3.61086	0	0.826111	0	0	0	0.87128	1.71524
AC009118.3	15.5199	6.01949	1.94668	6.31002	51.5302	18.3758	14.2666	1.13355	2.19582	16.5543	32.9996	0	20.1014	22.2516	20.0623	2.02347	2.70814	9.73379	12.0322	19.5611	7.50611	9.93204	12.8931	19.3198
AC009119.1	0	0	0	0	0	0	2.85332	4.53421	0	0	0	0	0	0	0	0	0	0.748753	0.951107	1.5114	0	0.249584	0	0
AC009119.2	17.4599	22.0715	1.94668	10.5167	0	0	7.13331	28.3388	0	0.87128	66.7667	0	6.95817	24.0317	4.15083	13.4898	9.02715	28.4526	11.7033	16.8034	0.648894	10.8678	7.10641	33.2752
AC009119.3	0.969995	0	0	2.10334	0	0	0	0	0	2.61384	0.767433	0	3.09252	0	3.45903	0	0	2.24626	1.02445	0	0	1.90176	1.90212	0.255811
AC009120.1	14.5499	10.0325	31.1469	4.20668	0	11.3082	11.4133	3.40065	1.09791	0	5.37203	0	3.86565	8.90063	11.7607	19.5602	0	14.9751	10.0566	4.47771	14.5177	8.91191	7.80861	4.75755
AC009120.2	32.0098	51.1657	52.5604	41.0152	15.5789	202.134	65.6264	123.557	147.12	62.7321	62.9295	180.806	74.2205	52.5137	39.4329	214.488	92.9796	56.1565	46.2171	63.4339	133.938	92.1319	117.147	69.4743
AC009120.4	12.6099	28.0909	80.7873	3.15501	64.7124	0	8.55997	15.8697	21.9582	3.48512	15.3487	0	6.18504	0	3.45903	22.9326	23.4706	15.7238	8.10831	36.2243	34.2485	6.39428	10.8676	12.9398
AC009120.5	0	0	0	0	0	0	4.27998	0	0	7.84152	13.8138	0	2.31939	2.67019	0	0	0	0	1.42666	0	0	0	3.38697	5.49466
AC009120.6	3.87998	0	0	3.15501	1.19838	0	5.70664	9.06841	2.19582	7.84152	9.97663	0	5.41191	0	2.07542	2.69796	0	7.48753	4.24721	3.42226	0.73194	3.18765	5.31713	3.32554
AC009120.7	13.5799	0	4.86671	0	0	0	0	0	0	3.48512	3.83717	0	0	3.56025	0	6.74489	0	9.73379	4.52665	0	1.62224	3.2446	3.41	2.46581
AC009121.1	0	0	0	0	0	0	1.42666	0	0	0.87128	0	1.2384	0	0	0	0	0	0	0.475554	0	0	0.4128	0.290427	0
AC009121.2	0	0	0	0	0	0	0	0	0	0	0	2.4768	0	0	0	0	0	0	0	0	0	0.8256	0	0
AC009123.1	6.78997	1.00325	0	3.15501	0	0	5.70664	1.13355	0	0	0	0	0	0	0	5.39591	0	0	5.21721	0.712266	0	0	1.79864	0
AC009126.1	134.829	171.555	71.0539	127.252	406.25	118.736	243.959	209.707	132.847	180.355	103.603	0	177.82	142.41	199.932	286.658	222.068	214.143	168.68	262.504	107.546	138.025	214.944	156.027
AC009127.2	0	0	0	3.15501	0	0	2.85332	0	1.09791	0.87128	0.767433	0	0	0	0.691805	0	0	0	2.00278	0	0.36597	0.230602	0.290427	0.255811
AC009127.3	0	0	0	0	0	0	0	1.13355	0	0	0	0	0	0	0	0	0	0	0	0.37785	0	0	0	0
AC009133.1	93.1196	213.692	449.684	149.337	260.048	189.412	162.639	149.629	171.274	114.138	202.602	0	157.719	159.321	109.997	151.086	163.391	106.323	135.032	207.789	270.123	72.1066	140.981	175.105
AC009133.3	343.378	324.049	673.552	238.729	319.967	521.591	158.359	252.782	232.757	323.245	249.416	404.957	459.239	314.192	268.42	234.722	226.581	249.335	246.822	298.933	475.967	307.571	339.069	263.396
AC009135.2	0	0	0	2.10334	0	0	0	0	0	0	0	0	0	0	0	0	0	0	0.701114	0	0	0	0	0
AC009135.3	0	0	0	0	0	0	0	0	0	0	0	91.6416	0	0	0	0	0	0	0	0	0	30.5472	0	0
AC009137.2	0	9.02923	9.73341	1.05167	0	15.5488	2.85332	0	9.88119	4.3564	16.1161	0	3.86565	7.1205	11.7607	2.02347	0	2.24626	1.30166	3.00974	11.7211	4.66898	3.41517	7.74553
AC009142.1	0	0	0	1.05167	1.19838	0	0	0	0	0	0	0	0	0	0	0	0	0	0.350557	0.399459	0	0	0	0
AC009145.1	0	0	0	6.31002	0	8.48116	2.85332	0	0	4.3564	0	0	0.77313	0	0	6.74489	0	2.24626	3.05445	0	2.82705	0.748753	3.95814	0
AC009145.2	0	3.00974	0	3.15501	0	0	0	0	0	0	0	7.4304	0	0	0	0	0	0	1.05167	1.00325	0	2.4768	0	0
AC009145.3	0	0	0	0	5.99189	0	0	0	0	0	0	0	0	0	0	0	0	0	0	1.9973	0	0	0	0
AC009145.4	0	14.0455	0	17.8784	0	14.1353	5.70664	0	20.8603	10.4554	36.0694	120.125	15.4626	6.23044	0	22.2581	0	1.49751	7.86168	4.68182	11.6652	40.5408	16.0587	14.0999
AC009148.1	0	8.02598	0	0	0	0	0	0	0	9.58408	0	0	19.3283	0	0	0	0	0	0	2.67533	0	0	9.63744	0
AC009152.1	5.81997	36.1169	64.2405	15.7751	0	26.857	8.55997	10.202	74.6579	6.09896	3.83717	0	13.9163	15.1311	0.691805	39.7949	31.595	3.74376	10.0517	15.4396	55.2518	1.47852	19.9367	16.8544
AC009153.1	5.81997	9.02923	0	3.15501	0	0	0	3.40065	13.1749	4.3564	13.0464	0	2.31939	1.78013	5.53444	31.0265	18.957	2.99501	2.99166	4.1433	4.39164	2.84315	12.5674	11.2612
AC009154.1	0	0	0	0	0	0	0	2.2671	0	0	0	0	0	0	0	0	0	0	0	0.755701	0	0	0	0
AC009158.1	0	0	0	0	0	0	0	0	0	0.87128	0	0	1.54626	0	0	0	0	0	0	0	0	0	0.805847	0
AC009159.1	0	0	0	3.15501	0	29.684	0	0	10.9791	0	0	0	0	0	0	0	7.22172	5.24127	1.05167	0	13.5544	1.74709	0	2.40724
AC009159.2	0	0	0	0	0	0	0	0	0	0.87128	0	0	0	0	0	0	0	0	0	0	0	0	0.290427	0
AC009159.3	10.6699	25.0812	0	2.10334	0	0	7.13331	90.6841	8.78328	16.5543	34.5345	0	14.6895	0	20.7542	23.6071	31.595	27.7039	6.63553	38.5884	2.92776	16.1527	18.2836	22.0432
AC009159.4	0	6.01949	0	0	0	0	0	0	0	1.74256	9.2092	0	0	17.8013	0	0	0	0	0	2.0065	0	0	0.580853	9.00349
AC009163.3	0	0	96.3608	0	0	24.0299	4.27998	0	0	0	0	0	0	0	0	4.72142	0	0	1.42666	0	40.1302	0	1.57381	0
AC009163.5	6.78997	3.00974	2.92002	3.15501	28.761	2.82705	0	0	4.39164	8.7128	0.767433	0	2.31939	0	1.38361	5.39591	0	0	3.31499	10.5903	3.37957	0.461203	5.47603	0.255811
AC009163.6	3.87998	0	0	5.25835	0	0	0	0	0	0.87128	0	0	0	0	0	0	0	0	3.04611	0	0	0	0.290427	0
AC009163.7	50.4398	44.1429	0	15.7751	0	0	11.4133	11.3355	24.154	13.9405	18.4184	0	31.6983	8.90063	26.9804	74.8683	0.902715	7.48753	25.876	18.4928	8.05134	11.4893	40.169	9.40725
AC009166.2	0	0	0	0	0	0	0	0	0	4.3564	0	0	0	0	0	0	0	0	0	0	0	0	1.45213	0
AC009171.2	8.72996	0	0	2.10334	0	0	0	0	0	2.61384	0	89.1648	0	0	0.691805	0	0	0	3.6111	0	0	29.9522	0.87128	0
AC009185.1	7.75996	12.039	8.76007	7.36169	2.39675	4.24058	4.27998	9.06841	16.4686	16.5543	10.7441	45.8208	3.09252	8.90063	12.4525	8.09387	0.902715	12.7288	6.46721	7.83471	9.8231	23.6674	9.2469	6.84914
AC009220.1	0	13.0422	0	0	0	1.41353	0	0	0	0	0	2.4768	0	0	0	0	0	0	0	4.34741	0.471175	0.8256	0	0
AC009226.1	0.969995	8.02598	62.2938	13.6717	10.7854	46.6464	5.70664	14.7362	29.6436	30.4948	19.1858	0	6.95817	14.241	13.1443	30.352	10.8326	8.23628	6.78279	11.1825	46.1946	7.12686	22.6017	14.7531
AC009228.1	6.78997	0	2.92002	3.15501	1.19838	5.6541	0	10.202	1.09791	0	3.83717	0	3.86565	8.90063	0	5.39591	0	7.48753	3.31499	3.80011	3.22401	2.49584	3.08719	4.24593
AC009229.1	0	0	0	0	0	0	0	0	0	0	0	2.4768	0	0	0	0	0	0	0	0	0	0.8256	0	0
AC009229.2	0	1.00325	0	0	0	0	0	0	0	0	0	0	0	0	0	0	0	0	0	0.334416	0	0	0	0
AC009229.4	0.969995	0	0	0	0	0	0	0	0	0	0	0	0	0	0	0	0	0	0.323332	0	0	0	0	0
AC009237.14	4.84998	8.02598	0	0	0	0	0	2.2671	0	3.48512	1.53487	0	6.18504	0	6.22625	4.72142	0	17.9701	1.61666	3.43103	0	8.06544	4.79719	0.511622
AC009237.3	0	0	0	0	13.1821	0	0	0	0	16.5543	0	0	13.1432	0	0.691805	0	9.92986	0	0	4.39405	0	0.230602	9.89918	3.30995
AC009244.1	1.93999	1.00325	0.973341	0	0	1.41353	2.85332	2.2671	1.09791	0.87128	1.53487	2.4768	0.77313	0.890063	1.38361	0	0.902715	0	1.59777	1.09012	1.16159	1.2868	0.548137	1.10921
AC009245.1	2.90999	3.00974	6.81339	1.05167	2.39675	1.41353	7.13331	9.06841	5.48955	1.74256	0	1.2384	1.54626	4.45031	2.07542	4.04694	1.80543	4.49252	3.69832	4.82497	4.57215	2.60211	2.44525	2.08525
AC009248.2	0	0	0	0	0	0	0	10.202	0	0	0	0	0	0	0	0	0	0	0	3.40065	0	0	0	0
AC009262.1	0	0	0	0	0	0	7.13331	0	0	0	0	0	0	0	0	0	0	0	2.37777	0	0	0	0	0
AC009264.1	0	0	0	0	0	0	0	0	0	0	0	0	0	0	0	0	2.70814	0	0	0	0	0	0	0.902715
AC009268.1	0	0	0	5.25835	11.9838	0	5.70664	0	0	0	0	0	0	0	0	0	0	0	3.655	3.99459	0	0	0	0
AC009268.2	0	5.01624	0	4.20668	0	0	1.42666	0	1.09791	4.3564	0	0	1.54626	0	0.691805	0	0	7.48753	1.87778	1.67208	0.36597	2.72644	1.96755	0
AC009269.1	0	0	0.973341	0	0	0	0	0	0	0	0	0	0	0	0	0	0	0	0	0	0.324447	0	0	0
AC009275.1	7.75996	10.0325	0	5.25835	0	0	7.13331	0	0	1.74256	11.5115	0	0	0	0.691805	0.674489	0	0	6.71721	3.34416	0	0.230602	0.805683	3.83717
AC009276.1	0	0	0	0	0	0	0	0	0	0	0	0	0	0	0	0.674489	1.80543	0	0	0	0	0	0.22483	0.60181
AC009283.1	85.3596	33.1072	175.201	30.4984	0	48.0599	41.3732	30.6059	60.385	49.6629	77.5107	315.792	14.6895	85.446	33.8984	39.1204	17.1516	70.3828	52.4104	21.2377	94.5488	140.024	34.4909	60.0361
AC009292.1	0	0	0	7.36169	0	0	0	0	0	6.09896	0	0	0	0	0	25.6306	0	27.7039	2.4539	0	0	9.23462	10.5765	0
AC009292.2	0	0	0	0	0	0	0	3.40065	0	0	2.3023	0	1.54626	0	0	0.674489	0	0	0	1.13355	0	0	0.74025	0.767433
AC009299.1	1.93999	0	0	0	0	0	0	0	0	0.87128	2.3023	0	0	0	0	0	0	0.748753	0.646664	0	0	0.249584	0.290427	0.767433
AC009299.2	0.969995	1.00325	0.973341	3.15501	0	5.6541	0	2.2671	1.09791	0	1.53487	0	2.31939	9.79069	2.76722	0	5.41629	0.748753	1.375	1.09012	2.57512	1.17199	0.77313	5.58062
AC009299.3	1.93999	6.01949	32.1203	6.31002	10.7854	2.82705	18.5466	6.80131	9.88119	1.74256	8.44176	0	21.6476	8.90063	16.6033	13.4898	1.80543	25.4576	8.9322	7.86873	14.9428	14.0203	12.2933	6.38261
AC009302.1	0.969995	1.00325	0.973341	1.05167	1.19838	1.41353	2.85332	3.40065	3.29373	0	0	1.2384	0.77313	0.890063	0	0.674489	0	0.748753	1.625	1.86743	1.89353	0.662384	0.48254	0.296688
AC009303.1	0	0	0	1.05167	0	0	2.85332	0	0	0	0	0	0	0	0	0	0	2.99501	1.30166	0	0	0.998337	0	0
AC009303.2	32.0098	42.1364	0	21.0334	0	18.3758	15.6933	32.873	59.2871	34.8512	9.2092	0	86.5906	47.1733	6.22625	39.1204	13.5407	23.2113	22.9122	25.0031	25.8877	9.81253	53.5207	23.3078
AC009303.3	0	0	0	0	0	0	0	0	0	0	2.3023	0	0	0	0	0	0	0	0	0	0	0	0	0.767433
AC009303.4	162.959	170.552	72.0273	159.854	0	66.4357	149.799	124.691	47.2101	189.939	79.0456	224.15	144.575	10.6808	130.751	135.572	64.0928	88.3528	157.538	98.4143	61.891	147.751	156.696	51.273
AC009309.1	50.4398	40.1299	0	30.4984	23.9675	42.4058	38.5199	27.2052	0	51.4055	49.1157	0	20.1014	47.1733	26.2886	37.7714	44.233	37.4376	39.8194	30.4342	14.1353	21.2421	36.4261	46.8407
AC009312.1	1.93999	9.02923	0	7.36169	0	2.82705	1.42666	6.80131	0	13.9405	5.37203	0	0	4.45031	6.91805	0	1.80543	0	3.57612	5.27685	0.942351	2.30602	4.64683	3.87593
AC009313.1	0	0	0	6.31002	0	7.06763	0	3.40065	0	0	0	0	0	0.890063	1.38361	0	0	6.73877	2.10334	1.13355	2.35588	2.70746	0	0.296688
AC009313.2	0	0	0	0	0	0	0	10.202	0	0	0	0	0	0	0	0	0	0	0	3.40065	0	0	0	0
AC009314.1	0	7.02274	0	0	0	0	0	0	0	0	0	0	0	0	0	5.39591	0	0	0	2.34091	0	0	1.79864	0
AC009318.1	33.9498	100.325	0	37.8601	0	0	62.7731	17.0033	16.4686	48.7917	6.13947	16.0992	43.2953	19.5814	54.6526	49.2377	37.0113	33.6939	44.861	39.1094	5.48955	34.8152	47.1082	20.9107
AC009318.2	9.69995	0	0	2.10334	0	0	5.70664	0	0	0	5.37203	0	8.50443	0	4.15083	16.1877	9.92986	0	5.83665	0	0	1.38361	8.23072	5.10063
AC009318.3	15.5199	0	0	0	0	0	7.13331	11.3355	0	0	0	0	5.41191	16.0211	1.38361	21.5837	0	3.74376	7.55108	3.7785	0	1.70912	8.99852	5.34038
AC009318.4	11.6399	12.039	0	3.15501	0	5.6541	18.5466	4.53421	0	16.5543	16.1161	0	5.41191	13.3509	8.99347	10.1173	27.0814	12.7288	11.1139	5.52439	1.8847	7.24075	10.6945	18.8495
AC009336.1	0	0	0	0	0	0	0	0	2.19582	0	0	0	0	0	0	0	0	0	0	0	0.73194	0	0	0
AC009336.3	0	0	0	0	0	0	0	0	1.09791	0	0	0	0	0	0	0	0	0	0	0	0.36597	0	0	0
AC009362.1	0	0	0	1.05167	0	0	0	1.13355	0	0	0	0	0.77313	0.890063	0	8.76836	0	0.748753	0.350557	0.37785	0	0.249584	3.1805	0.296688
AC009365.2	0	0	0	0	0	0	0	1.13355	0	0.87128	0	0	0	0	0	4.04694	0	0	0	0.37785	0	0	1.6394	0
AC009396.2	0	0	0	0	0	0	0	0	0	0.87128	0	0	0	0	0	0	0	0.748753	0	0	0	0.249584	0.290427	0
AC009403.1	194.969	251.815	36.0136	161.957	170.17	159.728	98.4396	181.368	185.547	239.602	209.509	0	235.805	143.3	222.761	162.552	111.937	125.79	151.789	201.118	127.096	116.184	212.653	154.915
AC009404.1	32.0098	21.0682	76.894	41.0152	0	25.4435	62.7731	20.4039	50.5039	47.0491	25.3253	6.192	12.3701	20.4714	1.38361	95.7775	147.143	23.9601	45.266	13.824	50.9471	10.5119	51.7322	64.3131
AC009413.1	0	0	0	0	0	0	0	0	0	0	0	0	0	0.890063	0	3.37245	0	0	0	0	0	0	1.12415	0.296688
AC009414.1	0	0	0	1.05167	0	0	0	0	0	0	0	0	0	0	0	0	0	0	0.350557	0	0	0	0	0
AC009414.2	0	0	0	0	0	0	0	0	0	0	0	0	0	0	0	0	0	4.49252	0	0	0	1.49751	0	0
AC009435.1	0	0	0	0	0	0	0	0	0	0	0	8.6688	0	0	0	0	0	0	0	0	0	2.8896	0	0
AC009446.1	0	0	0	0	0	0	0	0	0	0	0	284.832	0	0	0	0	0	0	0	0	0	94.944	0	0
AC009464.1	0	0	2.92002	8.41336	0	0	5.70664	0	0	1.74256	9.97663	0	0	0	2.07542	0	0	0	4.70667	0	0.973341	0.691805	0.580853	3.32554
AC009474.1	0	0	0	0	0	0	0	0	0	0	0	3.7152	0	0	0	0	0	0	0	0	0	1.2384	0	0
AC009478.1	0	0	0	0	0	0	0	0	0	0	0	0	0	0	0	0	0.902715	0	0	0	0	0	0	0.300905
AC009480.1	0	0	1.94668	4.20668	1.19838	1.41353	0	1.13355	0	0	0	0	0	0	0	0	0	1.49751	1.40223	0.777309	1.12007	0.499168	0	0
AC009486.1	7.75996	24.078	0	4.20668	0	0	0	0	1.09791	4.3564	0	0	2.31939	0	4.15083	0	2.70814	1.49751	3.98888	8.02598	0.36597	1.88278	2.22526	0.902715
AC009487.2	0.969995	0	2.92002	9.46504	1.19838	7.06763	8.55997	10.202	13.1749	3.48512	1.53487	0	7.7313	0.890063	2.76722	11.4663	6.319	3.74376	6.33167	3.80011	7.72086	2.17033	7.56091	2.91464
AC009487.4	0	0	0	0	0	0	2.85332	0	0	0	0	0	0	0	0	0	0	0	0.951107	0	0	0	0	0
AC009495.1	0	0	0	0	0	0	0	3.40065	0	0	0	0	0	0	0	0.674489	0	1.49751	0	1.13355	0	0.499168	0.22483	0
AC009495.2	0	0	0	0	0	0	1.42666	0	0	0	0	0	0	0	0	0	0	0	0.475554	0	0	0	0	0
AC009495.3	6.78997	5.01624	0	17.8784	0	5.6541	18.5466	32.873	6.58746	0	18.4184	0	1.54626	0.890063	11.0689	10.7918	9.02715	8.23628	14.405	12.6297	4.08052	6.43505	4.1127	9.4452
AC009501.1	3.87998	4.01299	0	1.05167	0	9.89468	5.70664	4.53421	0	0.87128	9.97663	0	4.63878	9.79069	2.76722	10.7918	0	0	3.5461	2.84907	3.29823	0.922407	5.43396	6.58911
AC009502.1	0	0	0	0	0	0	0	0	0	1.74256	0	13.6224	0	0	0	0	0	0	0	0	0	4.5408	0.580853	0
AC009502.2	0	0	0	0	0	0	0	0	0	3.48512	0	0	0	0	0	0.674489	0	0	0	0	0	0	1.38654	0
AC009505.1	0	0	0	0	0	0	0	0	0	0	0	0	0	0	0	0	0	1.49751	0	0	0	0.499168	0	0
AC009506.1	6.78997	40.1299	3.89336	0	0	36.7517	5.70664	17.0033	75.7558	0	0	0	0	0.890063	0.691805	0	0	1.49751	4.16554	19.0444	38.8003	0.72977	0	0.296688
AC009509.1	0	0	0	0	0	0	0	0	4.39164	0.87128	0.767433	0	0	0	0	0	0	3.74376	0	0	1.46388	1.24792	0.290427	0.255811
AC009509.4	0	0	0	0	0	0	0	0	0	0	0	154.8	0	0	0	0	0	0	0	0	0	51.6	0	0
AC009511.2	0	0	0	2.10334	0	4.24058	0	1.13355	2.19582	0.87128	1.53487	0	0.77313	0	4.15083	3.37245	0	2.99501	0.701114	0.37785	2.14547	2.38195	1.67229	0.511622
AC009518.2	0	0	0	0	0	0	1.42666	0	0	0	0	0	0	0	0.691805	0	0	0	0.475554	0	0	0.230602	0	0
AC009531.1	0.969995	0	0	0	0	0	0	0	0	0	0	0	0	0	0	0	0	0	0.323332	0	0	0	0	0
AC009533.1	46.5598	52.1689	77.8673	93.5987	192.939	130.044	172.626	64.6124	158.099	61.8609	51.418	2.4768	87.3637	67.6448	89.2429	160.528	164.294	113.062	104.261	103.24	122.004	68.2604	103.251	94.4523
AC009533.2	0	0	0	0	0	0	0	0	0	0	0.767433	0	0	0	0	0	0	0.748753	0	0	0	0.249584	0	0.255811
AC009541.1	0	0	0	16.8267	0	0	0	0	0	0	0	0	0	0	0.691805	0	0	0	5.60891	0	0	0.230602	0	0
AC009542.1	2.90999	1.00325	5.84005	8.41336	0	31.0976	0	6.80131	13.1749	10.4554	3.06973	0	0.77313	16.9112	5.53444	20.2347	0	0	3.77445	2.60152	16.7042	1.84481	10.4877	6.66031
AC009549.1	7.75996	0	0	12.62	0	0	1.42666	37.4072	46.1122	0.87128	0.767433	2.4768	0	0	0	0	0	0	7.26889	12.4691	15.3707	0.8256	0.290427	0.255811
AC009554.1	15.5199	1.00325	0	10.5167	0	8.48116	0	0	15.3707	0	3.83717	0	3.86565	4.45031	5.53444	23.6071	0	0	8.67888	0.334416	7.95063	1.84481	9.15759	2.76249
AC009560.1	2.90999	13.0422	0	6.31002	0	0	8.55997	17.0033	0	10.4554	9.2092	0	6.18504	8.01057	7.60986	4.04694	13.5407	20.9651	5.92666	10.0152	0	9.52498	6.89578	10.2535
AC009563.1	0	0	0	0	0	0	1.42666	3.40065	0	0	1.53487	0	0	0	0	2.02347	5.41629	0	0.475554	1.13355	0	0	0.674489	2.31705
AC009570.1	5.81997	7.02274	31.1469	7.36169	11.9838	0	12.84	6.80131	29.6436	0	9.97663	0	3.09252	38.2727	2.07542	7.41938	3.61086	10.4825	8.67387	8.6026	20.2635	4.18598	3.50397	17.2867
AC009630.1	5.81997	1.00325	0.973341	9.46504	11.9838	8.48116	1.42666	0	2.19582	2.61384	4.6046	0	6.95817	1.78013	3.45903	1.34898	7.22172	11.2313	5.57056	4.32901	3.88344	4.89677	3.64033	4.53548
AC009630.2	0	0	0	0	0	0	0	0	0	0	0	0	1.54626	0	0	0	0	0	0	0	0	0	0.51542	0
AC009652.1	0	0	0	0	0	0	8.55997	0	0	0	0	0	0	0	0	0	0	0	2.85332	0	0	0	0	0
AC009652.2	1.93999	0	0	0	0	0	0	0	0	0	0	0	0	0	0	0	0	0	0.646664	0	0	0	0	0
AC009656.1	0	8.02598	0	0	0	0	0	2.2671	0	0	0	0	0	0	0	0	0	0	0	3.43103	0	0	0	0
AC009660.1	0	0	0	0	0	0	0	0	0	10.4554	0	0	0	0	0	0	0	0	0	0	0	0	3.48512	0
AC009686.1	6.78997	8.02598	0	1.05167	2.39675	0	1.42666	6.80131	0	1.74256	1.53487	0	1.54626	8.90063	2.07542	2.69796	3.61086	2.99501	3.08943	5.74135	0	1.69014	1.99559	4.68212
AC009686.2	10.6699	9.02923	4.86671	10.5167	1.19838	0	17.1199	4.53421	0	2.61384	9.2092	0	1.54626	4.45031	7.60986	0.674489	15.3462	11.98	12.7689	4.92061	1.62224	6.52997	1.61153	9.66856
AC009690.1	12.6099	8.02598	3.89336	7.36169	7.19026	21.2029	7.13331	9.06841	12.077	10.4554	7.67433	234.058	4.63878	21.3615	14.5279	8.76836	8.12443	1.49751	9.03498	8.09489	12.3911	83.361	7.95417	12.3868
AC009690.2	9.69995	17.0552	3.89336	7.36169	26.3643	5.6541	18.5466	73.6808	38.4268	33.1086	39.1391	0	5.41191	17.8013	9.68527	64.0765	25.276	14.9751	11.8694	39.0334	15.9914	8.22011	34.199	27.4055
AC009704.1	0	0	0	0	0	0	0	0	1.09791	0	0	0	0	0	0	0.674489	0	0	0	0	0.36597	0	0.22483	0
AC009704.2	29.0999	23.0747	40.8803	17.8784	0	18.3758	12.84	10.202	21.9582	29.6235	18.4184	0	10.0507	0	17.2951	39.7949	42.4276	32.1964	19.9394	11.0922	27.0715	16.4972	26.4897	20.282
AC009712.1	0	0	0	1.05167	0	0	0	0	0	0	0	0	0	0	0	0	0	0	0.350557	0	0	0	0	0
AC009716.1	3.87998	3.00974	0	0	0	16.9623	0	32.873	18.6645	0	0	0	0	0	0	0	0	3.74376	1.29333	11.9609	11.8756	1.24792	0	0
AC009716.2	0	0	0	0	0	0	4.27998	0	0	0	2.3023	0	0	0	0	0	0.902715	0	1.42666	0	0	0	0	1.06834
AC009729.1	0	0	0	0	0	0	0	2.2671	0	0	0	0	0	0	0	0	0	0	0	0.755701	0	0	0	0
AC009754.1	9.69995	4.01299	0	9.46504	1.19838	0	0	0	0	2.61384	26.8602	0	6.95817	12.4609	0	2.69796	0	4.49252	6.38833	1.73712	0	1.49751	4.08999	13.107
AC009779.2	71.7797	36.1169	136.268	39.9635	0	171.037	42.7998	30.6059	248.128	17.4256	111.278	21.0528	17.782	64.9746	4.84264	12.8153	33.4005	63.644	51.5143	22.2409	185.144	29.8465	16.0076	69.8843
AC009779.3	19.3999	71.2306	66.1872	55.7385	55.1253	76.3304	41.3732	36.2736	85.637	62.7321	52.1855	0	25.5133	28.482	24.905	103.871	98.3959	85.3578	38.8372	54.2099	76.0515	36.7543	64.0389	59.6878
AC009779.7	2.90999	0	0	0	0	0	2.85332	0	0	4.3564	0	0	1.54626	0	0	0	0	0	1.9211	0	0	0	1.96755	0
AC009779.8	0	0	0	0	0	0	0	0	0	0	0	0	0	0.890063	0	0	0	0	0	0	0	0	0	0.296688
AC009784.1	0.969995	0	0	0	0	0	0	0	0	0	0	0	0	0	0	0	0	0	0.323332	0	0	0	0	0
AC009800.1	0	0	0	0	0	0	0	0	1.09791	0	0	0	0	0	0	0	0	0	0	0	0.36597	0	0	0
AC009803.1	0	0	0	0	0	0	0	0	0	0.87128	0	412.387	0	0	0	0	0	0	0	0	0	137.462	0.290427	0
AC009812.1	32.0098	45.1462	0	17.8784	9.58702	29.684	47.0798	65.746	13.1749	77.5439	19.9533	482.976	36.3371	32.9323	18.6787	61.3785	22.5679	71.8803	32.3227	40.1597	14.2863	191.178	58.4198	25.1512
AC009812.3	2.90999	0	102.201	0	0	11.3082	15.6933	24.9381	55.9934	7.84152	16.8835	0	0	0	0	6.74489	6.319	0	6.20109	8.31271	56.5008	0	4.86214	7.73418
AC009812.4	57.2297	73.2371	12.6534	27.3434	0	0	22.8266	156.43	187.743	0.87128	32.2322	0	11.597	0	17.9869	9.44285	48.7466	0	35.7999	76.5557	66.7987	5.99564	7.30369	26.9929
AC009831.1	60.1397	38.1234	0	75.7203	0	0	87.0263	36.2736	58.1892	72.3162	77.5107	622.915	43.2953	51.6237	32.5148	45.8653	21.6652	79.3678	74.2954	24.799	19.3964	244.933	53.8256	50.2665
AC009831.2	0.969995	0	0	0	0	0	0	0	0	1.74256	0	0	0	0	0	0	0	0	0.323332	0	0	0	0.580853	0
AC009831.4	250.259	91.2956	200.508	354.413	201.327	183.758	142.666	158.697	126.26	255.285	402.135	537.466	473.156	306.182	252.509	493.052	237.414	188.686	249.113	150.44	170.175	326.22	407.164	315.244
AC009831.5	0	0	0	0	0	0	0	0	0	0.87128	0	6.192	0	0	0	2.02347	0	0	0	0	0	2.064	0.964916	0
AC009878.1	0	0	0	0	0	0	0	0	0	0	0	0	0	0	0	0	0	0.748753	0	0	0	0.249584	0	0
AC009879.1	0	0	0	0	0	0	0	0	0	0	0	0	0	0	0	0.674489	0	0	0	0	0	0	0.22483	0
AC009884.1	0	0	0	0	0	0	0	12.4691	0	0	0	0	0	0	0	0	0	0	0	4.15635	0	0	0	0
AC009884.2	0	0	0	0	0	0	0	0	0	3.48512	0	0	0	0	0	0	0	0	0	0	0	0	1.16171	0
AC009902.2	1.93999	6.01949	0	2.10334	1.19838	0	0	0	1.09791	1.74256	2.3023	0	0.77313	0	0.691805	1.34898	0.902715	0	1.34778	2.40596	0.36597	0.230602	1.28822	1.06834
AC009902.3	0	6.01949	0	0	0	0	0	0	0	0	0	0	0	0	0	0	0	0	0	2.0065	0	0	0	0
AC009908.1	0	0	0	0	0	0	0	0	0	1.74256	0	0	0	0	0.691805	0	0	0	0	0	0	0.230602	0.580853	0
AC009927.1	0	0	0	0	0	0	4.27998	0	0	0	0	0	0	31.1522	0	0.674489	0	0	1.42666	0	0	0	0.22483	10.3841
AC009930.1	0	0	0	0	0	0	0	0	0	0	0	6.192	0	0	0	0	0	0	0	0	0	2.064	0	0
AC009948.1	190.119	175.568	491.537	175.629	74.2994	361.863	186.893	184.769	186.645	251.8	224.09	0	162.357	324.873	139.053	228.652	147.143	127.288	184.214	144.879	346.682	88.7803	214.27	232.035
AC009948.2	7.75996	1.00325	0.973341	2.10334	0	0	1.42666	1.13355	0	0	13.8138	0	11.597	1.78013	0	0.674489	1.80543	0	3.76332	0.712266	0.324447	0	4.09048	5.79978
AC009948.3	0	3.00974	0	0	41.9432	1.41353	7.13331	6.80131	0	0	5.37203	0	2.31939	15.1311	0	0	0	0	2.37777	17.2514	0.471175	0	0.77313	6.83437
AC009948.4	0.969995	17.0552	45.747	3.15501	13.1821	26.857	17.1199	20.4039	3.29373	15.683	9.2092	2.4768	1.54626	16.9112	7.60986	6.74489	6.319	4.49252	7.08165	16.8804	25.2993	4.85972	7.9914	10.8131
AC009948.5	0	0	0	0	0	0	0	13.6026	25.2519	0	0	0	3.09252	34.7125	6.22625	44.5163	0.902715	4.49252	0	4.53421	8.41731	3.57292	15.8696	11.8717
AC009949.1	0	0	6.81339	4.20668	0	0	14.2666	0	15.3707	0.87128	2.3023	0	2.31939	1.78013	0	0	0	0	6.15776	0	7.39471	0	1.06356	1.36081
AC009950.1	46.5598	23.0747	0	12.62	1.19838	8.48116	4.27998	5.66776	46.1122	43.564	42.9763	1.2384	28.6058	87.2262	39.4329	100.499	61.3846	31.4476	21.1533	9.98028	18.1978	24.0396	57.5562	63.8623
AC009951.1	2.90999	127.413	153.788	9.46504	190.542	48.0599	8.55997	70.2802	4.39164	0	9.2092	0	12.3701	0	2.76722	76.2173	8.12443	13.4775	6.97833	129.412	68.7465	5.41492	29.5291	5.77788
AC009955.2	0	0	0	0	0	0	0	0	0	0	0	0	0	0	0	0.674489	0	0	0	0	0	0	0.22483	0
AC009955.3	0	0	0	0	0	0	0	0	0	0	0	0	1.54626	0	0.691805	0	0	0	0	0	0	0.230602	0.51542	0
AC009961.1	85.3596	256.832	348.456	65.2036	133.02	66.4357	52.7865	130.358	111.987	87.128	116.65	560.995	62.6235	136.18	89.2429	82.2877	91.1742	72.629	67.7832	173.403	175.626	240.956	77.3464	114.668
AC009961.2	3.87998	2.0065	0	3.15501	0	0	4.27998	2.2671	5.48955	0	8.44176	0	3.09252	0.890063	6.22625	6.0704	5.41629	5.24127	3.77166	1.42453	1.82985	3.8225	3.05431	4.91604
AC009961.3	0	0	0	0	0	0	0	0	0	0	0	0	0	0	0	3.37245	0	0	0	0	0	0	1.12415	0
AC009962.1	0	0	0	1.05167	0	0	0	3.40065	0	5.22768	0	0	0	0	0	0	0	0	0.350557	1.13355	0	0	1.74256	0
AC009963.3	0	1.00325	0	0	0	0	0	0	0	0.87128	0.767433	0	0	0	0	0	0	0	0	0.334416	0	0	0.290427	0.255811
AC009965.1	0	0	0	0	0	0	5.70664	0	0	0	0	0	0	0	0	0	21.6652	0	1.90221	0	0	0	0	7.22172
AC009974.1	0	0	0	0	0	0	0	4.53421	0	0	0	0	0	0	0	0	0	0	0	1.5114	0	0	0	0
AC009977.1	1.93999	0	0	0	0	18.3758	0	0	0	1.74256	0	0	0	0	0	0	9.92986	2.99501	0.646664	0	6.12528	0.998337	0.580853	3.30995
AC009994.1	0	0	0	0	0	0	0	0	0	0	0	0	0	0	0	0	0	0.748753	0	0	0	0.249584	0	0
AC009996.1	7.75996	15.0487	0.973341	8.41336	11.9838	8.48116	9.98663	24.9381	12.077	20.0394	13.0464	104.026	1.54626	0	7.60986	22.2581	9.92986	5.24127	8.71999	17.3235	7.17717	38.9589	14.6146	7.65874
AC010082.1	0	1.00325	0	0	0	12.7217	0	0	0	0	0	0	0	0	0	0	0	0	0	0.334416	4.24058	0	0	0
AC010086.1	0	0	0	0	0	0	0	0	0	0	0	0	0	0	0.691805	0	0	0	0	0	0	0.230602	0	0
AC010087.1	0	4.01299	0	0	0	0	0	0	0	0	0	0	0	0	0	16.8622	0	0	0	1.33766	0	0	5.62074	0
AC010096.1	0.969995	0	0	0	0	0	0	0	0	0	0	0	0	0	0	0	0	0	0.323332	0	0	0	0	0
AC010099.1	0	0	0	0	0	0	0	2.2671	0	0	0	26.0064	0	0	0	0.674489	0	0	0	0.755701	0	8.6688	0.22483	0
AC010127.1	0	0	0	1.05167	0	9.89468	0	0	0	3.48512	0	0	0	0	0	0	0	0	0.350557	0	3.29823	0	1.16171	0
AC010132.3	6.78997	9.02923	0	5.25835	23.9675	16.9623	0	0	0	2.61384	0	0	0	0	0	0	0	1.49751	4.01611	10.9989	5.6541	0.499168	0.87128	0
AC010132.4	0	0	0	0	0	0	4.27998	0	0	0	0	0	0	0	0	20.2347	0	0	1.42666	0	0	0	6.74489	0
AC010136.1	0.969995	0	0	0	0	0	0	0	0	0	0	0	0	0	0	0	0	0	0.323332	0	0	0	0	0
AC010148.1	0	8.02598	0	0	0	28.2705	1.42666	1.13355	0	0	3.83717	102.787	2.31939	0	0	0	0	0	0.475554	3.05318	9.42351	34.2624	0.77313	1.27906
AC010149.1	0.969995	0	0	0	3.59513	0	0	0	0	7.84152	0	0	0	0	0	0	0	0	0.323332	1.19838	0	0	2.61384	0
AC010157.1	0	0	0	0	0	0	0	0	0	0.87128	0	0	0	0	0	0.674489	0	0	0	0	0	0	0.515256	0
AC010168.1	2.90999	0	0	0	0	0	0	1.13355	0	0	3.06973	0	0	0	0	0	0	0	0.969995	0.37785	0	0	0	1.02324
AC010168.2	151.319	112.364	0	76.772	1.19838	66.4357	184.039	206.306	218.484	115.009	190.323	17.3376	53.346	11.5708	103.079	135.572	81.2443	206.656	137.377	106.623	94.9733	109.024	101.309	94.3795
AC010173.1	0	0	0	0	0	0	0	0	7.68537	0	0	0	0	0	0	0	0.902715	0	0	0	2.56179	0	0	0.300905
AC010175.1	34.9198	165.536	39.907	70.4619	37.1497	16.9623	55.6398	102.02	20.8603	65.346	34.5345	0	25.5133	18.6913	8.99347	30.352	33.4005	20.9651	53.6739	101.568	25.9099	9.98618	40.4038	28.8754
AC010177.1	0	0	0	0	0	0	0	0	0	1.74256	0	0	0	0	0	0	0	0	0	0	0	0	0.580853	0
AC010182.1	0	0	0	0	0	0	0	0	0	0.87128	0	0	0	0	0	0	0	0	0	0	0	0	0.290427	0
AC010183.2	0	0	0	0	0	0	0	0	0	0	0	6.192	0	0	0	0	0	0	0	0	0	2.064	0	0
AC010186.1	6.78997	0	0	3.15501	0	1.41353	0	4.53421	29.6436	6.09896	2.3023	0	10.0507	0	0	0	0	1.49751	3.31499	1.5114	10.3524	0.499168	5.38322	0.767433
AC010186.2	2360	3287.64	6067.81	1661.64	2177.45	3212.94	3100.13	3228.35	4498.14	2649.56	2259.32	2650.18	2644.88	2476.16	2076.8	3030.48	2057.29	2175.88	2373.92	2897.82	4592.96	2300.95	2774.97	2264.26
AC010186.3	283.239	456.478	830.26	107.27	219.303	547.035	408.025	299.258	541.27	154.217	343.043	262.541	258.225	245.657	119.682	298.799	205.819	188.686	266.178	325.013	639.521	190.303	237.08	264.84
AC010186.4	0	0	82.734	0	0	18.3758	0	0	36.231	0	0	0	0	0	0	0	0	0	0	0	45.7803	0	0	0
AC010197.1	0	3.00974	0	0	0	0	0	0	0	0	0	0	0	0	0	0	0	0	0	1.00325	0	0	0	0
AC010198.1	0	0	0	1.05167	0	0	0	0	0	0.87128	0	0	0	0	0	0	0	0	0.350557	0	0	0	0.290427	0
AC010198.2	0	0	0.973341	0	0	0	0	0	0	0	0	0	0	0	0	0	0	0	0	0	0.324447	0	0	0
AC010201.2	0	0	0	0	0	38.1652	0	0	21.9582	0	0	0	0	0	0	0	0	0	0	0	20.0411	0	0	0
AC010203.1	75.6596	31.1007	46.7204	69.4103	65.9107	26.857	67.0531	70.2802	54.8955	85.3854	63.697	0	94.3219	48.0634	53.9608	81.6132	81.2443	71.8803	70.7077	55.7639	42.8243	41.947	87.1068	64.3349
AC010203.2	0	0	0	0	0	1.41353	1.42666	0	0	0	0	0	0	0	0	0	0	0	0.475554	0	0.471175	0	0	0
AC010207.1	0	0	0	0	0	0	0	0	0	0.87128	0	0	0	0	0	0	0	0	0	0	0	0	0.290427	0
AC010210.1	0.969995	7.02274	32.1203	1.05167	29.9594	21.2029	0	64.6124	5.48955	0	0	6.192	3.09252	0	0.691805	0	1.80543	2.24626	0.673889	33.8649	19.6042	3.04335	1.03084	0.60181
AC010226.1	22.3099	2.0065	33.0936	16.8267	0	84.8116	38.5199	11.3355	65.8746	25.2671	7.67433	0	39.4296	16.0211	29.0558	24.2816	25.276	16.4726	25.8855	4.44734	61.2599	15.1761	29.6595	16.3238
AC010234.1	0	0	0	0	0	0	1.42666	0	0	0	0.767433	0	0	0	0	0	0	0	0.475554	0	0	0	0	0.255811
AC010240.1	0.969995	0	0	0	0	0	0	0	0	0	1.53487	0	0	0	0	0	0	0	0.323332	0	0	0	0	0.511622
AC010240.2	1.93999	3.00974	0	6.31002	45.5383	0	8.55997	21.5375	7.68537	15.683	24.5579	2.4768	5.41191	0	11.0689	43.8418	39.7195	38.9351	5.60333	23.3618	2.56179	17.4936	21.6456	21.4258
AC010240.3	11.6399	0	0	2.10334	1.19838	0	2.85332	7.93486	0	7.84152	10.7441	0	5.41191	6.23044	7.60986	3.37245	10.8326	4.49252	5.5322	3.04441	0	4.03412	5.54196	9.26903
AC010245.2	0	10.0325	0	3.15501	0	0	0	31.7394	4.39164	14.8118	0	0	0	32.0423	0	24.2816	0	0.748753	1.05167	13.924	1.46388	0.249584	13.0311	10.6808
AC010247.1	51.4098	67.2176	0	47.3252	64.7124	122.977	29.9599	29.4723	6.58746	53.1481	67.5341	0	40.9759	74.7653	58.8034	35.0734	45.1357	35.9401	42.8983	53.8008	43.1881	31.5812	43.0658	62.4784
AC010247.2	285.179	536.738	0	238.729	490.136	72.0898	131.253	175.7	160.295	294.493	562.528	271.21	251.267	245.657	303.011	256.98	214.846	179.701	218.387	400.858	77.4616	251.307	267.58	341.011
AC010255.2	0	0	0	0	0	0	0	1.13355	0	0	0	0	0	0	0	0	0	0	0	0.37785	0	0	0	0
AC010260.1	5.81997	3.00974	0	4.20668	0	0	0	2.2671	0	4.3564	4.6046	0	4.63878	1.78013	0.691805	1.34898	7.22172	19.4676	3.34222	1.75895	0	6.71979	3.44805	4.53548
AC010261.1	0	0	0	0	0	0	0	0	0	0	0	0	0	0	0	0	0	0.748753	0	0	0	0.249584	0	0
AC010261.2	0	0	0	0	0	0	1.42666	0	0	0	2.3023	0	0	0	0	0	0	0	0.475554	0	0	0	0	0.767433
AC010271.1	0.969995	0	0	13.6717	14.3805	0	1.42666	0	0	3.48512	2.3023	0	0	0	1.38361	0	0	1.49751	5.35612	4.79351	0	0.960372	1.16171	0.767433
AC010271.2	4.84998	11.0357	0	0	0	0	0	0	0	0	19.9533	0	0	0	2.07542	0	0	0	1.61666	3.67858	0	0.691805	0	6.65109
AC010273.1	0.969995	3.00974	0	4.20668	0	0	2.85332	4.53421	3.29373	0	0	0	1.54626	5.34038	0	1.34898	3.61086	2.24626	2.67667	2.51465	1.09791	0.748753	0.96508	2.98375
AC010273.2	0	0	0	0	0	0	0	0	0	0	0	0	0	0	0	0	5.41629	0	0	0	0	0	0	1.80543
AC010275.1	6.78997	2.0065	0	5.25835	10.7854	4.24058	4.27998	4.53421	0	4.3564	33.7671	0	2.31939	17.8013	1.38361	14.8388	3.61086	7.48753	5.44277	5.77536	1.41353	2.95705	7.17152	18.3931
AC010280.2	0	2.0065	0	0	0	4.24058	1.42666	0	7.68537	0	0	0	0	2.67019	0	0	0	0	0.475554	0.668832	3.97532	0	0	0.890063
AC010280.3	0	0	0	0	0	0	0	0	0	1.74256	0	0	0	0	0	0	0	0	0	0	0	0	0.580853	0
AC010285.1	0	2.0065	0	0	0	0	0	0	10.9791	0	0.767433	1.2384	0	0	0	0	0	0	0	0.668832	3.6597	0.4128	0	0.255811
AC010285.2	0	0	0	0	0	0	0	0	0	0	0	0	0	22.2516	0	0	0	0	0	0	0	0	0	7.41719
AC010287.1	0	0	0	0	0	0	0	0	0	0	0	0	0	0	0	2.02347	0.902715	1.49751	0	0	0	0.499168	0.674489	0.300905
AC010300.1	36.8598	42.1364	9.73341	0	0	0	4.27998	41.9414	5.48955	19.1682	18.4184	0	1.54626	0	0	0	0	0.748753	13.7133	28.0259	5.07432	0.249584	6.90481	6.13947
AC010301.1	0	0	0	0	0	0	0	0	0	0	0	0	0	0	1.38361	0	0	0	0	0	0	0.461203	0	0
AC010306.1	0	14.0455	0	0	0	0	0	0	0	1.74256	0	0	1.54626	0	0	0	0	0	0	4.68182	0	0	1.09627	0
AC010307.1	0	9.02923	0	0	0	0	0	0	0	0	0	0	0	0	0	0	0	0	0	3.00974	0	0	0	0
AC010307.2	6.78997	85.2761	0	0	19.174	0	0	71.4137	0	0	0	0	0	0	0	0	0	0	2.26332	58.6213	0	0	0	0
AC010307.3	0	6.01949	0	0	0	0	0	13.6026	0	0	0	118.886	0	0	0	0	0	0	0	6.5407	0	39.6288	0	0
AC010307.4	3.87998	47.1527	0	0	0	0	0	28.3388	0	0	0	0	0	0	0	0	0	0	1.29333	25.1638	0	0	0	0
AC010319.1	14.5499	0	0	11.5684	0	0	2.85332	4.53421	0	6.09896	0.767433	0	6.18504	5.34038	1.38361	0.674489	11.7353	8.23628	9.65721	1.5114	0	3.20663	4.3195	5.9477
AC010319.4	76.6296	50.1624	59.3738	73.6169	11.9838	94.7062	64.1998	53.2769	35.1331	90.6131	92.8594	211.766	108.238	113.038	103.079	111.291	83.9525	101.082	71.4821	38.4744	63.0711	138.642	103.381	96.6166
AC010319.5	0	0	0	0	27.5627	0	0	0	0	0.87128	0	0	0	0	0	0	0	0	0	9.18756	0	0	0.290427	0
AC010320.1	8.72996	5.01624	0	7.36169	0	0	2.85332	0	6.58746	0	9.97663	0	0	0	0	4.72142	0	0	6.31499	1.67208	2.19582	0	1.57381	3.32554
AC010320.2	8.72996	17.0552	1.94668	8.41336	0	26.857	17.1199	11.3355	34.0352	0.87128	20.7207	0	6.18504	8.01057	2.07542	17.5367	4.51357	10.4825	11.4211	9.46358	20.9463	4.18598	8.19768	11.0816
AC010320.3	21.3399	7.02274	83.7073	10.5167	17.9757	55.1275	12.84	20.4039	24.154	11.3266	30.6973	329.414	6.95817	25.8118	19.3705	23.6071	18.0543	11.2313	14.8989	15.1341	54.3296	120.005	13.964	24.8545
AC010320.4	2.90999	1.00325	0	22.0851	38.3481	0	1.42666	4.53421	9.88119	1.74256	6.9069	0	18.5551	0	6.91805	0	7.22172	10.4825	8.80724	14.6285	3.29373	5.8002	6.76589	4.70954
AC010320.5	0	0	0	0	0	0	1.42666	19.2704	8.78328	0	0.767433	0	0	0	0	0	0	0	0.475554	6.42346	2.92776	0	0	0.255811
AC010323.1	0.969995	0	0	3.15501	0	0	2.85332	5.66776	0	0.87128	0	0	4.63878	1.78013	2.76722	2.02347	2.70814	7.48753	2.32611	1.88925	0	3.41825	2.51118	1.49609
AC010323.2	0	0	0	0	0	0	0	0	0	0	0.767433	0	0	0	0	0	0	0	0	0	0	0	0	0.255811
AC010325.1	0	4.01299	0	11.5684	0	12.7217	1.42666	1.13355	3.29373	4.3564	8.44176	0	4.63878	11.5708	6.22625	10.7918	8.12443	9.73379	4.33168	1.71551	5.33849	5.32001	6.59567	9.37901
AC010325.2	26.1899	6.01949	1.94668	26.2918	0	11.3082	12.84	4.53421	25.2519	9.58408	9.97663	0	4.63878	4.45031	2.76722	11.4663	8.12443	10.4825	21.7739	3.5179	12.8356	4.41659	8.56306	7.51713
AC010326.1	0	0	0	0	0	0	0	0	0	0	0	8.6688	0	0	0	0	0	0	0	0	0	2.8896	0	0
AC010326.3	0	10.0325	24.3335	6.31002	9.58702	11.3082	7.13331	10.202	6.58746	7.84152	2.3023	0	6.18504	0	6.22625	15.5133	0	2.24626	4.48111	9.94049	14.0764	2.82417	9.8466	0.767433
AC010326.4	6.78997	5.01624	31.1469	19.9817	29.9594	49.4734	17.1199	28.3388	40.6227	4.3564	2.3023	24.768	30.9252	15.1311	26.2886	21.5837	5.41629	10.4825	14.6305	21.1048	40.4143	20.513	18.9551	7.61655
AC010327.4	11.6399	0	0	0	0	39.5787	5.70664	2.2671	0	10.4554	18.4184	1.2384	0	0	0	0	0	4.49252	5.7822	0.755701	13.1929	1.91031	3.48512	6.13947
AC010327.5	13.5799	11.0357	29.2002	16.8267	55.1253	28.2705	37.0932	21.5375	15.3707	34.8512	49.1157	0	36.3371	57.8541	30.4394	39.7949	8.12443	52.4127	22.5	29.2328	24.2805	27.6174	36.9944	38.3647
AC010328.1	0	1.00325	0	0	0	0	0	4.53421	0	0	0	13.6224	0	0	0	0	0	0	0	1.84582	0	4.5408	0	0
AC010328.2	0	0	0	0	0	0	0	1.13355	0	0	0	0	0	0	0	0	0	0	0	0.37785	0	0	0	0
AC010329.1	0	0	0	0	0	0	0	1.13355	0	0	0	0	0	0	0	3.37245	0	0	0	0.37785	0	0	1.12415	0
AC010329.5	0	0	0	2.10334	0	0	0	0	0	0	0	43.344	0	0	0	0	0	0	0.701114	0	0	14.448	0	0
AC010331.1	28.1299	5.01624	17.5201	15.7751	21.5708	57.9546	17.1199	2.2671	19.7624	20.9107	7.67433	7.4304	25.5133	0.890063	2.76722	33.05	19.8597	11.98	20.3416	9.61804	31.7457	7.39256	26.4913	9.47471
AC010332.1	2.90999	0	0	0	0	0	1.42666	0	0	0.87128	0	0	1.54626	0	0	0	0	0	1.44555	0	0	0	0.805847	0
AC010332.2	0	0	0	0	0	0	0	0	0	0	0	0	2.31939	0	0	0	0	0	0	0	0	0	0.77313	0
AC010333.1	0	0	7.78673	2.10334	44.34	12.7217	9.98663	4.53421	0	0	25.3253	0	0	0.890063	0	18.2112	0	2.99501	4.02999	16.2914	6.83615	0.998337	6.0704	8.73845
AC010333.2	0	0	21.4135	0	0	0	4.27998	0	0	0	1.53487	0	0	0	0	0	0	0	1.42666	0	7.13784	0	0	0.511622
AC010335.1	0	0	0	1.05167	0	0	0	0	0	0	2.3023	0	0	0	0	0	0	0	0.350557	0	0	0	0	0.767433
AC010335.3	0	0	0	0	0	0	0	0	0	0	0	0	0	0	0	0	0	0.748753	0	0	0	0.249584	0	0
AC010336.1	3.87998	0	0	59.9452	0	4.24058	2.85332	0	0	5.22768	0.767433	0	13.9163	0	2.07542	0	0	2.99501	22.2262	0	1.41353	1.69014	6.38134	0.255811
AC010336.2	0	0	0	0	0	0	0	0	0	0	2.3023	0	0	0	0	0	0	0	0	0	0	0	0	0.767433
AC010342.1	4.84998	0	0	0	1.19838	0	0	0	2.19582	0.87128	0	1.2384	0	0.890063	0	0.674489	0	4.49252	1.61666	0.399459	0.73194	1.91031	0.515256	0.296688
AC010343.1	11.6399	8.02598	4.86671	6.31002	13.1821	5.6541	21.3999	20.4039	10.9791	7.84152	8.44176	50.7744	18.5551	19.5814	18.6787	12.1408	17.1516	26.9551	13.1166	13.8707	7.16664	32.1361	12.8458	15.0582
AC010359.1	0.969995	0	0	2.10334	0	0	2.85332	6.80131	5.48955	1.74256	0.767433	0	0.77313	0	4.84264	0	0.902715	1.49751	1.97555	2.2671	1.82985	2.11338	0.838563	0.556716
AC010374.1	0	0	0	0	0	0	0	0	0	0	0	0	0	3.56025	0	0	0	0	0	0	0	0	0	1.18675
AC010378.1	3.87998	43.1397	77.8673	13.6717	19.174	7.06763	11.4133	35.1401	36.231	8.7128	67.5341	0	28.6058	0.890063	6.22625	49.2377	37.914	17.9701	9.655	32.4846	40.3887	8.06544	28.8521	35.4461
AC010387.1	0	0	0	0	0	0	0	0	0	0	0	2.4768	0	0	0	0	0	0	0	0	0	0.8256	0	0
AC010401.1	10.6699	0	0	0	0	8.48116	0	4.53421	0	1.74256	0	0	0	0	1.38361	0	0	0	3.55665	1.5114	2.82705	0.461203	0.580853	0
AC010401.2	1.93999	0	0	10.5167	0	0	0	2.2671	7.68537	0	17.651	0	0	2.67019	0	0	0	0	4.15223	0.755701	2.56179	0	0	6.77372
AC010401.3	0	0	0	0	0	0	0	1.13355	0	0	0	0	0	0	0	0	6.319	0	0	0.37785	0	0	0	2.10633
AC010409.1	0	0	0	0	0	0	2.85332	0	0	0	0	0	0	0	0	0	0	0	0.951107	0	0	0	0	0
AC010420.1	0	12.039	0	1.05167	0	0	0	0	0	0	0	0	0.77313	0	0	0	0	0	0.350557	4.01299	0	0	0.25771	0
AC010422.1	0	0	0	3.15501	0	0	0	0	0	0.87128	0	1.2384	0	6.23044	0	4.72142	0.902715	2.24626	1.05167	0	0	1.16155	1.86423	2.37772
AC010422.2	8.72996	17.0552	0	6.31002	27.5627	0	11.4133	7.93486	2.19582	12.1979	19.1858	0	5.41191	0	2.76722	0	3.61086	1.49751	8.81776	17.5176	0.73194	1.42158	5.86994	7.5989
AC010422.3	1.93999	1.00325	0	0	0	0	1.42666	0	2.19582	0	0	0	0	0.890063	2.76722	0	0	2.24626	1.12222	0.334416	0.73194	1.67116	0	0.296688
AC010422.4	0.969995	4.01299	0	0	0	22.6164	5.70664	0	2.19582	0.87128	5.37203	0	0	0	0	8.76836	5.41629	4.49252	2.22555	1.33766	8.27075	1.49751	3.21321	3.59611
AC010422.6	2.90999	25.0812	0	7.36169	0	0	4.27998	7.93486	0	13.9405	0	0	6.95817	22.2516	5.53444	0.674489	1.80543	8.98503	4.85055	11.0054	0	4.83982	7.19105	8.019
AC010425.1	0	0	0	0	0	0	1.42666	0	0	0	0	0	0	0	0	0	0	0	0.475554	0	0	0	0	0
AC010435.1	0	14.0455	0	0	0	0	2.85332	0	0	0	0	4.9536	0	1.78013	0	0	5.41629	1.49751	0.951107	4.68182	0	2.15037	0	2.39881
AC010442.1	0	9.02923	0	0	0	0	0	0	0	0	0	0	0	0	0	0	0	0	0	3.00974	0	0	0	0
AC010460.3	0	0	0	0	0	0	0	0	0	0	0	0	0.77313	0	0	0	0	0	0	0	0	0	0.25771	0
AC010463.3	3.87998	4.01299	36.0136	13.6717	0	21.2029	12.84	5.66776	19.7624	15.683	2.3023	0	11.597	8.90063	8.30166	8.76836	0	9.73379	10.1306	3.22692	25.6596	6.01182	12.0161	3.73431
AC010468.1	32.9798	26.0845	12.6534	18.9301	20.3724	8.48116	45.6532	36.2736	30.7415	29.6235	34.5345	113.933	41.749	56.074	24.2132	39.7949	40.6222	35.1914	32.521	27.5768	17.292	57.7791	37.0558	43.7435
AC010468.2	1.93999	1.00325	0	4.20668	0	0	0	0	0	1.74256	21.4881	0	2.31939	1.78013	2.76722	16.8622	16.2489	5.99002	2.04889	0.334416	0	2.91908	6.97473	13.1724
AC010469.1	3.87998	0	7.78673	0	0	0	0	0	6.58746	0	23.7904	0	0	0	0	0.674489	0	0.748753	1.29333	0	4.7914	0.249584	0.22483	7.93014
AC010469.2	0	0	0.973341	0	0	0	4.27998	0	0	1.74256	0.767433	4.9536	0	0	0	1.34898	0.902715	0	1.42666	0	0.324447	1.6512	1.03051	0.556716
AC010476.1	0	0	0	0	0	0	0	0	0	0	0	11.1456	0	0	0	0	0	0	0	0	0	3.7152	0	0
AC010478.1	0.969995	0	0	0	0	0	0	0	0	1.74256	0	0	0	0	1.38361	0	0	0	0.323332	0	0	0.461203	0.580853	0
AC010480.1	0	0	0	0	0	0	2.85332	0	0	0	0	0	0	0	0	0	0	0	0.951107	0	0	0	0	0
AC010487.1	0	0	0	0	0	0	1.42666	0	26.3498	0	0	1.2384	0	0	6.22625	0	0	0	0.475554	0	8.78328	2.48822	0	0
AC010487.2	8.72996	0	11.6801	0	0	0	0	0	14.2728	0.87128	0	0	0.77313	0	2.07542	0	1.80543	0	2.90999	0	8.65097	0.691805	0.548137	0.60181
AC010491.1	19.3999	2.0065	3.89336	43.1185	3.59513	2.82705	15.6933	51.0098	94.4202	20.9107	3.06973	0	32.4715	20.4714	18.6787	6.0704	22.5679	26.9551	26.0706	18.8705	33.7136	15.2113	19.8175	15.3697
AC010501.1	15.5199	2.0065	0	0	44.34	5.6541	12.84	3.40065	15.3707	11.3266	13.0464	0	4.63878	3.56025	11.7607	8.09387	4.51357	14.2263	9.45329	16.5824	7.00828	8.66233	8.01976	7.04006
AC010503.3	0	0	0	0	0	12.7217	0	0	0	0	0	0	0	0	0	0.674489	0	0	0	0	4.24058	0	0.22483	0
AC010503.4	21.3399	8.02598	0	10.5167	10.7854	1.41353	1.42666	20.4039	0	4.3564	5.37203	0	30.9252	2.67019	4.84264	8.76836	17.1516	7.48753	11.0944	13.0718	0.471175	4.11005	14.6833	8.39793
AC010504.1	3.87998	0	0	5.25835	0	9.89468	14.2666	0	0	2.61384	0	0	0	0	0.691805	11.4663	3.61086	9.73379	7.80165	0	3.29823	3.4752	4.69339	1.20362
AC010519.1	1.93999	1.00325	0.973341	0	0	0	0	2.2671	3.29373	0.87128	0.767433	1.2384	3.86565	1.78013	0	4.04694	1.80543	0	0.646664	1.09012	1.42236	0.4128	2.92796	1.451
AC010524.1	0	0	0	0	0	0	2.85332	0	0	0	0	0	0	0	0	0	0	0	0.951107	0	0	0	0	0
AC010525.1	1.93999	4.01299	11.6801	8.41336	0	2.82705	2.85332	1.13355	0	0.87128	1.53487	110.218	5.41191	6.23044	0	3.37245	1.80543	6.73877	4.40223	1.71551	4.83572	38.9855	3.21855	3.19025
AC010530.1	27.1599	10.0325	48.6671	6.31002	0	104.601	1.42666	10.202	0	0.87128	15.3487	0	5.41191	1.78013	5.53444	32.3755	0	0	11.6322	6.74481	51.0893	1.84481	12.8862	5.7096
AC010531.2	0	0	0	0	0	0	1.42666	0	0	0	0	0	0	0	0	0	0	0	0.475554	0	0	0	0	0
AC010531.3	9.69995	9.02923	2.92002	4.20668	4.79351	7.06763	8.55997	3.40065	3.29373	12.1979	23.7904	1.2384	4.63878	0	10.3771	0.674489	3.61086	2.24626	7.48887	5.74113	4.42713	4.62058	5.83706	9.13376
AC010531.5	0	1.00325	0	7.36169	0	9.89468	7.13331	6.80131	0	16.5543	8.44176	28.4832	4.63878	9.79069	1.38361	8.76836	2.70814	3.74376	4.83167	2.60152	3.29823	11.2035	9.98715	6.9802
AC010531.6	36.8598	9.02923	14.6001	14.7234	0	4.24058	22.8266	14.7362	6.58746	11.3266	20.7207	0	22.4208	8.90063	9.68527	36.4224	45.1357	18.7188	24.8033	7.9218	8.47605	9.46803	23.3899	24.919
AC010533.1	0	0	0	1.05167	0	0	0	0	0	0	0	0	0	0	0	0	0	0	0.350557	0	0	0	0	0
AC010536.1	2.90999	2.0065	207.322	30.4984	0	121.563	15.6933	20.4039	58.1892	8.7128	9.2092	21.0528	18.5551	0	49.81	8.09387	0	6.73877	16.3672	7.47014	129.025	25.8672	11.7873	3.06973
AC010536.2	0	0	0	1.05167	0	8.48116	1.42666	0	6.58746	0	3.06973	0	3.86565	1.78013	0	2.69796	0.902715	0	0.826111	0	5.02287	0	2.18787	1.91752
AC010536.3	0.969995	6.01949	8.76007	3.15501	0	0	4.27998	0	0	1.74256	3.83717	0	6.18504	0.890063	2.76722	1.34898	8.12443	1.49751	2.80166	2.0065	2.92002	1.42158	3.09219	4.28389
AC010538.1	4.84998	8.02598	10.7068	8.41336	0	14.1353	5.70664	0	0	1.74256	2.3023	0	3.09252	0	11.7607	0	0	7.48753	6.32333	2.67533	8.28067	6.41607	1.61169	0.767433
AC010542.1	0	0	0	0	0	0	0	0	0	0	0	0	0	0	0	4.04694	0	1.49751	0	0	0	0.499168	1.34898	0
AC010542.3	0	0	1.94668	0	0	0	1.42666	0	3.29373	0	0	0	0	0	0	0	0	0	0.475554	0	1.7468	0	0	0
AC010542.4	11.6399	0	6.81339	0	0	33.9246	0	4.53421	21.9582	0	0	0	0	0	1.38361	0	3.61086	2.24626	3.87998	1.5114	20.8987	1.20996	0	1.20362
AC010542.5	0.969995	30.0974	123.614	8.41336	0	18.3758	2.85332	31.7394	38.4268	0	10.7441	0	0	0	0	4.04694	5.41629	0	4.07889	20.6123	60.139	0	1.34898	5.38678
AC010547.1	0	2.0065	29.2002	4.20668	0	0	0	0	8.78328	0	0	0	7.7313	0	0	0	0	0	1.40223	0.668832	12.6612	0	2.5771	0
AC010547.6	0	0	0	0	0	0	0	0	4.39164	0	0	0	0	0	0	0	0	0	0	0	1.46388	0	0	0
AC010598.1	2.90999	0	0	0	0	0	0	0	0	0	1.53487	0	0	7.1205	0	0	0	3.74376	0.969995	0	0	1.24792	0	2.88512
AC010601.1	0.969995	0	0	0	0	0	0	0	0	0	0	0	0	0	0	0	0	0	0.323332	0	0	0	0	0
AC010605.1	0	0	0	0	0	0	0	0	0	1.74256	0	0	0	0	0	0	0	0	0	0	0	0	0.580853	0
AC010608.1	0	39.1267	0	1.05167	0	0	0	6.80131	0	0	0	0	0	0	0	0	0	0	0.350557	15.3093	0	0	0	0
AC010608.2	0	28.0909	0	0	0	0	0	56.6776	0	0	0	0	0	0	0	0	0	0	0	28.2562	0	0	0	0
AC010608.3	0	6.01949	0	0	0	0	0	12.4691	0	0	0	0	0	0	0	0	0	0	0	6.16285	0	0	0	0
AC010609.1	231.829	94.3053	0	35.7568	1.19838	32.5111	88.453	88.417	47.2101	33.9799	98.9989	595.671	61.8504	53.4038	24.905	131.525	89.3688	53.9102	118.68	61.3069	26.5737	224.829	75.7852	80.5905
AC010615.1	14.5499	6.01949	8.76007	5.25835	5.99189	91.8792	7.13331	79.3486	54.8955	1.74256	6.13947	0	30.9252	0	3.45903	34.3989	20.7624	32.1964	8.98053	30.4533	51.8449	11.8851	22.3556	8.9673
AC010615.2	7.75996	30.0974	0	6.31002	0	94.7062	12.84	56.6776	12.077	0	0	0	8.50443	0	2.76722	29.6775	0	6.73877	8.96998	28.925	35.5944	3.16866	12.7273	0
AC010615.3	0	0	0	0	0	1.41353	0	0	0	0	0	0	0	0	0	0	0	0	0	0	0.471175	0	0	0
AC010616.1	28.1299	7.02274	4.86671	19.9817	2.39675	0	18.5466	3.40065	6.58746	6.97024	14.5812	0	9.27756	4.45031	0	51.9357	11.7353	4.49252	22.2194	4.27338	3.81806	1.49751	22.7278	10.2556
AC010618.1	0	0	0	0	0	0	0	0	0	0	0	0	0	0	0	0	2.70814	2.99501	0	0	0	0.998337	0	0.902715
AC010618.2	2.90999	0	33.0936	0	0	2.82705	5.70664	2.2671	1.09791	0	6.9069	8.6688	0	2.67019	0.691805	3.37245	5.41629	0	2.87221	0.755701	12.3395	3.1202	1.12415	4.99779
AC010618.3	149.379	92.2988	138.214	116.735	81.4896	67.8492	101.293	89.5506	130.651	91.4844	117.417	0	112.877	76.5454	66.4133	93.0795	108.326	77.8703	122.469	87.7797	112.238	48.0945	99.147	100.763
AC010619.2	14.5499	8.02598	15.5735	14.7234	10.7854	0	4.27998	1.13355	0	27.0097	19.9533	359.136	4.63878	1.78013	6.91805	11.4663	5.41629	4.49252	11.1844	6.64831	5.19115	123.516	14.3716	9.04989
AC010620.1	1.93999	0	0	0	0	0	0	0	0	0	0	0	0	0	0	0	0	0	0.646664	0	0	0	0	0
AC010624.1	0.969995	7.02274	28.2269	2.10334	17.9757	1.41353	7.13331	6.80131	1.09791	0	1.53487	0	7.7313	8.90063	6.91805	6.0704	0.902715	10.4825	3.40221	10.5999	10.2461	5.8002	4.60057	3.7794
AC010624.2	0	0	0	0	0	0	0	1.13355	0	0	0	0	0.77313	0	0.691805	0	2.70814	0	0	0.37785	0	0.230602	0.25771	0.902715
AC010624.3	10.6699	0	0	0	0	1.41353	1.42666	0	0	6.09896	6.13947	0	7.7313	5.34038	0.691805	4.04694	0.902715	2.24626	4.0322	0	0.471175	0.979354	5.95906	4.12752
AC010624.4	0	0	0	0	0	0	0	0	0	0	0	0	1.54626	0	0	0	0	0	0	0	0	0	0.51542	0
AC010627.1	20.3699	0	0	31.5501	0	15.5488	11.4133	29.4723	42.8185	8.7128	29.9299	0	11.597	12.4609	4.15083	36.4224	83.0498	7.48753	21.1111	9.82411	19.4558	3.87945	18.9107	41.8135
AC010632.1	0	0	0	1.05167	0	0	0	1.13355	0	1.74256	1.53487	0	0.77313	0	0.691805	2.69796	0	0	0.350557	0.37785	0	0.230602	1.73788	0.511622
AC010632.2	10.6699	0	31.1469	37.8601	0	0	25.6799	54.4105	30.7415	0.87128	21.4881	0	18.5551	20.4714	15.9115	20.2347	40.6222	9.73379	24.7367	18.1368	20.6295	8.54843	13.2204	27.5272
AC010632.3	0	0	0.973341	1.05167	0	0	0	0	0	0	0	0	0	0	0	0	0	0	0.350557	0	0.324447	0	0	0
AC010634.1	0	0	0	0	0	0	0	0	0	0	1.53487	0	0	0	0	0	0	0	0	0	0	0	0	0.511622
AC010636.2	0	0	0	0	0	0	0	0	0	1.74256	0	0	0	0	0	0	0	0	0	0	0	0	0.580853	0
AC010643.1	0	51.1657	0	4.20668	0	0	0	0	0	0	0	0	4.63878	0	2.07542	0	0	0	1.40223	17.0552	0	0.691805	1.54626	0
AC010653.1	0	0	0	0	0	0	1.42666	0	0	0	0	0	0	0	0	0	0	0	0.475554	0	0	0	0	0
AC010654.1	94.0896	26.0845	0	92.547	49.1335	117.323	84.173	63.4789	51.6018	73.1875	114.348	0	56.4385	1.78013	44.2755	105.895	68.6063	36.6889	90.2699	46.2323	56.3081	26.9881	78.5069	61.578
AC010677.1	0	0	0	1.05167	0	0	0	0	0	0	0	0	0	0	0	0	0	0.748753	0.350557	0	0	0.249584	0	0
AC010680.1	0	0	0	0	0	0	1.42666	0	0	0	0	347.99	0	0	2.76722	12.8153	0	4.49252	0.475554	0	0	118.417	4.27176	0
AC010680.2	2.90999	0	0	5.25835	0	7.06763	9.98663	0	0	3.48512	4.6046	0	0	13.3509	2.76722	2.02347	0	2.24626	6.05166	0	2.35588	1.67116	1.8362	5.98518
AC010680.5	12.6099	0	0	0	0	0	0	0	0	0	0	0	0	0	0	0	0	0	4.20331	0	0	0	0	0
AC010719.1	0	0	0	0	0	0	0	0	0	0	0	0	0	9.79069	0	0	4.51357	0	0	0	0	0	0	4.76809
AC010723.1	0	0	0	0	0	0	0	0	0	0	0	0	0	0	0	0	0	3.74376	0	0	0	1.24792	0	0
AC010729.1	0	0	0	0	0	0	0	0	0	0	0	0	0	0	0	3.37245	0	0	0	0	0	0	1.12415	0
AC010731.2	0	0	0	0	0	0	4.27998	0	0	0	0	0	0	0	0	0	0	0	1.42666	0	0	0	0	0
AC010733.1	26.1899	6.01949	104.148	6.31002	0	0	19.9733	1.13355	20.8603	0.87128	15.3487	1.2384	7.7313	0.890063	15.2197	32.3755	6.319	8.23628	17.4911	2.38435	41.6693	8.23146	13.6594	7.51924
AC010735.2	0	0	0	0	1.19838	0	0	0	0	0	0	0	0	0	0	0	0	0	0	0.399459	0	0	0	0
AC010740.1	0	0	0	0	0	0	4.27998	0	0	0	0	0	0	0	0	0	0	0	1.42666	0	0	0	0	0
AC010746.1	1.93999	6.01949	0	18.9301	0	0	11.4133	3.40065	46.1122	2.61384	10.7441	0	6.95817	13.3509	0	6.0704	0	1.49751	10.7611	3.14005	15.3707	0.499168	5.21414	8.03167
AC010754.1	68.8697	0	0	77.8236	0	0	11.4133	1.13355	0	10.4554	0	0	5.41191	21.3615	78.8658	0	0	8.98503	52.7022	0.37785	0	29.2836	5.28909	7.1205
AC010761.1	63.0497	68.2209	99.2808	128.304	105.457	217.683	125.546	95.2183	52.6997	76.6726	104.371	0	136.844	114.818	121.066	132.874	13.5407	74.8753	105.633	89.6321	123.221	65.3137	115.464	77.5766
AC010761.3	18.4299	26.0845	3.89336	15.7751	0	93.2927	21.3999	15.8697	31.8394	6.09896	2.3023	553.565	33.2446	48.0634	14.5279	40.4694	23.4706	3.74376	18.535	13.9847	43.0085	190.612	26.6043	24.6121
AC010761.6	12.6099	8.02598	4.86671	23.1368	0	9.89468	4.27998	14.7362	17.5666	6.97024	5.37203	0	4.63878	2.67019	19.3705	4.04694	9.02715	8.23628	13.3422	7.58738	10.776	9.20227	5.21865	5.68979
AC010768.1	7.75996	2.0065	0	0	0	5.6541	0	0	7.68537	0	0	0	0.77313	3.56025	0	0	1.80543	0	2.58665	0.668832	4.44649	0	0.25771	1.78856
AC010768.2	3.87998	5.01624	0	5.25835	0	18.3758	0	2.2671	13.1749	0.87128	18.4184	0	14.6895	16.0211	9.68527	8.76836	3.61086	0	3.04611	2.42778	10.5169	3.22842	8.1097	12.6835
AC010789.1	0.969995	0	0	0	0	0	8.55997	2.2671	3.29373	2.61384	11.5115	0	2.31939	0	0	2.69796	8.12443	0	3.17665	0.755701	1.09791	0	2.54373	6.54531
AC010809.1	32.0098	26.0845	0.973341	3.15501	0	0	14.2666	0	9.88119	31.3661	22.2556	0	8.50443	4.45031	10.3771	6.0704	6.319	5.99002	16.4772	8.69482	3.61818	5.4557	15.3136	11.0083
AC010809.2	19.3999	11.0357	0	12.62	2.39675	0	8.55997	43.0749	0	2.61384	26.8602	0	23.1939	11.5708	4.84264	8.09387	9.92986	15.7238	13.5266	18.8358	0	6.85548	11.3005	16.1203
AC010809.3	0	4.01299	0	0	0	0	0	0	0	1.74256	0	0	0	0	0	0	0	0	0	1.33766	0	0	0.580853	0
AC010834.2	14.5499	1.00325	0.973341	9.46504	0	11.3082	5.70664	1.13355	0	2.61384	3.06973	0	14.6895	0	9.68527	3.37245	7.22172	10.4825	9.9072	0.712266	4.09385	6.7226	6.89192	3.43048
AC010834.3	12.6099	0	0	0	0	0	1.42666	0	1.09791	1.74256	7.67433	0	1.54626	3.56025	1.38361	1.34898	0	0	4.67887	0	0.36597	0.461203	1.54593	3.74486
AC010864.1	85.3596	33.1072	47.6937	47.3252	28.761	0	41.3732	9.06841	0	24.3958	89.7897	0	23.967	14.241	13.8361	30.352	24.3733	60.649	58.0193	23.6455	15.8979	24.8284	26.2383	42.8013
AC010878.1	0.969995	0	0	0	0	0	0	0	0	0.87128	0	0	0	0	0	0	0	0	0.323332	0	0	0	0.290427	0
AC010883.1	32.9798	34.1104	48.6671	17.8784	83.8864	19.7894	69.9064	60.0782	25.2519	76.6726	73.6736	0	34.7909	61.4143	35.9739	97.8009	90.2715	68.8853	40.2549	59.3583	31.2361	34.953	69.7548	75.1198
AC010884.1	4.84998	5.01624	10.7068	0	0	1.41353	8.55997	0	0	0.87128	0	1.2384	5.41191	0	2.07542	0.674489	0	0	4.46998	1.67208	4.04009	1.10461	2.31923	0
AC010886.1	0	0	0	0	0	1.41353	0	21.5375	0	2.61384	0	0	0	0	0	0	0.902715	0	0	7.17916	0.471175	0	0.87128	0.300905
AC010889.1	44.6198	12.039	65.2139	59.9452	204.922	0	65.6264	9.06841	13.1749	40.9502	57.5575	4.9536	69.5817	18.6913	40.8165	164.575	64.0928	65.1415	56.7305	75.3433	26.1296	36.9705	91.7024	46.7805
AC010894.1	0	0	0	0	0	0	0	0	0	0.87128	0	0	0	0	0	0	0	0	0	0	0	0	0.290427	0
AC010894.2	0	17.0552	0	9.46504	0	0	7.13331	7.93486	1.09791	1.74256	2.3023	0	0	0	1.38361	0	4.51357	18.7188	5.53278	8.33003	0.36597	6.70081	0.580853	2.27196
AC010894.3	16.4899	0	0	11.5684	0	4.24058	18.5466	38.5407	0	12.1979	42.9763	13.6224	17.0089	7.1205	10.3771	30.352	37.0113	7.48753	15.535	12.8469	1.41353	10.4957	19.8529	29.036
AC010894.4	44.6198	6.01949	28.2269	6.31002	1.19838	19.7894	8.55997	18.1368	1.09791	11.3266	10.7441	0	6.95817	8.01057	6.22625	14.8388	12.638	1.49751	19.8299	8.45156	16.3714	2.57458	11.0412	10.4642
AC010894.5	19.3999	7.02274	0	8.41336	0	0	5.70664	2.2671	0	50.5342	20.7207	783.907	23.1939	2.67019	32.5148	33.05	0.902715	1.49751	11.1733	3.09661	0	272.64	35.5927	8.09787
AC010900.1	2.90999	0	0	0	0	0	9.98663	0	0	0	0	0	10.0507	0	0	0	0	0.748753	4.29887	0	0	0.249584	3.35023	0
AC010900.2	0	2.0065	0	0	0	0	0	0	0	13.9405	0	0	0	0	0	0	0	0	0	0.668832	0	0	4.64683	0
AC010904.2	0.969995	0	0	14.7234	0	0	0	0	0	2.61384	0	0	0	0	0	0	14.4434	0	5.23113	0	0	0	0.87128	4.81448
AC010913.1	0	0	11.6801	6.31002	14.3805	0	1.42666	3.40065	0	3.48512	8.44176	0	0	37.3826	4.84264	4.04694	2.70814	4.49252	2.57889	5.92706	3.89336	3.11172	2.51068	16.1775
AC010928.1	0	0	0	0	0	0	0	0	0	0.87128	0	0	0	0	0	0	0	0	0	0	0	0	0.290427	0
AC010947.1	0	0	0	0	0	0	0	0	0	0	0	0	10.0507	0	0	0	0	0	0	0	0	0	3.35023	0
AC010967.1	23.2799	0	0	28.3951	0	0	1.42666	0	0	0	0	0	0	0	2.76722	0	0	0	17.7006	0	0	0.922407	0	0
AC010967.2	0	0	0	0	0	0	0	0	0	0.87128	0	0	0	0	0	0	0	0	0	0	0	0	0.290427	0
AC010969.1	0	0	0	0	0	0	0	0	0	0	0	9.9072	0.77313	0	0	0	0	0	0	0	0	3.3024	0.25771	0
AC010969.2	64.9897	49.1592	0	44.1702	22.7692	1.41353	18.5466	13.6026	92.2244	132.435	51.418	0	70.3548	44.5031	43.5837	20.9092	129.088	63.644	42.5688	28.5103	31.2127	35.7426	74.5662	75.0031
AC010970.1	0	0	0	0	0	0	0	0	0	0	0	0	0	0.890063	0	0	0	2.99501	0	0	0	0.998337	0	0.296688
AC010973.1	11.6399	7.02274	14.6001	8.41336	0	11.3082	0	3.40065	4.39164	1.74256	7.67433	2.4768	3.86565	1.78013	10.3771	13.4898	9.92986	2.99501	6.68444	3.47446	10.1	5.28296	6.366	6.46144
AC010973.2	0	0	20.4402	0	0	0	0	0	7.68537	0.87128	3.06973	0	1.54626	0	0	24.2816	2.70814	2.99501	0	0	9.37518	0.998337	8.89972	1.92596
AC010976.1	45.5898	5.01624	4.86671	13.6717	19.174	86.2251	45.6532	30.6059	12.077	12.1979	11.5115	0	19.3283	41.833	17.9869	49.2377	9.92986	35.9401	34.9716	18.2654	34.3896	17.9757	26.9213	21.0914
AC010976.2	0	0	0	0	0	0	0	5.66776	0	0	0	0	0	0	0	0	0	0	0	1.88925	0	0	0	0
AC010978.1	23.2799	6.01949	0	18.9301	95.8702	0	21.3999	21.5375	27.4477	29.6235	19.1858	23.5296	13.9163	30.2621	20.7542	55.3081	8.12443	14.9751	21.2033	41.1424	9.14925	19.7529	32.9493	19.1908
AC010980.1	0	0	0	0	0	0	1.42666	0	0	2.61384	0	0	0	0	0	0	0	2.99501	0.475554	0	0	0.998337	0.87128	0
AC010983.1	0	0	0	0	0	0	5.70664	0	0	6.97024	0	0	0	0	0	0	0	0	1.90221	0	0	0	2.32341	0
AC010997.4	0	0	0	0	0	0	0	0	0	0	0	0	0	0	0	0	2.70814	0	0	0	0	0	0	0.902715
AC010997.5	0	0	0	0	0	0	0	0	0	0	0	0	0	0	0	0	1.80543	0	0	0	0	0	0	0.60181
AC010997.6	0	0	0	0	89.8783	0	1.42666	0	0	0	0	0	0	0	0	0	0	0	0.475554	29.9594	0	0	0	0
AC010998.2	0	0	0	0	0	1.41353	1.42666	0	0	0	0	0	0	0	0	0	0	0	0.475554	0	0.471175	0	0	0
AC010998.3	0	0	0	0	0	0	0	0	0	0	0	1.2384	0	0	0	0	0	0	0	0	0	0.4128	0	0
AC010999.2	0	18.0585	0	0	0	0	0	0	1.09791	1.74256	15.3487	0	0	7.1205	0.691805	0	0	0	0	6.01949	0.36597	0.230602	0.580853	7.48972
AC011005.1	4.84998	4.01299	5.84005	17.8784	2.39675	0	5.70664	5.66776	9.88119	5.22768	7.67433	6.192	7.7313	1.78013	6.22625	9.44285	5.41629	5.24127	9.47834	4.02583	5.24041	5.88651	7.46728	4.95692
AC011008.2	0	45.1462	149.895	0	0	0	0	0	0	0	0	0	0	0	13.1443	0	0	0	0	15.0487	49.9648	4.38143	0	0
AC011037.1	0	0	0	0	0	0	0	0	0	0	0	2.4768	0	0	0.691805	0	0	0	0	0	0	1.0562	0	0
AC011092.2	0	0	0	0	0	0	0	0	0	0	3.06973	0	0	0	0	0	0.902715	0	0	0	0	0	0	1.32415
AC011095.1	0	0	0	0	0	0	0	0	0	0.87128	0	0	1.54626	0	0	0	0	0	0	0	0	0	0.805847	0
AC011120.1	2.90999	0	29.2002	19.9817	0	18.3758	15.6933	15.8697	18.6645	13.0692	45.2786	0	2.31939	0	0.691805	17.5367	18.0543	0	12.8617	5.28991	22.0802	0.230602	10.9751	21.111
AC011124.1	0	0	0	0	0	0	0	0	0	0	0	0	0	0	0	2.02347	1.80543	0	0	0	0	0	0.674489	0.60181
AC011155.2	0	0	0	0	0	0	0	0	0	0	0	2.4768	0	0	0	0	0	0	0	0	0	0.8256	0	0
AC011195.2	0.969995	0	0	0	0	0	0	0	0	0	0	0	0	0	0	0	0	0	0.323332	0	0	0	0	0
AC011199.1	20.3699	0	0	0	0	0	0	0	0	2.61384	1.53487	0	0	0	33.2066	0	0	0	6.78997	0	0	11.0689	0.87128	0.511622
AC011242.1	0	0	0	0	0	0	0	0	0	0	23.7904	0	0	0	0	0	0	0	0	0	0	0	0	7.93014
AC011247.1	0	0	0	0	0	0	0	0	0	2.61384	0	19.8144	0	0	0	0	0	0	0	0	0	6.6048	0.87128	0
AC011247.2	38.7998	5.01624	8.76007	35.7568	37.1497	12.7217	12.84	5.66776	2.19582	17.4256	7.67433	0	37.1102	8.90063	18.6787	30.352	22.5679	11.2313	29.1322	15.9446	7.89254	9.97001	28.296	13.0476
AC011247.3	0	0	0	0	0	0	0	0	0	2.61384	0	0	0	0	0	0	0	0	0	0	0	0	0.87128	0
AC011257.1	0	0	0	0	0	0	0	0	0	0	0	0	0	0	0	2.02347	0	0	0	0	0	0	0.674489	0
AC011270.1	0	0	0	1.05167	0	0	0	0	0	0	0	0	0	0	0	0	0	0	0.350557	0	0	0	0	0
AC011276.1	19.3999	24.078	108.041	2.10334	10.7854	43.8193	4.27998	9.06841	8.78328	13.9405	23.023	0	5.41191	9.79069	9.68527	18.2112	21.6652	13.4775	8.59441	14.6439	53.5478	7.72094	12.5212	18.1596
AC011287.1	0	0	0	3.15501	0	0	0	0	0	0	0	0	0	0	1.38361	0	0	0	1.05167	0	0	0.461203	0	0
AC011290.1	0.969995	0	13.6268	0	0	0	2.85332	6.80131	0	0	3.83717	0	1.54626	0	0	0	0	0	1.27444	2.2671	4.54226	0	0.51542	1.27906
AC011290.2	3.87998	10.0325	0	0	0	0	0	0	0	0	0	0	0	0	0	0	0.902715	0	1.29333	3.34416	0	0	0	0.300905
AC011294.1	0	0	0	0	0	0	0	0	0	0	0	1.2384	0	0	0	0	0	0	0	0	0	0.4128	0	0
AC011330.1	0.969995	5.01624	20.4402	4.20668	10.7854	0	0	0	0	8.7128	0.767433	0	3.09252	1.78013	4.15083	0	0	0	1.72556	5.26721	6.81339	1.38361	3.93511	0.849186
AC011330.2	1.93999	0	5.84005	2.10334	17.9757	18.3758	0	0	19.7624	1.74256	3.83717	0	0	0	0.691805	0	0	2.24626	1.34778	5.99189	14.6594	0.979354	0.580853	1.27906
AC011337.1	0	0	0	3.15501	4.79351	0	0	0	0	0	0.767433	0	0	1.78013	0	0.674489	0	0	1.05167	1.59784	0	0	0.22483	0.849186
AC011338.1	0	0	0	0	0	0	0	0	0	11.3266	0	0	0	0	0	0	0	0	0	0	0	0	3.77555	0
AC011365.1	0	0	48.6671	0	0	0	0	0	5.48955	0	0	0	3.86565	0	0	0	0	0	0	0	18.0522	0	1.28855	0
AC011374.1	0	0	0	0	0	0	0	0	0	0	0.767433	0	0	0	0	1.34898	0	0	0	0	0	0	0.449659	0.255811
[truncated: 37,186 more rows]
