# Supplementary material for: The NKL-code for innate lymphoid cells reveals deregulated expression of NKL homeobox genes HHEX and HLX in anaplastic large cell lymphoma (ALCL)
Source: Oncotarget. 2020 Aug 25;11(34):3208–26. doi: 10.18632/oncotarget.27683 (PMC7456612; doi:10.18632/oncotarget.27683)
Supplement: Supplementary file 6 [file oncotarget-11-3208-s006.xlsx]

## Sheet: Sheet1
Probe_set_ID	Gene	SUDHL1-pCMV_	SUDHL1-HHEX	HHEX-pCMV
214453_s_at	IFI44	-1.1243	3.58674	4.71104
205114_s_at	CCL3 /// CCL3L1 /// CCL3L3	-1.92687	1.884	3.81087
221841_s_at	KLF4	-2.04165	1.73529	3.77694
229450_at	IFIT3	1.13637	4.58815	3.45178
214059_at	IFI44	-2.60186	0.805585	3.40744
205660_at	OASL	-0.266591	3.10257	3.36916
227084_at	DTNA	-1.66601	1.62548	3.29149
226757_at	IFIT2	-0.161452	3.09496	3.25641
1565913_at	-	-2.54889	0.705193	3.25408
210611_s_at	DTNA	-2.75661	0.225815	2.98242
220104_at	ZC3HAV1	0.590414	3.51441	2.924
207651_at	GPR171	-1.4129	1.50661	2.91952
1563075_s_at	-	-0.520045	2.39604	2.91608
236523_at	LOC285556	-1.98431	0.892436	2.87675
1563076_x_at	-	-0.633806	2.05063	2.68443
210797_s_at	OASL	0.0411938	2.70683	2.66563
205483_s_at	ISG15	3.88665	6.47615	2.5895
210091_s_at	DTNA	-2.24406	0.225815	2.46988
229441_at	PRSS23	-1.07509	1.1314	2.20649
204747_at	IFIT3	0.828244	3.01495	2.18671
217502_at	IFIT2	-0.595032	1.58694	2.18197
1557236_at	APOL6	-0.954791	1.20111	2.1559
230562_at	LOC100507530	-2.41083	-0.291164	2.11967
215736_at	KCNV1	-2.49527	-0.389621	2.10565
219290_x_at	DAPP1	1.96949	4.04101	2.07152
201215_at	PLS3	-2.88247	-0.813386	2.06908
226279_at	PRSS23	0.4166	2.43272	2.01612
214594_x_at	ATP8B1	0.4166	2.38609	1.96949
204698_at	ISG20	1.2553	3.19231	1.93701
230917_at	-	-2.35573	-0.423884	1.93185
233870_at	NAV1	-1.7228	0.203342	1.92614
210368_at	PCDHGA8	-2.65415	-0.770424	1.88372
1568558_x_at	-	-1.7228	0.14558	1.86838
203153_at	IFIT1	-0.954791	0.913355	1.86815
221602_s_at	FAIM3	-2.04165	-0.18385	1.8578
218330_s_at	NAV2	-1.66601	0.14558	1.81159
220635_at	PSORS1C2	-1.66601	0.14558	1.81159
204286_s_at	PMAIP1	3.39609	5.20184	1.80576
228630_at	ZNF84	-2.49527	-0.707127	1.78815
236285_at	KLHDC7B	-1.4129	0.343524	1.75642
222859_s_at	DAPP1	1.52701	3.26464	1.73763
223120_at	FUCA2	-2.54889	-0.813386	1.73551
204285_s_at	PMAIP1	3.94426	5.67623	1.73197
227862_at	TRNP1	-1.52251	0.203342	1.72585
229307_at	ANKRD28	0.987251	2.70683	1.71958
244142_at	DTNA	-1.98431	-0.291164	1.69315
222858_s_at	DAPP1	1.14813	2.84026	1.69213
240515_at	-	-2.35573	-0.666582	1.68915
33304_at	ISG20	1.41711	3.10332	1.68621
210483_at	LOC254896 /// TNFRSF10C	-1.83708	-0.154577	1.6825
1554511_at	WWC1	-1.7228	-0.0430013	1.6798
212935_at	MCF2L	-1.52251	0.14558	1.66809
1563483_at	FAM91A2	-1.46741	0.14558	1.61299
225762_x_at	RN45S	3.21229	4.81954	1.60726
217497_at	TYMP	-1.07509	0.52664	1.60173
1570376_at	LOC154822	-2.09882	-0.513169	1.58565
1566596_at	-	-2.35573	-0.770424	1.58531
244744_at	LOC100130502	-2.04165	-0.458907	1.58275
208261_x_at	IFNA10	-2.15575	-0.588156	1.56759
217519_at	-	-2.54889	-0.994632	1.55426
205299_s_at	BTN2A2	-2.49527	-0.947915	1.54736
244823_at	LOC100129034	-1.83708	-0.291164	1.54592
227163_at	GSTO2	-1.66601	-0.125875	1.54013
235066_at	MAP4	-1.92687	-0.389621	1.53725
235639_at	CDH19	-2.65415	-1.11743	1.53672
215964_at	-	-2.60186	-1.06822	1.53364
232157_at	SPRY3	-2.30013	-0.770424	1.5297
240797_at	PERP	-2.30013	-0.770424	1.5297
217209_at	CEACAM3	-1.98431	-0.458907	1.52541
1553936_a_at	MGC2848	-1.35904	0.157319	1.51636
222971_at	NDUFA2	-2.09882	-0.588156	1.51067
205522_at	HOXD4	-1.98431	-0.476917	1.5074
236592_at	-	-1.7228	-0.228913	1.49389
233475_at	MGC32805	-1.46741	0.0226295	1.49004
1569665_at	-	-2.65415	-1.16753	1.48662
223552_at	LRRC4	-1.83708	-0.356095	1.48099
236985_at	-	-1.35904	0.121812	1.48085
238563_at	-	-0.483793	0.994127	1.47792
216401_x_at	-	-2.09882	-0.62693	1.47189
238976_at	-	-1.92687	-0.458907	1.46797
236914_at	LOC100506790	-1.7228	-0.259715	1.46309
237922_at	-	-1.7228	-0.259715	1.46309
1560566_at	PCDH20	-2.9781	-1.51563	1.46247
229805_at	ZDHHC22	-1.27713	0.180514	1.45764
217382_at	-	-1.77985	-0.323284	1.45657
230502_s_at	-	-0.633806	0.820428	1.45423
243983_at	-	-0.909007	0.544629	1.45364
208054_at	HERC4	-2.35573	-0.902131	1.4536
235889_at	-	-2.04165	-0.588156	1.4535
1561152_a_at	-	-1.83708	-0.389621	1.44746
1561619_at	-	-1.1744	0.269737	1.44414
1559605_a_at	LOC285043	-2.30013	-0.857287	1.44284
217155_at	-	-2.30013	-0.857287	1.44284
244167_at	-	-2.30013	-0.857287	1.44284
1553529_at	TAS1R2	-2.65415	-1.21848	1.43567
201981_at	PAPPA	-2.70574	-1.27025	1.43549
243262_at	-	-2.70574	-1.27025	1.43549
1556452_a_at	LOC283761	-1.7228	-0.291164	1.43164
1561984_at	LOC100505583	-2.24406	-0.813386	1.43067
204471_at	GAP43	0.783712	2.21411	1.4304
200629_at	WARS	4.70882	6.13451	1.42569
234326_at	-	-1.27713	0.14558	1.42271
234959_at	-	-2.88247	-1.46053	1.42193
218986_s_at	DDX60	2.67375	4.09236	1.41861
1559361_at	MACC1	-2.41083	-0.994632	1.4162
235779_at	ZNF790-AS1	-2.41083	-0.994632	1.4162
235528_at	GUCA1B	-0.595032	0.820428	1.41546
1555159_at	TMEM74	-2.35573	-0.947915	1.40782
217327_at	-	-2.70574	-1.29901	1.40673
240874_at	-	-2.70574	-1.29901	1.40673
241225_at	-	-2.75661	-1.35216	1.40444
1556054_at	-	-1.1744	0.225815	1.40022
233658_at	-	-1.52251	-0.125875	1.39663
1562036_at	-	-1.98431	-0.588156	1.39616
231776_at	EOMES	-1.98431	-0.588156	1.39616
215816_at	GUSBP11 /// GUSBP2 /// SMA4	-1.1243	0.269737	1.39404
1557369_a_at	LOC285401	-2.09882	-0.707127	1.3917
224540_at	LACRT	-2.41083	-1.01991	1.39092
219153_s_at	THSD4	-2.24406	-0.857287	1.38677
238040_at	-	-2.24406	-0.857287	1.38677
207053_at	SLC8A1	-2.65415	-1.27025	1.3839
215360_at	-	-2.60186	-1.21848	1.38338
210282_at	ZMYM2	-1.22536	0.157319	1.38267
211838_x_at	PCDHA5	-1.22536	0.157319	1.38267
215744_at	FUS	-1.22536	0.157319	1.38267
1559550_s_at	-	-2.54889	-1.16753	1.38136
242509_at	-	-2.54889	-1.16753	1.38136
200628_s_at	WARS	3.57769	4.95791	1.38022
222314_x_at	EGOT	-1.83708	-0.458907	1.37817
211514_at	DSTYK	-2.49527	-1.11743	1.37785
228721_at	KRBOX1	-1.92687	-0.550241	1.37663
234191_at	BCL2L14	-2.04165	-0.666582	1.37507
241920_x_at	SPG11	-2.04165	-0.666582	1.37507
1559957_a_at	LOC642852	-1.1243	0.247943	1.37225
233189_at	-	-2.09882	-0.728397	1.37043
1560525_at	-	-1.4129	-0.0430013	1.3699
1569597_at	-	-1.46741	-0.0977241	1.36969
239744_at	-	-1.52251	-0.154577	1.36793
206229_x_at	PAX2	-1.7228	-0.356095	1.36671
238707_at	-	-1.57812	-0.213714	1.36441
222186_at	-	-0.673458	0.689109	1.36257
222341_x_at	-	-1.98431	-0.62693	1.35738
244607_at	-	-1.35904	-0.0032652	1.35577
230864_at	NIM1	-2.65415	-1.29901	1.35514
234628_at	-	-2.65415	-1.29901	1.35514
225054_x_at	LOC100499466	-2.70574	-1.35216	1.35357
231392_at	-	-2.30013	-0.947915	1.35221
234712_at	LINC00470	-1.27713	0.0730705	1.3502
211562_s_at	LMOD1	-1.66601	-0.323284	1.34272
244456_at	-	-1.66601	-0.323284	1.34272
1569237_at	-	-2.41083	-1.06822	1.34262
227760_at	IGFBPL1	-2.15575	-0.813386	1.34236
216605_s_at	CEACAM21	-1.92687	-0.588156	1.33872
244702_at	-	-1.92687	-0.588156	1.33872
209185_s_at	IRS2	-2.35573	-1.01991	1.33582
229190_at	LOC100507376	-1.00151	0.333211	1.33472
226751_at	CNRIP1	-2.04165	-0.707127	1.33453
234441_at	-	-1.7228	-0.389621	1.33318
236933_at	EVPLL	-1.7228	-0.389621	1.33318
221757_at	PIK3IP1	-0.735273	0.59729	1.33256
1559623_at	C11orf54	-2.09882	-0.770424	1.3284
1556393_at	-	-2.93067	-1.60267	1.328
226675_s_at	LOC100507645 /// MALAT1	3.4338	4.7616	1.3278
1557880_at	PCDH11X /// PCDH11Y	-2.49527	-1.16753	1.32775
229003_x_at	FAM69B	-2.49527	-1.16753	1.32775
232478_at	MIR181A2HG	-1.83708	-0.513169	1.32391
216446_at	-	-0.673458	0.648096	1.32155
233161_at	-	-1.1744	0.14558	1.31998
1561313_at	-	-1.98431	-0.666582	1.31773
205014_at	FGFBP1	-1.35904	-0.0430013	1.31604
220150_s_at	FAM184A	-2.04165	-0.728397	1.31326
233790_at	-	-2.04165	-0.728397	1.31326
234036_x_at	-	-2.04165	-0.728397	1.31326
236726_at	RGS6	-2.04165	-0.728397	1.31326
238571_at	HOXA13	-2.04165	-0.728397	1.31326
239544_at	-	-2.04165	-0.728397	1.31326
1562946_at	-	-0.909007	0.403899	1.31291
1558723_at	LOC284014	-1.46741	-0.154577	1.31283
232311_at	B2M	-1.66601	-0.356095	1.30991
236520_at	LOC100507495	-2.30013	-0.994632	1.3055
1558732_at	MAP4K4	-0.7773	0.52664	1.30394
1553041_at	HTR3C	-1.77985	-0.476917	1.30293
1557116_at	APOL6	1.24439	2.54645	1.30207
1552456_a_at	MBD3L2	-1.7228	-0.423884	1.29892
206867_at	GCKR	-1.7228	-0.423884	1.29892
238990_x_at	TRIM61	-1.7228	-0.423884	1.29892
205923_at	RELN	-1.22536	0.0730705	1.29843
208256_at	EFNA2	-2.24406	-0.947915	1.29615
243326_at	-	-1.35904	-0.0701058	1.28893
230599_at	-	-0.396497	0.892436	1.28893
1566656_a_at	LOC100507654	-2.35573	-1.06822	1.28752
237080_at	-	-1.4129	-0.125875	1.28703
243516_at	-	-1.83708	-0.550241	1.28684
217713_x_at	-	-0.266591	1.02008	1.28667
1552793_at	C8orf31	-2.09882	-0.813386	1.28544
1566643_a_at	-	-2.09882	-0.813386	1.28544
237398_at	-	-1.1243	0.157319	1.28162
237868_x_at	-	0.624483	1.90504	1.28056
1564878_at	-	-2.54889	-1.27025	1.27864
242586_at	FSD1L	-1.07509	0.203342	1.27843
1557888_at	ZNF787	-2.49527	-1.21848	1.27679
205793_x_at	TNK1	-1.22536	0.0480697	1.27342
242719_at	-	-2.04165	-0.770424	1.27123
204613_at	PLCG2	1.23339	2.50111	1.26772
242959_at	-	-0.954791	0.312362	1.26715
219404_at	EPS8L3	-1.77985	-0.513169	1.26668
224843_at	SLAIN2	-1.77985	-0.513169	1.26668
232557_at	UBAP1L	-1.77985	-0.513169	1.26668
223942_x_at	CHST5	-1.7228	-0.458907	1.26389
1558342_x_at	DIXDC1	-1.52251	-0.259715	1.26279
240039_at	PLA2R1	-1.52251	-0.259715	1.26279
232953_at	LINC00266-1	-2.8335	-1.57125	1.26225
236109_at	-	-0.735273	0.52664	1.26191
242656_at	GTF2H1	-1.92687	-0.666582	1.26029
235393_at	-	-1.4129	-0.154577	1.25832
1560625_s_at	-	-1.98431	-0.728397	1.25592
221332_at	BMP15	-1.98431	-0.728397	1.25592
244693_at	-	-1.07509	0.180514	1.25561
231400_s_at	-	-1.57812	-0.323284	1.25484
239623_at	C5orf63	-2.15575	-0.902131	1.25362
204967_at	SHROOM2	-2.54889	-1.29901	1.24988
227317_at	LMCD1	-2.24406	-0.994632	1.24943
236333_at	-	-2.24406	-0.994632	1.24943
223764_x_at	NIPSNAP3B	-3.22637	-1.97744	1.24893
1557797_a_at	-	-1.83708	-0.588156	1.24892
233823_at	FAM184B	-1.83708	-0.588156	1.24892
227733_at	TMEM63C	-2.65415	-1.40602	1.24812
243709_at	SLC38A9	-1.22536	0.0226295	1.24798
207072_at	IL18RAP	1.05752	2.30398	1.24646
215014_at	KCND3	-1.7228	-0.476917	1.24588
238241_at	LOC100144602	-1.7228	-0.476917	1.24588
1553211_at	ANKFN1	-2.70574	-1.46053	1.24521
244199_at	TWF1	-2.70574	-1.46053	1.24521
241408_at	CRIPAK	-0.820262	0.423475	1.24374
1559287_at	-	-2.41083	-1.16753	1.24331
240456_at	ANKRD55	-2.41083	-1.16753	1.24331
213462_at	NPAS2	-1.66601	-0.423884	1.24212
220406_at	TGFB2	-1.66601	-0.423884	1.24212
1557371_a_at	LOC158376	-2.09882	-0.857287	1.24153
233507_at	-	-2.09882	-0.857287	1.24153
232300_at	LOC100133190	-0.362971	0.878319	1.24129
237368_at	C3orf35	-2.75661	-1.51563	1.24098
232674_at	UCN2	-1.46741	-0.228913	1.2385
238199_x_at	COX3	4.0246	5.26289	1.23829
234310_s_at	SUSD2	-1.27713	-0.0430013	1.23412
1556663_s_at	LOC100506142	-2.30013	-1.06822	1.23191
1564168_a_at	LOC93444	-2.30013	-1.06822	1.23191
216090_x_at	-	-2.30013	-1.06822	1.23191
230349_at	XKRX	-2.30013	-1.06822	1.23191
238188_at	LOC100506642	-2.30013	-1.06822	1.23191
1565692_at	-	-1.52251	-0.291164	1.23134
1570243_at	-	-1.52251	-0.291164	1.23134
215115_x_at	NTRK3	-1.52251	-0.291164	1.23134
240284_x_at	-	-1.52251	-0.291164	1.23134
240829_at	-	-2.8335	-1.60267	1.23083
240604_at	ERI2	-2.04165	-0.813386	1.22827
233915_at	KIAA0825	-2.49527	-1.27025	1.22502
216280_s_at	DICER1	-0.954791	0.269737	1.22453
1557840_at	EFHB	-2.24406	-1.01991	1.22415
228317_at	ZFAND5	-2.24406	-1.01991	1.22415
230162_s_at	MAPK8IP3	-2.24406	-1.01991	1.22415
234697_x_at	TAMM41	-2.88247	-1.65913	1.22334
243057_at	-	-2.88247	-1.65913	1.22334
1563511_at	DKFZp451B082	-1.57812	-0.356095	1.22203
212122_at	RHOQ	-1.07509	0.14558	1.22067
222171_s_at	PKNOX2	-1.92687	-0.707127	1.21975
228546_at	DPP6	-2.93067	-1.71592	1.21474
1569948_at	-	-1.98431	-0.770424	1.21389
210701_at	CFDP1	-1.83708	-0.62693	1.21015
219712_s_at	SHPK /// TRPV1	-1.83708	-0.62693	1.21015
1570192_at	-	-1.7228	-0.513169	1.20963
241017_at	RPL31 /// TBC1D8	-2.15575	-0.947915	1.20783
226065_at	PRICKLE1	-1.66601	-0.458907	1.2071
226705_at	FGFR1	-1.66601	-0.458907	1.2071
237748_at	SCGB2B2	-1.66601	-0.458907	1.2071
223971_at	OR2A20P /// OR2A9P	-1.00151	0.203342	1.20485
233128_at	-	-1.35904	-0.154577	1.20446
217995_at	SQRDL	4.08778	5.29147	1.20369
234801_s_at	ACSS1	-0.7773	0.423475	1.20078
243293_at	-	-1.4129	-0.213714	1.19919
243095_at	-	-1.92687	-0.728397	1.19848
229913_at	C7orf61	-0.864163	0.333211	1.19737
1553341_at	UROC1	-2.54889	-1.35216	1.19673
203765_at	GCA	-2.54889	-1.35216	1.19673
228532_at	C1orf162	-2.09882	-0.902131	1.19669
233590_at	LOC100506457	-2.60186	-1.40602	1.19583
239144_at	B3GAT2	-2.60186	-1.40602	1.19583
1553761_at	PRR14L	-1.77985	-0.588156	1.1917
244480_at	-	-1.77985	-0.588156	1.1917
1552686_at	C20orf152	-1.66601	-0.476917	1.18909
215385_at	-	-1.66601	-0.476917	1.18909
232966_at	LPIN3	-1.66601	-0.476917	1.18909
210936_at	WDR1	-1.57812	-0.389621	1.1885
229396_at	OVOL1	-1.57812	-0.389621	1.1885
231167_at	-	-1.57812	-0.389621	1.1885
242021_at	XBP1	-1.57812	-0.389621	1.1885
1553447_at	AGBL1	-2.35573	-1.16753	1.18821
216245_at	IL1RN	-2.35573	-1.16753	1.18821
221408_x_at	PCDHB12	-2.35573	-1.16753	1.18821
1556520_at	-	-2.75661	-1.57125	1.18536
1560867_a_at	-	-2.75661	-1.57125	1.18536
1566097_at	-	-2.04165	-0.857287	1.18437
205916_at	S100A7	-2.04165	-0.857287	1.18437
233479_at	-	-2.04165	-0.857287	1.18437
237538_at	-	-2.04165	-0.857287	1.18437
239999_at	LINC00478	-2.04165	-0.857287	1.18437
242788_at	KDM4D	-2.04165	-0.857287	1.18437
1557342_a_at	-	-0.820262	0.363931	1.18419
208325_s_at	AKAP13	-0.820262	0.363931	1.18419
239394_at	SLC6A2	-2.30013	-1.11743	1.1827
243251_at	-	-2.30013	-1.11743	1.1827
235169_at	FBXO27	-1.22536	-0.0430013	1.18235
222297_x_at	-	1.21114	2.39107	1.17993
209949_at	NCF2	-1.46741	-0.291164	1.17625
234557_at	-	-1.46741	-0.291164	1.17625
241563_at	-	-2.24406	-1.06822	1.17585
224040_at	TTTY5	-1.35904	-0.18385	1.17519
211900_x_at	CD6	-1.7228	-0.550241	1.17256
219480_at	SNAI1	-1.7228	-0.550241	1.17256
1554591_at	GDEP	-1.1243	0.0480697	1.17237
1564117_at	HMCN2 /// LOC100289200	-0.557117	0.614425	1.17154
208591_s_at	PDE3B	-1.1744	-0.0032652	1.17114
209436_at	SPON1	-1.1744	-0.0032652	1.17114
215578_at	-	-1.98431	-0.813386	1.17093
1561010_a_at	MAOB	-2.88247	-1.71592	1.16654
1555007_s_at	WDR66	-1.52251	-0.356095	1.16641
1556202_at	SRGAP2	-1.52251	-0.356095	1.16641
230242_at	NFASC	-1.52251	-0.356095	1.16641
241713_s_at	DYX1C1 /// DYX1C1-CCPG1	-1.52251	-0.356095	1.16641
204120_s_at	ADK	1.35506	2.51942	1.16436
1561413_at	-	-2.15575	-0.994632	1.16112
206239_s_at	SPINK1	2.98039	4.13899	1.1586
207982_at	HIST1H1T	-1.1744	-0.016393	1.15801
208026_at	HIST1H4A /// HIST1H4B /// HIST1H4C /// HIST1H4D /// HIST1H4E /// HIST1H4F /// HIST1H4H /// HIST1H4I /// HIST1H4J /// HIST1H4K /// HIST1H4L /// HIST2H4A /// HIST2H4B /// HIST4H4	-1.92687	-0.770424	1.15645
238261_at	-	-1.92687	-0.770424	1.15645
235149_at	PGM2L1	-1.22536	-0.0701058	1.15525
241144_at	-	-1.22536	-0.0701058	1.15525
211400_at	FGFR2	-1.57812	-0.423884	1.15424
231497_at	ZBTB20-AS1	-1.57812	-0.423884	1.15424
1560646_at	METTL21CP1	-2.75661	-1.60267	1.15394
1558017_s_at	-	-1.66601	-0.513169	1.15284
210394_x_at	SSX4 /// SSX4B	-1.66601	-0.513169	1.15284
240594_at	-	-1.66601	-0.513169	1.15284
239469_at	-	-0.0498772	1.10132	1.1512
1553395_a_at	CD200R1	-2.09882	-0.947915	1.15091
210193_at	MOBP	-2.09882	-0.947915	1.15091
237426_at	SP100	-2.09882	-0.947915	1.15091
1569490_at	FNDC3B	-1.07509	0.0730705	1.14816
234923_at	RALGAPA1	-0.22059	0.927135	1.14773
1565556_at	LOC127841	-1.35904	-0.213714	1.14533
217080_s_at	HOMER2	-1.35904	-0.213714	1.14533
230505_at	LOC145474	-0.266591	0.878319	1.14491
1562231_at	-	-1.46741	-0.323284	1.14413
1562690_at	-	-2.49527	-1.35216	1.14311
1570110_at	-	-2.49527	-1.35216	1.14311
233908_x_at	-	-2.49527	-1.35216	1.14311
1563840_at	-	-2.54889	-1.40602	1.14287
240067_at	-	-2.54889	-1.40602	1.14287
211830_s_at	CACNA1I	-0.633806	0.508423	1.14223
244076_at	KIAA2022	-2.60186	-1.46053	1.14132
204918_s_at	MLLT3	-0.7773	0.363931	1.14123
1566889_at	THADA	-2.04165	-0.902131	1.13952
207589_at	ADRA1B	-2.04165	-0.902131	1.13952
1556743_at	-	0.0907708	1.22919	1.13842
1570424_at	-	-2.35573	-1.21848	1.13725
216184_s_at	RIMS1	-2.35573	-1.21848	1.13725
1556670_at	LOC100505624	-2.15575	-1.01991	1.13584
232356_at	-	-2.15575	-1.01991	1.13584
235999_at	-	-0.954791	0.180514	1.1353
236975_at	-	-0.954791	0.180514	1.1353
243013_at	-	-0.909007	0.225815	1.13482
1556312_at	C2orf71	-1.7228	-0.588156	1.13464
1557841_at	-	-1.7228	-0.588156	1.13464
204586_at	BSN	-1.7228	-0.588156	1.13464
215047_at	TRIM58	-1.7228	-0.588156	1.13464
1554741_s_at	FGF7 /// KGFLP1 /// KGFLP2	-2.70574	-1.57125	1.13449
206776_x_at	ACRV1	-2.70574	-1.57125	1.13449
211130_x_at	EDA	-1.52251	-0.389621	1.13289
242032_at	KIDINS220	-1.52251	-0.389621	1.13289
206666_at	GZMK	-2.30013	-1.16753	1.1326
227432_s_at	-	-2.30013	-1.16753	1.1326
233465_at	-	-2.30013	-1.16753	1.1326
234197_at	ACSM1	-2.30013	-1.16753	1.1326
1556348_at	HEATR1	-0.190725	0.940785	1.13151
238580_at	-	-1.35904	-0.228913	1.13013
241294_at	-	-1.35904	-0.228913	1.13013
210433_at	POFUT1	-1.83708	-0.707127	1.12995
211706_s_at	CDK19	-1.83708	-0.707127	1.12995
211856_x_at	CD28	-1.83708	-0.707127	1.12995
231671_at	FGA	-1.83708	-0.707127	1.12995
231694_at	-	-1.83708	-0.707127	1.12995
236406_at	ZNF324B	-1.83708	-0.707127	1.12995
239306_at	-	-1.83708	-0.707127	1.12995
236472_at	-	0.537753	1.66713	1.12938
211882_x_at	FUT6	-1.98431	-0.857287	1.12703
225013_at	LZTS2	-1.98431	-0.857287	1.12703
238185_at	-	-1.98431	-0.857287	1.12703
242962_at	-	-1.98431	-0.857287	1.12703
207673_at	NPHS1	-2.24406	-1.11743	1.12663
217020_at	RARB	-2.24406	-1.11743	1.12663
232179_at	LOC158863	-2.24406	-1.11743	1.12663
235504_at	GREM2	-2.24406	-1.11743	1.12663
241831_at	-	-2.24406	-1.11743	1.12663
243154_at	-	-2.24406	-1.11743	1.12663
244333_at	-	-2.24406	-1.11743	1.12663
244343_at	LOC100507330	-2.24406	-1.11743	1.12663
218985_at	SLC2A8	-0.633806	0.489973	1.12378
204503_at	EVPL	-1.27713	-0.154577	1.12255
237835_at	-	-1.27713	-0.154577	1.12255
223931_s_at	CHFR	-1.4129	-0.291164	1.12174
239758_at	-	-0.595032	0.52664	1.12167
206933_s_at	H6PD	-1.1243	-0.0032652	1.12104
240025_x_at	-	-0.43076	0.689109	1.11987
217467_at	-	-1.57812	-0.458907	1.11922
235376_at	-	-1.57812	-0.458907	1.11922
235643_at	SAMD9L	0.4166	1.53389	1.11729
241569_at	-	-0.0769816	1.03924	1.11622
222049_s_at	RBP4	-1.66601	-0.550241	1.11577
237186_at	KCNJ5	-1.66601	-0.550241	1.11577
232910_at	BBIP1	-1.92687	-0.813386	1.11349
231979_at	-	-1.77985	-0.666582	1.11327
235405_at	GSTA4	-1.77985	-0.666582	1.11327
240234_at	-	-1.77985	-0.666582	1.11327
1562068_at	-	-2.41083	-1.29901	1.11182
206384_at	CACNG3	-2.41083	-1.29901	1.11182
230437_s_at	PRKCB	-2.41083	-1.29901	1.11182
238780_s_at	-	-2.41083	-1.29901	1.11182
211641_x_at	IGHA1 /// IGHA2 /// IGHD /// IGHG1 /// IGHG3 /// IGHM /// IGHV4-31 /// LOC100291917	-1.46741	-0.356095	1.11131
234187_at	-	-1.46741	-0.356095	1.11131
240911_at	NOS1	-1.46741	-0.356095	1.11131
1556735_at	-	-1.83708	-0.728397	1.10868
240655_at	-	0.920259	2.02523	1.10497
1560062_at	SLC29A2	-2.09882	-0.994632	1.10419
208606_s_at	WNT4	-2.09882	-0.994632	1.10419
239189_at	CASKIN1	-2.09882	-0.994632	1.10419
240830_at	SCARNA17	-0.190725	0.913355	1.10408
241704_x_at	ZNF320	-2.70574	-1.60267	1.10307
235300_x_at	RCHY1	-0.396497	0.705193	1.10169
239440_at	LOC100506858	-1.57812	-0.476917	1.10121
205069_s_at	ARHGAP26	-2.93067	-1.8302	1.10046
222927_s_at	CPLX3	-0.954791	0.14558	1.10037
1566482_at	-	-1.22536	-0.125875	1.09948
243493_at	-	-1.22536	-0.125875	1.09948
1570507_at	SCAF11	-1.35904	-0.259715	1.09933
242315_at	-	-1.35904	-0.259715	1.09933
224454_at	ETNK1	-1.00151	0.0976466	1.09915
232593_at	NEURL3	-1.00151	0.0976466	1.09915
1564317_at	-	-1.52251	-0.423884	1.09862
207418_s_at	DDO	-1.52251	-0.423884	1.09862
243423_at	TNIP1	-1.52251	-0.423884	1.09862
227671_at	XIST	-2.75661	-1.65913	1.09748
240404_at	-	-1.7228	-0.62693	1.09587
1554001_at	TRIM37	0.555521	1.65061	1.09509
1558960_a_at	-	-2.04165	-0.947915	1.09374
1559620_at	LOC441167	-2.04165	-0.947915	1.09374
1564960_at	KRTAP7-1	-2.04165	-0.947915	1.09374
1569647_at	LOC643623	-2.04165	-0.947915	1.09374
210328_at	GNMT	-2.04165	-0.947915	1.09374
244537_at	-	-2.04165	-0.947915	1.09374
236217_at	SLC31A1	-1.27713	-0.18385	1.09328
236617_at	-	-1.27713	-0.18385	1.09328
229833_at	LOC100506713 /// MIR195 /// MIR497 /// MIR497HG	-0.820262	0.269737	1.09
1558581_at	TEX22	-0.909007	0.180514	1.08952
236940_at	-	-0.909007	0.180514	1.08952
226000_at	CTTNBP2NL	-0.161452	0.927135	1.08859
1568908_at	-	-2.54889	-1.46053	1.08836
206518_s_at	RGS9	-2.54889	-1.46053	1.08836
211795_s_at	FYB	-2.54889	-1.46053	1.08836
1556201_at	RNASET2	-2.15575	-1.06822	1.08753
230794_at	PELI2	-2.15575	-1.06822	1.08753
244430_at	PLD6	-2.15575	-1.06822	1.08753
1554869_at	WDR37	-0.13275	0.954306	1.08706
1553661_a_at	HUS1B	-2.60186	-1.51563	1.08623
1569709_at	SZT2	-2.60186	-1.51563	1.08623
230355_at	SEPT7P2	-0.396497	0.689109	1.08561
1569385_s_at	TET2	-2.35573	-1.27025	1.08548
1563165_at	-	-2.65415	-1.57125	1.0829
213950_s_at	PPP3CC	-2.65415	-1.57125	1.0829
1553889_at	MRGPRX2	-1.98431	-0.902131	1.08218
238140_at	ARV1	-1.98431	-0.902131	1.08218
1561844_at	-	-2.30013	-1.21848	1.08165
1561944_at	-	-2.30013	-1.21848	1.08165
1570394_at	XRN1	-2.30013	-1.21848	1.08165
236446_at	-	-2.30013	-1.21848	1.08165
228199_at	FAHD2B /// FAHD2CP	-1.1243	-0.0430013	1.0813
1564143_at	-	-2.09882	-1.01991	1.07891
230961_at	-	-0.735273	0.343524	1.0788
1554803_s_at	TRIM72	-1.66601	-0.588156	1.07785
1561085_at	LOC153910	-1.66601	-0.588156	1.07785
1561883_at	-	-1.66601	-0.588156	1.07785
205410_s_at	ATP2B4	-1.66601	-0.588156	1.07785
228235_at	MGC16121	-1.46741	-0.389621	1.07779
211231_x_at	CYP4A11	-1.1744	-0.0977241	1.07668
1553179_at	ADAMTS19	-2.24406	-1.16753	1.07653
1562748_at	LOC253044	-2.24406	-1.16753	1.07653
215486_at	PRPS1L1	-2.24406	-1.16753	1.07653
226997_at	ADAMTS12	-2.24406	-1.16753	1.07653
233190_at	-	-2.24406	-1.16753	1.07653
237294_at	RASSF4	-2.24406	-1.16753	1.07653
202971_s_at	DYRK2	0.607549	1.68346	1.07591
207892_at	CD40LG	-1.07509	-0.0032652	1.07183
241317_at	-	-1.07509	-0.0032652	1.07183
241158_at	-	-1.22536	-0.154577	1.07078
241930_x_at	-	-0.22059	0.849664	1.07025
1553756_at	GLIS3-AS1	-1.92687	-0.857287	1.06959
214792_x_at	VAMP2	-1.92687	-0.857287	1.06959
221323_at	ULBP1	-1.92687	-0.857287	1.06959
222242_s_at	KLK5	-1.92687	-0.857287	1.06959
223751_x_at	TLR10	-1.92687	-0.857287	1.06959
238066_at	RBP7	-1.92687	-0.857287	1.06959
238463_at	-	-1.92687	-0.857287	1.06959
241196_at	-	-1.92687	-0.857287	1.06959
243402_at	LOC149837 /// LOC643406	-1.92687	-0.857287	1.06959
242612_at	-	0.357055	1.42642	1.06936
1558841_at	CWC27	-0.820262	0.247943	1.0682
234182_at	-	-1.35904	-0.291164	1.06788
206280_at	CDH18	-1.83708	-0.770424	1.06666
222319_at	-	-1.83708	-0.770424	1.06666
228489_at	TM4SF18	-1.83708	-0.770424	1.06666
233869_x_at	-	-1.83708	-0.770424	1.06666
210442_at	IL1RL1	-0.909007	0.157319	1.06633
243992_at	-	-0.520045	0.544629	1.06467
209201_x_at	CXCR4	-1.52251	-0.458907	1.0636
213895_at	EMP1	-1.52251	-0.458907	1.0636
223487_x_at	GNB4	-1.27713	-0.213714	1.06341
1569372_at	LOC100507194	-2.8335	-1.77297	1.06053
202966_at	CAPN6	-2.8335	-1.77297	1.06053
221075_s_at	NCR2	-2.8335	-1.77297	1.06053
210387_at	HIST1H2BC /// HIST1H2BE /// HIST1H2BF /// HIST1H2BG /// HIST1H2BI	-0.13275	0.927135	1.05989
215536_at	HLA-DQB2	-1.07509	-0.016393	1.0587
223338_s_at	ATPIF1	3.66826	4.72608	1.05782
221035_s_at	TEX14	-1.4129	-0.356095	1.05681
242712_x_at	RGPD3 /// RGPD4 /// RGPD5 /// RGPD6 /// RGPD8	-1.4129	-0.356095	1.05681
217063_x_at	YME1L1	-2.35573	-1.29901	1.05672
232102_at	METTL6	-2.35573	-1.29901	1.05672
228643_at	LOC100506233	-1.7228	-0.666582	1.05622
239293_at	NRSN1	-1.7228	-0.666582	1.05622
209633_at	PPP2R3A	-0.22059	0.83512	1.05571
230927_at	-	-0.909007	0.14558	1.05459
1566302_at	PPP1R11	-1.1243	-0.0701058	1.0542
229079_at	EHMT2	-1.1243	-0.0701058	1.0542
1556854_at	LOC283501	0.218939	1.27301	1.05407
217336_at	-	1.55378	2.60763	1.05385
217235_x_at	IGLL5	-0.954791	0.0976466	1.05244
209750_at	NR1D2	0.590414	1.64228	1.05187
1555766_a_at	GNG2	-2.65415	-1.60267	1.05148
1560132_a_at	-	-2.65415	-1.60267	1.05148
1562830_at	METTL15	-2.65415	-1.60267	1.05148
1564598_a_at	VWA3B	-2.65415	-1.60267	1.05148
206898_at	CDH19	-2.65415	-1.60267	1.05148
220485_s_at	SIRPG	-2.65415	-1.60267	1.05148
1554331_a_at	LRRC18	-1.77985	-0.728397	1.05145
1556427_s_at	LRRN4CL	-1.77985	-0.728397	1.05145
1561126_at	-	-1.77985	-0.728397	1.05145
1562765_at	WWTR1-AS1	-1.77985	-0.728397	1.05145
205709_s_at	CDS1	-1.77985	-0.728397	1.05145
220826_at	TCP10L	-1.77985	-0.728397	1.05145
215169_at	SLC35E2	-0.29804	0.752397	1.05044
1569642_at	F2R	-1.00151	0.0480697	1.04958
231548_at	FOXO3	-1.00151	0.0480697	1.04958
214044_at	RYR2	-1.1744	-0.125875	1.04853
227631_at	ABI2	-1.1744	-0.125875	1.04853
241711_at	-	-1.27713	-0.228913	1.04821
238620_at	-	-0.735273	0.312362	1.04763
1562755_at	-	-3.02477	-1.97744	1.04733
216134_at	FRMD4B	-3.02477	-1.97744	1.04733
244451_x_at	-	-3.13921	-2.09195	1.04727
239049_at	-	-0.557117	0.489973	1.04709
207500_at	CASP5	-0.7773	0.269737	1.04704
1559229_at	-	-2.70574	-1.65913	1.04661
1561596_at	-	-2.70574	-1.65913	1.04661
1568920_at	-	-2.70574	-1.65913	1.04661
228113_at	RAB37	-2.70574	-1.65913	1.04661
239669_at	-	-2.70574	-1.65913	1.04661
242616_at	-	-2.70574	-1.65913	1.04661
1562950_at	-	-1.52251	-0.476917	1.04559
1563131_at	-	-0.864163	0.180514	1.04468
220279_at	TRIM17	-1.46741	-0.423884	1.04353
230458_at	SLC45A1	-1.46741	-0.423884	1.04353
222548_s_at	MAP4K4	1.55378	2.5969	1.04312
1552698_at	TUBA3FP	-1.22536	-0.18385	1.04151
1554907_a_at	HYDIN /// HYDIN2	-1.22536	-0.18385	1.04151
231531_at	C3orf24	-1.22536	-0.18385	1.04151
240399_at	-	-0.22059	0.820428	1.04102
1557618_at	LOC285768	-2.75661	-1.71592	1.04068
1566042_at	-	-2.75661	-1.71592	1.04068
227954_at	ITPRIPL2	0.138704	1.17824	1.03954
206805_at	SEMA3A	-1.66601	-0.62693	1.03908
240295_at	-	-1.66601	-0.62693	1.03908
234564_at	-	-2.15575	-1.11743	1.03832
236479_at	-	-2.15575	-1.11743	1.03832
236771_at	RIPPLY2	-2.15575	-1.11743	1.03832
243915_at	-	-2.15575	-1.11743	1.03832
244572_at	KY	-2.15575	-1.11743	1.03832
231898_x_at	SOX2-OT	2.0718	3.10862	1.03682
219352_at	HERC6	-0.0101411	1.02649	1.03663
1561726_s_at	-	-1.98431	-0.947915	1.0364
1562249_at	EPHA1-AS1	-1.98431	-0.947915	1.0364
227657_at	RNF150	-1.98431	-0.947915	1.0364
1561332_at	ATP13A5	-1.35904	-0.323284	1.03576
230990_at	KIF13A	-1.35904	-0.323284	1.03576
203548_s_at	LPL	-2.49527	-1.46053	1.03474
242334_at	NLRP4	-2.49527	-1.46053	1.03474
232637_at	37500	-1.07509	-0.0430013	1.03209
237006_at	-	1.19423	2.2253	1.03107
1570571_at	CCDC91	-0.909007	0.121812	1.03082
206154_at	RLBP1	-0.909007	0.121812	1.03082
237953_at	-	-2.60186	-1.57125	1.03061
1557504_at	-	-2.09882	-1.06822	1.03061
1557771_at	FHAD1	-2.09882	-1.06822	1.03061
1560014_s_at	PDXDC1	-2.09882	-1.06822	1.03061
233394_at	NFIB	-2.09882	-1.06822	1.03061
236021_at	-	-2.09882	-1.06822	1.03061
238355_at	-	-2.09882	-1.06822	1.03061
242042_s_at	HOXD-AS1	-2.09882	-1.06822	1.03061
1556844_at	LOC100132078	-2.30013	-1.27025	1.02988
213709_at	BHLHB9	-2.30013	-1.27025	1.02988
220266_s_at	KLF4	-2.30013	-1.27025	1.02988
222249_at	-	-2.30013	-1.27025	1.02988
233492_s_at	LOC728377 /// OR2A4 /// OR2A7	-2.30013	-1.27025	1.02988
236841_at	LOC100134445	0.729958	1.7586	1.02864
235397_at	LINC00174	-0.520045	0.508423	1.02847
237414_at	F7	-0.520045	0.508423	1.02847
235559_at	FAM188B /// INMT-FAM188B	-0.483793	0.544629	1.02842
1569915_at	-	-1.57812	-0.550241	1.02788
204501_at	NOV	-1.57812	-0.550241	1.02788
207216_at	TNFSF8	-1.57812	-0.550241	1.02788
1566609_at	-	-1.1243	-0.0977241	1.02658
229712_at	SNAPC3	-1.1243	-0.0977241	1.02658
1554459_s_at	CFHR3	-2.24406	-1.21848	1.02558
214576_at	KRT36	-2.24406	-1.21848	1.02558
224009_x_at	DHRS9	-2.24406	-1.21848	1.02558
234744_x_at	-	-2.24406	-1.21848	1.02558
228492_at	USP9Y	-0.7773	0.247943	1.02524
232280_at	SLC25A29	-0.7773	0.247943	1.02524
1553702_at	ZNF697	-1.92687	-0.902131	1.02474
228981_at	TMEM169	-1.92687	-0.902131	1.02474
240437_at	CASP9	-1.92687	-0.902131	1.02474
243272_at	-	-1.92687	-0.902131	1.02474
1553705_a_at	CHRM3	-1.83708	-0.813386	1.02369
243908_at	-	0.519764	1.54287	1.0231
1564093_at	NEK1	-2.04165	-1.01991	1.02174
1569767_at	-	-2.04165	-1.01991	1.02174
213050_at	COBL	-2.04165	-1.01991	1.02174
228581_at	KCNJ10	-2.04165	-1.01991	1.02174
229529_at	TCF21	-2.04165	-1.01991	1.02174
244112_x_at	-	-2.04165	-1.01991	1.02174
214734_at	EXPH5	-1.1744	-0.154577	1.01983
222366_at	-	0.435914	1.45523	1.01932
243113_at	-	-0.633806	0.384054	1.01786
232155_at	RNF213	-0.0769816	0.940785	1.01777
217014_s_at	AZGP1 /// AZGP1P1	-1.27713	-0.259715	1.01741
219686_at	STK32B	-1.27713	-0.259715	1.01741
229990_at	TSC22D1-AS1	-1.27713	-0.259715	1.01741
244236_at	-	-1.27713	-0.259715	1.01741
1566513_a_at	GNG4	-1.7228	-0.707127	1.01567
213417_at	TBX2	-1.7228	-0.707127	1.01567
1552695_a_at	SLC2A13	-1.22536	-0.213714	1.01164
239360_at	-	-1.22536	-0.213714	1.01164
200931_s_at	VCL	1.96949	2.98067	1.01119
238327_at	ODF3B	-0.43076	0.579949	1.01071
1553429_at	FLJ31713	-1.77985	-0.770424	1.00943
1554984_a_at	HLA-DOB	-1.77985	-0.770424	1.00943
1563369_at	LINC00173	-1.77985	-0.770424	1.00943
1566137_s_at	-	-1.77985	-0.770424	1.00943
240099_at	-	-1.77985	-0.770424	1.00943
243440_at	SIX3-AS1	-1.77985	-0.770424	1.00943
206866_at	CDH4	-1.52251	-0.513169	1.00934
215318_at	MINOS1P1	-1.52251	-0.513169	1.00934
232360_at	EHF	-1.52251	-0.513169	1.00934
243667_at	-	-1.52251	-0.513169	1.00934
232797_at	-	1.23339	2.24194	1.00855
242106_at	-	-1.46741	-0.458907	1.0085
1554759_at	SRCIN1	-0.673458	0.333211	1.00667
205132_at	ACTC1	-0.673458	0.333211	1.00667
220041_at	PIGZ	-0.673458	0.333211	1.00667
1555475_x_at	TTLL3	-0.909007	0.0976466	1.00665
244029_at	LOC100131043	-0.909007	0.0976466	1.00665
206635_at	CHRNB2	1.17137	2.1771	1.00574
212827_at	IGHM	-1.07509	-0.0701058	1.00499
238146_at	-	-1.07509	-0.0701058	1.00499
1555136_at	FGD6	-2.41083	-1.40602	1.00481
1566740_at	PLCE1	-2.41083	-1.40602	1.00481
1567044_s_at	-	-2.41083	-1.40602	1.00481
1570542_a_at	PMPCB	-2.41083	-1.40602	1.00481
209975_at	CYP2E1	-2.41083	-1.40602	1.00481
234378_at	-	-2.41083	-1.40602	1.00481
234527_at	-	-2.41083	-1.40602	1.00481
241223_x_at	-	0.173638	1.17824	1.0046
203134_at	PICALM	-0.22059	0.78303	1.00362
1566538_at	-	-2.35573	-1.35216	1.00357
220737_at	RPS6KA6	-2.35573	-1.35216	1.00357
232831_at	-	-2.35573	-1.35216	1.00357
233630_at	CDS2	-2.35573	-1.35216	1.00357
234249_at	-	-2.35573	-1.35216	1.00357
241570_at	-	-2.35573	-1.35216	1.00357
244658_at	-	-2.35573	-1.35216	1.00357
237550_at	-	-2.8335	-1.8302	1.0033
223741_s_at	TTYH2	-1.35904	-0.356095	1.00295
235412_at	ARHGEF7	-1.35904	-0.356095	1.00295
207814_at	DEFA6	-0.954791	0.0480697	1.00286
238936_at	TMEM178B	-0.954791	0.0480697	1.00286
1560926_at	-	1.69674	2.69882	1.00208
1557474_at	LOC284578	-2.30013	-1.29901	1.00112
1569063_at	-	-2.30013	-1.29901	1.00112
211510_s_at	CRHR2	-2.30013	-1.29901	1.00112
243227_at	-	-2.30013	-1.29901	1.00112
1552302_at	TMEM106A	-0.520045	0.480659	1.0007
229765_at	ZNF207	0.454973	1.45523	1.00026
1565672_at	-	-0.557117	0.44279	0.999907
1561988_at	LOC286068	-1.66601	-0.666582	0.999424
212951_at	GPR116	-1.66601	-0.666582	0.999424
235660_at	-	-1.66601	-0.666582	0.999424
236733_at	-	-1.66601	-0.666582	0.999424
240773_at	-	-2.60186	-1.60267	0.999189
1560806_at	LOC646743 /// TISP43	-1.1243	-0.125875	0.99843
203761_at	SLA	-1.1243	-0.125875	0.99843
220257_x_at	NXF2 /// NXF2B	-1.00151	-0.0032652	0.998243
244672_at	WDR1	-0.633806	0.363931	0.997737
235274_at	-	0.729958	1.72744	0.997479
213221_s_at	SIK2	0.698318	1.69559	0.99727
207490_at	TUBA4B	-0.1046	0.892436	0.997036
207005_s_at	BCL2	-1.22536	-0.228913	0.996442
212143_s_at	IGFBP3	-1.22536	-0.228913	0.996442
1554844_at	EYA3	-2.65415	-1.65913	0.995018
206856_at	LILRB5	-2.65415	-1.65913	0.995018
236584_at	C1orf86	-2.65415	-1.65913	0.995018
229580_at	-	-2.88247	-1.88754	0.994931
237983_at	-	-2.88247	-1.88754	0.994931
239747_s_at	-	-2.88247	-1.88754	0.994931
1553263_at	USH1G	0.377178	1.37204	0.994865
206240_s_at	ZNF136	-1.7228	-0.728397	0.994404
238216_at	LOC100506258	-1.7228	-0.728397	0.994404
1557830_at	-	-0.396497	0.59729	0.993787
216824_at	-	-0.43076	0.562397	0.993157
202865_at	DNAJB12	-1.1744	-0.18385	0.990553
234395_at	-	-1.46741	-0.476917	0.990492
234434_at	-	-1.46741	-0.476917	0.990492
238514_at	TMEM25	-1.46741	-0.476917	0.990492
244108_at	SYNPO2	-1.46741	-0.476917	0.990492
1560871_a_at	-	-1.57812	-0.588156	0.989968
1569464_at	PPFIBP1	-1.57812	-0.588156	0.989968
1560554_a_at	C1orf145	-2.70574	-1.71592	0.989814
240196_at	-	-2.70574	-1.71592	0.989814
1556405_s_at	LOC374890	-1.98431	-0.994632	0.989682
1568448_at	-	-1.98431	-0.994632	0.989682
206085_s_at	CTH	-1.98431	-0.994632	0.989682
208356_x_at	CSH1	-1.98431	-0.994632	0.989682
230911_at	SIX1	-1.98431	-0.994632	0.989682
243016_at	-	-1.98431	-0.994632	0.989682
224530_s_at	KCNIP4	-1.72615	-0.736619	0.989528
1569911_at	-	-1.4129	-0.423884	0.989016
206513_at	AIM2	3.31235	4.30122	0.988871
1558470_at	VWA3B	-2.15575	-1.16753	0.988223
237985_at	-	-2.15575	-1.16753	0.988223
227038_at	SGMS2	3.89627	4.88411	0.987842
201325_s_at	EMP1	2.6283	3.61574	0.987443
238950_at	TNFRSF9	-0.864163	0.121812	0.985975
1555219_at	RGR	-1.27713	-0.291164	0.985961
217023_x_at	TPSAB1 /// TPSB2	-1.27713	-0.291164	0.985961
233039_at	-	-1.27713	-0.291164	0.985961
238000_at	-	-1.27713	-0.291164	0.985961
238359_at	-	-1.27713	-0.291164	0.985961
239060_at	-	-1.27713	-0.291164	0.985961
240141_at	-	-1.27713	-0.291164	0.985961
229942_at	BNC2	-2.75661	-1.77297	0.983634
215608_at	-	-0.735273	0.247943	0.983216
216490_x_at	-	-0.909007	0.0730705	0.982077
1570567_at	-	-2.09882	-1.11743	0.981394
206260_at	TGM4	-2.09882	-1.11743	0.981394
216179_x_at	-	-2.09882	-1.11743	0.981394
216922_x_at	DAZ1 /// DAZ2 /// DAZ3 /// DAZ4	-2.09882	-1.11743	0.981394
239110_s_at	-	-2.09882	-1.11743	0.981394
239931_at	-	-2.09882	-1.11743	0.981394
1555553_a_at	SLC22A7	-0.7773	0.203342	0.980642
234214_at	-	-0.7773	0.203342	0.980642
211670_x_at	SSX3	-1.83708	-0.857287	0.979793
226602_s_at	BCR	-1.83708	-0.857287	0.979793
228831_s_at	GNG7	-1.83708	-0.857287	0.979793
229646_at	SOBP	-1.83708	-0.857287	0.979793
230888_at	WDR91	-1.83708	-0.857287	0.979793
232701_at	-	-1.83708	-0.857287	0.979793
239254_at	CCDC40	-1.83708	-0.857287	0.979793
1569741_at	-	-2.49527	-1.51563	0.979644
231377_at	CXorf65	-2.49527	-1.51563	0.979644
239507_at	LINC00608	-2.49527	-1.51563	0.979644
244240_at	-	-2.49527	-1.51563	0.979644
204437_s_at	FOLR1	-1.92687	-0.947915	0.978958
238407_at	-	-1.92687	-0.947915	0.978958
1554697_at	ADAMTS9	-2.54889	-1.57125	0.977643
202975_s_at	RHOBTB3	-2.54889	-1.57125	0.977643
220767_at	-	-2.54889	-1.57125	0.977643
236337_at	SYCP2L	-2.54889	-1.57125	0.977643
244359_s_at	-	-2.54889	-1.57125	0.977643
232624_at	ABTB2	-0.954791	0.0226295	0.97742
235797_x_at	HMCN2	-0.954791	0.0226295	0.97742
1557700_at	POLH	-1.07509	-0.0977241	0.977367
212594_at	MIR4680 /// PDCD4	0.241067	1.21802	0.976952
225767_at	RN45S	3.84481	4.81954	0.974732
226446_at	HES6	0.138704	1.11343	0.974725
230286_at	SLC6A11	-2.24406	-1.27025	0.973811
243206_at	-	-2.24406	-1.27025	0.973811
242756_at	-	-0.190725	0.78303	0.973755
1565805_at	-	-2.04165	-1.06822	0.973439
1569555_at	GDA	-2.04165	-1.06822	0.973439
240143_at	-	-2.04165	-1.06822	0.973439
1570191_at	-	-1.52251	-0.550241	0.972265
238003_at	HEPACAM /// HEPN1	-1.52251	-0.550241	0.972265
242692_at	-	-1.52251	-0.550241	0.972265
239815_at	-	0.454973	1.42642	0.971444
241376_at	-	-1.1243	-0.154577	0.969728
213247_at	SVEP1	-1.35904	-0.389621	0.969419
219632_s_at	SHPK /// TRPV1	-1.35904	-0.389621	0.969419
232704_s_at	LRRFIP2	-1.35904	-0.389621	0.969419
236593_at	-	-1.35904	-0.389621	0.969419
214354_x_at	SFTPB	0.537753	1.50661	0.968861
243431_at	-	1.04499	2.01236	0.967365
206964_at	NAT8B	-1.77985	-0.813386	0.966465
214294_at	KIAA0485	-1.77985	-0.813386	0.966465
215193_x_at	HLA-DRB1 /// HLA-DRB3 /// HLA-DRB4 /// LOC100507709 /// LOC100507714	-1.77985	-0.813386	0.966465
232963_at	-	-1.77985	-0.813386	0.966465
233779_x_at	-	0.435914	1.40195	0.966041
1552718_at	DTD1	-1.22536	-0.259715	0.96564
218959_at	HOXC10	-1.22536	-0.259715	0.96564
1558705_at	ATOH8	-0.673458	0.291207	0.964665
1569634_at	SEPSECS	-0.483793	0.480659	0.964452
232565_at	-	-0.483793	0.480659	0.964452
1569659_at	LOC100506895	-1.98431	-1.01991	0.964402
202628_s_at	SERPINE1	-1.98431	-1.01991	0.964402
216750_at	APBB2	-1.98431	-1.01991	0.964402
217127_at	CTH	-1.98431	-1.01991	0.964402
220693_at	CCDC82	-1.98431	-1.01991	0.964402
224451_x_at	ARHGAP9	-1.98431	-1.01991	0.964402
218564_at	RFWD3	0.519764	1.48349	0.963722
227062_at	LOC100653017 /// MIR612 /// NEAT1	-0.0498772	0.913355	0.963233
244511_at	-	0.473783	1.43609	0.962303
1560069_at	PLEKHM3	-0.735273	0.225815	0.961088
1558922_at	-	-1.1744	-0.213714	0.960689
214717_at	PKI55	-1.1744	-0.213714	0.960689
221095_s_at	KCNE2	-0.595032	0.363931	0.958963
230671_at	-	-1.66601	-0.707127	0.958879
231419_at	LOC100505555	-1.66601	-0.707127	0.958879
238319_at	LOC644090	-1.66601	-0.707127	0.958879
239727_at	DIO3OS /// MIR1247	-1.66601	-0.707127	0.958879
230136_at	LOC400099	-1.00151	-0.0430013	0.958506
235696_at	-	-0.7773	0.180514	0.957814
215930_s_at	CTAGE5	0.173638	1.1314	0.957757
215373_x_at	-	1.8084	2.76553	0.957133
1553202_at	STOX1	-0.909007	0.0480697	0.957077
219716_at	APOL6	1.61013	2.5664	0.956277
220396_at	SLC35E3	-0.29804	0.656393	0.954433
1554212_s_at	KCNS2	-1.46741	-0.513169	0.954241
221303_at	PCDHB1	-1.46741	-0.513169	0.954241
1553641_a_at	TSGA13	-1.4129	-0.458907	0.953994
216042_at	TNFRSF25	-1.4129	-0.458907	0.953994
230807_at	CCDC151	-1.4129	-0.458907	0.953994
235530_at	-	-1.4129	-0.458907	0.953994
243132_at	APTX	-1.4129	-0.458907	0.953994
205924_at	RAB3B	-1.27713	-0.323284	0.953842
229910_at	SHE	-1.27713	-0.323284	0.953842
234963_s_at	FA2H	-1.27713	-0.323284	0.953842
214915_at	ZNF362	-2.93067	-1.97744	0.95323
1552665_at	LOC84989	-1.7228	-0.770424	0.952376
215687_x_at	PLCB1	-1.7228	-0.770424	0.952376
231173_at	PYROXD1	-1.7228	-0.770424	0.952376
221314_at	GDF9	-0.954791	-0.0032652	0.951525
240601_at	-	-0.954791	-0.0032652	0.951525
210746_s_at	EPB42	-1.57812	-0.62693	0.951193
237789_at	-	-1.57812	-0.62693	0.951193
231230_at	KCNK10	-2.41083	-1.46053	0.950298
243418_at	-	-2.41083	-1.46053	0.950298
217890_s_at	PARVA	-2.35573	-1.40602	0.94971
219930_at	KLF8	-2.35573	-1.40602	0.94971
223572_at	HHATL	-2.35573	-1.40602	0.94971
205773_at	CPEB3	-1.07509	-0.125875	0.949217
223904_at	PRKAG3	-1.07509	-0.125875	0.949217
217019_at	-	1.34487	2.29338	0.948507
230695_s_at	RSPH9	-2.30013	-1.35216	0.947963
236376_at	RIMKLA	-2.30013	-1.35216	0.947963
241100_at	-	-2.30013	-1.35216	0.947963
1555110_a_at	KLHL3	-2.54889	-1.60267	0.946221
1566543_at	-	-2.54889	-1.60267	0.946221
203980_at	FABP4	-2.54889	-1.60267	0.946221
205267_at	POU2AF1	-2.54889	-1.60267	0.946221
234117_at	NPSR1-AS1	-2.54889	-1.60267	0.946221
239403_at	CCDC120	-2.54889	-1.60267	0.946221
241497_at	-	-2.54889	-1.60267	0.946221
242641_at	COL6A6	-2.54889	-1.60267	0.946221
1557895_at	FLJ35934	-1.1744	-0.228913	0.94549
216675_at	-	-1.1744	-0.228913	0.94549
237179_at	PCMTD2	-1.1744	-0.228913	0.94549
242894_at	-	-1.1744	-0.228913	0.94549
1561928_s_at	ANKUB1	-2.24406	-1.29901	0.945051
213732_at	TCF3	-2.24406	-1.29901	0.945051
215116_s_at	DNM1	-2.24406	-1.29901	0.945051
221225_at	DCAKD	-2.24406	-1.29901	0.945051
224014_at	ZNF160	-2.24406	-1.29901	0.945051
234756_at	CACNG8	-2.24406	-1.29901	0.945051
243386_at	CASZ1	-2.24406	-1.29901	0.945051
244526_at	RASGRP3	-2.24406	-1.29901	0.945051
1560227_at	GDPD1	-0.330159	0.614425	0.944584
1561079_at	ANKRD28	0.501547	1.44569	0.944145
235517_at	PACRGL	-0.190725	0.752397	0.943123
236068_s_at	C3orf14	-2.60186	-1.65913	0.942728
1563209_a_at	MACROD2	-0.820262	0.121812	0.942073
243745_at	-	-0.820262	0.121812	0.942073
205102_at	TMPRSS2	-0.22059	0.7211	0.94169
216647_at	TCF3	-0.557117	0.384054	0.941171
243861_at	-	-0.396497	0.544629	0.941126
241219_at	-	-1.1243	-0.18385	0.940455
1566887_x_at	-	2.49423	3.43466	0.940426
242467_at	-	1.72841	2.66837	0.939959
231920_s_at	CSNK1G1	0.0411938	0.980975	0.939781
215146_s_at	TTC28	-0.266591	0.672844	0.939434
236495_at	-	-0.43076	0.508423	0.939183
238608_at	-	-0.735273	0.203342	0.938615
227886_at	IFITM10	-0.595032	0.343524	0.938556
1554735_a_at	TRIM7	-0.954791	-0.016393	0.938398
1553683_s_at	FBXL14	-2.65415	-1.71592	0.938224
1562029_at	-	-2.65415	-1.71592	0.938224
224228_s_at	PRDM7	-2.65415	-1.71592	0.938224
1552796_a_at	SIM1	-1.66601	-0.728397	0.93761
1554923_at	ANKS6	-1.66601	-0.728397	0.93761
1555308_at	CARD14	-1.66601	-0.728397	0.93761
1564012_at	LOC100132354	-1.66601	-0.728397	0.93761
1566831_at	SBF2-AS1	-1.66601	-0.728397	0.93761
219916_s_at	RNF39	-1.66601	-0.728397	0.93761
223725_at	GHRLOS2	-1.66601	-0.728397	0.93761
231433_at	LOC100506929	-1.66601	-0.728397	0.93761
232220_at	S100A7A	-1.66601	-0.728397	0.93761
233889_at	TBX18	-1.66601	-0.728397	0.93761
244132_x_at	ZNF518A	-0.0101411	0.927135	0.937276
1554618_at	AGFG2	-2.15575	-1.21848	0.937271
209170_s_at	GPM6B	-2.15575	-1.21848	0.937271
210525_x_at	EFCAB11	-2.15575	-1.21848	0.937271
221231_s_at	C14orf102	-2.15575	-1.21848	0.937271
231585_at	VPS13A	-2.15575	-1.21848	0.937271
232994_s_at	RGNEF	-2.15575	-1.21848	0.937271
237581_at	-	-2.15575	-1.21848	0.937271
242833_at	-	-2.15575	-1.21848	0.937271
215609_at	-	-0.864163	0.0730705	0.937234
1555474_at	TTLL3	-1.4129	-0.476917	0.935983
203381_s_at	APOE	-1.4129	-0.476917	0.935983
230087_at	PRIMA1	-1.4129	-0.476917	0.935983
240571_at	-	-1.4129	-0.476917	0.935983
61732_r_at	IFT74	-0.282806	0.652416	0.935222
215698_at	KDM5A	0.920259	1.85546	0.935202
227307_at	TSPAN18	-1.35904	-0.423884	0.935156
230364_at	CHPT1	-1.35904	-0.423884	0.935156
231583_at	KRT74	-1.35904	-0.423884	0.935156
234452_at	HIBADH	-1.35904	-0.423884	0.935156
1554501_at	TSC22D4	-1.83708	-0.902131	0.934949
206990_at	TNR	-1.83708	-0.902131	0.934949
211434_s_at	CCRL2	-1.83708	-0.902131	0.934949
232942_at	PYROXD2	-1.83708	-0.902131	0.934949
240263_at	-	-0.7773	0.157319	0.934619
1553057_at	SERPINB12	-1.52251	-0.588156	0.93435
1556051_a_at	BICD1	-1.52251	-0.588156	0.93435
208888_s_at	NCOR2	-1.52251	-0.588156	0.93435
214233_at	GGA2	-1.52251	-0.588156	0.93435
235141_at	MARVELD2	-1.52251	-0.588156	0.93435
215162_at	RALGAPA1	-1.22536	-0.291164	0.934191
231403_at	TRIO	0.284331	1.21802	0.933689
1567238_at	OR2L2	-3.02477	-2.09195	0.932823
1561741_at	-	-2.70574	-1.77297	0.932764
1565915_at	-	-2.70574	-1.77297	0.932764
1553053_at	LINC00521	-1.92687	-0.994632	0.932241
1560844_at	-	-1.92687	-0.994632	0.932241
201334_s_at	ARHGEF12	2.9027	3.83443	0.931729
239266_at	-	-0.909007	0.0226295	0.931636
244699_at	AHI1	-0.909007	0.0226295	0.931636
1566278_at	-	-1.00151	-0.0701058	0.931402
229011_at	-	-1.00151	-0.0701058	0.931402
1557553_at	PPP1R12B	-2.09882	-1.16753	0.931296
202421_at	IGSF3	-2.09882	-1.16753	0.931296
208087_s_at	ZBP1	-2.09882	-1.16753	0.931296
220119_at	EPB41L4A	-2.09882	-1.16753	0.931296
221681_s_at	DSPP	-2.09882	-1.16753	0.931296
233447_at	PSMG4	-2.09882	-1.16753	0.931296
239900_x_at	-	-2.09882	-1.16753	0.931296
242975_s_at	-	-2.09882	-1.16753	0.931296
244501_at	EVI5L	-2.09882	-1.16753	0.931296
1556672_a_at	RBM6	1.11257	2.03798	0.925418
235825_at	-	-0.362971	0.562397	0.925368
1568845_at	-	-0.633806	0.291207	0.925013
1569648_at	DACT2	-0.633806	0.291207	0.925013
1553011_at	TAF1L	-2.04165	-1.11743	0.924226
1561895_at	-	-2.04165	-1.11743	0.924226
215902_at	-	-2.04165	-1.11743	0.924226
229764_at	LOC100505861 /// TPRG1	-2.04165	-1.11743	0.924226
231510_at	-	-2.04165	-1.11743	0.924226
232577_at	LOC145945	-2.04165	-1.11743	0.924226
233310_at	-	-2.04165	-1.11743	0.924226
238817_at	RIMBP2	-2.04165	-1.11743	0.924226
241311_at	-	-2.04165	-1.11743	0.924226
1553328_a_at	SLC18A2	-2.49527	-1.57125	0.924026
223876_at	SPATA16	-2.49527	-1.57125	0.924026
228825_at	PTGR1	-2.49527	-1.57125	0.924026
237590_at	-	-2.49527	-1.57125	0.924026
213854_at	SYNGR1	-0.266591	0.656393	0.922983
220213_at	TSHZ2	-0.266591	0.656393	0.922983
241809_at	FAM212B	-0.7773	0.14558	0.92288
1559631_at	-	-1.77985	-0.857287	0.922563
1564386_at	TXNDC8	-1.77985	-0.857287	0.922563
207623_at	ABCF2	-1.77985	-0.857287	0.922563
235515_at	SYNE4	-1.77985	-0.857287	0.922563
235676_at	-	-1.77985	-0.857287	0.922563
239851_at	-	-1.77985	-0.857287	0.922563
218943_s_at	DDX58	0.871443	1.79287	0.921425
210769_at	CNGB1	-0.673458	0.247943	0.921402
232046_at	KIAA1217	-0.673458	0.247943	0.921402
207288_at	ASMTL-AS1	-1.27713	-0.356095	0.921031
231924_at	LOC100506305	-1.27713	-0.356095	0.921031
1557658_at	-	-1.07509	-0.154577	0.920515
226614_s_at	FAM167A	-1.07509	-0.154577	0.920515
229932_at	-	-1.07509	-0.154577	0.920515
206169_x_at	ZC3H7B	1.72056	2.63937	0.918808
1558678_s_at	LOC100507645 /// MALAT1	4.45798	5.37678	0.918806
201069_at	MMP2	-1.46741	-0.550241	0.917168
217371_s_at	IL15	-1.46741	-0.550241	0.917168
212998_x_at	HLA-DQB1 /// LOC100293977	-1.98431	-1.06822	0.916098
215365_at	CACNB2	-1.98431	-1.06822	0.916098
217429_at	-	-1.98431	-1.06822	0.916098
219519_s_at	SIGLEC1	-1.98431	-1.06822	0.916098
230114_at	HOXB8	-1.98431	-1.06822	0.916098
230431_at	-	-1.98431	-1.06822	0.916098
233390_at	-	-1.98431	-1.06822	0.916098
240775_at	-	-1.98431	-1.06822	0.916098
242720_at	ITIH4	-1.98431	-1.06822	0.916098
213319_s_at	CSDA	-1.1744	-0.259715	0.914688
227782_at	ZBTB7C	-1.1744	-0.259715	0.914688
231342_at	LOC646778	-1.1744	-0.259715	0.914688
244363_at	ROS1	-2.8335	-1.92	0.913506
1557100_s_at	HECTD1	-0.864163	0.0480697	0.912233
216101_at	-	-0.864163	0.0480697	0.912233
237630_s_at	FLJ10661	-0.864163	0.0480697	0.912233
1569991_at	KY	-0.954791	-0.0430013	0.911789
218610_s_at	CPPED1	-0.954791	-0.0430013	0.911789
1565911_at	LOC283693	-1.57812	-0.666582	0.911541
223887_at	GPR132	-1.57812	-0.666582	0.911541
244691_at	SETD5	-1.57812	-0.666582	0.911541
240072_at	ASXL2	-0.43076	0.480659	0.911419
242578_x_at	SLC22A3	1.30866	2.21972	0.911054
219364_at	DHX58	0.987251	1.89806	0.910813
232611_at	GOLGA2P5	-1.1243	-0.213714	0.910591
217226_s_at	SFXN3	-0.1046	0.805585	0.910185
242794_at	MAML3	0.871443	1.78154	0.910092
1569269_s_at	SRGAP1	-1.7228	-0.813386	0.909415
217142_at	-	0.783712	1.69156	0.907845
235361_at	STAMBP	-0.483793	0.423475	0.907269
1556969_at	CCDC108	-1.92687	-1.01991	0.90696
232767_at	CADM1	-1.92687	-1.01991	0.90696
233209_at	LOC200609	-1.92687	-1.01991	0.90696
239764_at	-	-1.92687	-1.01991	0.90696
203256_at	CDH3	-0.909007	-0.0032652	0.905742
1560767_at	HCG22	0.114936	1.02008	0.90514
1562969_at	DNMBP	-2.88247	-1.97744	0.905029
203824_at	TSPAN8	-2.88247	-1.97744	0.905029
217557_s_at	CPM	-2.88247	-1.97744	0.905029
1569775_at	RNF157	-0.520045	0.384054	0.904098
207352_s_at	GABRB2	-1.00151	-0.0977241	0.903784
233754_x_at	ZNF71	-1.00151	-0.0977241	0.903784
202972_s_at	FAM13A	-0.633806	0.269737	0.903543
218971_s_at	WDR91	0.173638	1.07681	0.903171
219621_at	CLSPN	-1.22536	-0.323284	0.902072
235028_at	-	-1.22536	-0.323284	0.902072
233552_at	-	-3.13921	-2.23718	0.90203
216497_at	-	0.64122	1.54287	0.901646
236908_at	-	0.0661947	0.967702	0.901507
202458_at	PRSS23	2.18457	3.08577	0.901197
213981_at	COMT	-0.557117	0.343524	0.900642
216577_at	-	-0.557117	0.343524	0.900642
244179_x_at	GGT1 /// GGT2 /// GGT3P /// GGT8P	-0.557117	0.343524	0.900642
244546_at	CYCS	0.138704	1.03924	0.900532
1553272_at	SLC36A1	-1.35904	-0.458907	0.900133
1556734_at	-	-1.35904	-0.458907	0.900133
210366_at	SLCO1B1	-1.35904	-0.458907	0.900133
229810_at	-	-1.35904	-0.458907	0.900133
237323_at	HKDC1	-1.35904	-0.458907	0.900133
207537_at	PFKFB1	-1.4129	-0.513169	0.899732
220732_at	PREX2	-1.4129	-0.513169	0.899732
223340_at	ATL1	-1.4129	-0.513169	0.899732
231649_at	-	-1.4129	-0.513169	0.899732
230036_at	SAMD9L	1.74399	2.64355	0.899554
1555550_at	ZACN	-0.7773	0.121812	0.899112
235007_at	BBS7	1.70472	2.60335	0.898623
223249_at	CLDN12	1.64374	2.54198	0.898245
221605_s_at	PIPOX	-2.93067	-2.03478	0.89589
1554349_at	XRCC6BP1	-1.66601	-0.770424	0.895582
1558220_at	-	-1.66601	-0.770424	0.895582
207093_s_at	OMG	-1.66601	-0.770424	0.895582
207248_at	KCNA4	-1.66601	-0.770424	0.895582
215100_at	ADTRP	-1.66601	-0.770424	0.895582
215761_at	DMXL2	-1.66601	-0.770424	0.895582
234116_at	GJD4	-1.66601	-0.770424	0.895582
234393_at	HDAC9	-1.66601	-0.770424	0.895582
240764_at	-	-1.66601	-0.770424	0.895582
242859_at	-	-1.66601	-0.770424	0.895582
1561269_at	RAPGEF5	-1.52251	-0.62693	0.895576
211794_at	FYB	-1.52251	-0.62693	0.895576
229328_at	LOC100507433	-1.52251	-0.62693	0.895576
234278_at	-	-1.52251	-0.62693	0.895576
237882_at	-	-1.52251	-0.62693	0.895576
238787_at	DENND1B	-1.52251	-0.62693	0.895576
242216_at	-	-1.52251	-0.62693	0.895576
1561976_at	C1orf167 /// LOC100506310	-1.1243	-0.228913	0.895392
231171_at	-	-1.1243	-0.228913	0.895392
1560832_at	-	-2.41083	-1.51563	0.895202
211460_at	TTTY9A /// TTTY9B	-2.41083	-1.51563	0.895202
213565_s_at	SMAD6	-2.41083	-1.51563	0.895202
216556_x_at	-	-2.41083	-1.51563	0.895202
223028_s_at	SNX9	-2.41083	-1.51563	0.895202
231190_at	LOC100653171 /// POM121L10P /// POM121L4P	-2.41083	-1.51563	0.895202
237701_at	C12orf54	-2.41083	-1.51563	0.895202
244541_x_at	-	-2.41083	-1.51563	0.895202
207226_at	HIST1H2BN	-2.35573	-1.46053	0.8952
223845_at	VSIG10	-2.35573	-1.46053	0.8952
239545_at	-	-2.35573	-1.46053	0.8952
235208_at	CCDC112	0.218939	1.11343	0.894489
1557295_a_at	-	-2.30013	-1.40602	0.894103
208482_at	SSTR1	-2.30013	-1.40602	0.894103
223752_at	CFC1	-2.30013	-1.40602	0.894103
234936_s_at	CC2D2A	-2.30013	-1.40602	0.894103
242736_at	-	-2.30013	-1.40602	0.894103
205586_x_at	VGF	1.26613	2.1597	0.893569
232879_at	CRTC3	-0.820262	0.0730705	0.893332
206599_at	SLC16A5	-0.43076	0.461849	0.892609
1558481_s_at	LOC100507032	-2.49527	-1.60267	0.892604
208136_s_at	MGC3771	-2.49527	-1.60267	0.892604
214610_at	CYP11B1	-2.49527	-1.60267	0.892604
232556_at	-	-2.49527	-1.60267	0.892604
242410_s_at	CACNA1E	-2.49527	-1.60267	0.892604
1570032_at	AP3B2	-0.735273	0.157319	0.892592
1568874_at	NCOA6	-2.24406	-1.35216	0.891896
210520_at	FETUB	-2.24406	-1.35216	0.891896
215125_s_at	UGT1A1 /// UGT1A10 /// UGT1A3 /// UGT1A4 /// UGT1A5 /// UGT1A6 /// UGT1A7 /// UGT1A8 /// UGT1A9	-2.24406	-1.35216	0.891896
231415_at	WBSCR22	-2.24406	-1.35216	0.891896
225464_at	FRMD6	3.05255	3.94438	0.891833
1556952_at	-	-1.07509	-0.18385	0.891242
1560686_at	ITGAD	-1.07509	-0.18385	0.891242
216021_s_at	GLRA3	-3.07067	-2.18071	0.889955
244367_at	-	-3.07067	-2.18071	0.889955
1553486_a_at	C17orf78	-2.54889	-1.65913	0.88976
214419_s_at	CYP2C9	-2.54889	-1.65913	0.88976
216906_at	ST14	-2.54889	-1.65913	0.88976
224292_at	TTTY13	-2.54889	-1.65913	0.88976
240332_at	-	-2.54889	-1.65913	0.88976
243488_at	-	-2.54889	-1.65913	0.88976
1554449_at	MIER3	-1.83708	-0.947915	0.889165
1558378_a_at	AHNAK2	-1.83708	-0.947915	0.889165
210954_s_at	TSC22D2	-1.83708	-0.947915	0.889165
212974_at	DENND3	-1.83708	-0.947915	0.889165
216416_at	-	-1.83708	-0.947915	0.889165
233554_at	-	-1.83708	-0.947915	0.889165
237553_at	LZTFL1	-1.83708	-0.947915	0.889165
244235_at	IVNS1ABP	-1.83708	-0.947915	0.889165
224723_x_at	LOC401397	0.473783	1.36193	0.888149
230606_at	LOC100287525	-0.483793	0.403899	0.887692
232455_x_at	LOC340085	-0.483793	0.403899	0.887692
220879_at	-	-1.27713	-0.389621	0.887505
225258_at	FBLIM1	-1.27713	-0.389621	0.887505
238517_at	KLF7	-0.864163	0.0226295	0.886793
1557263_s_at	-	-0.396497	0.489973	0.88647
241677_x_at	-	-2.9781	-2.09195	0.886157
1554736_at	ARHGAP29	-2.60186	-1.71592	0.885934
1558183_at	ZNF17	-2.60186	-1.71592	0.885934
216687_x_at	UGT2B15	-2.60186	-1.71592	0.885934
230719_at	ING3	-2.60186	-1.71592	0.885934
1559577_at	FCN2	-2.15575	-1.27025	0.8855
1562157_at	-	-2.15575	-1.27025	0.8855
208239_at	FOXE1	-2.15575	-1.27025	0.8855
228434_at	BTNL9	-2.15575	-1.27025	0.8855
240220_at	-	-2.15575	-1.27025	0.8855
241661_at	JMJD1C	-2.15575	-1.27025	0.8855
1554895_a_at	RHBDL2	-0.954791	-0.0701058	0.884685
236904_x_at	TECTA	-0.954791	-0.0701058	0.884685
201324_at	EMP1	4.13803	5.02131	0.883289
1559437_at	-	-1.1744	-0.291164	0.883238
207082_at	CSF1	-1.1744	-0.291164	0.883238
210865_at	FASLG	-1.1744	-0.291164	0.883238
1554566_at	KCTD17	-1.35904	-0.476917	0.882123
237916_at	-	-1.35904	-0.476917	0.882123
220469_at	COPE	-0.633806	0.247943	0.881749
241838_at	-	0.336648	1.21802	0.881371
1568889_at	FANCD2	-2.65415	-1.77297	0.881174
221583_s_at	KCNMA1	-2.65415	-1.77297	0.881174
237472_at	SOX1	-2.65415	-1.77297	0.881174
237688_at	-	-2.65415	-1.77297	0.881174
240532_at	SLC32A1	-2.65415	-1.77297	0.881174
1557590_at	PARD6G-AS1	-0.735273	0.14558	0.880852
1564828_at	KIAA1211	-2.09882	-1.21848	0.880343
1566123_at	FABP6	-2.09882	-1.21848	0.880343
210637_at	TACR1	-2.09882	-1.21848	0.880343
216935_at	LINC00302	-2.09882	-1.21848	0.880343
234082_at	-	-2.09882	-1.21848	0.880343
236048_at	LHFPL1	-2.09882	-1.21848	0.880343
239867_at	-	-2.09882	-1.21848	0.880343
243384_at	-	-2.09882	-1.21848	0.880343
1564584_at	LOC100506557	-1.46741	-0.588156	0.879254
1567065_at	OR1Q1	-1.46741	-0.588156	0.879254
1567681_at	SNORA74A	-1.46741	-0.588156	0.879254
227900_at	CBLB	0.241067	1.11944	0.878375
231735_s_at	MALAT1	2.11738	2.99546	0.878086
204018_x_at	HBA1 /// HBA2	0.473783	1.35175	0.877967
1566448_at	CD6	-1.77985	-0.902131	0.87772
216269_s_at	ELN	-1.77985	-0.902131	0.87772
216597_at	-	-1.77985	-0.902131	0.87772
217311_at	-	-1.77985	-0.902131	0.87772
229006_at	LOC100507487	-1.77985	-0.902131	0.87772
244104_at	MGAT3	-1.77985	-0.902131	0.87772
237045_at	FAM91A1	-0.22059	0.656393	0.876982
1552719_at	CASC4	-0.673458	0.203342	0.8768
235035_at	SLC35E1	1.00028	1.87692	0.876636
209757_s_at	MYCN	-3.02477	-2.14887	0.875895
234467_at	-	-3.02477	-2.14887	0.875895
225481_at	FRMD6	3.42537	4.30122	0.875847
206534_at	GRIN2A	-1.00151	-0.125875	0.875633
210922_at	-	-1.00151	-0.125875	0.875633
1555189_a_at	TAT	-2.70574	-1.8302	0.875535
207596_at	-	-2.70574	-1.8302	0.875535
214890_s_at	FAM149A	-2.70574	-1.8302	0.875535
231425_at	PLCZ1	-2.70574	-1.8302	0.875535
205931_s_at	CREB5 /// LOC401317	0.987251	1.86265	0.875399
222252_x_at	UBQLN4	0.64122	1.51576	0.874543
1556444_a_at	LOC100288310	-2.04165	-1.16753	0.874127
223968_at	ZNF44	-2.04165	-1.16753	0.874127
228359_at	UBASH3B	-2.04165	-1.16753	0.874127
236096_at	SIPA1L3	-2.04165	-1.16753	0.874127
239174_at	LOC100505912	-2.04165	-1.16753	0.874127
239682_at	-	-2.04165	-1.16753	0.874127
240209_at	C16orf78	-2.04165	-1.16753	0.874127
205804_s_at	TRAF3IP3	-0.362971	0.508423	0.871394
1553962_s_at	RHOB	-1.57812	-0.707127	0.870996
207552_at	ATP5G2	-1.57812	-0.707127	0.870996
233596_at	-	-1.57812	-0.707127	0.870996
233619_at	-	-1.57812	-0.707127	0.870996
237716_at	-	-1.57812	-0.707127	0.870996
243827_at	-	-1.57812	-0.707127	0.870996
238792_at	PCNX	0.974099	1.84461	0.870512
238802_at	TYSND1	-0.0498772	0.820428	0.870305
1559391_s_at	-	2.53062	3.40049	0.869872
204954_s_at	DYRK1B	-0.557117	0.312362	0.869479
206848_at	COX20	-0.557117	0.312362	0.869479
211384_s_at	CASR	-0.557117	0.312362	0.869479
1556249_a_at	FLJ33065	-1.22536	-0.356095	0.86926
226974_at	NEDD4L	-1.22536	-0.356095	0.86926
233673_at	-	-1.22536	-0.356095	0.86926
206643_at	HAL	-2.75661	-1.88754	0.869073
205653_at	CTSG	-0.820262	0.0480697	0.868331
222640_at	DNMT3A	-0.820262	0.0480697	0.868331
1554708_s_at	SPATA6L	-1.98431	-1.11743	0.866885
1555804_a_at	YSK4	-1.98431	-1.11743	0.866885
209863_s_at	TP63	-1.98431	-1.11743	0.866885
215831_at	-	-1.98431	-1.11743	0.866885
216442_x_at	FN1	-1.98431	-1.11743	0.866885
220886_at	GABRQ	-1.98431	-1.11743	0.866885
231524_at	KCNAB1	-1.98431	-1.11743	0.866885
234263_at	-	-1.98431	-1.11743	0.866885
234775_at	OR51B5	-1.98431	-1.11743	0.866885
235564_at	ZNF117	-1.98431	-1.11743	0.866885
243005_at	-	-1.98431	-1.11743	0.866885
239238_at	-	1.19423	2.06004	0.86581
1553204_at	C20orf166-AS1	-1.7228	-0.857287	0.865513
1555855_at	AKR1C1	-1.7228	-0.857287	0.865513
1570249_x_at	-	-1.7228	-0.857287	0.865513
216162_at	SBNO1	-1.7228	-0.857287	0.865513
223495_at	CCDC8	-1.7228	-0.857287	0.865513
238171_at	SLC25A30	-1.7228	-0.857287	0.865513
240202_x_at	PFKP	-1.7228	-0.857287	0.865513
240565_at	ZFP28	-1.7228	-0.857287	0.865513
239141_at	LOC100126784	-1.1243	-0.259715	0.864589
1561712_at	-	-1.4129	-0.550241	0.862659
1570568_at	LOC100130502	-1.4129	-0.550241	0.862659
203305_at	F13A1	-1.4129	-0.550241	0.862659
237027_at	LSAMP-AS1	-1.4129	-0.550241	0.862659
222344_at	-	2.73546	3.59755	0.862091
218599_at	REC8	0.305486	1.16667	0.861185
1556364_at	ADAMTS9-AS2	-0.864163	-0.0032652	0.860898
1559517_a_at	SPIRE1	-0.864163	-0.0032652	0.860898
213949_s_at	DOHH	-0.864163	-0.0032652	0.860898
214447_at	ETS1	-0.864163	-0.0032652	0.860898
221297_at	GPRC5D	-0.864163	-0.0032652	0.860898
236353_at	-	-0.864163	-0.0032652	0.860898
234974_at	GALM	3.47406	4.33391	0.85985
238342_at	-	-0.0101411	0.849664	0.859805
215906_at	-	-0.633806	0.225815	0.859621
1553123_at	WDR62	-1.92687	-1.06822	0.858657
1553505_at	A2ML1	-1.92687	-1.06822	0.858657
210159_s_at	TRIM31	-1.92687	-1.06822	0.858657
232992_at	SAYSD1	-1.92687	-1.06822	0.858657
234462_at	-	-0.735273	0.121812	0.857085
238611_at	-	-0.735273	0.121812	0.857085
1558179_at	ATP5J2	-0.954791	-0.0977241	0.857067
1568883_at	-	-0.954791	-0.0977241	0.857067
232146_at	NDUFC1	1.38518	2.24194	0.856761
1554825_at	-	-2.15575	-1.29901	0.85674
1563062_at	LINC00460	-2.15575	-1.29901	0.85674
226618_at	UBE2QL1	-2.15575	-1.29901	0.85674
237629_at	-	-2.15575	-1.29901	0.85674
241063_at	-	-2.15575	-1.29901	0.85674
244816_at	-	-2.15575	-1.29901	0.85674
235178_x_at	ESCO2	0.262861	1.11944	0.856581
214577_at	MAP1B	-2.8335	-1.97744	0.856065
227810_at	ZNF558	-2.8335	-1.97744	0.856065
227824_at	PRKCB	-2.8335	-1.97744	0.856065
1552799_at	TSNARE1	-1.52251	-0.666582	0.855923
214275_at	MED12	-1.52251	-0.666582	0.855923
214691_x_at	FAM63B	-1.52251	-0.666582	0.855923
234674_at	-	-1.52251	-0.666582	0.855923
221061_at	PKD2L1	-0.520045	0.333211	0.853256
242630_at	-	-0.520045	0.333211	0.853256
1565858_at	SNORA71A	-1.27713	-0.423884	0.853242
206973_at	PPFIA2	-1.27713	-0.423884	0.853242
239929_at	PM20D1	-1.27713	-0.423884	0.853242
1564277_a_at	LOC100133920 /// LOC286297	-0.362971	0.489973	0.852944
207557_s_at	RYR2	-0.362971	0.489973	0.852944
1559057_at	-	-1.66601	-0.813386	0.852621
1568981_at	-	-1.66601	-0.813386	0.852621
203864_s_at	ACTN2	-1.66601	-0.813386	0.852621
211425_x_at	SSX4 /// SSX4B	-1.66601	-0.813386	0.852621
215271_at	TNN	-1.66601	-0.813386	0.852621
220708_at	-	-1.66601	-0.813386	0.852621
243699_at	LOC100507006	-1.66601	-0.813386	0.852621
232923_at	-	-0.22059	0.631359	0.851949
206127_at	ELK3	-1.1744	-0.323284	0.851119
207231_at	DZIP3	-1.1744	-0.323284	0.851119
209120_at	NR2F2	-1.1744	-0.323284	0.851119
239167_at	-	-1.1744	-0.323284	0.851119
1552476_s_at	PLCD3	-0.161452	0.689109	0.850562
234070_at	-	-0.161452	0.689109	0.850562
234991_at	ZXDC	0.665968	1.51576	0.849795
1561886_a_at	-	-1.57812	-0.728397	0.849727
215757_at	PRKDC	-1.57812	-0.728397	0.849727
220887_at	C14orf162	-1.57812	-0.728397	0.849727
221668_s_at	DNAI2	-1.57812	-0.728397	0.849727
244357_at	-	-1.57812	-0.728397	0.849727
204043_at	TCN2	-0.864163	-0.016393	0.84777
233570_at	-	-0.864163	-0.016393	0.84777
236343_at	-	-0.864163	-0.016393	0.84777
1566134_at	CARHSP1	-0.483793	0.363931	0.847724
221905_at	CYLD	-0.483793	0.363931	0.847724
1554633_a_at	MYT1L	-2.88247	-2.03478	0.847688
222324_at	-	-2.88247	-2.03478	0.847688
237104_at	-	-2.88247	-2.03478	0.847688
238315_s_at	ZNF567	-2.88247	-2.03478	0.847688
243555_at	-	-2.88247	-2.03478	0.847688
206188_at	ZNF623	0.607549	1.45523	0.847684
208328_s_at	MEF2A	1.05752	1.90504	0.847527
1566102_at	TTLL5	-1.00151	-0.154577	0.846931
206679_at	APBA1	-1.00151	-0.154577	0.846931
243097_x_at	-	-1.00151	-0.154577	0.846931
1559426_at	-	-1.07509	-0.228913	0.846178
221980_at	EMILIN2	-1.07509	-0.228913	0.846178
1560896_a_at	-	-1.35904	-0.513169	0.845871
216129_at	ATP9A	-1.35904	-0.513169	0.845871
220002_at	KIF26B	-1.35904	-0.513169	0.845871
221968_s_at	ZNF771	-1.35904	-0.513169	0.845871
229843_at	FAM82B	-1.35904	-0.513169	0.845871
231014_at	TRIM50	-1.35904	-0.513169	0.845871
240922_at	-	-1.35904	-0.513169	0.845871
227514_at	ITPRIPL2	-0.362971	0.480659	0.84363
1556129_at	LOC642533	-0.595032	0.247943	0.842975
237600_at	-	-0.595032	0.247943	0.842975
239519_at	-	1.71266	2.55535	0.84269
232925_at	-	-1.83708	-0.994632	0.842448
239025_at	-	-1.83708	-0.994632	0.842448
225172_at	CRAMP1L	0.94743	1.7891	0.84167
1566816_at	FGF22	-0.1046	0.736834	0.841434
201495_x_at	MYH11	-1.46741	-0.62693	0.840479
244127_at	-	-1.46741	-0.62693	0.840479
1554214_at	-	-2.35573	-1.51563	0.840104
1558791_at	LOC286467	-2.35573	-1.51563	0.840104
1561314_at	LOC100506387	-2.35573	-1.51563	0.840104
1564074_at	-	-2.35573	-1.51563	0.840104
1564257_at	LOC100132116	-2.35573	-1.51563	0.840104
1564590_a_at	OFCC1	-2.35573	-1.51563	0.840104
1570516_s_at	OR51B5	-2.35573	-1.51563	0.840104
226931_at	TMTC1	-2.35573	-1.51563	0.840104
231605_at	-	-2.35573	-1.51563	0.840104
233865_at	NPAS3	-2.35573	-1.51563	0.840104
241397_at	-	-2.35573	-1.51563	0.840104
242355_at	-	-2.35573	-1.51563	0.840104
1561557_at	-	-2.30013	-1.46053	0.839594
205389_s_at	ANK1	-2.30013	-1.46053	0.839594
211011_at	COL19A1	-2.30013	-1.46053	0.839594
219761_at	CLEC1A	-2.30013	-1.46053	0.839594
222205_x_at	FAM182B	-2.30013	-1.46053	0.839594
237001_at	-	-2.30013	-1.46053	0.839594
239255_at	-	-2.30013	-1.46053	0.839594
244609_at	-	-2.30013	-1.46053	0.839594
1560944_at	SLC25A3P1	-2.41083	-1.57125	0.839584
1566152_a_at	LOC100507106	-2.41083	-1.57125	0.839584
228892_at	SH3RF2	-2.41083	-1.57125	0.839584
238698_at	CASK	-2.41083	-1.57125	0.839584
241462_at	-	-2.41083	-1.57125	0.839584
244113_at	KCNJ9	-2.41083	-1.57125	0.839584
244700_at	SEC61B	-2.41083	-1.57125	0.839584
1554388_at	VPS29	-0.396497	0.44279	0.839286
1556232_at	KIF6	-0.909007	-0.0701058	0.838901
1564251_at	EMID1	-0.909007	-0.0701058	0.838901
221292_at	PTCH2	-0.909007	-0.0701058	0.838901
228518_at	IGHG1 /// IGHM	-0.909007	-0.0701058	0.838901
236997_at	LOC100505554	-0.909007	-0.0701058	0.838901
243210_at	-	-0.909007	-0.0701058	0.838901
1566269_at	RALGAPA1	-2.93067	-2.09195	0.838722
1566362_at	DNTT	-2.93067	-2.09195	0.838722
242531_at	RRAGC	-2.93067	-2.09195	0.838722
1566518_at	-	-2.24406	-1.40602	0.838036
1568249_at	LOC388796 /// SNORA71B	-2.24406	-1.40602	0.838036
1569377_at	TMEM67	-2.24406	-1.40602	0.838036
211679_x_at	GABBR2	-2.24406	-1.40602	0.838036
242716_at	SLC30A1	-2.24406	-1.40602	0.838036
243049_at	-	-2.24406	-1.40602	0.838036
1567009_at	-	-2.75661	-1.92	0.836612
1570162_at	-	-2.75661	-1.92	0.836612
234608_at	LAMA3	-2.75661	-1.92	0.836612
239481_at	FAM133A	-2.75661	-1.92	0.836612
215175_at	PCNX	0.0907708	0.927135	0.836365
1556084_at	HNRNPM	-2.49527	-1.65913	0.836143
1558262_at	SPTY2D1-AS1	-2.49527	-1.65913	0.836143
240396_at	-	-2.49527	-1.65913	0.836143
1558088_a_at	UBE2I	-1.22536	-0.389621	0.835734
229692_at	-	0.987251	1.82266	0.835412
215587_x_at	-	0.798709	1.63391	0.835197
1553647_at	CDYL2	-0.43076	0.403899	0.834659
202811_at	STAMBP	3.35229	4.18631	0.834029
214121_x_at	PDLIM7	0.0157537	0.849664	0.83391
228038_at	SOX2	2.99185	3.82526	0.833403
1562426_a_at	FARP1	-1.1243	-0.291164	0.83314
215804_at	EPHA1	-1.1243	-0.291164	0.83314
1552542_s_at	TAGAP	-2.54889	-1.71592	0.832966
211907_s_at	PARD6B	-2.54889	-1.71592	0.832966
232824_at	-	-2.54889	-1.71592	0.832966
1563455_at	SIK3	-0.735273	0.0976466	0.832919
211396_at	FCGR2C	-0.735273	0.0976466	0.832919
1569484_s_at	MDN1	-0.0498772	0.78303	0.832907
235984_at	-	-0.0498772	0.78303	0.832907
220125_at	DNAI1	-1.77985	-0.947915	0.831936
231571_at	LOC100507362	-1.77985	-0.947915	0.831936
242747_at	-	-1.77985	-0.947915	0.831936
1554178_a_at	FAM126B	-0.673458	0.157319	0.830777
227699_at	C14orf149	1.68468	2.51486	0.830184
207669_at	KRT83	-0.954791	-0.125875	0.828916
215645_at	FLCN	-0.954791	-0.125875	0.828916
216541_x_at	IGHG1 /// IGHM	-0.954791	-0.125875	0.828916
232964_at	SPDYE1 /// SPDYE5	-0.954791	-0.125875	0.828916
236920_at	RHOXF2 /// RHOXF2B	-0.954791	-0.125875	0.828916
1558216_at	AFAP1-AS1	-2.60186	-1.77297	0.828884
1558537_x_at	ZNF844	-2.60186	-1.77297	0.828884
207417_s_at	ZNF177 /// ZNF559-ZNF177	-2.60186	-1.77297	0.828884
213683_at	ACSL6 /// LOC100505572	-2.60186	-1.77297	0.828884
232941_at	TMPRSS6	-2.60186	-1.77297	0.828884
238383_at	C6orf58	-2.60186	-1.77297	0.828884
241180_at	LOC100129112	-2.60186	-1.77297	0.828884
243115_at	-	-2.60186	-1.77297	0.828884
1563324_at	LOC100129603	-2.09882	-1.27025	0.828572
1568730_at	-	-2.09882	-1.27025	0.828572
230451_at	LOC100506974	-2.09882	-1.27025	0.828572
231129_at	LOC728012	-2.09882	-1.27025	0.828572
232014_at	ZNF30	-2.09882	-1.27025	0.828572
204532_x_at	UGT1A1 /// UGT1A10 /// UGT1A4 /// UGT1A6 /// UGT1A8 /// UGT1A9	-0.483793	0.343524	0.827317
223992_x_at	ZCWPW1	-0.557117	0.269737	0.826855
222810_s_at	RASAL2	1.05752	1.884	0.826485
219044_at	THNSL2	-0.7773	0.0480697	0.82537
219677_at	SPSB1	-0.7773	0.0480697	0.82537
221835_at	DTX3	-0.7773	0.0480697	0.82537
223933_at	KIF5A	-0.7773	0.0480697	0.82537
215543_s_at	LARGE	-0.362971	0.461849	0.824819
207001_x_at	TSC22D3	-1.4129	-0.588156	0.824745
216734_s_at	CXCR5	-1.4129	-0.588156	0.824745
219160_s_at	PAPOLG	-1.4129	-0.588156	0.824745
221186_at	LOC100131532	-1.4129	-0.588156	0.824745
233336_at	-	-1.4129	-0.588156	0.824745
237589_at	-	-1.4129	-0.588156	0.824745
237861_at	LOC100506105	-1.4129	-0.588156	0.824745
238621_at	FMN1 /// LOC100653168	-1.4129	-0.588156	0.824745
200962_at	RPL31	1.57135	2.39604	0.824683
1560725_at	-	-2.65415	-1.8302	0.823945
1566476_at	-	-2.65415	-1.8302	0.823945
211457_at	GABARAPL3	-2.65415	-1.8302	0.823945
212816_s_at	CBS	-2.65415	-1.8302	0.823945
222247_at	-	-2.65415	-1.8302	0.823945
239500_at	EFCAB1	-2.65415	-1.8302	0.823945
235799_at	NSL1	2.03111	2.85475	0.823642
1555303_at	-	-2.04165	-1.21848	0.823175
1569680_at	-	-2.04165	-1.21848	0.823175
206988_at	CCL25	-2.04165	-1.21848	0.823175
223927_at	PCDHB9	-2.04165	-1.21848	0.823175
224256_at	LOC100129449	-2.04165	-1.21848	0.823175
227155_at	LMO4	-2.04165	-1.21848	0.823175
232217_at	FAM26E	-2.04165	-1.21848	0.823175
241789_at	RBMS3	-2.04165	-1.21848	0.823175
244566_at	-	-2.04165	-1.21848	0.823175
216796_s_at	-	-3.22637	-2.40396	0.822416
1559039_at	DHX36	-0.190725	0.631359	0.822084
227940_at	LOC339803	0.519764	1.3415	0.821733
228167_at	KLHL6	2.46867	3.29019	0.821519
225814_at	XRN1	3.22206	4.04339	0.821329
220067_at	SPTBN5	-0.864163	-0.0430013	0.821162
238377_s_at	-	-0.864163	-0.0430013	0.821162
239268_at	NDUFS1	-0.864163	-0.0430013	0.821162
213314_at	C6orf162	-0.595032	0.225815	0.820846
230311_s_at	PRDM6	-0.595032	0.225815	0.820846
238098_at	-	-0.595032	0.225815	0.820846
1569032_at	LOC642852	-1.7228	-0.902131	0.820669
211467_s_at	NFIB	-1.7228	-0.902131	0.820669
211910_at	-	-1.7228	-0.902131	0.820669
216781_at	KIAA1751	-1.7228	-0.902131	0.820669
219533_at	CDKN1C	-1.7228	-0.902131	0.820669
220399_at	LINC00115	-1.7228	-0.902131	0.820669
222886_at	NSUN3	-1.7228	-0.902131	0.820669
237185_at	-	-1.7228	-0.902131	0.820669
241663_at	C3orf23	-1.7228	-0.902131	0.820669
1568623_a_at	SLC35E4	0.173638	0.994127	0.820489
233657_at	OPN5	-0.396497	0.423475	0.819972
1563529_at	HYDIN2	-0.673458	0.14558	0.819038
1554804_a_at	CLDN19	1.28755	2.1062	0.818642
232732_at	LOC100652999 /// LOC100653198	-1.1744	-0.356095	0.818308
236621_at	RPS27	-1.1744	-0.356095	0.818308
1566973_at	-	-1.27713	-0.458907	0.818219
201341_at	ENC1	-1.27713	-0.458907	0.818219
214105_at	SOCS3	-1.27713	-0.458907	0.818219
238413_at	RRN3P3	-1.27713	-0.458907	0.818219
1564819_at	-	-2.70574	-1.88754	0.818203
204400_at	EFS	-2.70574	-1.88754	0.818203
238462_at	UBASH3B	-2.70574	-1.88754	0.818203
240174_at	-	-2.70574	-1.88754	0.818203
242025_at	-	-2.70574	-1.88754	0.818203
229699_at	LOC100129550	-0.0498772	0.767795	0.817672
232554_at	LRRC56	-1.00151	-0.18385	0.817658
1553165_at	SYNRG	-1.83708	-1.01991	0.817168
1564203_at	LOC147004	-1.83708	-1.01991	0.817168
206905_s_at	MATN1	-1.83708	-1.01991	0.817168
210742_at	CDC14A	-1.83708	-1.01991	0.817168
240933_at	-	-1.83708	-1.01991	0.817168
232270_at	C9orf3 /// LOC100507319	-0.483793	0.333211	0.817005
1559110_at	-	-0.820262	-0.0032652	0.816996
225975_at	PCDH18	-0.820262	-0.0032652	0.816996
227564_at	HGSNAT	-0.820262	-0.0032652	0.816996
229055_at	GPR68	-0.820262	-0.0032652	0.816996
231987_at	MIR143HG	-0.820262	-0.0032652	0.816996
1557729_at	GRK5	-1.98431	-1.16753	0.816787
1566689_at	-	-1.98431	-1.16753	0.816787
207924_x_at	PAX8	-1.98431	-1.16753	0.816787
224770_s_at	NAV1	-1.98431	-1.16753	0.816787
238278_at	-	-1.98431	-1.16753	0.816787
244710_at	LRGUK	-1.98431	-1.16753	0.816787
236139_at	-	0.519764	1.33634	0.816578
208859_s_at	ATRX	0.783712	1.5999	0.816186
215281_x_at	POGZ	-0.0101411	0.805585	0.815726
241692_at	-	-0.0101411	0.805585	0.815726
1555044_a_at	KBTBD5	-1.52251	-0.707127	0.815379
220481_at	GPR75	-1.52251	-0.707127	0.815379
220922_s_at	SPANXA1 /// SPANXA2 /// SPANXB1 /// SPANXB2 /// SPANXC /// SPANXF1	-1.52251	-0.707127	0.815379
223464_at	OSBPL5	-1.52251	-0.707127	0.815379
243879_at	-	-1.52251	-0.707127	0.815379
223371_s_at	DNAJC4	-1.07509	-0.259715	0.815376
221435_x_at	HYI	-0.43076	0.384054	0.814814
228913_at	TPT1-AS1	-0.633806	0.180514	0.81432
205791_x_at	ZNF230	-0.0769816	0.736834	0.813815
228032_s_at	DENND1B	-0.0769816	0.736834	0.813815
206574_s_at	PTP4A3	-0.909007	-0.0977241	0.811283
207943_x_at	PLAGL1	-0.909007	-0.0977241	0.811283
244176_at	-	-0.909007	-0.0977241	0.811283
232491_at	-	-0.330159	0.480659	0.810819
206926_s_at	IL11	-0.1046	0.705193	0.809793
211590_x_at	TBXA2R	-0.1046	0.705193	0.809793
243630_at	NDUFB1	-0.1046	0.705193	0.809793
1564749_at	LOC100289045	-1.92687	-1.11743	0.809444
206367_at	REN	-1.92687	-1.11743	0.809444
206803_at	PDYN	-1.92687	-1.11743	0.809444
208230_s_at	NRG1	-1.92687	-1.11743	0.809444
211545_at	GHRHR	-1.92687	-1.11743	0.809444
214081_at	PLXDC1	-1.92687	-1.11743	0.809444
216163_at	-	-1.92687	-1.11743	0.809444
219902_at	BHMT2	-1.92687	-1.11743	0.809444
239526_x_at	PTPN1	-1.92687	-1.11743	0.809444
1558785_a_at	RGS5	-1.35904	-0.550241	0.808799
203982_s_at	ABCD4	-1.35904	-0.550241	0.808799
232954_at	-	-1.35904	-0.550241	0.808799
235313_at	NRAP	-1.35904	-0.550241	0.808799
243589_at	KANSL1	2.05316	2.86194	0.808779
1557222_at	-	-1.66601	-0.857287	0.808719
211472_at	PLXNB2	-1.66601	-0.857287	0.808719
214767_s_at	HSPB6	-1.66601	-0.857287	0.808719
217073_x_at	APOA1	-1.66601	-0.857287	0.808719
223654_s_at	CELF4	-1.66601	-0.857287	0.808719
226403_at	TMC4	-1.66601	-0.857287	0.808719
228882_at	TUB	-1.66601	-0.857287	0.808719
232343_at	DCTN5	-1.66601	-0.857287	0.808719
210617_at	PHEX	-0.735273	0.0730705	0.808343
234594_at	ITPK1-AS1	-0.735273	0.0730705	0.808343
234647_at	KCNIP3	-0.735273	0.0730705	0.808343
1569952_x_at	-	1.67658	2.4849	0.808313
1560138_at	KIAA0226	-2.41083	-1.60267	0.808163
1562457_at	NCKAP5L	-2.41083	-1.60267	0.808163
203700_s_at	DIO2	-2.41083	-1.60267	0.808163
223620_at	GPR34	-2.41083	-1.60267	0.808163
230227_at	-	-2.41083	-1.60267	0.808163
234553_at	-	-2.41083	-1.60267	0.808163
238246_at	MTL5	-2.41083	-1.60267	0.808163
240678_at	-	-2.41083	-1.60267	0.808163
241535_at	LOC100292909	-2.41083	-1.60267	0.808163
1553061_at	OR6W1P	-1.57812	-0.770424	0.807699
1561624_at	-	-1.57812	-0.770424	0.807699
206330_s_at	SHC3	-1.57812	-0.770424	0.807699
206996_x_at	CACNB1	-1.57812	-0.770424	0.807699
229148_at	-	-1.57812	-0.770424	0.807699
233669_s_at	TRIM54	-1.57812	-0.770424	0.807699
238345_at	SLC38A10	-1.57812	-0.770424	0.807699
240505_at	-	-1.57812	-0.770424	0.807699
235256_s_at	GALM	4.0647	4.87214	0.807437
216206_x_at	MAP2K7	-0.29804	0.508423	0.806463
210237_at	ARTN	-0.362971	0.44279	0.80576
232063_x_at	FARSB	0.987251	1.79287	0.805618
236294_at	HUWE1	-0.190725	0.614425	0.80515
236533_at	ASAP1	-0.190725	0.614425	0.80515
220008_at	PEAK1	-0.557117	0.247943	0.80506
237042_at	LOC100507024	-0.557117	0.247943	0.80506
243612_at	NSD1	1.44836	2.25292	0.804564
215604_x_at	-	2.0469	2.85114	0.804244
212970_at	APBB2	-0.820262	-0.016393	0.803869
232294_at	LOC219347	-0.820262	-0.016393	0.803869
210295_at	MAGEA10	-2.15575	-1.35216	0.803586
237067_at	-	-2.15575	-1.35216	0.803586
239836_at	-	-2.15575	-1.35216	0.803586
244164_at	-	-2.15575	-1.35216	0.803586
231493_at	-	0.0907708	0.892436	0.801665
1553386_at	MFSD2A	-1.22536	-0.423884	0.801471
216760_at	HRASLS2	-1.22536	-0.423884	0.801471
232626_at	-	-1.22536	-0.423884	0.801471
238069_at	LOC100506090	-1.22536	-0.423884	0.801471
241358_at	WFIKKN2	-1.22536	-0.423884	0.801471
211305_x_at	FCAR	-1.1243	-0.323284	0.801021
1563744_a_at	DISC1	-1.46741	-0.666582	0.800827
201525_at	APOD	-1.46741	-0.666582	0.800827
240939_x_at	-	-0.22059	0.579949	0.800539
230555_s_at	MED30	-0.954791	-0.154577	0.800214
242700_at	PON2	-0.954791	-0.154577	0.800214
1555907_at	LOC100130776	-1.27713	-0.476917	0.800208
1559142_at	KAT6A	-1.27713	-0.476917	0.800208
206680_at	CD5L	-1.27713	-0.476917	0.800208
211446_at	RGSL1	-1.27713	-0.476917	0.800208
217258_x_at	IGLV1-44	-1.27713	-0.476917	0.800208
234515_at	PCGEM1	-1.27713	-0.476917	0.800208
241903_at	-	-1.27713	-0.476917	0.800208
202073_at	OPTN	-0.7773	0.0226295	0.79993
210020_x_at	CALML3	-0.7773	0.0226295	0.79993
1556919_at	LEPR	-2.09882	-1.29901	0.799813
206224_at	CST1	-2.09882	-1.29901	0.799813
208607_s_at	SAA1 /// SAA2 /// SAA2-SAA4	-2.09882	-1.29901	0.799813
222494_at	FOXN3	-2.09882	-1.29901	0.799813
235702_at	-	-2.09882	-1.29901	0.799813
237486_at	-	-2.09882	-1.29901	0.799813
239997_at	-	-2.09882	-1.29901	0.799813
217347_at	-	1.55378	2.3533	0.799517
1557018_a_at	-	-2.8335	-2.03478	0.798724
204681_s_at	RAPGEF5	-2.8335	-2.03478	0.798724
206221_at	RASA3	-2.8335	-2.03478	0.798724
228950_s_at	WLS	-2.8335	-2.03478	0.798724
239398_at	KLHL31	-2.8335	-2.03478	0.798724
242412_at	-	-2.8335	-2.03478	0.798724
235620_x_at	ZMYM5	0.241067	1.03924	0.798168
238526_at	RAB3IP	-0.0769816	0.7211	0.798082
240004_at	-	-2.9781	-2.18071	0.797391
1560386_at	-	0.305486	1.10132	0.795839
211581_x_at	LST1	-0.673458	0.121812	0.79527
1553961_s_at	SNX21	-0.43076	0.363931	0.794691
1555691_a_at	KLRC4-KLRK1 /// KLRK1	-1.52251	-0.728397	0.794109
1565484_x_at	EGFR	-1.52251	-0.728397	0.794109
217210_at	-	-1.52251	-0.728397	0.794109
220475_at	SLC28A3	-1.52251	-0.728397	0.794109
232871_at	-	-1.52251	-0.728397	0.794109
240999_at	LOC100287704	-1.52251	-0.728397	0.794109
213442_x_at	SPDEF	0.173638	0.967702	0.794064
1560741_at	SNRPN /// SNURF	-0.266591	0.52664	0.793231
207554_x_at	TBXA2R	-0.0101411	0.78303	0.793171
242961_x_at	DDX58	1.00028	1.79287	0.792585
236242_at	-	0.284331	1.07681	0.792478
228749_at	ZDBF2	0.590414	1.38208	0.791668
233595_at	USP34	1.34487	2.13617	0.791291
1556292_s_at	POM121L12	-0.633806	0.157319	0.791125
1562857_at	-	-2.88247	-2.09195	0.79052
223810_at	KLHL1	-2.88247	-2.09195	0.79052
224141_at	FLJ38668	-0.520045	0.269737	0.789782
231996_at	N4BP2	-0.520045	0.269737	0.789782
235496_at	HRCT1	-0.520045	0.269737	0.789782
225239_at	LOC100653017 /// MIR612 /// NEAT1	2.84427	3.63371	0.789448
65517_at	AP1M2	-0.614289	0.174752	0.789041
227125_at	IFNAR2	1.2553	2.04432	0.789019
1553544_at	GPR101	-1.00151	-0.213714	0.787794
215466_at	-	-1.00151	-0.213714	0.787794
1568615_a_at	SRD5A3-AS1	-3.02477	-2.23718	0.787585
205288_at	CDC14A	-3.02477	-2.23718	0.787585
215597_x_at	-	-3.02477	-2.23718	0.787585
228943_at	MAP6	0.0907708	0.878319	0.787548
203979_at	CYP27A1	-0.362971	0.423475	0.786446
219863_at	HERC5	4.84328	5.62972	0.786442
1557669_at	LOC100132005	-1.4129	-0.62693	0.78597
215989_at	CBX2	-1.4129	-0.62693	0.78597
217044_s_at	PLEKHG3	-1.4129	-0.62693	0.78597
217581_at	-	-1.4129	-0.62693	0.78597
232699_at	-	-1.4129	-0.62693	0.78597
237204_at	-	-1.4129	-0.62693	0.78597
238979_at	LOC100505606	-1.4129	-0.62693	0.78597
242442_x_at	TRMT10A	0.729958	1.51576	0.785805
1563088_a_at	LOC284837	-2.70574	-1.92	0.785742
220484_at	MCOLN3	-2.70574	-1.92	0.785742
233784_at	-	-2.70574	-1.92	0.785742
206540_at	GLB1L	-1.77985	-0.994632	0.785219
217157_x_at	IGK@ /// IGKC	-1.77985	-0.994632	0.785219
229186_s_at	ZFP64	-1.77985	-0.994632	0.785219
236362_at	-	-1.77985	-0.994632	0.785219
210158_at	ERCC4	-1.1744	-0.389621	0.784782
222061_at	CD58	-1.1744	-0.389621	0.784782
236778_at	-	-1.1744	-0.389621	0.784782
236862_at	GOPC	-1.1744	-0.389621	0.784782
243749_s_at	-	-1.1744	-0.389621	0.784782
214690_at	TAF1B	0.607549	1.39205	0.784504
1554692_at	SLC23A2	-2.30013	-1.51563	0.784497
1557580_at	-	-2.30013	-1.51563	0.784497
215316_at	-	-2.30013	-1.51563	0.784497
216847_at	-	-2.30013	-1.51563	0.784497
217666_at	-	-2.30013	-1.51563	0.784497
223836_at	FGFBP2	-2.30013	-1.51563	0.784497
230778_at	-	-2.30013	-1.51563	0.784497
239788_at	-	-2.30013	-1.51563	0.784497
242799_at	-	-2.30013	-1.51563	0.784497
243940_at	TSHZ2	-2.30013	-1.51563	0.784497
1570430_at	-	-2.35573	-1.57125	0.784486
208233_at	PDPN	-2.35573	-1.57125	0.784486
208525_s_at	OR2F1 /// OR2F2	-2.35573	-1.57125	0.784486
213284_at	ZFP36L1	-2.35573	-1.57125	0.784486
231331_at	-	-2.35573	-1.57125	0.784486
240641_at	-	-2.35573	-1.57125	0.784486
1562463_at	-	-1.07509	-0.291164	0.783927
207527_at	KCNJ9	-1.07509	-0.291164	0.783927
216301_at	-	-1.07509	-0.291164	0.783927
236524_at	-	-1.07509	-0.291164	0.783927
242155_x_at	RFFL	-1.07509	-0.291164	0.783927
205285_s_at	FYB	-2.24406	-1.46053	0.783527
235950_at	ZNF688	-2.24406	-1.46053	0.783527
236206_at	FAM53A	-2.24406	-1.46053	0.783527
238090_at	HGSNAT	-2.24406	-1.46053	0.783527
238101_at	BEND4	-2.24406	-1.46053	0.783527
239994_at	-	-2.24406	-1.46053	0.783527
242441_at	-	-0.735273	0.0480697	0.783343
243668_at	MED28	-0.735273	0.0480697	0.783343
1553832_at	LINC00315	-0.909007	-0.125875	0.783132
215828_at	-	-0.909007	-0.125875	0.783132
217203_at	-	-0.909007	-0.125875	0.783132
233678_at	-	-0.909007	-0.125875	0.783132
211336_x_at	LILRB1	-0.22059	0.562397	0.782987
228836_at	SLC25A35	-0.0769816	0.705193	0.782175
232516_x_at	DAP3	0.435914	1.21802	0.782106
1558251_a_at	ZNF587 /// ZNF587B	0.813552	1.59559	0.782038
1559895_x_at	-	-2.93067	-2.14887	0.781794
231087_at	-	-2.93067	-2.14887	0.781794
209176_at	SEC23IP	0.88556	1.66713	0.78157
209505_at	NR2F1	0.64122	1.42156	0.780337
1562194_at	-	-0.633806	0.14558	0.779386
1553564_at	MACROD2	-2.49527	-1.71592	0.77935
1558515_at	FTX	-2.49527	-1.71592	0.77935
1567527_at	-	-2.49527	-1.71592	0.77935
205630_at	CRH	-2.49527	-1.71592	0.77935
233608_at	-	-2.49527	-1.71592	0.77935
201925_s_at	CD55	1.42921	2.20848	0.779265
1553547_at	-	-2.75661	-1.97744	0.779171
1563452_at	AVL9	-2.75661	-1.97744	0.779171
1564760_at	-	-2.75661	-1.97744	0.779171
210675_s_at	PTPRR	-2.75661	-1.97744	0.779171
236354_at	-	-2.75661	-1.97744	0.779171
213293_s_at	TRIM22	3.70752	4.48596	0.77843
242972_at	-	-0.0101411	0.767795	0.777936
213922_at	TTBK2	-0.1046	0.672844	0.777444
239651_at	ANAPC5	-0.820262	-0.0430013	0.77726
235307_at	LMTK2	-2.54889	-1.77297	0.775916
236660_at	-	-2.54889	-1.77297	0.775916
227766_at	LIG4	1.35506	2.13022	0.775165
227404_s_at	LOC100653132	-0.483793	0.291207	0.775
239660_at	RALGAPA2	-0.483793	0.291207	0.775
203161_s_at	RNF8	-1.7228	-0.947915	0.774886
208334_at	NDST4	-1.7228	-0.947915	0.774886
231309_at	GNA12	-1.7228	-0.947915	0.774886
233699_at	-	-1.7228	-0.947915	0.774886
237970_at	-	-1.7228	-0.947915	0.774886
238360_s_at	LOC100505576	-1.7228	-0.947915	0.774886
203783_x_at	POLRMT	-0.43076	0.343524	0.774284
1557071_s_at	NUB1	-0.7773	-0.0032652	0.774035
235832_at	NKX6-2	-0.7773	-0.0032652	0.774035
236199_at	-	-0.7773	-0.0032652	0.774035
243166_at	SLC30A5	0.0907708	0.864063	0.773292
206942_s_at	PMCH	-0.330159	0.44279	0.772949
1556012_at	KLHDC7A	-1.00151	-0.228913	0.772595
203549_s_at	LPL	-1.00151	-0.228913	0.772595
210967_x_at	CACNB1	-1.00151	-0.228913	0.772595
223772_s_at	TMEM87A	-1.00151	-0.228913	0.772595
1556508_s_at	LOC100507274	-2.60186	-1.8302	0.771654
1557739_at	-	-2.60186	-1.8302	0.771654
226841_at	MPEG1	-2.60186	-1.8302	0.771654
231444_at	LOC100506216	-2.60186	-1.8302	0.771654
240461_at	-	-2.60186	-1.8302	0.771654
240638_at	-	-2.60186	-1.8302	0.771654
241272_at	-	-2.60186	-1.8302	0.771654
241538_at	CXorf30	-2.60186	-1.8302	0.771654
241558_at	-	-2.60186	-1.8302	0.771654
1563404_at	-	-2.04165	-1.27025	0.771404
1564443_at	DLEU2	-2.04165	-1.27025	0.771404
1566964_at	-	-2.04165	-1.27025	0.771404
207147_at	DLX2	-2.04165	-1.27025	0.771404
207823_s_at	AIF1	-2.04165	-1.27025	0.771404
213912_at	TBC1D30	-2.04165	-1.27025	0.771404
221921_s_at	CADM3	-2.04165	-1.27025	0.771404
233188_at	GALNTL4	-2.04165	-1.27025	0.771404
234203_at	-	-2.04165	-1.27025	0.771404
237064_x_at	-	0.987251	1.7586	0.771347
1556568_a_at	-	-0.673458	0.0976466	0.771105
202898_at	SDC3	-0.954791	-0.18385	0.770941
214192_at	NUP88	-0.954791	-0.18385	0.770941
216853_x_at	IGLC1 /// IGLJ3	-0.954791	-0.18385	0.770941
223956_at	TMPRSS13	-0.954791	-0.18385	0.770941
1560074_at	PRKCA	-1.35904	-0.588156	0.770884
220016_at	AHNAK	-1.35904	-0.588156	0.770884
232622_at	-	-1.35904	-0.588156	0.770884
233476_at	-	0.974099	1.7431	0.769003
217274_x_at	MYL4	0.0661947	0.83512	0.768925
1562255_at	SYTL3	-1.83708	-1.06822	0.768865
208422_at	MSR1	-1.83708	-1.06822	0.768865
214604_at	HOXD11	-1.83708	-1.06822	0.768865
222283_at	ZNF480	-1.83708	-1.06822	0.768865
222963_s_at	IL1RAPL1	-1.83708	-1.06822	0.768865
237453_at	ZNF529	-1.83708	-1.06822	0.768865
1561449_at	-	-1.1243	-0.356095	0.76821
216564_at	-	-1.1243	-0.356095	0.76821
220050_at	C9orf9	-1.1243	-0.356095	0.76821
243361_at	SREK1	-1.1243	-0.356095	0.76821
1567274_at	-	-0.520045	0.247943	0.767988
1559661_at	ODZ3	-2.65415	-1.88754	0.766613
204602_at	DKK1	-2.65415	-1.88754	0.766613
220131_at	FXYD7	-2.65415	-1.88754	0.766613
237663_at	-	-2.65415	-1.88754	0.766613
1569481_s_at	SNX22	-1.22536	-0.458907	0.766448
211788_s_at	TREX2	-1.22536	-0.458907	0.766448
214554_at	HIST1H2AG /// HIST1H2AH /// HIST1H2AI /// HIST1H2AK /// HIST1H2AL /// HIST1H2AM	-1.22536	-0.458907	0.766448
217763_s_at	RAB31	-1.22536	-0.458907	0.766448
220779_at	PADI3	-1.22536	-0.458907	0.766448
225630_at	EEPD1	-1.22536	-0.458907	0.766448
237647_at	GHRL	-1.22536	-0.458907	0.766448
1556030_at	LOC100652925 /// LOC100653209	-0.864163	-0.0977241	0.766439
220571_at	PRDM11	-0.864163	-0.0977241	0.766439
1561375_at	-	-1.98431	-1.21848	0.765835
203637_s_at	MID1	-1.98431	-1.21848	0.765835
211834_s_at	TP63	-1.98431	-1.21848	0.765835
221338_at	LY6G6E	-1.98431	-1.21848	0.765835
221667_s_at	HSPB8	-1.98431	-1.21848	0.765835
223828_s_at	LGALS12	-1.98431	-1.21848	0.765835
232393_at	ZNF462	-1.98431	-1.21848	0.765835
238302_at	-	-1.98431	-1.21848	0.765835
239850_at	-	-1.98431	-1.21848	0.765835
222890_at	CCDC113	-0.22059	0.544629	0.765219
1559603_at	GPR12	-1.57812	-0.813386	0.764738
1562006_at	-	-1.57812	-0.813386	0.764738
1570048_at	DNAJC24	-1.57812	-0.813386	0.764738
210181_s_at	CABP1	-1.57812	-0.813386	0.764738
214345_at	-	-1.57812	-0.813386	0.764738
222915_s_at	BANK1	-1.57812	-0.813386	0.764738
232313_at	TMEM132C	-1.57812	-0.813386	0.764738
237478_at	FTH1	-1.57812	-0.813386	0.764738
239139_at	CPNE9	-1.57812	-0.813386	0.764738
244722_at	-	-1.57812	-0.813386	0.764738
227740_at	UHMK1	3.142	3.90662	0.764628
41553_at	OSGIN2	-0.918051	-0.153487	0.764564
222413_s_at	MLL3	0.607549	1.37204	0.764493
224567_x_at	LOC100507645 /// MALAT1	4.82965	5.59372	0.764071
209670_at	TRAC	-0.43076	0.333211	0.763971
1552299_at	AKD1	-1.27713	-0.513169	0.763957
1553094_at	FLJ45513 /// TAC4	-1.66601	-0.902131	0.763875
206975_at	LTA	-1.66601	-0.902131	0.763875
210437_at	MAGEA9 /// MAGEA9B	-1.66601	-0.902131	0.763875
215555_at	-	-1.66601	-0.902131	0.763875
217439_at	-	-1.66601	-0.902131	0.763875
227055_at	METTL7B	-1.66601	-0.902131	0.763875
232514_at	KIF27	-1.66601	-0.902131	0.763875
239040_at	HNRNPD	-1.66601	-0.902131	0.763875
235502_at	MIR3661 /// PPP2CA	0.218939	0.980975	0.762036
227637_at	TFCP2	1.45784	2.21972	0.761879
235039_x_at	LIN9	1.13637	1.89806	0.76169
230970_at	-	-0.1046	0.656393	0.760992
215508_at	BUB1	-0.7773	-0.016393	0.760907
233007_at	-	-0.7773	-0.016393	0.760907
239115_at	-	-0.7773	-0.016393	0.760907
243608_at	COG2	-0.7773	-0.016393	0.760907
1569157_s_at	ZNF846	-0.396497	0.363931	0.760428
211471_s_at	RAB36	-0.396497	0.363931	0.760428
1554683_a_at	MGC50722	-1.46741	-0.707127	0.760282
1568764_x_at	LOC728613 /// PDCD6	-1.46741	-0.707127	0.760282
214712_at	SNX29P2	-1.46741	-0.707127	0.760282
230391_at	CD84	-1.46741	-0.707127	0.760282
232878_at	LOC644192	-1.46741	-0.707127	0.760282
233063_s_at	-	-1.46741	-0.707127	0.760282
234832_at	ANTXR1	-1.46741	-0.707127	0.760282
1556195_a_at	-	-1.77985	-1.01991	0.759939
223850_at	-	-1.77985	-1.01991	0.759939
233931_at	-	-1.77985	-1.01991	0.759939
244424_at	LOC439938	-1.77985	-1.01991	0.759939
1554967_at	DIP2A	-1.92687	-1.16753	0.759346
1561194_at	-	-1.92687	-1.16753	0.759346
211772_x_at	CHRNA3	-1.92687	-1.16753	0.759346
230661_at	-	-1.92687	-1.16753	0.759346
232806_s_at	FAM131A	-1.92687	-1.16753	0.759346
233264_at	-	-1.92687	-1.16753	0.759346
238837_at	PHF8	-1.92687	-1.16753	0.759346
240338_at	-	-1.92687	-1.16753	0.759346
242935_at	SBF2	-1.92687	-1.16753	0.759346
232264_at	-	0.783712	1.54287	0.759154
219172_at	UBTD1	-0.161452	0.59729	0.758742
241837_at	-	0.933909	1.69156	0.757647
227383_at	LOC727820	1.88417	2.63937	0.755195
241095_at	-	-0.909007	-0.154577	0.75443
1555742_at	ERVH-6	0.0661947	0.820428	0.754233
209280_at	MRC2	-0.330159	0.423475	0.753635
216668_at	-	-0.330159	0.423475	0.753635
227892_at	PRKAA2	-0.330159	0.423475	0.753635
237093_at	-	-0.190725	0.562397	0.753123
1554203_at	GRIK1-AS1	-2.35573	-1.60267	0.753064
1559427_at	MCF2L	-2.35573	-1.60267	0.753064
1561303_at	LOC100506172	-2.35573	-1.60267	0.753064
1570433_at	TMPRSS2	-2.35573	-1.60267	0.753064
216580_at	-	-2.35573	-1.60267	0.753064
216714_at	CCL13	-2.35573	-1.60267	0.753064
217049_x_at	PCDH11X /// PCDH11Y	-2.35573	-1.60267	0.753064
221696_s_at	STYK1	-2.35573	-1.60267	0.753064
226899_at	UNC5B	-2.35573	-1.60267	0.753064
231923_at	TMEM150C	-2.35573	-1.60267	0.753064
237129_at	CEP152 /// LOC100506104	-2.35573	-1.60267	0.753064
239977_at	C12orf42	-2.35573	-1.60267	0.753064
221155_x_at	-	0.336648	1.08912	0.752471
238706_at	PAPD4	-0.595032	0.157319	0.75235
206008_at	TGM1	-1.52251	-0.770424	0.752082
207312_at	PHKG1	-1.52251	-0.770424	0.752082
208455_at	PVRL1	-1.52251	-0.770424	0.752082
215140_at	-	-1.52251	-0.770424	0.752082
219812_at	PVRIG	-1.52251	-0.770424	0.752082
230822_at	TMEM61	-1.52251	-0.770424	0.752082
234555_at	EPPK1	-1.52251	-0.770424	0.752082
216315_x_at	-	0.0157537	0.767795	0.752041
239002_at	ASPM	1.82314	2.57518	0.752041
1562056_at	-	-1.07509	-0.323284	0.751808
207344_at	AKAP3	-1.07509	-0.323284	0.751808
210325_at	CD1A	-1.07509	-0.323284	0.751808
231656_x_at	OSBPL10	-1.07509	-0.323284	0.751808
1561148_at	-	-2.41083	-1.65913	0.751702
1564078_at	ADAM29	-2.41083	-1.65913	0.751702
1569996_at	ANKRD26P3	-2.41083	-1.65913	0.751702
200637_s_at	PTPRF	-2.41083	-1.65913	0.751702
214215_s_at	LARP4B	-2.41083	-1.65913	0.751702
220144_s_at	ANKRD5	-2.41083	-1.65913	0.751702
220286_at	MTMR10	-2.41083	-1.65913	0.751702
231363_at	LELP1	-2.41083	-1.65913	0.751702
232288_at	PDXDC1 /// PDXDC2P	-2.41083	-1.65913	0.751702
239880_at	LOC100505877	-2.41083	-1.65913	0.751702
212876_at	B4GALT4	1.93596	2.68672	0.750751
215768_at	-	-1.1744	-0.423884	0.750518
243318_at	DCAF8	1.28755	2.03798	0.75043
230503_at	-	1.74399	2.49418	0.75019
216642_at	-	-2.93067	-2.18071	0.749957
218656_s_at	LHFP	-2.93067	-2.18071	0.749957
222972_at	VSX1	-2.93067	-2.18071	0.749957
243250_at	-	-2.93067	-2.18071	0.749957
240270_x_at	-	-0.0769816	0.672844	0.749825
211349_at	SLC15A1	-2.15575	-1.40602	0.749725
222224_at	NACA2	-2.15575	-1.40602	0.749725
229218_at	COL1A2	-2.15575	-1.40602	0.749725
231208_at	-	-2.15575	-1.40602	0.749725
232615_at	-	3.41811	4.16685	0.74874
205917_at	ZNF264	-1.22536	-0.476917	0.748438
212334_at	GNS	2.60929	3.35662	0.74733
203628_at	IGF1R	-0.22059	0.52664	0.747229
204871_at	MTERF	-0.362971	0.384054	0.747024
221778_at	JHDM1D	-0.362971	0.384054	0.747024
238208_at	-	-0.362971	0.384054	0.747024
1560178_at	-	-2.09882	-1.35216	0.746658
1562821_a_at	DSCAM-AS1	-2.09882	-1.35216	0.746658
1562989_at	-	-2.09882	-1.35216	0.746658
1569569_x_at	-	-2.09882	-1.35216	0.746658
204584_at	L1CAM	-2.09882	-1.35216	0.746658
219730_at	MED18	-2.09882	-1.35216	0.746658
219800_s_at	THNSL1	-2.09882	-1.35216	0.746658
229346_at	NES	-2.09882	-1.35216	0.746658
230128_at	IGLL5	-2.09882	-1.35216	0.746658
234421_s_at	EVC	-2.09882	-1.35216	0.746658
235581_at	-	-2.09882	-1.35216	0.746658
237227_at	NEK10	-2.09882	-1.35216	0.746658
239233_at	CCDC88A	-2.09882	-1.35216	0.746658
239585_at	-	-2.09882	-1.35216	0.746658
244473_at	-	-2.09882	-1.35216	0.746658
1569961_at	-	-0.673458	0.0730705	0.746529
205104_at	SNPH	-0.673458	0.0730705	0.746529
215592_at	-	-0.673458	0.0730705	0.746529
[truncated: 52,614 more rows]
