# Supplementary material for: The NKL-code for innate lymphoid cells reveals deregulated expression of NKL homeobox genes HHEX and HLX in anaplastic large cell lymphoma (ALCL)
Source: Oncotarget. 2020 Aug 25;11(34):3208–26. doi: 10.18632/oncotarget.27683 (PMC7456612; doi:10.18632/oncotarget.27683)
Supplement: Supplementary file 7 [file oncotarget-11-3208-s007.xlsx]

## Sheet: Sheet1
Probe_set_ID	Gene	SUDHL1-siCTR	SUDHL1-siHLX	siCTR-siHLX
207500_at	CASP5	0.56252	-1.78278	2.3453
231337_at	DKFZp686O1327 /// LOC100505498	-0.533284	-2.34851	1.81523
239440_at	LOC100506858	0.108951	-1.67992	1.78887
1559679_a_at	-	-0.745244	-2.48296	1.73771
1555323_at	ABCB9	-0.789893	-2.52651	1.73661
1564154_at	-	-0.1655	-1.88468	1.71918
217426_at	-	-0.0686437	-1.78278	1.71413
1552639_at	KLHDC7B	0.0226947	-1.67992	1.70262
218416_s_at	SLC48A1	0.163843	-1.52482	1.68867
1557981_at	RPS9	-0.1655	-1.83387	1.66837
236059_at	LOC100130428	-0.57415	-2.20856	1.63441
243368_at	-	-0.57415	-2.20856	1.63441
210063_at	SARDH	0.365078	-1.26812	1.63319
217063_x_at	YME1L1	-0.835267	-2.43877	1.6035
206027_at	S100A3	-0.233346	-1.83387	1.60053
213536_s_at	-	0.798471	-0.786289	1.58476
224041_at	TTTY6 /// TTTY6B	-0.453841	-2.03492	1.58108
214320_x_at	CYP2A6	-0.0071652	-1.57656	1.56939
213950_s_at	PPP3CC	-0.835267	-2.39395	1.55869
207589_at	ADRA1B	-0.533284	-2.08413	1.55085
216219_at	AQP6	0.341385	-1.16745	1.50884
233806_at	-	-0.0686437	-1.57656	1.50791
234015_at	-	-0.0686437	-1.57656	1.50791
244714_at	-	-1.0722	-2.56941	1.49721
1554237_at	SDCCAG8	-0.100295	-1.57656	1.47626
238884_at	-	-0.658179	-2.13286	1.47468
224040_at	TTTY5	0.05199	-1.42157	1.47356
237319_at	C2orf53	0.05199	-1.42157	1.47356
213290_at	COL6A2	-0.0071652	-1.47314	1.46598
228604_at	FAM76A	-0.0071652	-1.47314	1.46598
226618_at	UBE2QL1	-0.789893	-2.2558	1.46591
1559817_at	LOC100288798	0.136647	-1.319	1.45564
208122_x_at	KIR2DS3	0.136647	-1.319	1.45564
208373_s_at	P2RY6	0.0226947	-1.42157	1.44426
231583_at	KRT74	0.317299	-1.11777	1.43507
239640_at	LOC401320	-0.199085	-1.62828	1.42919
1559631_at	-	-0.30395	-1.73144	1.42749
233555_s_at	SULF2	-0.789893	-2.20856	1.41867
230335_at	C9orf50	-0.415256	-1.83387	1.41862
235867_at	GSTM3	-0.415256	-1.83387	1.41862
212793_at	DAAM2	-0.268296	-1.67992	1.41163
234642_at	-	-0.268296	-1.67992	1.41163
1564490_at	LOC100128830	-0.57415	-1.98525	1.4111
240002_at	LOC389634	0.388393	-1.01997	1.40836
1560062_at	SLC29A2	-0.377419	-1.78278	1.40536
225960_at	ZNRF1	-0.701336	-2.08413	1.3828
240540_at	-	-0.701336	-2.08413	1.3828
206856_at	LILRB5	-0.881347	-2.2558	1.37445
1557413_a_at	-	-0.100295	-1.47314	1.37285
244131_at	HNRNPA2B1	0.05199	-1.319	1.37099
231776_at	EOMES	-0.789893	-2.16076	1.37087
214748_at	N4BP2L2	0.341385	-1.01997	1.36135
1552737_s_at	WWP2	-0.268296	-1.62828	1.35998
214040_s_at	GSN	-0.533284	-1.88468	1.3514
236110_at	-	0.65197	-0.697732	1.3497
238400_at	ENDOV	-0.132575	-1.47314	1.34057
232158_x_at	NIPAL1	-0.745244	-2.08413	1.33889
1553656_at	TECTB	0.216788	-1.11777	1.33456
214503_x_at	GPR135	-0.701336	-2.03492	1.33358
215371_at	MED27	-0.0376059	-1.37017	1.33256
236506_at	-	0.108951	-1.21758	1.32653
238048_at	-	-1.02357	-2.34851	1.32494
204272_at	LGALS4	-0.30395	-1.62828	1.32433
1558984_at	MAP3K11	-0.615783	-1.93515	1.31937
208376_at	CCR4	-0.615783	-1.93515	1.31937
1557329_at	-	-0.415256	-1.73144	1.31619
231324_at	-	0.520914	-0.786289	1.3072
222086_s_at	WNT6	-1.22119	-2.52651	1.30532
1552854_a_at	VWA5B1	-0.533284	-1.83387	1.30059
228756_at	SLC6A6	0.0807366	-1.21758	1.29832
237675_at	-	-1.27172	-2.56941	1.29769
1558686_at	-	-0.835267	-2.13286	1.29759
210848_at	-	-0.233346	-1.52482	1.29148
206681_x_at	GP2	-0.34032	-1.62828	1.28796
237350_at	TTC36	-0.34032	-1.62828	1.28796
207576_x_at	OXT	0.216788	-1.0686	1.28539
238422_at	LBX2-AS1	0.216788	-1.0686	1.28539
228552_s_at	ISYNA1	-0.0376059	-1.319	1.28139
214493_s_at	INADL	-1.02357	-2.30245	1.27888
231858_x_at	AP5B1	-1.02357	-2.30245	1.27888
1566504_at	-	-0.453841	-1.73144	1.2776
1568913_at	NSUN3	-0.453841	-1.73144	1.2776
239707_at	SLC5A10	-0.100295	-1.37017	1.26987
227726_at	RNF166	0.931458	-0.336716	1.26817
242136_x_at	MGC70870	0.478074	-0.786289	1.26436
1562731_s_at	MDS2	0.242567	-1.01997	1.26254
206879_s_at	NRG2	0.242567	-1.01997	1.26254
241004_at	-	-1.22119	-2.48296	1.26177
224138_at	CBX2	-0.0071652	-1.26812	1.26095
224843_at	SLAIN2	-0.1655	-1.42157	1.25607
1559945_at	RUVBL2	-0.835267	-2.08413	1.24887
221241_s_at	BCL2L14	-0.835267	-2.08413	1.24887
231044_at	C1orf194	0.411338	-0.831663	1.243
1561965_at	SNRPB2	0.456169	-0.786289	1.24246
227393_at	ANO9	0.0226947	-1.21758	1.24028
1556003_a_at	LOC100506777	-0.745244	-1.98525	1.24
220621_at	FOXE3	-0.745244	-1.98525	1.24
240230_s_at	AGAP9	-0.233346	-1.47314	1.2398
207490_at	TUBA4B	0.541867	-0.697732	1.2396
1561139_at	-	-0.493182	-1.73144	1.23826
213082_s_at	SLC35D2	-1.37377	-2.61167	1.2379
214256_at	ATP10A	0.216788	-1.01997	1.23676
1569999_at	-	-0.34032	-1.57656	1.23624
226216_at	INSR	-0.701336	-1.93515	1.23382
244838_at	-	-0.97553	-2.20856	1.23303
223572_at	HHATL	-0.928111	-2.16076	1.23265
1569935_at	ZNF664	0.815781	-0.411652	1.22743
1557721_at	-	-1.12138	-2.34851	1.22713
222903_s_at	CPEB1	0.108951	-1.11777	1.22672
1562487_at	-	-0.453841	-1.67992	1.22608
205604_at	HOXD9	-0.453841	-1.67992	1.22608
211772_x_at	CHRNA3	-0.453841	-1.67992	1.22608
237230_at	GPHA2	-0.199085	-1.42157	1.22248
215637_at	CEP41	-0.30395	-1.52482	1.22087
219761_at	CLEC1A	-1.22119	-2.43877	1.21759
243582_at	SH3RF2	-1.22119	-2.43877	1.21759
231023_at	CARS2	0.242567	-0.971926	1.21449
242100_at	CHSY3	-1.27172	-2.48296	1.21124
36742_at	TRIM15	0.29281	-0.913558	1.20637
205972_at	SLC38A3	0.136647	-1.0686	1.20524
230491_at	-	0.136647	-1.0686	1.20524
231649_at	-	-0.268296	-1.47314	1.20485
220373_at	DCHS2	-0.928111	-2.13286	1.20475
228532_at	C1orf162	-0.928111	-2.13286	1.20475
207064_s_at	AOC2	1.10341	-0.0966907	1.2001
214824_at	-	-0.835267	-2.03492	1.19965
224409_s_at	TSSK6	-0.835267	-2.03492	1.19965
209410_s_at	GRB10	0.456169	-0.74164	1.19781
1557196_a_at	-	-0.789893	-1.98525	1.19535
1557124_at	TMEM198B	0.267903	-0.924507	1.19241
1556801_at	LOC400794	-0.745244	-1.93515	1.18991
237294_at	RASSF4	-0.745244	-1.93515	1.18991
1566884_at	-	-0.132575	-1.319	1.18642
1570225_at	TMEM150B	-0.132575	-1.319	1.18642
213952_s_at	ALOX5	-1.0722	-2.2558	1.1836
214846_s_at	ALPK3	-1.0722	-2.2558	1.1836
204503_at	EVPL	-0.0376059	-1.21758	1.17998
230358_at	ZER1	-0.0376059	-1.21758	1.17998
1553523_at	NLRP14	-1.17105	-2.34851	1.17746
237748_at	SCGB2B2	-0.658179	-1.83387	1.17569
211535_s_at	FGFR1	0.388393	-0.786289	1.17468
238486_at	FRS2	-0.199085	-1.37017	1.17108
241514_at	-	-0.199085	-1.37017	1.17108
242392_at	UBE2U	-1.68353	-2.8518	1.16827
1556206_at	LOC100652856	-0.100295	-1.26812	1.16782
1569681_at	-	-1.27172	-2.43877	1.16705
232127_at	CLCN5	-0.57415	-1.73144	1.15729
238479_at	DCUN1D5	-0.57415	-1.73144	1.15729
225914_s_at	CAB39L	0.745261	-0.411652	1.15691
243154_at	-	-1.58016	-2.73459	1.15443
240281_at	-	0.499652	-0.654575	1.15423
214689_at	PAPPA2	-0.268296	-1.42157	1.15327
237300_at	PSMA3	-0.268296	-1.42157	1.15327
206776_x_at	ACRV1	-1.37377	-2.52651	1.15273
205497_at	ZNF175	0.365078	-0.786289	1.15137
231256_at	LOC727944	-0.835267	-1.98525	1.14998
220062_s_at	MAGEC2	-0.0686437	-1.21758	1.14894
233997_at	LOC100287166	-0.0686437	-1.21758	1.14894
227537_s_at	SP3	-0.533284	-1.67992	1.14664
211835_at	IGK@ /// IGKC	0.267903	-0.877743	1.14565
210192_at	ATP8A1	-0.789893	-1.93515	1.14526
243592_at	REV1	-0.789893	-1.93515	1.14526
228666_at	C15orf38	0.65197	-0.489578	1.14155
213556_at	LOC390940	-0.745244	-1.88468	1.13944
216118_at	-	-0.745244	-1.88468	1.13944
223934_at	SP140L	-0.745244	-1.88468	1.13944
234415_x_at	-	-0.745244	-1.88468	1.13944
211369_at	-	-1.02357	-2.16076	1.13719
216056_at	-	-1.02357	-2.16076	1.13719
211295_x_at	CYP2A6	-0.233346	-1.37017	1.13682
223942_x_at	CHST5	-0.233346	-1.37017	1.13682
1555569_a_at	KCTD7 /// RABGEF1	-0.493182	-1.62828	1.13509
219168_s_at	PRR5	-0.493182	-1.62828	1.13509
233410_at	CYP1B1-AS1	-0.493182	-1.62828	1.13509
240329_at	PTP4A1	-0.493182	-1.62828	1.13509
1564736_a_at	CASP12	-1.12138	-2.2558	1.13442
229469_at	XAGE2 /// XAGE2B	-1.12138	-2.2558	1.13442
234620_at	-	-0.701336	-1.83387	1.13254
239186_at	MGC39372	-0.701336	-1.83387	1.13254
234132_at	-	-1.17105	-2.30245	1.1314
232460_at	HGS	0.388393	-0.74164	1.13003
242708_at	-	-0.658179	-1.78278	1.1246
1570414_x_at	FLJ13197	0.29281	-0.831663	1.12447
207749_s_at	PPP2R3A	-0.453841	-1.57656	1.12271
209365_s_at	ECM1	-0.453841	-1.57656	1.12271
1566734_at	LOC283454	-1.27172	-2.39395	1.12223
1566136_at	-	0.05199	-1.0686	1.12059
208889_s_at	NCOR2	0.242567	-0.877743	1.12031
1559002_at	LOC340544	-0.199085	-1.319	1.11991
244379_at	-	-0.199085	-1.319	1.11991
220745_at	IL19	-0.100295	-1.21758	1.11729
229421_s_at	RBM47	-0.615783	-1.73144	1.11566
1560867_a_at	-	-1.58016	-2.69426	1.1141
1569933_at	-	0.456169	-0.654575	1.11074
212811_x_at	SLC1A4	-0.0071652	-1.11777	1.11061
233195_at	DNAI1	-0.0071652	-1.11777	1.11061
1552520_at	TMEM74	-0.415256	-1.52482	1.10957
1559302_at	KIAA1467	-0.928111	-2.03492	1.10681
210872_x_at	GAS7	-0.928111	-2.03492	1.10681
1555488_at	-	-0.57415	-1.67992	1.10577
208690_s_at	PDLIM1	-0.57415	-1.67992	1.10577
210420_at	SLC24A1	-0.57415	-1.67992	1.10577
244264_at	KLRG2	-0.57415	-1.67992	1.10577
1554583_a_at	METTL20	-0.1655	-1.26812	1.10262
1565935_at	C4orf21	-0.1655	-1.26812	1.10262
231018_at	PALM3	-0.1655	-1.26812	1.10262
1570085_at	LOC100506679	-0.268296	-1.37017	1.10187
242226_at	LOC100288079	-0.835267	-1.93515	1.09989
226407_at	TPT1-AS1	-0.0686437	-1.16745	1.09881
228288_at	RPAIN	-0.377419	-1.47314	1.09572
240511_at	-	-0.533284	-1.62828	1.09499
241896_at	MACF1	0.642301	-0.450237	1.09254
237908_at	-	-1.68353	-2.77429	1.09076
234329_at	CLIC5	-1.0722	-2.16076	1.08856
1561036_at	-	-1.12138	-2.20856	1.08718
203999_at	SYT1	-1.12138	-2.20856	1.08718
229536_at	REC8	-1.12138	-2.20856	1.08718
239786_at	-	-1.12138	-2.20856	1.08718
219963_at	DUSP13	-0.233346	-1.319	1.08565
231637_at	LOC100499194	-0.132575	-1.21758	1.08501
240793_at	TTN	-1.17105	-2.2558	1.08474
236763_at	-	-0.493182	-1.57656	1.08337
1552608_at	WFDC11	-0.701336	-1.78278	1.08144
1557689_at	-	-0.701336	-1.78278	1.08144
216454_at	TRMT1	-0.701336	-1.78278	1.08144
231707_at	-	-0.701336	-1.78278	1.08144
1552448_a_at	C8orf12	-1.22119	-2.30245	1.08127
1568884_at	DNAJC2	-1.22119	-2.30245	1.08127
206886_x_at	GH1	-1.22119	-2.30245	1.08127
1561619_at	-	0.108951	-0.971926	1.08088
1558518_at	TAB3	-1.27172	-2.34851	1.07679
216687_x_at	UGT2B15	-1.27172	-2.34851	1.07679
1567219_at	-	0.242567	-0.831663	1.07423
234767_at	-	-0.658179	-1.73144	1.07326
1557657_a_at	LOC400238	-1.58016	-2.65329	1.07313
203507_at	CD68	0.736199	-0.336716	1.07292
240761_at	-	0.582882	-0.489578	1.07246
244177_at	-	0.582882	-0.489578	1.07246
227308_x_at	LTBP3	0.499652	-0.570546	1.0702
220665_at	LUZP4	-0.199085	-1.26812	1.06903
236453_at	-	-0.199085	-1.26812	1.06903
1560059_at	VPS37C	0.456169	-0.612179	1.06835
1561082_at	NID1	0.456169	-0.612179	1.06835
239947_at	-	-0.30395	-1.37017	1.06622
1560955_at	-	-1.37377	-2.43877	1.065
1570372_at	-	-1.37377	-2.43877	1.065
204007_at	FCGR3B	-1.37377	-2.43877	1.065
209844_at	HOXB13	-1.37377	-2.43877	1.065
205079_s_at	MPDZ	-0.615783	-1.67992	1.06414
206149_at	CHP2	-0.615783	-1.67992	1.06414
211224_s_at	ABCB11	-0.615783	-1.67992	1.06414
231206_at	-	-0.615783	-1.67992	1.06414
1555761_x_at	RBM15	0.690014	-0.373815	1.06383
210531_at	NR2C1	0.832885	-0.229742	1.06263
230769_at	DENND2C	-0.0071652	-1.0686	1.06143
234226_at	OPN4	-0.0071652	-1.0686	1.06143
1552272_a_at	PRR22	0.136647	-0.924507	1.06115
1562009_a_at	-	-1.0722	-2.13286	1.06066
205426_s_at	HIP1	-1.0722	-2.13286	1.06066
1570282_at	-	-1.02357	-2.08413	1.06056
229730_at	SMTNL2	-1.02357	-2.08413	1.06056
231467_at	-	-1.02357	-2.08413	1.06056
244235_at	IVNS1ABP	-1.02357	-2.08413	1.06056
1562227_at	PDE5A	-0.97553	-2.03492	1.05939
232360_at	EHF	-0.97553	-2.03492	1.05939
239254_at	CCDC40	-0.97553	-2.03492	1.05939
241544_at	-	-0.97553	-2.03492	1.05939
226162_at	SLC30A6	0.317299	-0.74164	1.05894
222382_x_at	NUP205	0.99362	-0.0650398	1.05866
1553989_a_at	ATP6V1C2	-0.415256	-1.47314	1.05789
210701_at	CFDP1	-0.415256	-1.47314	1.05789
234451_at	-	-0.415256	-1.47314	1.05789
238094_at	-	-0.415256	-1.47314	1.05789
216615_s_at	HTR3A	-0.928111	-1.98525	1.05713
1570536_at	-	-0.57415	-1.62828	1.05413
216738_at	-	-0.57415	-1.62828	1.05413
1553545_at	ILDR1	-0.881347	-1.93515	1.05381
1556841_a_at	ALDH1L2	-0.881347	-1.93515	1.05381
239833_at	-	-0.1655	-1.21758	1.05208
211145_x_at	IFNA21	-0.835267	-1.88468	1.04941
221133_s_at	CLDN18	-0.835267	-1.88468	1.04941
233215_s_at	ZDHHC21	-0.835267	-1.88468	1.04941
205785_at	ITGAM	-0.0686437	-1.11777	1.04913
214782_at	CTTN	-0.0686437	-1.11777	1.04913
211426_x_at	GNAQ	1.07494	0.0262986	1.04864
221108_at	C22orf43	1.10341	0.0555939	1.04782
229248_at	UCHL5	1.34312	0.296413	1.04671
227668_at	C17orf56	1.15872	0.112554	1.04617
201753_s_at	ADD3	0.815781	-0.229742	1.04552
1569732_at	-	-0.377419	-1.42157	1.04415
243757_at	-	-0.377419	-1.42157	1.04415
231554_at	TPD52L3	-0.789893	-1.83387	1.04398
239439_at	AFF4	-0.789893	-1.83387	1.04398
202898_at	SDC3	-0.533284	-1.57656	1.04327
217318_x_at	KIR2DL1 /// KIR2DL2 /// KIR2DL3 /// KIR2DL4 /// KIR2DL5A /// KIR2DL5B /// KIR2DS1 /// KIR2DS2 /// KIR2DS3 /// KIR2DS4 /// KIR2DS5 /// KIR3DL3 /// KIR3DS1 /// LOC100287534 /// LOC100653050	-0.533284	-1.57656	1.04327
234900_at	-	-0.533284	-1.57656	1.04327
1560908_at	-	0.388393	-0.654575	1.04297
244166_at	-	0.163843	-0.877743	1.04159
233598_at	-	-1.52843	-2.56941	1.04098
206197_at	NME5	-1.12138	-2.16076	1.03938
215144_at	-	-0.745244	-1.78278	1.03753
219866_at	CLIC5	-0.745244	-1.78278	1.03753
230086_at	FNBP1	-0.745244	-1.78278	1.03753
244089_at	-	-0.745244	-1.78278	1.03753
205795_at	NRXN3	-1.17105	-2.20856	1.03751
1556397_at	-	-0.132575	-1.16745	1.03488
230622_at	MLLT4	-0.233346	-1.26812	1.03477
235832_at	NKX6-2	-0.233346	-1.26812	1.03477
205894_at	ARSE	-1.22119	-2.2558	1.03461
220578_at	ADAMTSL4	-0.493182	-1.52482	1.03164
1557601_s_at	KIAA1257 /// LOC100132731	-0.0376059	-1.0686	1.03099
1564974_at	KRTAP8-1	-1.27172	-2.30245	1.03073
242302_at	PDS5B	-1.27172	-2.30245	1.03073
1555100_at	APLF	-0.701336	-1.73144	1.03011
220732_at	PREX2	-0.701336	-1.73144	1.03011
1555358_a_at	ENTPD4	-0.34032	-1.37017	1.02985
206719_at	SYNGR4	-0.34032	-1.37017	1.02985
216265_x_at	MYH7	-0.34032	-1.37017	1.02985
204884_s_at	HUS1	0.798471	-0.229742	1.02821
1569876_at	C17orf57	-1.78638	-2.81336	1.02697
201851_at	SH3GL1	2.55457	1.53137	1.0232
1563295_at	-	-0.658179	-1.67992	1.02174
221131_at	A4GNT	-0.658179	-1.67992	1.02174
238345_at	SLC38A10	-0.658179	-1.67992	1.02174
1568635_at	-	-1.63188	-2.65329	1.02141
236401_at	GIMAP1	-1.63188	-2.65329	1.02141
1559567_at	PRDM11	-1.37377	-2.39395	1.02018
244413_at	CLECL1	-1.37377	-2.39395	1.02018
231029_at	F5	0.365078	-0.654575	1.01965
1553120_at	CLSPN	1.07494	0.0555939	1.01935
1560489_at	-	-0.453841	-1.47314	1.0193
205841_at	JAK2	-0.453841	-1.47314	1.0193
221533_at	FAM162A	-0.453841	-1.47314	1.0193
234790_at	-	-0.453841	-1.47314	1.0193
218390_s_at	FAM204A	-0.199085	-1.21758	1.0185
229087_s_at	-	-0.100295	-1.11777	1.01748
232536_at	LRRC3DN	-0.100295	-1.11777	1.01748
214302_x_at	GJC2	0.642301	-0.373815	1.01612
206939_at	DCC	-1.42517	-2.43877	1.0136
221030_s_at	ARHGAP24	-1.42517	-2.43877	1.0136
224822_at	DLC1	-1.42517	-2.43877	1.0136
242134_at	-	-1.42517	-2.43877	1.0136
244392_at	-	-1.42517	-2.43877	1.0136
1561868_at	-	-0.0071652	-1.01997	1.0128
213758_at	COX4I1	0.56252	-0.450237	1.01276
1557658_at	-	-0.615783	-1.62828	1.01249
1566514_at	CWF19L2	-0.615783	-1.62828	1.01249
1570243_at	-	-0.615783	-1.62828	1.01249
210314_x_at	TNFSF13	-0.615783	-1.62828	1.01249
238837_at	PHF8	-0.615783	-1.62828	1.01249
1555237_at	-	-1.0722	-2.08413	1.01193
1563316_at	NEGR1-IT1	-1.0722	-2.08413	1.01193
230959_at	-	-1.0722	-2.08413	1.01193
219270_at	CHAC1	0.849789	-0.161896	1.01168
235721_at	DTX3	0.849789	-0.161896	1.01168
220266_s_at	KLF4	-1.12138	-2.13286	1.01148
233044_at	-	-1.12138	-2.13286	1.01148
1561598_at	-	-1.02357	-2.03492	1.01135
1562777_at	ERV3-1	-1.02357	-2.03492	1.01135
209692_at	EYA2	-1.02357	-2.03492	1.01135
210387_at	HIST1H2BC /// HIST1H2BE /// HIST1H2BF /// HIST1H2BG /// HIST1H2BI	0.520914	-0.489578	1.01049
213657_s_at	-	-0.97553	-1.98525	1.00972
239028_at	LYPD6	-0.97553	-1.98525	1.00972
217342_x_at	FLJ11292	-0.928111	-1.93515	1.00704
1566236_at	DGCR12	-0.415256	-1.42157	1.00631
215856_at	SIGLEC15	-0.415256	-1.42157	1.00631
228712_at	WNK1	-0.415256	-1.42157	1.00631
229654_at	-	-0.415256	-1.42157	1.00631
202965_s_at	CAPN6	-1.47675	-2.48296	1.00621
221107_at	CHRNA9	-1.47675	-2.48296	1.00621
234507_at	-	-1.47675	-2.48296	1.00621
225258_at	FBLIM1	0.0807366	-0.924507	1.00524
1553412_at	AGBL4	-0.881347	-1.88468	1.00333
217680_x_at	RPL10 /// SNORA70	-0.881347	-1.88468	1.00333
218959_at	HOXC10	-0.881347	-1.88468	1.00333
220958_at	ULK4	-0.881347	-1.88468	1.00333
202137_s_at	ZMYND11	1.54862	0.545471	1.00315
208438_s_at	FGR	-0.1655	-1.16745	1.00195
219370_at	RPRM	-0.1655	-1.16745	1.00195
233959_at	ADCY10P1	-0.1655	-1.16745	1.00195
242251_at	SPATA5	-0.1655	-1.16745	1.00195
244809_at	-	-0.1655	-1.16745	1.00195
215834_x_at	SCARB1	-0.268296	-1.26812	0.99982
224201_s_at	SUFU	-0.268296	-1.26812	0.99982
233526_at	-	-0.268296	-1.26812	0.99982
206471_s_at	PLXNC1	-0.835267	-1.83387	0.998607
1555076_at	ARHGAP25	-1.52843	-2.52651	0.998077
216580_at	-	-1.52843	-2.52651	0.998077
217087_at	C1orf68	0.622765	-0.373815	0.99658
212594_at	MIR4680 /// PDCD4	0.341385	-0.654575	0.99596
1564626_at	-	-0.789893	-1.78278	0.992885
220506_at	GUCY1B2	-0.789893	-1.78278	0.992885
232631_at	CDH6	-0.789893	-1.78278	0.992885
232887_at	PIRT	-0.789893	-1.78278	0.992885
237065_s_at	-	-0.789893	-1.78278	0.992885
1561683_at	-	-0.377419	-1.37017	0.992748
207190_at	ZZEF1	-0.533284	-1.52482	0.991541
206971_at	GPR161	0.29281	-0.697732	0.990541
209874_x_at	CNNM2	0.690014	-0.300346	0.99036
207803_s_at	CSN3	-1.17105	-2.16076	0.989707
211494_s_at	SLC4A4	-1.17105	-2.16076	0.989707
217669_s_at	AKAP6	-1.17105	-2.16076	0.989707
1561055_at	LOC100507534	-1.58016	-2.56941	0.989251
1554240_a_at	ITGAL	-1.93876	-2.92684	0.988081
1562812_at	ZNF32-AS3	-1.22119	-2.20856	0.987376
231058_at	FXYD4	-1.22119	-2.20856	0.987376
238256_at	-	-1.22119	-2.20856	0.987376
212362_at	ATP2A2	0.108951	-0.877743	0.986694
1564264_at	-	-0.745244	-1.73144	0.9862
231865_at	NCKAP5L	0.456169	-0.52968	0.985848
229102_at	HTATIP2	-0.233346	-1.21758	0.984237
230215_at	SEC61A2	-0.233346	-1.21758	0.984237
206572_x_at	ZNF85	-1.27172	-2.2558	0.98408
206930_at	GLYAT	-1.27172	-2.2558	0.98408
217715_x_at	-	0.411338	-0.570546	0.981885
1569351_at	SOBP	-0.493182	-1.47314	0.97996
202274_at	ACTG2	-0.493182	-1.47314	0.97996
214489_at	FSHB	-0.493182	-1.47314	0.97996
232616_at	LOC100129935	-0.493182	-1.47314	0.97996
1553506_at	CPO	-1.3226	-2.30245	0.979854
238270_x_at	-	-1.3226	-2.30245	0.979854
236051_at	-	-1.63188	-2.61167	0.979792
233104_at	PABPC1L	-0.34032	-1.319	0.978676
1553593_a_at	TAL2	-0.701336	-1.67992	0.978588
1553889_at	MRGPRX2	-0.701336	-1.67992	0.978588
1569354_at	-	-0.701336	-1.67992	0.978588
218413_s_at	ZNF639	0.190551	-0.786289	0.97684
224096_at	MIR4755	0.190551	-0.786289	0.97684
206747_at	GPRIN2	0.602962	-0.373815	0.976776
231490_at	-	-1.83748	-2.81336	0.975878
223807_at	IGSF1	-1.37377	-2.34851	0.974739
222656_at	UBE2W	0.708666	-0.264692	0.973358
206510_at	SIX2	0.317299	-0.654575	0.971874
1562765_at	WWTR1-AS1	-0.658179	-1.62828	0.970096
220196_at	MUC16	-0.658179	-1.62828	0.970096
232454_at	-	-0.658179	-1.62828	0.970096
239690_at	-	-0.658179	-1.62828	0.970096
1566852_at	TRIM42	-1.68353	-2.65329	0.96976
234730_s_at	RIPK4	-0.199085	-1.16745	0.968366
1568859_a_at	SLC8A3	0.136647	-0.831663	0.96831
1566432_at	-	-0.100295	-1.0686	0.968303
1553041_at	HTR3C	-0.453841	-1.42157	0.967728
1560922_s_at	ZNF169	-0.453841	-1.42157	0.967728
223371_s_at	DNAJC4	-0.453841	-1.42157	0.967728
1570124_at	-	0.478074	-0.489578	0.967652
227528_s_at	MLL2	0.931458	-0.0340021	0.96546
1562946_at	-	-0.0071652	-0.971926	0.964761
242920_at	-	0.899343	-0.0650398	0.964383
1554098_at	SPIN3	-0.30395	-1.26812	0.964166
204505_s_at	EPB49	0.433927	-0.52968	0.963607
1558698_at	ZNF264	-1.12138	-2.08413	0.962755
1562894_at	-	-1.12138	-2.08413	0.962755
1563143_at	LOC100507065	-1.12138	-2.08413	0.962755
234371_at	-	-1.12138	-2.08413	0.962755
1562478_at	LOC100652730 /// LOC100653315	-1.0722	-2.03492	0.962716
208084_at	ITGB6	-1.0722	-2.03492	0.962716
227652_at	FAM69B	-1.0722	-2.03492	0.962716
242750_at	MMAA	-1.0722	-2.03492	0.962716
1555203_s_at	SLC44A4	-1.47675	-2.43877	0.962026
1560315_at	GLCCI1	-1.47675	-2.43877	0.962026
219841_at	AICDA	-1.47675	-2.43877	0.962026
1552570_at	TSPEAR	-1.17105	-2.13286	0.961802
1556269_at	MYT1	-1.17105	-2.13286	0.961802
1562619_at	NME9	-1.17105	-2.13286	0.961802
1570541_s_at	-	-1.17105	-2.13286	0.961802
244741_s_at	LOC100128252	-1.17105	-2.13286	0.961802
1554618_at	AGFG2	-1.02357	-1.98525	0.961674
1564960_at	KRTAP7-1	-1.02357	-1.98525	0.961674
212998_x_at	HLA-DQB1 /// LOC100293977	-1.02357	-1.98525	0.961674
240418_at	-	-1.02357	-1.98525	0.961674
1565802_at	-	-0.615783	-1.57656	0.960773
205524_s_at	HAPLN1	-0.615783	-1.57656	0.960773
237187_at	-	-0.615783	-1.57656	0.960773
32088_at	BLZF1	-0.148646	-1.10831	0.959664
1565787_at	-	-0.97553	-1.93515	0.959624
234659_at	-	-0.97553	-1.93515	0.959624
243810_at	-	-0.97553	-1.93515	0.959624
234347_s_at	DENR	0.763217	-0.195481	0.958698
214754_at	TET3	0.216788	-0.74164	0.958428
210455_at	R3HCC1L	0.582882	-0.373815	0.956697
1554045_at	ZNF24	-0.928111	-1.88468	0.956571
1561400_at	-	-0.928111	-1.88468	0.956571
1564070_s_at	HOTTIP	-0.928111	-1.88468	0.956571
219947_at	CLEC4A	-0.928111	-1.88468	0.956571
233370_at	-	-0.881347	-1.83387	0.952527
237497_at	-	-0.0686437	-1.01997	0.951324
1560915_at	DPY19L1	-1.93876	-2.88962	0.950866
1558340_at	DIXDC1	-0.57415	-1.52482	0.950674
216430_x_at	IGLV1-44	-0.57415	-1.52482	0.950674
223739_at	PADI1	-0.57415	-1.52482	0.950674
1560713_a_at	ELFN2	0.163843	-0.786289	0.950131
237455_at	-	0.163843	-0.786289	0.950131
222318_at	ZNF324B	0.499652	-0.450237	0.94989
217314_at	-	-0.268296	-1.21758	0.949286
229454_at	BCLAF1	-0.268296	-1.21758	0.949286
216155_at	-	-1.78638	-2.73459	0.948212
232239_at	LOC643529	-1.78638	-2.73459	0.948212
203407_at	PPL	-0.835267	-1.78278	0.947511
223725_at	GHRLOS2	-0.835267	-1.78278	0.947511
236704_at	LOC100505971	-0.835267	-1.78278	0.947511
238131_at	PHC2	-0.835267	-1.78278	0.947511
228436_at	KCNC4	0.0226947	-0.924507	0.947202
233077_at	NAV2-AS4	0.0226947	-0.924507	0.947202
241809_at	FAM212B	0.0226947	-0.924507	0.947202
237055_at	LOC100506174	-1.58016	-2.52651	0.946346
1566457_at	-	-0.789893	-1.73144	0.941551
1568974_at	NHEG1	-0.789893	-1.73144	0.941551
205233_s_at	PAFAH2	-0.789893	-1.73144	0.941551
214470_at	KLRB1	-0.789893	-1.73144	0.941551
236291_at	RDH5	-0.789893	-1.73144	0.941551
239653_at	-	-0.789893	-1.73144	0.941551
241797_at	-	-0.789893	-1.73144	0.941551
232335_at	-	0.108951	-0.831663	0.940613
202707_at	UMPS	0.242567	-0.697732	0.940299
214147_at	HEATR8	-0.533284	-1.47314	0.939858
242713_at	-	-0.533284	-1.47314	0.939858
1556928_at	-	0.602962	-0.336716	0.939678
216767_at	-	-1.22119	-2.16076	0.939576
230199_at	-	-1.22119	-2.16076	0.939576
237486_at	-	-1.22119	-2.16076	0.939576
239968_at	LINC00313	-1.22119	-2.16076	0.939576
214418_at	CT62	-1.63188	-2.56941	0.937531
243379_at	-	-1.63188	-2.56941	0.937531
1561034_at	-	-1.27172	-2.20856	0.936842
216940_x_at	YBX1	-1.27172	-2.20856	0.936842
236342_at	-	-1.27172	-2.20856	0.936842
216341_s_at	GNRHR	-0.132575	-1.0686	0.936023
222097_at	-	-0.132575	-1.0686	0.936023
233763_at	LYRM2	-0.132575	-1.0686	0.936023
1565559_at	MAGIX	-0.745244	-1.67992	0.93468
207745_at	CABP2	-0.745244	-1.67992	0.93468
210323_at	TEKT2	-0.745244	-1.67992	0.93468
215343_at	CCDC88C	-0.745244	-1.67992	0.93468
1553560_at	VN1R4	-1.3226	-2.2558	0.933199
1561392_at	-	-1.3226	-2.2558	0.933199
213071_at	DPT	-1.3226	-2.2558	0.933199
237912_at	-	-1.3226	-2.2558	0.933199
241289_at	-	-1.3226	-2.2558	0.933199
221292_at	PTCH2	0.05199	-0.877743	0.929733
241408_at	CRIPAK	0.05199	-0.877743	0.929733
1568611_at	-	-1.37377	-2.30245	0.928683
226192_at	AR	-1.37377	-2.30245	0.928683
219424_at	EBI3	-0.493182	-1.42157	0.928387
225721_at	SYNPO2	-0.493182	-1.42157	0.928387
207082_at	CSF1	-0.34032	-1.26812	0.927795
219309_at	C22orf46	-0.34032	-1.26812	0.927795
1552432_at	MFSD6L	-0.701336	-1.62828	0.92694
230984_s_at	-	-1.42517	-2.34851	0.923337
243933_at	-	-1.42517	-2.34851	0.923337
239565_at	LOC100128292	0.267903	-0.654575	0.922479
243710_at	LOC100506175	0.267903	-0.654575	0.922479
1552594_at	TMEM190	-0.100295	-1.01997	0.919673
1569700_s_at	AK7	0.582882	-0.336716	0.919599
207209_at	CETN1	-0.199085	-1.11777	0.918688
216054_x_at	MYL4	-0.199085	-1.11777	0.918688
238420_at	TAOK1	-0.199085	-1.11777	0.918688
239925_at	-	-0.199085	-1.11777	0.918688
241081_at	-	-0.199085	-1.11777	0.918688
1564379_at	-	-0.658179	-1.57656	0.918377
204101_at	MTM1	-0.658179	-1.57656	0.918377
228481_at	-	-0.658179	-1.57656	0.918377
234591_at	-	-0.658179	-1.57656	0.918377
1554708_s_at	SPATA6L	-1.47675	-2.39395	0.917207
220188_at	JPH3	-1.47675	-2.39395	0.917207
216495_x_at	-	0.65197	-0.264692	0.916663
205864_at	SLC7A4	-0.453841	-1.37017	0.916326
207134_x_at	TPSB2	-0.453841	-1.37017	0.916326
211715_s_at	BDH1	-0.453841	-1.37017	0.916326
212960_at	TBC1D9	-0.453841	-1.37017	0.916326
230610_at	-	-0.453841	-1.37017	0.916326
233889_at	TBX18	-0.453841	-1.37017	0.916326
242466_at	-	0.541867	-0.373815	0.915682
1564240_at	LOC100130856	-0.30395	-1.21758	0.913632
229750_at	POU2F2	-0.30395	-1.21758	0.913632
207823_s_at	AIF1	-1.12138	-2.03492	0.91354
214576_at	KRT36	-1.12138	-2.03492	0.91354
229012_at	C9orf24	-1.12138	-2.03492	0.91354
232246_at	TTC28-AS1	-1.12138	-2.03492	0.91354
240049_at	-	-1.12138	-2.03492	0.91354
243914_at	-	-1.12138	-2.03492	0.91354
243920_x_at	-	-1.17105	-2.08413	0.913077
1568655_a_at	-	-1.0722	-1.98525	0.913044
203221_at	TLE1	-1.0722	-1.98525	0.913044
207646_s_at	CDY1 /// CDY1B /// CDY2A /// CDY2B	-1.0722	-1.98525	0.913044
217498_at	-	-1.0722	-1.98525	0.913044
221083_at	KCNQ4	-1.0722	-1.98525	0.913044
236810_at	-	-1.0722	-1.98525	0.913044
242267_x_at	-	-1.0722	-1.98525	0.913044
1561320_at	-	0.0807366	-0.831663	0.9124
209633_at	PPP2R3A	0.341385	-0.570546	0.911931
212715_s_at	MICAL3	0.341385	-0.570546	0.911931
240956_at	-	-1.22119	-2.13286	0.91167
233141_s_at	ST7L	-1.02357	-1.93515	0.911582
240902_at	LOC283624	-1.02357	-1.93515	0.911582
242669_at	UFM1	1.51722	0.606565	0.910656
1561309_x_at	-	-1.52843	-2.43877	0.910343
1570354_s_at	ZNF169	-1.52843	-2.43877	0.910343
216357_at	SNX1	-1.52843	-2.43877	0.910343
221359_at	GDNF	-1.52843	-2.43877	0.910343
234219_at	-	-1.52843	-2.43877	0.910343
240681_at	-	-1.52843	-2.43877	0.910343
203735_x_at	PPFIBP1	1.95236	1.04215	0.910209
1557371_a_at	LOC158376	-0.97553	-1.88468	0.909152
1562792_at	NIPAL1	-0.97553	-1.88468	0.909152
217429_at	-	-0.97553	-1.88468	0.909152
228659_at	-	-0.97553	-1.88468	0.909152
229298_at	KBTBD7	-0.97553	-1.88468	0.909152
243946_at	SMOC2	-0.97553	-1.88468	0.909152
1562016_at	-	-0.615783	-1.52482	0.909042
223454_at	CXCL16	-0.615783	-1.52482	0.909042
1555811_at	ARHGDIB	0.745261	-0.161896	0.907157
218965_s_at	TUT1	0.456169	-0.450237	0.906406
1559658_at	C15orf29	-0.928111	-1.83387	0.905763
1569516_at	-	-0.928111	-1.83387	0.905763
230498_at	MCHR1	-0.928111	-1.83387	0.905763
240965_at	-	-0.928111	-1.83387	0.905763
242719_at	-	-0.928111	-1.83387	0.905763
242956_at	-	-0.928111	-1.83387	0.905763
205163_at	MYLPF	0.163843	-0.74164	0.905483
221078_s_at	CCDC88A	0.163843	-0.74164	0.905483
1558299_at	-	-0.415256	-1.319	0.90374
214312_at	FOXA2	-0.415256	-1.319	0.90374
232849_at	LOC100128988	-0.415256	-1.319	0.90374
1558727_at	SERP2	-0.0686437	-0.971926	0.903282
1561685_a_at	LOC441178	-0.0686437	-0.971926	0.903282
1562869_at	-	-0.0686437	-0.971926	0.903282
1564753_at	-	-0.0686437	-0.971926	0.903282
206851_at	RNASE3	-0.0686437	-0.971926	0.903282
223760_s_at	-	-0.0686437	-0.971926	0.903282
234040_at	HELLS	-0.1655	-1.0686	0.903098
237413_at	MAPK10	-1.58016	-2.48296	0.902798
1569245_at	C8orf74	-0.881347	-1.78278	0.90143
216193_at	-	-0.881347	-1.78278	0.90143
237321_at	LOC100506457	-0.881347	-1.78278	0.90143
204308_s_at	TECPR2	0.411338	-0.489578	0.900916
232028_at	ZNF678	0.671117	-0.229742	0.900859
213692_s_at	VDR	0.0226947	-0.877743	0.900438
205015_s_at	TGFA	-0.268296	-1.16745	0.899155
235514_at	ASPRV1	-0.268296	-1.16745	0.899155
238779_at	DCP2	-0.268296	-1.16745	0.899155
216807_at	KIAA1751	-0.57415	-1.47314	0.898991
223467_at	RASD1	-0.57415	-1.47314	0.898991
1556588_at	C15orf37	0.736199	-0.161896	0.898095
224121_x_at	PLEKHB2	0.736199	-0.161896	0.898095
235248_at	BTBD9	0.736199	-0.161896	0.898095
217670_at	RPLP2	0.242567	-0.654575	0.897143
227774_s_at	IMPAD1	-0.835267	-1.73144	0.896177
232590_at	-	-0.835267	-1.73144	0.896177
238011_at	-	-0.835267	-1.73144	0.896177
243380_at	-	-0.835267	-1.73144	0.896177
236389_x_at	-	0.108951	-0.786289	0.895239
228331_at	C11orf31	0.365078	-0.52968	0.894758
230874_at	SLC36A4	0.365078	-0.52968	0.894758
211689_s_at	TMPRSS2	-1.63188	-2.52651	0.894626
227194_at	FAM3B	-1.63188	-2.52651	0.894626
1559691_at	-	-0.377419	-1.26812	0.890697
239857_at	-	-0.377419	-1.26812	0.890697
241488_at	-	-0.377419	-1.26812	0.890697
1553208_s_at	-	-0.789893	-1.67992	0.890031
1567375_at	-	-0.789893	-1.67992	0.890031
205911_at	PTH1R	-0.789893	-1.67992	0.890031
205902_at	KCNN3	-1.27172	-2.16076	0.889042
217500_at	TIAL1	-1.27172	-2.16076	0.889042
215057_at	LOC100272228	-0.533284	-1.42157	0.888285
216811_at	-	-0.533284	-1.42157	0.888285
239652_at	-	-0.533284	-1.42157	0.888285
236825_at	-	-0.132575	-1.01997	0.887393
209955_s_at	FAP	-0.0376059	-0.924507	0.886901
1553623_at	MGC15705	-1.3226	-2.20856	0.885962
1569926_s_at	SLC34A3	-1.3226	-2.20856	0.885962
227985_at	LOC100506098	-1.3226	-2.20856	0.885962
237935_at	-	-1.3226	-2.20856	0.885962
244339_at	-	-1.3226	-2.20856	0.885962
244602_at	-	-1.3226	-2.20856	0.885962
1564485_at	LOC100131551	-1.68353	-2.56941	0.885883
234300_s_at	ZFP28	-1.68353	-2.56941	0.885883
206891_at	ACTN3	-0.233346	-1.11777	0.884428
238334_at	MTG1	-0.233346	-1.11777	0.884428
240557_at	-	-0.233346	-1.11777	0.884428
203065_s_at	CAV1	0.05199	-0.831663	0.883653
217502_at	IFIT2	0.05199	-0.831663	0.883653
237560_at	MRPS5	1.34312	0.459773	0.88335
211448_s_at	RGS6	-1.37377	-2.2558	0.882028
241742_at	PRAM1	-1.37377	-2.2558	0.882028
244611_at	MED13	-1.37377	-2.2558	0.882028
1562612_at	-	0.65197	-0.229742	0.881712
203101_s_at	MGAT2	0.267903	-0.612179	0.880082
1564683_at	TBL3	0.541867	-0.336716	0.878583
206881_s_at	LILRA3 /// LOC100653070	-1.42517	-2.30245	0.877281
227835_at	LOC389831	-1.42517	-2.30245	0.877281
1563473_at	-	-0.34032	-1.21758	0.877262
1565662_at	-	-0.34032	-1.21758	0.877262
201287_s_at	SDC1	-0.34032	-1.21758	0.877262
213247_at	SVEP1	-0.34032	-1.21758	0.877262
221724_s_at	CLEC4A	-0.34032	-1.21758	0.877262
211572_s_at	SLC23A2	-0.493182	-1.37017	0.876985
215484_at	-	-0.493182	-1.37017	0.876985
220760_x_at	ZNF665	-0.493182	-1.37017	0.876985
233301_at	OXCT2	-0.493182	-1.37017	0.876985
232458_at	COL3A1	-1.73505	-2.61167	0.876624
1556684_at	RPPH1	1.17223	0.296413	0.875812
206297_at	CTRC	-0.701336	-1.57656	0.87522
214891_at	FBXO21	-0.701336	-1.57656	0.87522
216090_x_at	-	-0.701336	-1.57656	0.87522
216333_x_at	TNXA /// TNXB	-0.701336	-1.57656	0.87522
216467_s_at	-	-0.701336	-1.57656	0.87522
223232_s_at	CGN	-0.701336	-1.57656	0.87522
221634_at	LOC100287195 /// LOC100289034 /// LOC100508047 /// LOC100653047 /// LOC100653267 /// MGC2752 /// RPL23AP7	2.30165	1.42796	0.87369
217508_s_at	C18orf25	1.06774	0.194155	0.873581
236121_at	OR51E2	-1.47675	-2.34851	0.871764
1554757_a_at	INPP5A	-0.100295	-0.971926	0.871631
206390_x_at	PF4	-0.100295	-0.971926	0.871631
233637_at	DCAF8	-0.100295	-0.971926	0.871631
228651_at	VWA1	0.216788	-0.654575	0.871363
226757_at	IFIT2	1.03854	0.167446	0.871098
244395_at	FLJ41455	-1.78638	-2.65329	0.866906
1555944_at	FAM120A	-0.658179	-1.52482	0.866645
1569911_at	-	-0.658179	-1.52482	0.866645
219557_s_at	NRIP3	-0.658179	-1.52482	0.866645
220478_at	APOL5	-0.658179	-1.52482	0.866645
1563646_a_at	TMEM67	0.978329	0.112554	0.865775
213695_at	PON3	-1.52843	-2.39395	0.865524
238338_at	-	-0.453841	-1.319	0.865155
1557064_s_at	HGSNAT	-1.12138	-1.98525	0.863869
1559062_at	-	-1.12138	-1.98525	0.863869
1569417_at	-	-1.12138	-1.98525	0.863869
244717_x_at	SV2B	-1.12138	-1.98525	0.863869
1555309_a_at	CARD14	-1.17105	-2.03492	0.863863
1558007_s_at	LOC100506655	-1.17105	-2.03492	0.863863
1561561_x_at	-	-1.17105	-2.03492	0.863863
230924_at	TTLL6	-1.17105	-2.03492	0.863863
235305_s_at	ECHDC2	-1.17105	-2.03492	0.863863
204632_at	RPS6KA4	1.99856	1.13494	0.863628
1556690_s_at	-	-0.30395	-1.16745	0.863501
1561037_a_at	-	-0.30395	-1.16745	0.863501
1569648_at	DACT2	-0.30395	-1.16745	0.863501
214456_x_at	SAA1 /// SAA2	-0.30395	-1.16745	0.863501
242693_at	-	0.29281	-0.570546	0.863356
1553429_at	FLJ31713	-1.0722	-1.93515	0.862952
204517_at	PPIC	-1.0722	-1.93515	0.862952
233640_x_at	KRTAP9-4	-1.0722	-1.93515	0.862952
234894_at	ITIH6	-1.0722	-1.93515	0.862952
236148_at	LOC100507568	-1.0722	-1.93515	0.862952
244250_at	ANXA6	-1.0722	-1.93515	0.862952
237508_at	-	-1.98885	-2.8518	0.862949
215552_s_at	ESR1	-1.22119	-2.08413	0.862946
234526_at	OR51B6	-1.22119	-2.08413	0.862946
243999_at	SLFN5	-1.22119	-2.08413	0.862946
203242_s_at	PDLIM5	0.56252	-0.300346	0.862866
218610_s_at	CPPED1	0.163843	-0.697732	0.861574
210998_s_at	HGF	-1.27172	-2.13286	0.861137
215515_at	-	-1.27172	-2.13286	0.861137
231479_at	TTC33	-1.27172	-2.13286	0.861137
1552910_at	SIGLEC11	-1.02357	-1.88468	0.86111
1566721_at	SVEP1	-1.02357	-1.88468	0.86111
215896_at	-	-1.02357	-1.88468	0.86111
229155_at	-	-1.02357	-1.88468	0.86111
231728_at	CAPS	-1.02357	-1.88468	0.86111
204124_at	SLC34A2	-1.58016	-2.43877	0.858612
205960_at	PDK4	-1.58016	-2.43877	0.858612
221900_at	COL8A2	-1.58016	-2.43877	0.858612
243244_at	CACNB4	-1.58016	-2.43877	0.858612
1555967_at	-	-0.97553	-1.83387	0.858344
1570106_at	-	-0.97553	-1.83387	0.858344
206865_at	HRK	-0.97553	-1.83387	0.858344
207855_s_at	CLCC1	-0.97553	-1.83387	0.858344
211413_s_at	PADI4	-0.97553	-1.83387	0.858344
214886_s_at	N4BP2L1	-0.97553	-1.83387	0.858344
227860_at	CPXM1	-0.97553	-1.83387	0.858344
232607_at	-	-0.97553	-1.83387	0.858344
233855_at	SCIMP	-0.97553	-1.83387	0.858344
220782_x_at	KLK12	0.520914	-0.336716	0.85763
1552425_a_at	KLHL10	-0.615783	-1.47314	0.857359
1552540_s_at	IQCD	-0.615783	-1.47314	0.857359
232879_at	CRTC3	-0.615783	-1.47314	0.857359
207511_s_at	CNPPD1	0.883013	0.0262986	0.856715
239659_at	-	-0.0686437	-0.924507	0.855863
243246_at	-	-0.0686437	-0.924507	0.855863
1564224_x_at	C1RL-AS1	0.242567	-0.612179	0.854746
232436_at	ZNF274	0.242567	-0.612179	0.854746
235029_at	GINS4	0.242567	-0.612179	0.854746
206350_at	APCS	-0.928111	-1.78278	0.854667
211076_x_at	ATN1	-0.928111	-1.78278	0.854667
224166_at	SLC25A2	-0.928111	-1.78278	0.854667
214472_at	HIST1H2AD /// HIST1H3A /// HIST1H3B /// HIST1H3C /// HIST1H3D /// HIST1H3E /// HIST1H3F /// HIST1H3G /// HIST1H3H /// HIST1H3I /// HIST1H3J	0.0226947	-0.831663	0.854358
219521_at	B3GAT1	0.0226947	-0.831663	0.854358
236350_at	-	0.0226947	-0.831663	0.854358
240612_at	-	0.0226947	-0.831663	0.854358
215989_at	CBX2	-0.415256	-1.26812	0.85286
228670_at	TEP1	0.622765	-0.229742	0.852507
240749_at	LOC100505862	-2.03852	-2.88962	0.851102
1552494_at	TAF8	-0.881347	-1.73144	0.850096
1560636_a_at	HSPC081	-0.881347	-1.73144	0.850096
208320_at	CABP1	-0.881347	-1.73144	0.850096
216362_at	-	-0.881347	-1.73144	0.850096
220533_at	-	-0.881347	-1.73144	0.850096
232754_at	-	-0.881347	-1.73144	0.850096
233850_s_at	EBF4	-0.881347	-1.73144	0.850096
235634_at	PURG	-0.881347	-1.73144	0.850096
238990_x_at	TRIM61	-0.881347	-1.73144	0.850096
240675_at	-	-0.881347	-1.73144	0.850096
243806_at	-	-0.881347	-1.73144	0.850096
213272_s_at	TMEM159	-0.268296	-1.11777	0.849477
37117_at	ARHGAP8 /// PRR5-ARHGAP8	-1.36589	-2.21516	0.849278
1552980_at	HAS3	-0.57415	-1.42157	0.847419
201785_at	RNASE1	-0.57415	-1.42157	0.847419
206136_at	FZD5	-0.57415	-1.42157	0.847419
208450_at	LGALS2	-0.57415	-1.42157	0.847419
220135_s_at	SLC7A9	-0.57415	-1.42157	0.847419
228637_at	ZDHHC1	-0.57415	-1.42157	0.847419
230056_at	BPTF	-0.57415	-1.42157	0.847419
242380_at	-	-0.57415	-1.42157	0.847419
228464_at	MIR3685	0.931458	0.0843405	0.847118
223239_at	C14orf129	4.1807	3.3346	0.846099
208262_x_at	MEFV	0.433927	-0.411652	0.845579
236830_at	-	0.433927	-0.411652	0.845579
215682_at	LOC440792	0.190551	-0.654575	0.845127
232173_at	CLEC2L	0.190551	-0.654575	0.845127
240810_at	MKNK1-AS1	0.190551	-0.654575	0.845127
204296_at	DCTN1	-0.835267	-1.67992	0.844657
221354_s_at	MCHR1	-0.835267	-1.67992	0.844657
242936_at	-	-0.835267	-1.67992	0.844657
207235_s_at	GRM5	-1.68353	-2.52651	0.842978
232193_at	GSTT1	-1.68353	-2.52651	0.842978
243877_at	-	-1.68353	-2.52651	0.842978
209575_at	IL10RB	1.30072	0.459773	0.84095
221324_at	TAS2R1	-0.377419	-1.21758	0.840164
232385_x_at	-	-0.377419	-1.21758	0.840164
234251_at	-	-0.377419	-1.21758	0.840164
1558540_s_at	SLC2A11	-0.132575	-0.971926	0.839351
221273_s_at	RNF208	-0.132575	-0.971926	0.839351
228848_at	ABTB1	-0.132575	-0.971926	0.839351
209458_x_at	HBA1 /// HBA2	0.388393	-0.450237	0.83863
1553299_at	DUSP5P	-0.789893	-1.62828	0.838383
1558289_at	RFT1	-0.789893	-1.62828	0.838383
1561387_a_at	NXPE1	-0.789893	-1.62828	0.838383
1566038_at	DGCR7	-0.789893	-1.62828	0.838383
228808_s_at	LOXL2	-0.789893	-1.62828	0.838383
234908_s_at	DSCAML1	-0.789893	-1.62828	0.838383
240101_at	-	-0.789893	-1.62828	0.838383
242109_at	-	-0.789893	-1.62828	0.838383
210925_at	CIITA	0.05199	-0.786289	0.838279
214387_x_at	SFTPC	0.05199	-0.786289	0.838279
215454_x_at	SFTPC	0.05199	-0.786289	0.838279
235353_at	SEL1L3	-1.3226	-2.16076	0.838162
213406_at	WSB1	0.642301	-0.195481	0.837782
228932_at	-	0.642301	-0.195481	0.837782
1569683_at	XYLB	-0.533284	-1.37017	0.836883
202661_at	ITPR2	-0.533284	-1.37017	0.836883
206540_at	GLB1L	-0.533284	-1.37017	0.836883
218044_x_at	PTMS	-0.533284	-1.37017	0.836883
229162_s_at	ABTB1	-0.533284	-1.37017	0.836883
232478_at	MIR181A2HG	-0.533284	-1.37017	0.836883
228047_at	SNORA72	0.832885	-0.00356131	0.836446
231690_at	-	-1.93876	-2.77429	0.835533
211610_at	KLF6	-0.233346	-1.0686	0.835252
216956_s_at	ITGA2B	-0.233346	-1.0686	0.835252
221364_at	GRID2	-0.233346	-1.0686	0.835252
231803_at	FGF11	-0.233346	-1.0686	0.835252
206626_x_at	SSX1	-1.37377	-2.20856	0.834791
215472_at	PACRG	-1.37377	-2.20856	0.834791
224292_at	TTTY13	-1.37377	-2.20856	0.834791
240325_x_at	-	0.136647	-0.697732	0.834379
243781_at	-	-1.73505	-2.56941	0.834363
226796_at	ABHD15	1.10341	0.271507	0.831906
228230_at	PRIC285	1.5066	0.674721	0.83188
235269_at	FAM83F	-0.745244	-1.57656	0.831312
206250_x_at	AVPR1A	0.341385	-0.489578	0.830963
1553171_x_at	LRRN4	-1.42517	-2.2558	0.830626
1559646_a_at	LINC00184	-1.42517	-2.2558	0.830626
1567101_at	-	-1.42517	-2.2558	0.830626
205279_s_at	GLRB	-1.42517	-2.2558	0.830626
212939_at	COL6A1	-1.42517	-2.2558	0.830626
216793_x_at	-	-1.42517	-2.2558	0.830626
237212_at	-	-1.42517	-2.2558	0.830626
237663_at	-	-1.42517	-2.2558	0.830626
238529_at	-	-1.42517	-2.2558	0.830626
244001_at	NAP1L4	-1.42517	-2.2558	0.830626
230479_at	EIF3F	1.19886	0.368682	0.830174
201048_x_at	RAB6A	0.456169	-0.373815	0.829983
221941_at	PAOX	0.456169	-0.373815	0.829983
243682_at	-	0.456169	-0.373815	0.829983
214272_at	CYLD	0.56252	-0.264692	0.827212
1560278_at	LOC221122	-0.34032	-1.16745	0.827131
216919_at	TP53I11	-0.34032	-1.16745	0.827131
231883_at	FBXW8	-0.34032	-1.16745	0.827131
232764_at	CCNB2	-0.34032	-1.16745	0.827131
205101_at	CIITA	-0.493182	-1.319	0.825814
206900_x_at	ZNF253	-0.493182	-1.319	0.825814
209559_at	HIP1R	-0.493182	-1.319	0.825814
235853_at	C3orf58	-0.493182	-1.319	0.825814
220191_at	GKN1	-1.47675	-2.30245	0.825708
222917_s_at	TBX3	-1.47675	-2.30245	0.825708
234045_x_at	BHLHE23	-1.47675	-2.30245	0.825708
241222_at	-	-1.47675	-2.30245	0.825708
211685_s_at	NCALD	-1.78638	-2.61167	0.82529
243530_at	-	-1.98885	-2.81336	0.824507
206072_at	UCN	-0.0071652	-0.831663	0.824498
238489_at	PRKAA2	-0.0071652	-0.831663	0.824498
1552927_at	TAB3	-0.100295	-0.924507	0.824212
1566609_at	-	-0.701336	-1.52482	0.823489
208195_at	TTN	-0.701336	-1.52482	0.823489
227838_at	UNC5C	-0.701336	-1.52482	0.823489
235080_at	CLUAP1	-0.701336	-1.52482	0.823489
237451_x_at	-	-0.701336	-1.52482	0.823489
239779_at	-	-0.701336	-1.52482	0.823489
221156_x_at	CCPG1	0.411338	-0.411652	0.82299
233892_at	GRIN3B	0.29281	-0.52968	0.822489
205881_at	ZNF74	-0.199085	-1.01997	0.820883
233687_s_at	KLK9	-0.199085	-1.01997	0.820883
1563263_at	-	-1.52843	-2.34851	0.820082
219727_at	DUOX2	-1.52843	-2.34851	0.820082
223999_at	PPIL2	-1.52843	-2.34851	0.820082
237818_at	LARP6	-1.52843	-2.34851	0.820082
216993_s_at	COL11A2	0.163843	-0.654575	0.818418
218509_at	LPPR2	0.163843	-0.654575	0.818418
237537_at	-	-1.83748	-2.65329	0.81581
1555752_at	STH	0.365078	-0.450237	0.815316
1563709_at	LOC100127955 /// LOC100128374	-0.658179	-1.47314	0.814963
209343_at	EFHD1	-0.658179	-1.47314	0.814963
223561_at	NEK6	-0.658179	-1.47314	0.814963
223850_at	-	-0.658179	-1.47314	0.814963
241614_at	-	-0.658179	-1.47314	0.814963
1555973_at	-	0.478074	-0.336716	0.81479
205693_at	TNNT3	-0.453841	-1.26812	0.814274
211526_s_at	RTEL1 /// RTEL1-TNFRSF6B /// TNFRSF6B	-0.453841	-1.26812	0.814274
220501_at	ACTL7A	-0.453841	-1.26812	0.814274
222711_s_at	RHBDF1	-0.453841	-1.26812	0.814274
232838_at	ASXL3	-0.453841	-1.26812	0.814274
1552819_at	LINC00205	-1.17105	-1.98525	0.814191
202112_at	VWF	-1.17105	-1.98525	0.814191
220831_at	GCNT4	-1.17105	-1.98525	0.814191
235935_at	LRRC73	-1.17105	-1.98525	0.814191
215085_x_at	DLEC1	-0.30395	-1.11777	0.813823
221410_x_at	PCDHB3	-0.30395	-1.11777	0.813823
228082_at	CLMP	-1.58016	-2.39395	0.813793
1553204_at	C20orf166-AS1	-1.12138	-1.93515	0.813777
1559069_at	MTHFS /// ST20-MTHFS	-1.12138	-1.93515	0.813777
203638_s_at	FGFR2	-1.12138	-1.93515	0.813777
204421_s_at	FGF2	-1.12138	-1.93515	0.813777
232316_at	SAMD15	-1.12138	-1.93515	0.813777
232729_at	FBXO32	-1.12138	-1.93515	0.813777
241358_at	WFIKKN2	-1.12138	-1.93515	0.813777
221186_at	LOC100131532	-1.22119	-2.03492	0.813731
237500_at	-	-1.22119	-2.03492	0.813731
228473_at	MSX1	0.242567	-0.570546	0.813114
230598_at	-	0.242567	-0.570546	0.813114
233496_s_at	CFL2	0.242567	-0.570546	0.813114
1558460_at	ABCC5	0.582882	-0.229742	0.812624
1556346_at	COTL1	-1.0722	-1.88468	0.812481
1558001_s_at	ARID5B	-1.0722	-1.88468	0.812481
214584_x_at	ACACB	-1.0722	-1.88468	0.812481
221332_at	BMP15	-1.0722	-1.88468	0.812481
230596_at	-	-1.0722	-1.88468	0.812481
231610_at	TTBK2	-1.0722	-1.88468	0.812481
232869_at	SRGAP3	-1.0722	-1.88468	0.812481
241362_at	SOGA1	-1.0722	-1.88468	0.812481
241699_at	-	-1.0722	-1.88468	0.812481
242765_at	MOBP	-1.0722	-1.88468	0.812481
1553437_at	KLHDC7A	-1.27172	-2.08413	0.812412
1564402_at	LOC146795	-1.27172	-2.08413	0.812412
219136_s_at	LMF1	-1.27172	-2.08413	0.812412
220615_s_at	FAR2	-1.27172	-2.08413	0.812412
230859_at	-	-1.27172	-2.08413	0.812412
214594_x_at	ATP8B1	2.48324	1.6714	0.811836
1553844_a_at	C10orf67	-1.02357	-1.83387	0.810302
1557477_at	-	-1.02357	-1.83387	0.810302
1559097_at	C14orf64	-1.02357	-1.83387	0.810302
1559129_a_at	MIRLET7DHG	-1.02357	-1.83387	0.810302
1563208_s_at	C3orf65	-1.02357	-1.83387	0.810302
228017_s_at	NKAIN4	-1.02357	-1.83387	0.810302
229550_at	UNC79	-1.02357	-1.83387	0.810302
230124_at	PRKCH	-1.02357	-1.83387	0.810302
1556162_at	IGSF3	0.745261	-0.0650398	0.810301
1569590_at	DOCK5	-1.3226	-2.13286	0.810256
217248_s_at	SLC7A8	-1.3226	-2.13286	0.810256
221698_s_at	CLEC7A	-1.3226	-2.13286	0.810256
236255_at	PLEKHG4B	-1.3226	-2.13286	0.810256
237604_at	-	-1.3226	-2.13286	0.810256
243084_at	CALD1	-1.3226	-2.13286	0.810256
205994_at	ELK4	-0.0686437	-0.877743	0.8091
209298_s_at	ITSN1	0.0226947	-0.786289	0.808983
1565576_at	-	0.433927	-0.373815	0.807742
1567166_at	-	0.433927	-0.373815	0.807742
206600_s_at	SLC16A5	-0.97553	-1.78278	0.807248
213174_at	TTC9	-0.97553	-1.78278	0.807248
221608_at	WNT6	-0.97553	-1.78278	0.807248
228022_at	CCDC18	-0.97553	-1.78278	0.807248
233409_at	RHBDL3	-0.97553	-1.78278	0.807248
234152_at	-	-0.97553	-1.78278	0.807248
236218_at	PHOSPHO1	-0.97553	-1.78278	0.807248
1558982_at	ANKRD20A12P	-1.63188	-2.43877	0.806892
1569630_a_at	RUFY2	-1.63188	-2.43877	0.806892
231750_at	PCDHB4	-1.63188	-2.43877	0.806892
241361_at	-	0.108951	-0.697732	0.806682
218879_s_at	MTHFSD	0.541867	-0.264692	0.806559
210598_at	-	-0.1655	-0.971926	0.806426
1555423_at	SSH2	-1.88829	-2.69426	0.805975
1560031_at	FRMD4A	-1.88829	-2.69426	0.805975
1562625_at	FRYL	-1.88829	-2.69426	0.805975
205952_at	KCNK3	-1.88829	-2.69426	0.805975
208131_s_at	PTGIS	-0.615783	-1.42157	0.805786
210444_at	NPY6R	-0.615783	-1.42157	0.805786
214795_at	ZMYND8	-0.615783	-1.42157	0.805786
218744_s_at	PACSIN3	-0.615783	-1.42157	0.805786
234157_at	-	-0.615783	-1.42157	0.805786
234653_at	-	-0.615783	-1.42157	0.805786
201208_s_at	TNFAIP1	0.642301	-0.161896	0.804197
235980_at	PIK3CA	1.07494	0.271507	0.803435
1553943_at	NS3BP	1.02372	0.220392	0.803333
1556038_at	GPR173	-0.928111	-1.73144	0.803333
1565581_at	-	-0.928111	-1.73144	0.803333
207099_s_at	CHM	-0.928111	-1.73144	0.803333
207656_s_at	ACOX1	-0.928111	-1.73144	0.803333
228421_s_at	EFEMP1	-0.928111	-1.73144	0.803333
230767_at	-	-0.928111	-1.73144	0.803333
239616_at	REXO2	-0.928111	-1.73144	0.803333
221446_at	ADAM30	0.190551	-0.612179	0.80273
208486_at	DRD5	-0.415256	-1.21758	0.802326
210100_s_at	ABCA2	-0.415256	-1.21758	0.802326
216285_at	DGCR14 /// TSSK2	-0.415256	-1.21758	0.802326
229163_at	-	-0.415256	-1.21758	0.802326
214401_at	PAX1	-0.268296	-1.0686	0.800301
214505_s_at	FHL1	-0.268296	-1.0686	0.800301
218688_at	DAK	-0.268296	-1.0686	0.800301
1563816_at	GAB4	0.388393	-0.411652	0.800045
1557098_s_at	HAR1A	-1.68353	-2.48296	0.79943
1561144_at	-	-1.68353	-2.48296	0.79943
220448_at	KCNK12	-1.68353	-2.48296	0.79943
224404_s_at	FCRL5	-1.68353	-2.48296	0.79943
241275_at	CAPZA1	-1.68353	-2.48296	0.79943
1553009_s_at	REXO1L1	-0.881347	-1.67992	0.798577
1554195_a_at	C5orf46	-0.881347	-1.67992	0.798577
1560883_s_at	-	-0.881347	-1.67992	0.798577
1565918_a_at	-	-0.881347	-1.67992	0.798577
211287_x_at	CSF2RA	-0.881347	-1.67992	0.798577
217459_at	-	-0.881347	-1.67992	0.798577
231567_s_at	CCDC62	-0.881347	-1.67992	0.798577
237861_at	LOC100506105	-0.881347	-1.67992	0.798577
241064_at	-	-0.881347	-1.67992	0.798577
1559989_at	TPM4	0.267903	-0.52968	0.797583
206745_at	HOXC11	0.763217	-0.0340021	0.797219
1560296_at	-	-0.57415	-1.37017	0.796017
1562540_at	LOC339978	-0.57415	-1.37017	0.796017
206398_s_at	CD19	-0.57415	-1.37017	0.796017
215306_at	-	-0.57415	-1.37017	0.796017
218835_at	SFTPA1 /// SFTPA2	-0.57415	-1.37017	0.796017
220054_at	IL23A	-0.57415	-1.37017	0.796017
237246_at	-	1.5066	0.712269	0.794332
1557719_at	PIKFYVE	-0.0376059	-0.831663	0.794057
211254_x_at	RHAG	-0.0376059	-0.831663	0.794057
216417_x_at	HOXB9	-0.0376059	-0.831663	0.794057
232466_at	CUL4A	-0.0376059	-0.831663	0.794057
237431_at	LOC100506882	-0.0376059	-0.831663	0.794057
1560382_at	GAB1	0.05199	-0.74164	0.79363
209877_at	SNCG	0.05199	-0.74164	0.79363
241781_at	C9orf41	0.05199	-0.74164	0.79363
242159_at	LOC100506684	0.05199	-0.74164	0.79363
1553243_at	ITIH5	-0.835267	-1.62828	0.793009
1558515_at	FTX	-0.835267	-1.62828	0.793009
208514_at	KCNE1	-0.835267	-1.62828	0.793009
233726_at	-	-0.835267	-1.62828	0.793009
233765_at	-	-0.835267	-1.62828	0.793009
240284_x_at	-	-0.835267	-1.62828	0.793009
242266_x_at	-	-0.835267	-1.62828	0.793009
1562910_at	SH3PXD2B	0.456169	-0.336716	0.792885
235431_s_at	PELI3	1.03854	0.246171	0.792374
1555399_a_at	DUSP16	-0.132575	-0.924507	0.791932
203059_s_at	PAPSS2	-0.132575	-0.924507	0.791932
206783_at	FGF4	-0.132575	-0.924507	0.791932
207044_at	THRB	-0.132575	-0.924507	0.791932
216451_at	STK38	-0.132575	-0.924507	0.791932
244298_at	-	-0.132575	-0.924507	0.791932
221790_s_at	LDLRAP1	0.341385	-0.450237	0.791622
1552929_at	GRK7	-1.73505	-2.52651	0.791458
1566195_at	-	-1.73505	-2.52651	0.791458
235307_at	LMTK2	-1.73505	-2.52651	0.791458
208335_s_at	DARC	-0.377419	-1.16745	0.790032
217630_at	ANGEL2	-0.377419	-1.16745	0.790032
230700_at	RTN4RL1	-0.377419	-1.16745	0.790032
1561718_at	-	-1.37377	-2.16076	0.786991
201556_s_at	VAMP2	-1.37377	-2.16076	0.786991
206660_at	IGLL1	-1.37377	-2.16076	0.786991
210403_s_at	KCNJ1	-1.37377	-2.16076	0.786991
224457_at	MGC12982	-1.37377	-2.16076	0.786991
240394_at	-	-1.37377	-2.16076	0.786991
240618_at	-	-1.37377	-2.16076	0.786991
224243_at	APOA5	0.690014	-0.0966907	0.786704
1569416_at	-	-0.789893	-1.57656	0.786663
214165_s_at	HS6ST1	-0.789893	-1.57656	0.786663
229242_at	TNFSF15	-0.789893	-1.57656	0.786663
242775_at	-	-0.789893	-1.57656	0.786663
204997_at	GPD1	-0.233346	-1.01997	0.786622
205879_x_at	RET	-0.233346	-1.01997	0.786622
234290_x_at	MYH14	-0.233346	-1.01997	0.786622
237371_at	-	-0.233346	-1.01997	0.786622
215359_x_at	ZNF44	-0.533284	-1.319	0.785712
220599_s_at	CARD14	-0.533284	-1.319	0.785712
226250_at	-	-0.533284	-1.319	0.785712
236061_at	PRDM15	-0.533284	-1.319	0.785712
238405_at	-	-0.533284	-1.319	0.785712
1555820_a_at	MKS1	0.520914	-0.264692	0.785606
241323_at	-	-1.98885	-2.77429	0.785441
1556743_at	-	0.411338	-0.373815	0.785153
219716_at	APOL6	2.07603	1.29198	0.78405
1555884_at	PSMD6	-1.42517	-2.20856	0.783389
1556369_a_at	PHKG2	-1.42517	-2.20856	0.783389
1560628_at	-	-1.42517	-2.20856	0.783389
204830_x_at	PSG5	-1.42517	-2.20856	0.783389
215362_at	-	-1.42517	-2.20856	0.783389
230671_at	-	-1.42517	-2.20856	0.783389
233330_s_at	-	-1.42517	-2.20856	0.783389
234058_at	-	-1.42517	-2.20856	0.783389
244770_at	-	-1.42517	-2.20856	0.783389
1559966_a_at	ZFHX4-AS1	-1.78638	-2.56941	0.783029
1562353_x_at	-	-1.78638	-2.56941	0.783029
213150_at	HOXA10	-1.78638	-2.56941	0.783029
244255_at	LOC286114	-1.78638	-2.56941	0.783029
1559222_at	-	0.29281	-0.489578	0.782388
233144_s_at	RASAL1	0.29281	-0.489578	0.782388
215562_at	TTC39A	-0.745244	-1.52482	0.779581
235015_at	ZDHHC9	-0.745244	-1.52482	0.779581
236915_at	C4orf47	-0.745244	-1.52482	0.779581
209351_at	KRT14	-1.47675	-2.2558	0.779054
210031_at	CD247	-1.47675	-2.2558	0.779054
216132_at	-	-1.47675	-2.2558	0.779054
223890_at	-	-1.47675	-2.2558	0.779054
228781_at	OBFC1	-1.47675	-2.2558	0.779054
229928_at	LOC100507265	-1.47675	-2.2558	0.779054
234625_at	-	-1.47675	-2.2558	0.779054
236895_at	-	-1.47675	-2.2558	0.779054
237801_at	-	-1.47675	-2.2558	0.779054
238999_at	-	-1.47675	-2.2558	0.779054
228228_at	DACT3	1.52776	0.748865	0.778898
219748_at	TREML2	0.0807366	-0.697732	0.778468
241498_at	HARBI1	0.0807366	-0.697732	0.778468
236072_at	-	0.478074	-0.300346	0.77842
226023_at	MAP2K7	1.2379	0.459773	0.778131
204673_at	MUC2	-0.34032	-1.11777	0.777453
223693_s_at	RADIL	-0.34032	-1.11777	0.777453
243212_at	LOC100505820	-0.100295	-0.877743	0.777449
237378_at	FAM75D1 /// FAM75D3 /// FAM75D4	0.832885	0.0555939	0.777291
1554523_a_at	CNNM2	0.365078	-0.411652	0.776731
237999_at	-	0.365078	-0.411652	0.776731
218169_at	VAC14	1.14509	0.368682	0.77641
216583_x_at	-	1.5066	0.730683	0.775918
238438_at	CNOT6L	-0.493182	-1.26812	0.774934
238624_at	-	-0.493182	-1.26812	0.774934
1558796_a_at	-	-1.83748	-2.61167	0.774193
1561593_at	-	-1.83748	-2.61167	0.774193
1570388_a_at	LOC440896	-1.83748	-2.61167	0.774193
1555793_a_at	ZFP82	-1.52843	-2.30245	0.774026
1569171_a_at	-	-1.52843	-2.30245	0.774026
200795_at	SPARCL1	-1.52843	-2.30245	0.774026
239525_at	CTTNBP2NL	-1.52843	-2.30245	0.774026
1552423_at	ETV3	0.708666	-0.0650398	0.773705
1569067_at	-	-0.199085	-0.971926	0.772841
219843_at	IPP	-0.199085	-0.971926	0.772841
242921_at	SGSM1	-0.199085	-0.971926	0.772841
204364_s_at	REEP1	0.242567	-0.52968	0.772247
229958_at	CLN8	1.44675	0.674721	0.772031
1553586_at	FBXL19-AS1	-0.701336	-1.47314	0.771806
1556361_s_at	ANKRD13C	-0.701336	-1.47314	0.771806
1563229_at	DLEU2	-0.701336	-1.47314	0.771806
220314_at	HSFX1 /// HSFX2	-0.701336	-1.47314	0.771806
223587_s_at	AMN	-0.701336	-1.47314	0.771806
229683_s_at	KCTD15	-0.701336	-1.47314	0.771806
237222_at	FSD2	-0.701336	-1.47314	0.771806
238339_x_at	LRIG1	-0.701336	-1.47314	0.771806
230535_s_at	ATP5E	0.541867	-0.229742	0.771608
1560316_s_at	GLCCI1	0.883013	0.112554	0.770459
1559960_x_at	SYCE1L	-1.58016	-2.34851	0.76835
1566486_at	-	-1.58016	-2.34851	0.76835
1568874_at	NCOA6	-1.58016	-2.34851	0.76835
208056_s_at	CBFA2T3	-1.58016	-2.34851	0.76835
211491_at	ADRA1A	-1.58016	-2.34851	0.76835
211706_s_at	CDK19	-1.58016	-2.34851	0.76835
213841_at	-	-1.58016	-2.34851	0.76835
244789_at	C10orf122	-1.58016	-2.34851	0.76835
207115_x_at	MBTD1	0.317299	-0.450237	0.767536
214382_at	UNC93A	-1.88829	-2.65329	0.765002
237633_at	-	-1.88829	-2.65329	0.765002
1552663_a_at	ERC1	0.602962	-0.161896	0.764857
1557118_a_at	-	-0.30395	-1.0686	0.764647
209791_at	PADI2	-0.30395	-1.0686	0.764647
210214_s_at	BMPR2	-0.30395	-1.0686	0.764647
213917_at	PAX8	-0.30395	-1.0686	0.764647
222210_at	KIAA0195	-0.30395	-1.0686	0.764647
226614_s_at	FAM167A	-0.30395	-1.0686	0.764647
235292_at	FLJ32255	-0.30395	-1.0686	0.764647
1569144_a_at	C9orf169	0.0226947	-0.74164	0.764335
206614_at	GDF5	0.0226947	-0.74164	0.764335
210513_s_at	VEGFA	0.0226947	-0.74164	0.764335
1557274_at	LOC100506494	-1.17105	-1.93515	0.764099
1558885_at	-	-1.17105	-1.93515	0.764099
1569446_x_at	LOC100287576 /// LOC100506454	-1.17105	-1.93515	0.764099
207269_at	DEFA4	-1.17105	-1.93515	0.764099
233197_at	KLHL9	-1.17105	-1.93515	0.764099
239796_x_at	TIRAP	-1.17105	-1.93515	0.764099
244113_at	KCNJ9	-1.17105	-1.93515	0.764099
242280_x_at	CPEB4	-2.08774	-2.8518	0.764062
1554910_at	PRKD3	-1.22119	-1.98525	0.764059
1566638_at	-	-1.22119	-1.98525	0.764059
202198_s_at	MTMR3	-1.22119	-1.98525	0.764059
215624_at	TSC2	-1.22119	-1.98525	0.764059
224133_at	-	-1.22119	-1.98525	0.764059
219921_s_at	DOCK5	-0.453841	-1.21758	0.763741
241800_x_at	-	-0.453841	-1.21758	0.763741
235479_at	CPEB2	-0.658179	-1.42157	0.76339
1561472_at	LOC728805	-1.12138	-1.88468	0.763305
1563692_at	-	-1.12138	-1.88468	0.763305
205478_at	PPP1R1A	-1.12138	-1.88468	0.763305
230090_at	GDNF	-1.12138	-1.88468	0.763305
230797_s_at	LOC440900	-1.12138	-1.88468	0.763305
230858_at	LOC100499467	-1.12138	-1.88468	0.763305
233816_at	-	-1.12138	-1.88468	0.763305
238947_at	-	-1.12138	-1.88468	0.763305
238981_at	TMEM223	-1.12138	-1.88468	0.763305
241302_at	-	-1.12138	-1.88468	0.763305
242301_at	CBLN2	-1.12138	-1.88468	0.763305
242873_at	-	-1.12138	-1.88468	0.763305
1570285_at	-	-1.27172	-2.03492	0.763198
210843_s_at	MFAP3L	-1.27172	-2.03492	0.763198
211400_at	FGFR2	-1.27172	-2.03492	0.763198
216663_s_at	ZMYND10	-1.27172	-2.03492	0.763198
220852_at	PRO1768	-1.27172	-2.03492	0.763198
229552_at	LOC283454	-1.27172	-2.03492	0.763198
235681_at	-	-1.27172	-2.03492	0.763198
206023_at	NMU	-0.0686437	-0.831663	0.763019
221140_s_at	GPR132	-0.0686437	-0.831663	0.763019
1553285_s_at	RAD9B	-1.63188	-2.39395	0.762073
1554741_s_at	FGF7 /// KGFLP1 /// KGFLP2	-1.63188	-2.39395	0.762073
1560118_at	-	-1.63188	-2.39395	0.762073
207110_at	KCNJ12 /// LOC100653095	-1.63188	-2.39395	0.762073
232313_at	TMEM132C	-1.63188	-2.39395	0.762073
243886_at	-	-1.63188	-2.39395	0.762073
1555117_at	-	-1.0722	-1.83387	0.761673
1566044_at	-	-1.0722	-1.83387	0.761673
1570295_at	-	-1.0722	-1.83387	0.761673
220158_at	LGALS14	-1.0722	-1.83387	0.761673
231285_at	-	-1.0722	-1.83387	0.761673
238263_at	EPHA1-AS1	-1.0722	-1.83387	0.761673
239282_at	CCDC41	-1.0722	-1.83387	0.761673
240797_at	PERP	-1.0722	-1.83387	0.761673
1563085_at	-	-1.3226	-2.08413	0.761532
1563662_at	LOC285778	-1.3226	-2.08413	0.761532
224229_s_at	AKT3	-1.3226	-2.08413	0.761532
225167_at	FRMD4A	-1.3226	-2.08413	0.761532
236509_at	-	-1.3226	-2.08413	0.761532
240163_at	RORA	-1.3226	-2.08413	0.761532
1557991_at	METTL6	-1.02357	-1.78278	0.759206
1560576_at	-	-1.02357	-1.78278	0.759206
204972_at	OAS2	-1.02357	-1.78278	0.759206
209792_s_at	KLK10	-1.02357	-1.78278	0.759206
217333_at	-	-1.02357	-1.78278	0.759206
237012_at	-	-1.02357	-1.78278	0.759206
237622_at	-	-1.02357	-1.78278	0.759206
237757_at	-	-1.02357	-1.78278	0.759206
239715_at	-	-1.02357	-1.78278	0.759206
1557515_at	-	-1.37377	-2.13286	0.759085
220032_at	CPED1	-1.37377	-2.13286	0.759085
230773_at	ZNF385D	-1.37377	-2.13286	0.759085
237523_at	-	-1.37377	-2.13286	0.759085
238229_at	TMEM67	-1.37377	-2.13286	0.759085
1557590_at	PARD6G-AS1	-0.1655	-0.924507	0.759007
201974_s_at	CCZ1	-0.1655	-0.924507	0.759007
213955_at	MYOZ3	-0.1655	-0.924507	0.759007
244835_at	C16orf52	-0.1655	-0.924507	0.759007
236049_at	WDR90	0.267903	-0.489578	0.757481
39402_at	IL1B	-0.531611	-1.28892	0.757311
206599_at	SLC16A5	0.456169	-0.300346	0.756515
215375_x_at	LRRFIP1	-0.97553	-1.73144	0.755914
227163_at	GSTO2	-0.97553	-1.73144	0.755914
231413_at	-	-0.97553	-1.73144	0.755914
239361_at	-	-0.97553	-1.73144	0.755914
1559940_s_at	-	-1.68353	-2.43877	0.755244
1563743_at	C1orf180	-1.68353	-2.43877	0.755244
202888_s_at	ANPEP	-1.68353	-2.43877	0.755244
216884_at	PTPN12	-1.68353	-2.43877	0.755244
233134_at	RPH3AL	-1.68353	-2.43877	0.755244
240028_at	FSIP2	-1.68353	-2.43877	0.755244
1553220_at	FAM117B	-0.615783	-1.37017	0.754384
1564295_at	FLJ25917	-0.615783	-1.37017	0.754384
206212_at	CPA2	-0.615783	-1.37017	0.754384
216631_s_at	-	-0.615783	-1.37017	0.754384
221351_at	HTR1A	-0.615783	-1.37017	0.754384
227269_s_at	RAB40C	-0.615783	-1.37017	0.754384
229740_at	C17orf109	-0.615783	-1.37017	0.754384
234447_at	-	-0.615783	-1.37017	0.754384
236572_at	LOC100652952 /// LOC100653305	-0.615783	-1.37017	0.754384
215333_x_at	GSTM1	0.866497	0.112554	0.753942
1559488_at	LOC257358	-2.13646	-2.88962	0.753163
219627_at	ZNF767	0.947252	0.194155	0.753096
205208_at	ALDH1L1	0.341385	-0.411652	0.753037
218261_at	AP1M2	0.341385	-0.411652	0.753037
231437_at	SLC35D2	-0.415256	-1.16745	0.752195
233276_at	-	-0.415256	-1.16745	0.752195
208209_s_at	C4BPB	-0.928111	-1.67992	0.751813
208487_at	LMX1B	-0.928111	-1.67992	0.751813
210168_at	C6	-0.928111	-1.67992	0.751813
221318_at	NEUROD4	-0.928111	-1.67992	0.751813
238173_at	TCEA2	-0.928111	-1.67992	0.751813
1564757_a_at	CCDC148	-0.268296	-1.01997	0.751672
1568845_at	-	-0.268296	-1.01997	0.751672
222083_at	GLYAT	-0.268296	-1.01997	0.751672
226939_at	CPEB2	-0.268296	-1.01997	0.751672
232484_at	-	-0.268296	-1.01997	0.751672
242490_at	LOC100653004	-0.268296	-1.01997	0.751672
1555378_at	DBF4B	0.05199	-0.697732	0.749722
229695_at	-	0.05199	-0.697732	0.749722
232513_x_at	FAM209B	0.05199	-0.697732	0.749722
206722_s_at	LPAR2	0.136647	-0.612179	0.748826
209961_s_at	HGF	0.136647	-0.612179	0.748826
208382_s_at	DMC1	-0.0376059	-0.786289	0.748683
239044_at	ITFG1	-0.0376059	-0.786289	0.748683
227502_at	-	0.65197	-0.0966907	0.748661
231212_x_at	-	0.65197	-0.0966907	0.748661
224829_at	CPEB4	0.832885	0.0843405	0.748544
1560928_at	LOC151657	0.411338	-0.336716	0.748055
210077_s_at	SRSF5	0.411338	-0.336716	0.748055
215425_at	BTG3	0.411338	-0.336716	0.748055
226289_at	CAPRIN1	0.411338	-0.336716	0.748055
1559523_at	-	-1.73505	-2.48296	0.747911
207303_at	PDE1C	-1.73505	-2.48296	0.747911
210641_at	CAPN9	-1.73505	-2.48296	0.747911
216766_at	-	-1.73505	-2.48296	0.747911
216893_s_at	COL4A3	-1.73505	-2.48296	0.747911
217507_at	SLC11A1	-1.73505	-2.48296	0.747911
232927_at	-	-1.73505	-2.48296	0.747911
241182_at	-	-1.73505	-2.48296	0.747911
1553070_a_at	MYOZ3	-0.881347	-1.62828	0.746928
1561152_a_at	-	-0.881347	-1.62828	0.746928
1562681_at	LOC338651	-0.881347	-1.62828	0.746928
1563772_a_at	LAMA3	-0.881347	-1.62828	0.746928
202902_s_at	CTSS	-0.881347	-1.62828	0.746928
215027_at	RAPGEF3	-0.881347	-1.62828	0.746928
219562_at	RAB26	-0.881347	-1.62828	0.746928
224552_s_at	C11orf20 /// KCNK4	-0.881347	-1.62828	0.746928
240641_at	-	-0.881347	-1.62828	0.746928
243469_at	-	-0.881347	-1.62828	0.746928
1563389_at	LOC100506030	0.216788	-0.52968	0.746468
1569157_s_at	ZNF846	0.216788	-0.52968	0.746468
217326_x_at	IL23A /// TRBV19	-0.132575	-0.877743	0.745169
220937_s_at	ST6GALNAC4	-0.132575	-0.877743	0.745169
234036_x_at	-	-0.132575	-0.877743	0.745169
1557459_at	-	-0.57415	-1.319	0.744846
243809_at	HELQ	-0.57415	-1.319	0.744846
220063_at	GSTCD	1.33113	0.586486	0.744648
1569077_x_at	ZNF836	0.29281	-0.450237	0.743047
211748_x_at	PTGDS	0.29281	-0.450237	0.743047
218202_x_at	MRPL44	1.57935	0.836489	0.742861
219246_s_at	OGFOD2	0.478074	-0.264692	0.742766
230502_s_at	-	0.478074	-0.264692	0.742766
1556444_a_at	LOC100288310	-0.835267	-1.57656	0.741289
1557919_a_at	ERVH-3	-0.835267	-1.57656	0.741289
1562557_at	-	-0.835267	-1.57656	0.741289
220684_at	TBX21	-0.835267	-1.57656	0.741289
204511_at	FARP2	-0.377419	-1.11777	0.740354
216474_x_at	TPSAB1 /// TPSB2	-0.377419	-1.11777	0.740354
230125_at	GUSB	-0.377419	-1.11777	0.740354
1552899_at	MGC34034	-1.78638	-2.52651	0.740124
1569819_at	PWRN1	-1.78638	-2.52651	0.740124
226755_at	MIR205HG	-1.78638	-2.52651	0.740124
235913_at	ZNF880	-1.78638	-2.52651	0.740124
240707_at	-	-1.78638	-2.52651	0.740124
218867_s_at	C12orf49	1.65823	0.919094	0.739139
1560689_s_at	AKT2	0.365078	-0.373815	0.738893
1563071_at	LOC100289061	0.365078	-0.373815	0.738893
216859_x_at	-	0.365078	-0.373815	0.738893
227999_at	PWWP2B	0.365078	-0.373815	0.738893
206455_s_at	RHO	-0.233346	-0.971926	0.73858
213661_at	PAMR1	-0.233346	-0.971926	0.73858
228668_x_at	CCDC71L	-0.233346	-0.971926	0.73858
1564117_at	HMCN2 /// LOC100289200	0.541867	-0.195481	0.737348
215341_at	DNAH6	0.541867	-0.195481	0.737348
241985_at	JMY	0.541867	-0.195481	0.737348
238576_at	MOCOS	1.53823	0.802075	0.736154
239903_at	TPBG	-2.03852	-2.77429	0.735769
206768_at	RPL3L	-1.42517	-2.16076	0.735589
231244_at	CASD1	-1.42517	-2.16076	0.735589
232955_at	FLJ41170	-1.42517	-2.16076	0.735589
235099_at	CMTM8	-1.42517	-2.16076	0.735589
239575_at	OPALIN	-1.42517	-2.16076	0.735589
243155_at	-	-1.42517	-2.16076	0.735589
1566256_s_at	GPR180	-0.789893	-1.52482	0.734932
211670_x_at	SSX3	-0.789893	-1.52482	0.734932
216404_at	ATXN8OS	-0.789893	-1.52482	0.734932
230245_s_at	LOC283663	-0.789893	-1.52482	0.734932
241371_at	TNFRSF10A	-0.789893	-1.52482	0.734932
241601_at	WIPF3	-0.789893	-1.52482	0.734932
244475_at	-	-0.789893	-1.52482	0.734932
1554212_s_at	KCNS2	-0.533284	-1.26812	0.734832
1565000_a_at	TCP11L2	-0.533284	-1.26812	0.734832
206604_at	OVOL1	-0.533284	-1.26812	0.734832
214972_at	MGEA5	-0.533284	-1.26812	0.734832
240359_at	BPIFA3	-0.533284	-1.26812	0.734832
1555468_at	NRP2	-0.0071652	-0.74164	0.734475
214089_at	RPS8	-0.0071652	-0.74164	0.734475
215367_at	KIAA1614	-0.0071652	-0.74164	0.734475
1556909_at	LOC100505853	0.163843	-0.570546	0.734389
211181_x_at	LOC100506403 /// RUNX1	0.163843	-0.570546	0.734389
230311_s_at	PRDM6	0.163843	-0.570546	0.734389
234494_x_at	-	0.433927	-0.300346	0.734273
240175_at	-	1.05321	0.320903	0.732311
221869_at	ZNF512B	0.978329	0.246171	0.732158
206582_s_at	GPR56	0.242567	-0.489578	0.732145
216647_at	TCF3	0.242567	-0.489578	0.732145
1553661_a_at	HUS1B	-1.83748	-2.56941	0.731933
1564970_at	SETDB2	-1.83748	-2.56941	0.731933
231084_at	WDR96	-1.83748	-2.56941	0.731933
243122_at	-	-1.83748	-2.56941	0.731933
1553389_at	NPHP3	-1.47675	-2.20856	0.731816
215967_s_at	LY9	-1.47675	-2.20856	0.731816
241931_at	XG /// XGPY2	-1.47675	-2.20856	0.731816
202017_at	EPHX1	-0.100295	-0.831663	0.731368
204118_at	CD48	-0.100295	-0.831663	0.731368
228192_at	MNF1	-0.100295	-0.831663	0.731368
240189_at	ACOXL	-0.100295	-0.831663	0.731368
227514_at	ITPRIPL2	1.4797	0.748865	0.730839
216206_x_at	MAP2K7	0.499652	-0.229742	0.729394
230534_at	ZNF678	0.317299	-0.411652	0.728951
203901_at	TAB1	-0.34032	-1.0686	0.728277
211266_s_at	GPR4	-0.34032	-1.0686	0.728277
1561017_at	-	-0.745244	-1.47314	0.727898
205431_s_at	BMP5	-0.745244	-1.47314	0.727898
207868_at	CHRNA2	-0.745244	-1.47314	0.727898
212810_s_at	SLC1A4	-0.745244	-1.47314	0.727898
221835_at	DTX3	-0.745244	-1.47314	0.727898
230485_at	PHGR1	-0.745244	-1.47314	0.727898
242863_at	-	-0.745244	-1.47314	0.727898
217535_at	FAM49B	-1.52843	-2.2558	0.727371
222194_at	FAM66D	-1.52843	-2.2558	0.727371
229510_at	MS4A14	-1.52843	-2.2558	0.727371
229775_s_at	MLLT4	-1.52843	-2.2558	0.727371
231334_at	-	-1.52843	-2.2558	0.727371
234127_at	-	-1.52843	-2.2558	0.727371
240841_at	INSM2	-1.52843	-2.2558	0.727371
244109_at	WDR38	-1.52843	-2.2558	0.727371
34697_at	LRP6	-0.340217	-1.06638	0.726162
206220_s_at	RASA3	-0.199085	-0.924507	0.725422
213147_at	HOXA10	-0.199085	-0.924507	0.725422
229612_at	-	-0.199085	-0.924507	0.725422
235459_at	RNF41	-0.199085	-0.924507	0.725422
1565859_at	SNORA71A	-0.493182	-1.21758	0.7244
237174_at	-	-0.493182	-1.21758	0.7244
205533_s_at	CDH6	-1.88829	-2.61167	0.723386
222259_s_at	SPO11	-1.88829	-2.61167	0.723386
237720_at	ASB4	-1.88829	-2.61167	0.723386
1556043_a_at	TTN-AS1	-1.58016	-2.30245	0.722294
1565674_at	FCGR2A /// FCGR2C	-1.58016	-2.30245	0.722294
222121_at	ARHGEF26	-1.58016	-2.30245	0.722294
234114_at	ZNRD1	-1.58016	-2.30245	0.722294
237334_at	-	-1.58016	-2.30245	0.722294
1570185_at	-	2.03227	1.31046	0.721815
1556971_a_at	-	0.108951	-0.612179	0.721129
233741_at	FTCD	0.456169	-0.264692	0.720861
1553540_a_at	SLC29A2	0.0226947	-0.697732	0.720426
213919_at	DNAJC4	0.0226947	-0.697732	0.720426
224911_s_at	DCBLD2	0.832885	0.112554	0.72033
1557608_a_at	LOC284080	-0.701336	-1.42157	0.720233
222005_s_at	GNG3	-0.701336	-1.42157	0.720233
224646_x_at	H19 /// MIR675	-0.701336	-1.42157	0.720233
226673_at	SH2D3C	-0.701336	-1.42157	0.720233
244214_at	LOC100505554	-0.701336	-1.42157	0.720233
239419_at	PTPRA	0.267903	-0.450237	0.718141
1554942_a_at	KLHL14	-0.0686437	-0.786289	0.717645
221180_at	YSK4	-0.0686437	-0.786289	0.717645
241794_at	ACTR6	-0.0686437	-0.786289	0.717645
210871_x_at	SSX2IP	1.19886	0.481678	0.717179
1554801_at	FNDC9	-1.63188	-2.34851	0.71663
203475_at	CYP19A1	-1.63188	-2.34851	0.71663
216328_at	SIGLEC8	-1.63188	-2.34851	0.71663
217355_at	-	-1.63188	-2.34851	0.71663
211395_x_at	FCGR2C	0.520914	-0.195481	0.716395
242895_x_at	-	1.13133	0.414942	0.716391
1560480_at	-	-0.30395	-1.01997	0.716018
1562778_at	FAM166A	-0.30395	-1.01997	0.716018
214137_at	PTPRJ	-0.30395	-1.01997	0.716018
214178_s_at	SOX2	-0.30395	-1.01997	0.716018
215595_x_at	-	-0.30395	-1.01997	0.716018
230156_x_at	-	-0.30395	-1.01997	0.716018
233983_at	TGM6	-0.30395	-1.01997	0.716018
236507_at	ZDHHC3	-0.30395	-1.01997	0.716018
204525_at	PHF14	0.341385	-0.373815	0.715199
238230_x_at	MAN2C1	0.341385	-0.373815	0.715199
241320_at	-	-1.93876	-2.65329	0.71453
1567341_at	FOXD4	-1.22119	-1.93515	0.713967
1570454_at	EIF4EBP2	-1.22119	-1.93515	0.713967
213920_at	CUX2	-1.22119	-1.93515	0.713967
220550_at	FBXO4	-1.22119	-1.93515	0.713967
220592_at	CCDC40	-1.22119	-1.93515	0.713967
233074_at	-	-1.22119	-1.93515	0.713967
235468_at	RBFOX3	-1.22119	-1.93515	0.713967
235564_at	ZNF117	-1.22119	-1.93515	0.713967
235635_at	ARHGAP5	-1.22119	-1.93515	0.713967
236216_at	-	-1.22119	-1.93515	0.713967
236253_at	-	-1.22119	-1.93515	0.713967
240190_at	-	-1.22119	-1.93515	0.713967
243486_at	-	-1.22119	-1.93515	0.713967
1562930_at	SRRM2-AS1	-1.17105	-1.88468	0.713627
206943_at	TGFBR1	-1.17105	-1.88468	0.713627
228632_at	MEG9	-1.17105	-1.88468	0.713627
235021_at	KIAA2026	-1.17105	-1.88468	0.713627
235813_at	-	-1.17105	-1.88468	0.713627
212151_at	PBX1	-0.453841	-1.16745	0.71361
226187_at	CDS1	-0.453841	-1.16745	0.71361
227275_at	MEX3C	-0.453841	-1.16745	0.71361
243129_at	LOC642980	-0.453841	-1.16745	0.71361
1552455_at	PRUNE2	-1.27172	-1.98525	0.713526
1566139_at	HOPX	-1.27172	-1.98525	0.713526
207736_s_at	TNP2	-1.27172	-1.98525	0.713526
230738_at	-	-1.27172	-1.98525	0.713526
234934_at	-	-1.27172	-1.98525	0.713526
225843_at	ZFYVE19	1.2379	0.524518	0.713386
219078_at	GPATCH2	2.08319	1.37041	0.712788
1556919_at	LEPR	-1.12138	-1.83387	0.712497
1560812_at	-	-1.12138	-1.83387	0.712497
203877_at	MMP11	-1.12138	-1.83387	0.712497
204661_at	CD52	-1.12138	-1.83387	0.712497
205608_s_at	ANGPT1	-1.12138	-1.83387	0.712497
215386_at	-	-1.12138	-1.83387	0.712497
239325_at	DNAJC27-AS1	-1.12138	-1.83387	0.712497
230187_s_at	LOC100507100	1.00875	0.296413	0.712338
230973_at	SH2D5	1.00875	0.296413	0.712338
222285_at	IGHD	-1.3226	-2.03492	0.712317
227497_at	SOX6	-1.3226	-2.03492	0.712317
228484_s_at	FOXO1	-1.3226	-2.03492	0.712317
232853_at	-	-1.3226	-2.03492	0.712317
233200_at	-	-1.3226	-2.03492	0.712317
239714_at	-	-1.3226	-2.03492	0.712317
244660_at	ELAVL1	-1.3226	-2.03492	0.712317
1564911_at	SNHG4	-0.1655	-0.877743	0.712244
234091_at	-	-0.1655	-0.877743	0.712244
241496_at	BTNL9	-0.1655	-0.877743	0.712244
1555437_at	EARS2	-0.658179	-1.37017	0.711988
1558164_s_at	PEX13	-0.658179	-1.37017	0.711988
1568760_at	MYH11	-0.658179	-1.37017	0.711988
231638_at	PRSS30P	-0.658179	-1.37017	0.711988
240289_at	PDLIM3	-0.658179	-1.37017	0.711988
225255_at	MRPL35	0.411338	-0.300346	0.711684
1562309_s_at	LOC100506695 /// PHF21B	1.72389	1.01235	0.711531
239790_s_at	-	1.72389	1.01235	0.711531
228130_at	ZSCAN30	0.931458	0.220392	0.711066
1556758_at	FAM208B	-1.0722	-1.78278	0.710577
1557924_s_at	ALPL	-1.0722	-1.78278	0.710577
1558483_at	LRRC27	-1.0722	-1.78278	0.710577
1564386_at	TXNDC8	-1.0722	-1.78278	0.710577
1565771_at	DKFZp434E1119	-1.0722	-1.78278	0.710577
1567913_at	-	-1.0722	-1.78278	0.710577
1568734_a_at	HS1BP3	-1.0722	-1.78278	0.710577
221160_s_at	CABP5	-1.0722	-1.78278	0.710577
221429_x_at	TEX13A	-1.0722	-1.78278	0.710577
227058_at	C13orf33	-1.0722	-1.78278	0.710577
229696_at	FECH	-1.0722	-1.78278	0.710577
233076_at	JAKMIP3	-1.0722	-1.78278	0.710577
239914_at	-	-1.0722	-1.78278	0.710577
244598_at	LCP2	-1.0722	-1.78278	0.710577
1559412_at	LINC00478	-1.68353	-2.39395	0.710425
1564211_at	C14orf64	-1.68353	-2.39395	0.710425
1566419_at	-	-1.68353	-2.39395	0.710425
217481_x_at	-	-1.68353	-2.39395	0.710425
1558960_a_at	-	-1.37377	-2.08413	0.710361
1565758_at	-	-1.37377	-2.08413	0.710361
1570318_at	-	-1.37377	-2.08413	0.710361
227321_at	GATS	-1.37377	-2.08413	0.710361
230612_at	WDR73	-1.37377	-2.08413	0.710361
236633_at	GTPBP10	-1.37377	-2.08413	0.710361
231500_s_at	BOLA2	1.62915	0.919094	0.710061
1553057_at	SERPINB12	-1.02357	-1.73144	0.707872
1553559_at	TMEM171	-1.02357	-1.73144	0.707872
1555114_at	ATP6V0A2	-1.02357	-1.73144	0.707872
1555336_a_at	ITGA9	-1.02357	-1.73144	0.707872
1559654_s_at	-	-1.02357	-1.73144	0.707872
1569361_a_at	LOC100129098	-1.02357	-1.73144	0.707872
204891_s_at	LCK	-1.02357	-1.73144	0.707872
214572_s_at	INSL3	-1.02357	-1.73144	0.707872
220447_at	HRH3	-1.02357	-1.73144	0.707872
1555091_at	PPM1F	-1.42517	-2.13286	0.707683
1562510_at	LOC339442	-1.42517	-2.13286	0.707683
206384_at	CACNG3	-1.42517	-2.13286	0.707683
207913_at	CYP2F1	-1.42517	-2.13286	0.707683
208513_at	FOXB1	-1.42517	-2.13286	0.707683
216528_at	-	-1.42517	-2.13286	0.707683
223120_at	FUCA2	-1.42517	-2.13286	0.707683
231134_at	C20orf79	-1.42517	-2.13286	0.707683
213840_s_at	MRPS12	1.14509	0.437531	0.707562
210629_x_at	LST1	0.136647	-0.570546	0.707194
204907_s_at	BCL3	0.978329	0.271507	0.706822
240181_at	ZSCAN12	0.978329	0.271507	0.706822
227953_at	CMTM6	0.05199	-0.654575	0.706565
220739_s_at	CNNM3	1.60944	0.902947	0.706492
213636_at	KIAA1045	0.216788	-0.489578	0.706366
1553684_at	PPIL6	-1.98885	-2.69426	0.705411
216999_at	EPOR	-1.98885	-2.69426	0.705411
227533_at	-	-1.98885	-2.69426	0.705411
238306_at	-	-1.98885	-2.69426	0.705411
238535_at	CEP152	0.899343	0.194155	0.705188
238547_at	HEXIM2	0.671117	-0.0340021	0.705119
239410_at	-	0.671117	-0.0340021	0.705119
1564620_at	-	-0.97553	-1.67992	0.704394
1569146_s_at	KIAA0408 /// SOGA3	-0.97553	-1.67992	0.704394
207426_s_at	TNFSF4	-0.97553	-1.67992	0.704394
218173_s_at	WHSC1L1	-0.97553	-1.67992	0.704394
220103_s_at	LOC100509751 /// MRPS18C	-0.97553	-1.67992	0.704394
230665_at	GUCY1A2	-0.97553	-1.67992	0.704394
1560620_at	KCNK15	-0.0376059	-0.74164	0.704034
206596_s_at	NRL	-0.0376059	-0.74164	0.704034
207509_s_at	LAIR2	-0.0376059	-0.74164	0.704034
211175_at	GPR45	-0.0376059	-0.74164	0.704034
235744_at	PPTC7	-0.0376059	-0.74164	0.704034
1557620_a_at	CCDC38	-1.73505	-2.43877	0.703724
1563638_at	FAM18A	-1.73505	-2.43877	0.703724
214559_at	DRD3	-1.73505	-2.43877	0.703724
220108_at	GNA14	-1.73505	-2.43877	0.703724
1563878_a_at	LOC338963	-0.268296	-0.971926	0.70363
204760_s_at	NR1D1 /// THRA	-0.268296	-0.971926	0.70363
216760_at	HRASLS2	-0.268296	-0.971926	0.70363
1554641_a_at	TET3	-0.615783	-1.319	0.703214
1555300_a_at	MED12L	-0.615783	-1.319	0.703214
1555664_at	-	-0.615783	-1.319	0.703214
206393_at	TNNI2	-0.615783	-1.319	0.703214
216370_s_at	TKTL1	-0.615783	-1.319	0.703214
220516_at	ZSCAN2	-0.415256	-1.11777	0.702517
227879_at	ALKBH7	-0.415256	-1.11777	0.702517
234631_at	KRTAP4-8	-0.415256	-1.11777	0.702517
240106_at	GNPTAB	-0.415256	-1.11777	0.702517
241325_at	LOC100507408	-0.415256	-1.11777	0.702517
244876_at	-	-0.415256	-1.11777	0.702517
1552879_a_at	ATOH7	-0.928111	-1.62828	0.700165
1556564_at	HHIPL1	-0.928111	-1.62828	0.700165
1557330_at	-	-0.928111	-1.62828	0.700165
1564463_at	LOC100499221	-0.928111	-1.62828	0.700165
1566678_at	MMP2	-0.928111	-1.62828	0.700165
1568745_at	LOC646268	-0.928111	-1.62828	0.700165
209893_s_at	FUT4	-0.928111	-1.62828	0.700165
222961_at	-	-0.928111	-1.62828	0.700165
228102_at	-	-0.928111	-1.62828	0.700165
235790_at	CTAGE5	-0.928111	-1.62828	0.700165
210245_at	ABCC8	-0.132575	-0.831663	0.699088
230470_at	DSCR9	-0.132575	-0.831663	0.699088
237412_at	-	-0.132575	-0.831663	0.699088
1565672_at	-	0.433927	-0.264692	0.698619
1569013_s_at	LOC96610	0.433927	-0.264692	0.698619
214014_at	CDC42EP2	0.433927	-0.264692	0.698619
230201_at	FXR1	0.433927	-0.264692	0.698619
215182_x_at	-	1.6486	0.950855	0.697749
1555022_at	RGS12	-1.78638	-2.48296	0.696576
1555502_at	NPSA	-1.78638	-2.48296	0.696576
1558199_at	FN1	-1.78638	-2.48296	0.696576
1559521_at	-	-1.78638	-2.48296	0.696576
1560774_at	-	-1.78638	-2.48296	0.696576
1563319_at	-	-1.78638	-2.48296	0.696576
214362_at	RGS12	-1.78638	-2.48296	0.696576
218824_at	PNMAL1	-1.78638	-2.48296	0.696576
236123_at	ST7L	-1.78638	-2.48296	0.696576
242755_at	-	-1.78638	-2.48296	0.696576
224289_s_at	VN1R10P	-2.03852	-2.73459	0.696072
231131_at	FAM133A	-2.03852	-2.73459	0.696072
241025_at	UTP6	-2.03852	-2.73459	0.696072
1555631_at	-	-0.881347	-1.57656	0.695209
1558996_at	FOXP1	-0.881347	-1.57656	0.695209
201425_at	ALDH2	-0.881347	-1.57656	0.695209
210508_s_at	KCNQ2	-0.881347	-1.57656	0.695209
220093_at	ANTXR1	-0.881347	-1.57656	0.695209
233353_at	FER1L5	-0.881347	-1.57656	0.695209
237387_at	-	-0.881347	-1.57656	0.695209
241164_at	CHCHD3	-0.881347	-1.57656	0.695209
214028_x_at	TDRD3	0.499652	-0.195481	0.695133
1560133_at	GIGYF2	-0.57415	-1.26812	0.693965
207586_at	SHH	-0.57415	-1.26812	0.693965
220846_s_at	-	-0.57415	-1.26812	0.693965
221325_at	KCNK13	-0.57415	-1.26812	0.693965
229319_at	-	-0.57415	-1.26812	0.693965
232413_at	-	-0.57415	-1.26812	0.693965
233698_at	-	-0.57415	-1.26812	0.693965
234955_at	-	-0.57415	-1.26812	0.693965
237366_at	-	-0.57415	-1.26812	0.693965
238266_at	-	-0.57415	-1.26812	0.693965
242306_at	-	-0.57415	-1.26812	0.693965
1562030_at	LOC284898	0.163843	-0.52968	0.693522
232534_at	LIN37	0.163843	-0.52968	0.693522
233807_at	-	0.163843	-0.52968	0.693522
243604_at	-	0.163843	-0.52968	0.693522
1566690_at	-	0.0807366	-0.612179	0.692915
235186_at	LOC388692	0.0807366	-0.612179	0.692915
235703_at	PLB1	0.0807366	-0.612179	0.692915
242048_at	PFDN6	0.0807366	-0.612179	0.692915
242507_at	-	0.0807366	-0.612179	0.692915
232197_x_at	ARSB	1.79979	1.10702	0.692771
243489_at	-	0.56252	-0.128971	0.691491
208191_x_at	PSG4	-0.377419	-1.0686	0.691179
221315_s_at	FGF22	-0.377419	-1.0686	0.691179
233233_at	RASSF3	-0.377419	-1.0686	0.691179
238980_x_at	C17orf56	-0.377419	-1.0686	0.691179
1559240_at	LOC100507053	-0.233346	-0.924507	0.691161
233165_at	NCKIPSD	-0.233346	-0.924507	0.691161
240355_at	-	-0.233346	-0.924507	0.691161
232552_at	DAAM1	0.317299	-0.373815	0.691114
202744_at	SLC20A2	-0.0071652	-0.697732	0.690567
231055_at	-	-0.0071652	-0.697732	0.690567
238859_at	-	-0.0071652	-0.697732	0.690567
241138_at	-	-0.0071652	-0.697732	0.690567
1554773_at	WFIKKN2	-0.835267	-1.52482	0.689558
206905_s_at	MATN1	-0.835267	-1.52482	0.689558
207295_at	SCNN1G	-0.835267	-1.52482	0.689558
208602_x_at	CD6	-0.835267	-1.52482	0.689558
235936_at	LOC254559	-0.835267	-1.52482	0.689558
228043_at	UTP15	1.78228	1.09285	0.689433
1553869_at	SESN3	-1.83748	-2.52651	0.689028
221709_s_at	ZNF839	0.883013	0.194155	0.688858
229362_at	PUS10	1.55894	0.8701	0.688836
238475_at	ALG10B	0.622765	-0.0650398	0.687805
204926_at	INHBA	-2.08774	-2.77429	0.686554
231645_s_at	-	-2.08774	-2.77429	0.686554
1553872_at	C17orf103	-0.100295	-0.786289	0.685994
228719_at	ZSWIM7	-0.100295	-0.786289	0.685994
240769_at	-	-0.100295	-0.786289	0.685994
209441_at	RHOBTB2	0.65197	-0.0340021	0.685972
1558021_at	RABEPK	0.456169	-0.229742	0.68591
213185_at	KIAA0556	1.14509	0.459773	0.68532
213442_x_at	SPDEF	1.05321	0.368682	0.684532
216301_at	-	-0.533284	-1.21758	0.684299
217179_x_at	-	-0.533284	-1.21758	0.684299
230430_at	ENTPD2	-0.533284	-1.21758	0.684299
222151_s_at	CEP63	1.91269	1.22861	0.684079
1556122_at	RAB11B-AS1	-1.47675	-2.16076	0.684016
1560241_at	LOC100506559	-1.47675	-2.16076	0.684016
210751_s_at	RGN	-1.47675	-2.16076	0.684016
211153_s_at	TNFSF11	-1.47675	-2.16076	0.684016
211719_x_at	FN1	-1.47675	-2.16076	0.684016
214134_at	C2orf55	-1.47675	-2.16076	0.684016
221841_s_at	KLF4	-1.47675	-2.16076	0.684016
233438_at	-	-1.47675	-2.16076	0.684016
233700_at	-	-1.47675	-2.16076	0.684016
239495_at	-	-1.47675	-2.16076	0.684016
240696_at	-	-1.47675	-2.16076	0.684016
243839_s_at	-	-1.47675	-2.16076	0.684016
212064_x_at	MAZ	1.97565	1.29198	0.683667
1567222_x_at	ELOVL5	-0.789893	-1.47314	0.683249
216605_s_at	CEACAM21	-0.789893	-1.47314	0.683249
216776_at	-	-0.789893	-1.47314	0.683249
232244_at	KIAA1161	-0.789893	-1.47314	0.683249
232857_at	POLR3H	-0.789893	-1.47314	0.683249
236631_at	LINC00319	-0.789893	-1.47314	0.683249
241159_x_at	-	-0.789893	-1.47314	0.683249
217405_x_at	GPLD1	0.520914	-0.161896	0.682809
223608_at	EFCAB2	1.41303	0.730683	0.682346
1559277_at	FLJ35700	-1.88829	-2.56941	0.681125
1561760_s_at	-	-1.88829	-2.56941	0.681125
1564253_at	LOC285766	-1.88829	-2.56941	0.681125
231669_at	SEPP1	-1.88829	-2.56941	0.681125
233994_at	-	-1.88829	-2.56941	0.681125
234020_x_at	-	-1.88829	-2.56941	0.681125
234193_at	-	-1.88829	-2.56941	0.681125
204930_s_at	BNIP1	2.09742	1.41663	0.680786
1570033_at	WIPI2	-1.52843	-2.20856	0.680133
206718_at	LMO1	-1.52843	-2.20856	0.680133
215979_s_at	SLC7A1	-1.52843	-2.20856	0.680133
216066_at	ABCA1	-1.52843	-2.20856	0.680133
217404_s_at	COL2A1	-1.52843	-2.20856	0.680133
235751_s_at	VMO1	-1.52843	-2.20856	0.680133
241156_at	-	-1.52843	-2.20856	0.680133
241307_at	-	-1.52843	-2.20856	0.680133
242741_x_at	-	-1.52843	-2.20856	0.680133
203793_x_at	PCGF2	0.190551	-0.489578	0.680129
205575_at	C1QL1	0.190551	-0.489578	0.680129
208108_s_at	AVPR2	0.190551	-0.489578	0.680129
238764_at	CSAD	0.190551	-0.489578	0.680129
207046_at	HIST1H4A /// HIST1H4B /// HIST1H4C /// HIST1H4D /// HIST1H4E /// HIST1H4F /// HIST1H4H /// HIST1H4I /// HIST1H4J /// HIST1H4K /// HIST1H4L /// HIST2H4A /// HIST2H4B /// HIST4H4	-0.34032	-1.01997	0.679648
219875_s_at	DESI2	0.582882	-0.0966907	0.679573
222929_at	FAM160B2	0.267903	-0.411652	0.679556
31799_at	-	-0.46186	-1.14117	0.679307
229864_at	C3orf75	0.899343	0.220392	0.678951
224503_s_at	ZCCHC2	-0.199085	-0.877743	0.678659
231651_at	C17orf57	-0.199085	-0.877743	0.678659
241804_at	-	0.341385	-0.336716	0.678101
202561_at	TNKS	1.75562	1.07855	0.677078
205080_at	RARB	-0.745244	-1.42157	0.676325
220491_at	HAMP	-0.745244	-1.42157	0.676325
220498_at	ACTL7B	-0.745244	-1.42157	0.676325
232243_at	MCPH1	-0.745244	-1.42157	0.676325
237111_at	LOC388942	-0.745244	-1.42157	0.676325
238320_at	LOC100653017 /// MIR612 /// NEAT1	-0.745244	-1.42157	0.676325
239974_at	LOC728095	-0.745244	-1.42157	0.676325
240633_at	DOK7	-0.745244	-1.42157	0.676325
242083_at	ZNF81	-0.745244	-1.42157	0.676325
1563867_at	LOC283194	0.411338	-0.264692	0.676031
229988_at	-	0.411338	-0.264692	0.676031
65630_at	TMEM80	1.54603	0.8701	0.675929
1552330_at	CENPBD1	-1.58016	-2.2558	0.675639
1556777_a_at	-	-1.58016	-2.2558	0.675639
1559134_a_at	-	-1.58016	-2.2558	0.675639
1561050_a_at	-	-1.58016	-2.2558	0.675639
1566689_at	-	-1.58016	-2.2558	0.675639
213280_at	RAP1GAP2	-1.58016	-2.2558	0.675639
223878_at	INPP4B	-1.58016	-2.2558	0.675639
239529_at	C5orf20 /// TIFAB	-1.58016	-2.2558	0.675639
240388_at	KRT27	-1.58016	-2.2558	0.675639
241145_at	-	-1.58016	-2.2558	0.675639
1557714_at	CTBP1	0.815781	0.140251	0.675529
51158_at	FAM174B	-1.07954	-1.75485	0.675309
204901_at	BTRC	1.30072	0.626369	0.674353
213788_s_at	LINC00094	1.30072	0.626369	0.674353
214992_s_at	DNASE2	1.30072	0.626369	0.674353
1552914_a_at	CD276	-0.493182	-1.16745	0.674269
1554076_s_at	TMEM136	-0.493182	-1.16745	0.674269
211695_x_at	MUC1	-0.493182	-1.16745	0.674269
212706_at	RASA4 /// RASA4B	-0.493182	-1.16745	0.674269
221926_s_at	IL17RC	-0.493182	-1.16745	0.674269
227610_at	TSPAN11	-0.493182	-1.16745	0.674269
229079_at	EHMT2	-0.493182	-1.16745	0.674269
233339_s_at	ARID1B	-0.493182	-1.16745	0.674269
239174_at	LOC100505912	-0.493182	-1.16745	0.674269
203527_s_at	APC	0.478074	-0.195481	0.673555
236953_s_at	NHLRC3	0.478074	-0.195481	0.673555
206509_at	PIP	-0.0686437	-0.74164	0.672996
226138_s_at	-	-0.0686437	-0.74164	0.672996
234751_s_at	NLGN3	-0.0686437	-0.74164	0.672996
212883_at	APOE	-1.93876	-2.61167	0.672914
244273_at	-	-1.93876	-2.61167	0.672914
238854_at	LOC100506668	0.99362	0.320903	0.672717
226150_at	PPAPDC1B	1.13133	0.459773	0.67156
1558247_s_at	NTN5	-1.63188	-2.30245	0.670575
1561354_at	-	-1.63188	-2.30245	0.670575
1568615_a_at	SRD5A3-AS1	-1.63188	-2.30245	0.670575
207796_x_at	KLRD1	-1.63188	-2.30245	0.670575
234533_at	BCL2L14	-1.63188	-2.30245	0.670575
241102_at	-	-1.63188	-2.30245	0.670575
244736_at	-	-1.63188	-2.30245	0.670575
1559449_a_at	-	-0.701336	-1.37017	0.668831
1564334_at	LINC00304	-0.701336	-1.37017	0.668831
1565016_at	PRMT1	-0.701336	-1.37017	0.668831
221116_at	-	-0.701336	-1.37017	0.668831
228171_s_at	PLEKHG4	-0.701336	-1.37017	0.668831
234068_s_at	AP2A1	-0.701336	-1.37017	0.668831
235098_at	PEX26	-0.701336	-1.37017	0.668831
244064_at	-	-0.701336	-1.37017	0.668831
1555996_s_at	EIF4A2 /// MIR1248 /// SNORA4 /// SNORA63 /// SNORA81 /// SNORD2	2.94903	2.28047	0.668561
214276_at	KLF12	0.780952	0.112554	0.668397
231914_at	NUDT14	0.780952	0.112554	0.668397
206086_x_at	HFE	0.602962	-0.0650398	0.668001
1568804_at	-	-0.30395	-0.971926	0.667976
1569696_at	LOC402779	-0.30395	-0.971926	0.667976
220721_at	ZNF614	-0.30395	-0.971926	0.667976
236490_at	NEDD4L	-0.30395	-0.971926	0.667976
223759_s_at	GSG2	1.89651	1.22861	0.6679
229038_at	CWF19L1	0.216788	-0.450237	0.667025
1553166_at	CDH24	0.29281	-0.373815	0.666624
229368_s_at	ZFAND5	0.29281	-0.373815	0.666624
1568915_at	-	0.136647	-0.52968	0.666327
211107_s_at	AURKC	0.136647	-0.52968	0.666327
232212_at	PLEKHA8	0.136647	-0.52968	0.666327
244704_at	NFYB	0.136647	-0.52968	0.666327
1552304_at	ALG10	-0.1655	-0.831663	0.666163
1565754_x_at	FGD2	-0.1655	-0.831663	0.666163
221639_x_at	HNRNPU	-0.1655	-0.831663	0.666163
224816_at	GET4	-0.1655	-0.831663	0.666163
229424_s_at	ARHGAP27	-0.1655	-0.831663	0.666163
238931_at	METTL16	-0.1655	-0.831663	0.666163
238353_at	RASL11A	0.832885	0.167446	0.665438
210034_s_at	RPL5 /// SNORD21	0.365078	-0.300346	0.665425
1567282_at	OR1J4	-1.68353	-2.34851	0.664982
207294_at	AGTR2	-1.68353	-2.34851	0.664982
207780_at	CYLC2	-1.68353	-2.34851	0.664982
239109_at	-	-1.68353	-2.34851	0.664982
1553898_a_at	DKFZp434L192	-1.98885	-2.65329	0.664438
214932_at	KIDINS220	-1.98885	-2.65329	0.664438
234240_at	-	-1.98885	-2.65329	0.664438
235348_at	ABHD13	1.59948	0.935062	0.664416
1559110_at	-	-0.453841	-1.11777	0.663932
1566932_x_at	TFB2M	-0.453841	-1.11777	0.663932
1569791_at	STK4	-0.453841	-1.11777	0.663932
234099_at	-	-0.453841	-1.11777	0.663932
237931_at	-	-0.453841	-1.11777	0.663932
243097_x_at	-	-0.453841	-1.11777	0.663932
1566134_at	CARHSP1	0.433927	-0.229742	0.663669
219223_at	CACFD1	0.433927	-0.229742	0.663669
1553087_at	C18orf12	-1.22119	-1.88468	0.663496
1563563_at	CCDC40	-1.22119	-1.88468	0.663496
1566446_at	-	-1.22119	-1.88468	0.663496
204533_at	CXCL10	-1.22119	-1.88468	0.663496
204762_s_at	GNAO1	-1.22119	-1.88468	0.663496
210920_x_at	-	-1.22119	-1.88468	0.663496
215669_at	HLA-DRB4	-1.22119	-1.88468	0.663496
227460_at	FAM208A	-1.22119	-1.88468	0.663496
229477_at	THRSP	-1.22119	-1.88468	0.663496
230179_at	LOC285812	-1.22119	-1.88468	0.663496
240222_at	-	-1.22119	-1.88468	0.663496
241887_at	UBE2W	-1.22119	-1.88468	0.663496
1566526_at	LOC283688	-1.27172	-1.93515	0.663434
202718_at	IGFBP2	-1.27172	-1.93515	0.663434
213913_s_at	TBC1D30	-1.27172	-1.93515	0.663434
223828_s_at	LGALS12	-1.27172	-1.93515	0.663434
243182_at	-	-1.27172	-1.93515	0.663434
243438_at	PDE7B	-1.27172	-1.93515	0.663434
1555821_a_at	AKT1S1	-1.17105	-1.83387	0.662819
1566851_at	TRIM42	-1.17105	-1.83387	0.662819
1568869_at	-	-1.17105	-1.83387	0.662819
214922_at	ZNF484	-1.17105	-1.83387	0.662819
226182_s_at	WISP3	-1.17105	-1.83387	0.662819
229621_x_at	EBF3	-1.17105	-1.83387	0.662819
240487_at	-	-1.17105	-1.83387	0.662819
1553347_s_at	KCNA6	-1.3226	-1.98525	0.662645
1556618_at	-	-1.3226	-1.98525	0.662645
1557470_at	SPATA13	-1.3226	-1.98525	0.662645
1562078_at	-	-1.3226	-1.98525	0.662645
1569996_at	ANKRD26P3	-1.3226	-1.98525	0.662645
202953_at	C1QB	-1.3226	-1.98525	0.662645
205935_at	FOXF1	-1.3226	-1.98525	0.662645
211570_s_at	RAPSN	-1.3226	-1.98525	0.662645
223103_at	STARD10	-1.3226	-1.98525	0.662645
223862_at	GHRL	-1.3226	-1.98525	0.662645
233024_at	-	-1.3226	-1.98525	0.662645
233437_at	GABRA4	-1.3226	-1.98525	0.662645
234835_at	LOC100506667	-1.3226	-1.98525	0.662645
236954_at	BOLL	-1.3226	-1.98525	0.662645
239245_at	-	-1.3226	-1.98525	0.662645
240300_at	TK2	-1.3226	-1.98525	0.662645
241465_at	-	-1.3226	-1.98525	0.662645
242821_at	CCDC171	-1.3226	-1.98525	0.662645
89977_at	ACSM5	-1.43391	-2.09647	0.662553
1564950_at	-	-2.44238	-3.10409	0.661716
1558118_at	LOC100287576 /// LOC100506454	-1.12138	-1.78278	0.661401
1564399_a_at	ARMCX4	-1.12138	-1.78278	0.661401
205874_at	ITPKA	-1.12138	-1.78278	0.661401
213544_at	ING2	-1.12138	-1.78278	0.661401
221467_at	MC4R	-1.12138	-1.78278	0.661401
228398_at	SENP8	-1.12138	-1.78278	0.661401
239964_at	TCL6	-1.12138	-1.78278	0.661401
242379_at	-	-1.12138	-1.78278	0.661401
231493_at	-	1.05321	0.391996	0.661218
1564400_at	C18orf62	-1.37377	-2.03492	0.661146
1564435_a_at	KRT72	-1.37377	-2.03492	0.661146
1567060_at	OR8G1	-1.37377	-2.03492	0.661146
214417_s_at	FETUB	-1.37377	-2.03492	0.661146
217484_at	CR1	-1.37377	-2.03492	0.661146
221465_at	OR6A2	-1.37377	-2.03492	0.661146
227483_s_at	UNC93B1	-1.37377	-2.03492	0.661146
232699_at	-	-1.37377	-2.03492	0.661146
237368_at	C3orf35	-1.37377	-2.03492	0.661146
239547_at	HS3ST6	-1.37377	-2.03492	0.661146
1553828_at	NXPE1	-0.658179	-1.319	0.660817
1558184_s_at	ZNF17	-0.658179	-1.319	0.660817
224262_at	IL1F10	-0.658179	-1.319	0.660817
239447_at	TRA2B	-0.658179	-1.319	0.660817
1568853_at	-	-0.0376059	-0.697732	0.660126
217161_x_at	ACAN	-0.0376059	-0.697732	0.660126
1555540_at	TGFB3	-1.0722	-1.73144	0.659242
1568850_at	CCBP2	-1.0722	-1.73144	0.659242
206372_at	MYF6	-1.0722	-1.73144	0.659242
207475_at	FABP2	-1.0722	-1.73144	0.659242
213001_at	ANGPTL2	-1.0722	-1.73144	0.659242
218523_at	LHPP	-1.0722	-1.73144	0.659242
223313_s_at	MAGED4 /// MAGED4B /// SNORA11D /// SNORA11E	-1.0722	-1.73144	0.659242
234323_at	THSD4	-1.0722	-1.73144	0.659242
234361_at	CREB3L3	-1.0722	-1.73144	0.659242
237229_at	KDM8	-1.0722	-1.73144	0.659242
225804_at	CYB5D2	0.56252	-0.0966907	0.659211
1552544_at	SERPINA12	-1.42517	-2.08413	0.658959
1556779_s_at	-	-1.42517	-2.08413	0.658959
1563512_at	NOS1AP	-1.42517	-2.08413	0.658959
1568876_a_at	-	-1.42517	-2.08413	0.658959
206199_at	CEACAM7	-1.42517	-2.08413	0.658959
206334_at	LIPF	-1.42517	-2.08413	0.658959
206669_at	GAD1	-1.42517	-2.08413	0.658959
215459_at	CTNS	-1.42517	-2.08413	0.658959
216179_x_at	-	-1.42517	-2.08413	0.658959
216346_at	SEC14L3	-1.42517	-2.08413	0.658959
220471_s_at	MYCT1	-1.42517	-2.08413	0.658959
230093_at	RSPH1	-1.42517	-2.08413	0.658959
230465_at	HS2ST1	-1.42517	-2.08413	0.658959
236987_at	-	-1.42517	-2.08413	0.658959
237214_at	TFRC	-1.42517	-2.08413	0.658959
237221_at	-	-1.42517	-2.08413	0.658959
239001_at	MGST1	-1.42517	-2.08413	0.658959
240950_s_at	CCDC155	-1.42517	-2.08413	0.658959
1552684_a_at	SENP8	-1.73505	-2.39395	0.658906
210133_at	CCL11	-1.73505	-2.39395	0.658906
210261_at	KCNK2	-1.73505	-2.39395	0.658906
221729_at	COL5A2	-1.73505	-2.39395	0.658906
233508_at	MAP3K13	-1.73505	-2.39395	0.658906
239713_at	CASC2	-1.73505	-2.39395	0.658906
240822_at	TDP1	-1.73505	-2.39395	0.658906
242766_at	-	-1.73505	-2.39395	0.658906
1561624_at	-	-1.02357	-1.67992	0.656352
203699_s_at	DIO2	-1.02357	-1.67992	0.656352
204498_s_at	ADCY9	-1.02357	-1.67992	0.656352
205254_x_at	TCF7	-1.02357	-1.67992	0.656352
222286_at	SNAPC3	-1.02357	-1.67992	0.656352
233566_at	-	-1.02357	-1.67992	0.656352
237952_at	-	-1.02357	-1.67992	0.656352
208287_at	HCG9	-0.268296	-0.924507	0.656211
224145_s_at	SPTBN4	-0.268296	-0.924507	0.656211
1553489_a_at	TEKT5	-1.47675	-2.13286	0.656111
1556578_a_at	FLJ31945	-1.47675	-2.13286	0.656111
1559976_at	LOC100506314	-1.47675	-2.13286	0.656111
1561895_at	-	-1.47675	-2.13286	0.656111
205840_x_at	GH1	-1.47675	-2.13286	0.656111
214514_at	MCM3AP	-1.47675	-2.13286	0.656111
[truncated: 52,614 more rows]
